# Supplementary material for: Genome-wide analysis of long noncoding RNAs and their association in regulating the metamorphosis of the Sarcophaga peregrina (Diptera: Sarcophagidae)
Source: PLoS Negl Trop Dis. 2023 Jun 26;17(6):e0011411. doi: 10.1371/journal.pntd.0011411 (PMC10328366; doi:10.1371/journal.pntd.0011411)
Supplement: S1 Table — (XLSX) [file pntd.0011411.s006.xlsx]

## Sheet: Table S1
Table S1. Sequencing quality statistics in S. peregrina
Sample	RawReads	RawBases	CleanReads	CleanBases	ValidBases	Q30	GC
P1_1	78.75M	11.81G	77.38M	11.41G	0.9656	0.9273	0.3885
P1_2	76.35M	11.45G	75.13M	11.08G	0.9678	0.9298	0.3872
P1_3	84.73M	12.71G	83.26M	12.30G	0.9676	0.9286	0.3947
P5_1	74.58M	11.19G	73.24M	10.81G	0.9662	0.9268	0.3896
P5_2	78.01M	11.70G	76.66M	11.30G	0.966	0.9284	0.3951
P5_3	75.98M	11.40G	74.60M	11.00G	0.9653	0.9266	0.392
P9_1	79.44M	11.92G	78.07M	11.53G	0.9679	0.9283	0.3971
P9_2	87.20M	13.08G	85.84M	12.66G	0.9681	0.932	0.3785
P9_3	80.32M	12.05G	78.97M	11.66G	0.9675	0.9278	0.3943
