# Supplementary material for: Genome-wide analysis of long noncoding RNAs and their association in regulating the metamorphosis of the Sarcophaga peregrina (Diptera: Sarcophagidae)
Source: PLoS Negl Trop Dis. 2023 Jun 26;17(6):e0011411. doi: 10.1371/journal.pntd.0011411 (PMC10328366; doi:10.1371/journal.pntd.0011411)
Supplement: S2 Table — (XLSX) [file pntd.0011411.s007.xlsx]

## Sheet: Table S2
Table S2. Sequencing reference genome comparisons in S. peregrina
Sample	Total reads	Total mapped reads	Multiple mapped	Uniquely mapped	Read-1	Read-2	Reads map to '+'	Reads map to '-'	Non-splice reads	Splice reads	Reads mapped in proper pairs
P1_1	77384176	65158658(84.20%)	5944325(7.68%)	59214333(76.52%)	29527118(38.16%)	29687215(38.36%)	29563567(38.20%)	29650766(38.32%)	45163441(58.36%)	14050892(18.16%)	56219624(72.65%)
P1_2	75133332	55924651(74.43%)	4717748(6.28%)	51206903(68.15%)	25533875(33.98%)	25673028(34.17%)	25560507(34.02%)	25646396(34.13%)	39001525(51.91%)	12205378(16.24%)	48511102(64.57%)
P1_3	83256460	67464983(81.03%)	7128503(8.56%)	60336480(72.47%)	30112766(36.17%)	30223714(36.30%)	30102863(36.16%)	30233617(36.31%)	44829629(53.85%)	15506851(18.63%)	57372302(68.91%)
P5_1	73235438	62256445(85.01%)	4816935(6.58%)	57439510(78.43%)	28664674(39.14%)	28774836(39.29%)	28690659(39.18%)	28748851(39.26%)	44784699(61.15%)	12654811(17.28%)	54343940(74.20%)
P5_2	76656108	65825207(85.87%)	5607376(7.31%)	60217831(78.56%)	30047646(39.20%)	30170185(39.36%)	30077129(39.24%)	30140702(39.32%)	46671823(60.88%)	13546008(17.67%)	57203662(74.62%)
P5_3	74604608	63912357(85.67%)	5377404(7.21%)	58534953(78.46%)	29215724(39.16%)	29319229(39.30%)	29235461(39.19%)	29299492(39.27%)	45670092(61.22%)	12864861(17.24%)	55422610(74.29%)
P9_1	78074928	69493764(89.01%)	6110650(7.83%)	63383114(81.18%)	31647977(40.54%)	31735137(40.65%)	31638081(40.52%)	31745033(40.66%)	46622033(59.71%)	16761081(21.47%)	60768394(77.83%)
P9_2	85844198	49493110(57.65%)	4683629(5.46%)	44809481(52.20%)	22365008(26.05%)	22444473(26.15%)	22376068(26.07%)	22433413(26.13%)	32850487(38.27%)	11958994(13.93%)	43052262(50.15%)
P9_3	78965728	69250243(87.70%)	6519571(8.26%)	62730672(79.44%)	31324175(39.67%)	31406497(39.77%)	31319575(39.66%)	31411097(39.78%)	46308524(58.64%)	16422148(20.80%)	60071422(76.07%)
