# Supplementary material for: Genome-wide analysis of long noncoding RNAs and their association in regulating the metamorphosis of the Sarcophaga peregrina (Diptera: Sarcophagidae)
Source: PLoS Negl Trop Dis. 2023 Jun 26;17(6):e0011411. doi: 10.1371/journal.pntd.0011411 (PMC10328366; doi:10.1371/journal.pntd.0011411)
Supplement: S3 Table — (XLSX) [file pntd.0011411.s008.xlsx]

## Sheet: cnci.results
transcript_id	index	score	start	end	length
TCONS_00000010	noncoding	-0.024576	90	144	524
TCONS_00000013	noncoding	-0.0004096	0	0	395
TCONS_00004630	noncoding	-0.024576	459	570	878
TCONS_00004633	noncoding	-0.0004096	0	0	393
TCONS_00004634	noncoding	-0.0004096	0	0	276
TCONS_00000021	coding	0.06	1350	1599	2828
TCONS_00000022	coding	0.06	1047	1296	2526
TCONS_00000023	coding	0.06	1281	1530	2761
TCONS_00000031	noncoding	-0.0004096	0	0	2048
TCONS_00000032	noncoding	-0.0004096	0	0	2008
TCONS_00000042	coding	0.182	1464	4143	5056
TCONS_00004649	noncoding	-0.02048	0	45	257
TCONS_00000045	coding	0.209	0	1989	2223
TCONS_00000046	coding	0.197	228	2226	2835
TCONS_00000047	coding	0.198	33	1359	2222
TCONS_00000048	coding	0.211	0	1986	2686
TCONS_00000049	coding	0.211	0	1986	2218
TCONS_00000050	coding	0.211	0	1986	2216
TCONS_00000051	noncoding	-0.079872	0	90	245
TCONS_00004653	noncoding	-0.0004096	0	0	479
TCONS_00004658	noncoding	-0.049152	648	765	1323
TCONS_00004668	coding	0.051	1956	2151	3286
TCONS_00000055	coding	0.088	363	1398	1642
TCONS_00000056	coding	0.088	276	1311	1609
TCONS_00004694	coding	0.042	3450	3555	4531
TCONS_00004695	noncoding	-0.0045056	1167	1314	3057
TCONS_00004696	coding	0.042	2577	2682	3498
TCONS_00004697	coding	0.042	2379	2484	3448
TCONS_00004698	coding	0.042	3135	3240	4217
TCONS_00004699	coding	0.042	879	984	1959
TCONS_00004700	coding	0.004	858	1044	1787
TCONS_00004701	coding	0.004	627	813	1803
TCONS_00004702	coding	0.114	270	627	872
TCONS_00000064	coding	0.031	2844	4899	10639
TCONS_00000065	coding	0.031	636	2691	6199
TCONS_00000066	coding	0.031	636	2691	4121
TCONS_00000067	coding	0.031	561	2616	8353
TCONS_00000068	coding	0.031	561	2616	8357
TCONS_00000069	coding	0.031	555	2610	4040
TCONS_00000070	coding	0.031	522	2577	4003
TCONS_00000071	coding	0.031	519	2574	8900
TCONS_00000072	coding	0.031	522	2577	8314
TCONS_00000073	coding	0.031	501	2556	4569
TCONS_00000074	coding	0.031	579	2634	8376
TCONS_00000075	coding	0.031	498	2553	8923
TCONS_00000076	coding	0.031	549	2604	6156
TCONS_00000077	coding	0.031	393	2448	5952
TCONS_00000078	coding	0.031	390	2445	8768
TCONS_00000079	coding	0.031	387	2442	3917
TCONS_00000080	coding	0.031	357	2412	5301
TCONS_00000081	coding	0.031	309	2364	4376
TCONS_00004744	coding	0.01	591	795	1410
TCONS_00004745	coding	0.01	591	795	1401
TCONS_00004746	coding	0.01	567	771	1270
TCONS_00004747	noncoding	-0.0004096	0	0	3280
TCONS_00004748	coding	0.01	537	741	1800
TCONS_00004749	coding	0.01	567	771	1584
TCONS_00004750	coding	0.01	549	753	1513
TCONS_00004751	coding	0.01	504	708	1100
TCONS_00004752	coding	0.01	552	756	1025
TCONS_00004753	coding	0.01	549	753	1021
TCONS_00004757	noncoding	-0.0004096	0	0	213
TCONS_00004759	coding	0.01	1614	1755	2634
TCONS_00004760	coding	0.01	954	1095	1894
TCONS_00004761	coding	0.01	1233	1374	2139
TCONS_00004762	coding	0.042	1728	1875	2616
TCONS_00004763	coding	0.023	1608	1755	2766
TCONS_00004765	coding	0.109	3075	4929	5273
TCONS_00004770	noncoding	-0.0036864	183	300	569
TCONS_00004776	coding	0.11	282	1158	1397
TCONS_00004777	coding	0.11	84	960	1306
TCONS_00004778	coding	0.11	258	1134	1470
TCONS_00004788	noncoding	-0.049152	222	255	612
TCONS_00004789	noncoding	-0.0004096	0	0	216
TCONS_00000179	coding	0.04	210	468	1293
TCONS_00000180	noncoding	-0.008192	90	219	1057
TCONS_00004810	coding	0.067	42	207	1038
TCONS_00004811	noncoding	-0.012288	12	48	235
TCONS_00004815	noncoding	-0.0004096	0	0	551
TCONS_00004816	noncoding	-0.0434176	444	669	1573
TCONS_00004819	coding	0.057	840	1254	3057
TCONS_00000211	noncoding	-0.057344	342	405	1396
TCONS_00000213	noncoding	-0.0004096	0	0	278
TCONS_00004822	noncoding	-0.0729088	42	45	770
TCONS_00000221	noncoding	-0.0004096	0	0	489
TCONS_00004832	noncoding	-0.0303104	36	42	229
TCONS_00004833	noncoding	-0.0352256	90	261	415
TCONS_00004839	noncoding	-0.131072	306	315	1214
TCONS_00000226	coding	0.113	981	2862	3372
TCONS_00000227	coding	0.113	960	2841	4999
TCONS_00004841	noncoding	-0.06144	495	498	717
TCONS_00004842	noncoding	-0.0004096	0	0	596
TCONS_00004852	noncoding	-0.16384	816	864	1018
TCONS_00004853	noncoding	-0.0004096	0	0	1160
TCONS_00004854	noncoding	-0.0028672	897	1035	1189
TCONS_00004855	noncoding	-0.077824	984	1050	1228
TCONS_00004856	noncoding	-0.0004096	0	0	977
TCONS_00004875	noncoding	-0.012288	1848	1980	5772
TCONS_00004876	noncoding	-0.0004096	0	0	2233
TCONS_00004877	noncoding	-0.0004096	0	0	890
TCONS_00004878	noncoding	-0.0004096	0	0	1015
TCONS_00004879	noncoding	-0.0004096	0	0	1020
TCONS_00004880	noncoding	-0.0004096	0	0	1805
TCONS_00004882	coding	0.02	432	1434	2052
TCONS_00004883	coding	0.027	342	1380	1996
TCONS_00004884	coding	0.02	489	1491	2087
TCONS_00004885	coding	0.027	234	1272	1867
TCONS_00004886	coding	0.027	396	1434	2003
TCONS_00004887	coding	0.027	537	1575	2141
TCONS_00000248	noncoding	-0.0004096	0	0	893
TCONS_00000259	noncoding	-0.0004096	0	0	658
TCONS_00000260	noncoding	-0.028672	93	204	435
TCONS_00000261	coding	0.075	669	936	2083
TCONS_00000262	noncoding	-0.106496	228	285	1244
TCONS_00000263	noncoding	-0.0004096	0	0	2696
TCONS_00000264	noncoding	-0.0004096	0	0	766
TCONS_00004889	noncoding	-0.0004096	0	0	893
TCONS_00004890	noncoding	-0.0004096	0	0	1457
TCONS_00004891	noncoding	-0.1024	231	234	581
TCONS_00004892	noncoding	-0.126976	444	510	765
TCONS_00004894	noncoding	-0.0004096	0	0	1272
TCONS_00004895	noncoding	-0.0004096	0	0	627
TCONS_00004896	noncoding	-0.0004096	0	0	504
TCONS_00004897	noncoding	-0.0004096	0	0	496
TCONS_00004901	noncoding	-0.0004096	0	0	765
TCONS_00000269	coding	0.093	396	2364	2872
TCONS_00000270	coding	0.093	249	2211	2540
TCONS_00000271	coding	0.093	171	2133	2640
TCONS_00000272	coding	0.094	234	2196	2705
TCONS_00004909	noncoding	-0.032768	27	33	296
TCONS_00004923	noncoding	-0.0004096	0	0	273
TCONS_00000276	noncoding	-0.0004096	0	0	583
TCONS_00000277	noncoding	-0.0004096	0	0	285
TCONS_00000278	noncoding	-0.0004096	0	0	232
TCONS_00000279	noncoding	-0.008192	33	42	283
TCONS_00000283	noncoding	-0.0004096	30	30	247
TCONS_00000284	noncoding	-0.0438272	975	999	1250
TCONS_00000285	noncoding	-0.02048	567	678	1340
TCONS_00000292	noncoding	-0.0004096	0	0	273
TCONS_00000297	noncoding	-0.004096	498	534	1348
TCONS_00000298	noncoding	-0.0004096	0	0	413
TCONS_00000299	noncoding	-0.0892928	1512	1518	2153
TCONS_00000300	noncoding	-0.0004096	90	90	293
TCONS_00000302	noncoding	-0.0004096	0	0	546
TCONS_00004931	noncoding	-0.114688	33	42	306
TCONS_00004932	noncoding	-0.114688	0	9	266
TCONS_00004933	noncoding	-0.114688	21	30	291
TCONS_00000306	noncoding	-0.0004096	0	57	273
TCONS_00004934	noncoding	-0.069632	1509	1563	1717
TCONS_00004935	noncoding	-0.038912	192	333	495
TCONS_00004937	noncoding	-0.057344	1383	1407	1670
TCONS_00004938	noncoding	-0.0004096	0	0	999
TCONS_00004939	noncoding	-0.032768	1488	1608	2676
TCONS_00004940	noncoding	-0.04096	849	864	1019
TCONS_00004941	noncoding	-0.057344	2001	2025	2289
TCONS_00004942	noncoding	-0.038912	1032	1173	1335
TCONS_00004943	noncoding	-0.0004096	168	246	784
TCONS_00004944	noncoding	-0.0004096	0	0	1315
TCONS_00004945	noncoding	-0.0004096	0	0	1608
TCONS_00004947	noncoding	-0.299008	183	207	2661
TCONS_00004948	noncoding	-0.0004096	0	0	1007
TCONS_00000308	noncoding	-0.0278528	39	45	338
TCONS_00000309	noncoding	-0.0278528	39	45	232
TCONS_00004956	noncoding	-0.0004096	0	0	861
TCONS_00004957	noncoding	-0.0004096	87	87	1126
TCONS_00004959	noncoding	-0.0004096	30	42	263
TCONS_00004960	noncoding	-0.0004096	0	0	1143
TCONS_00004962	coding	0.106	219	417	3716
TCONS_00004964	noncoding	-0.077824	0	36	228
TCONS_00004966	noncoding	-0.0004096	0	0	423
TCONS_00004982	coding	0.087	597	2259	3688
TCONS_00004983	noncoding	-0.0004096	0	0	545
TCONS_00004985	noncoding	-0.0139264	120	123	279
TCONS_00000330	noncoding	-0.0278528	9	15	278
TCONS_00000331	noncoding	-0.073728	24	33	300
TCONS_00000332	noncoding	-0.0004096	0	0	236
TCONS_00004986	noncoding	-0.0786432	0	33	426
TCONS_00004988	noncoding	-0.0004096	39	39	292
TCONS_00000341	noncoding	-0.04096	144	183	424
TCONS_00004989	noncoding	-0.032768	36	42	235
TCONS_00000342	noncoding	-0.090112	114	117	324
TCONS_00000343	noncoding	-0.032768	30	36	285
TCONS_00000344	noncoding	-0.0004096	0	0	293
TCONS_00000345	noncoding	-0.114688	24	33	246
TCONS_00004990	noncoding	-0.0004096	0	0	281
TCONS_00000346	noncoding	-0.032768	30	36	280
TCONS_00000347	noncoding	-0.110592	0	42	212
TCONS_00000380	coding	0.064	393	558	1301
TCONS_00004992	noncoding	-0.01024	2151	2331	2641
TCONS_00004993	noncoding	-0.01024	1932	2112	2419
TCONS_00004994	noncoding	-0.01024	1707	1887	2190
TCONS_00004995	coding	0.052	1365	1551	1820
TCONS_00000381	noncoding	-0.0585728	144	222	532
TCONS_00000382	noncoding	-0.0585728	363	441	749
TCONS_00004996	coding	0.068	27	618	2474
TCONS_00004997	coding	0.121	0	366	656
TCONS_00000383	noncoding	-0.032768	618	633	813
TCONS_00000384	noncoding	-0.0004096	0	0	1087
TCONS_00000385	noncoding	-0.0659456	1143	1218	1406
TCONS_00000386	noncoding	-0.0094208	393	465	1130
TCONS_00000388	noncoding	-0.0004096	0	0	1358
TCONS_00000397	noncoding	-0.0073728	339	486	1546
TCONS_00000399	noncoding	-0.008192	810	870	9630
TCONS_00000400	noncoding	-0.008192	774	834	3460
TCONS_00000401	noncoding	-0.0004096	0	0	293
TCONS_00000402	noncoding	-0.086016	516	534	2595
TCONS_00000403	noncoding	-0.0004096	0	0	1298
TCONS_00000404	noncoding	-0.0004096	0	0	1044
TCONS_00000405	noncoding	-0.057344	0	84	760
TCONS_00000406	noncoding	-0.0004096	0	0	234
TCONS_00000407	noncoding	-0.02048	423	444	1128
TCONS_00004999	noncoding	-0.0004096	0	0	233
TCONS_00005000	noncoding	-0.0004096	0	0	1110
TCONS_00005001	noncoding	-0.0004096	0	0	1511
TCONS_00005002	noncoding	-0.0004096	0	0	1583
TCONS_00005003	noncoding	-0.0004096	0	0	1263
TCONS_00005004	noncoding	-0.0004096	0	0	978
TCONS_00005005	noncoding	-0.0004096	0	0	318
TCONS_00005006	noncoding	-0.0004096	0	0	311
TCONS_00005007	noncoding	-0.0004096	0	0	234
TCONS_00005008	noncoding	-0.0004096	0	0	2333
TCONS_00005009	noncoding	-0.0004096	0	0	1191
TCONS_00005010	noncoding	-0.0004096	0	0	4484
TCONS_00005011	noncoding	-0.159744	2436	2451	2842
TCONS_00005012	noncoding	-0.159744	3138	3153	3545
TCONS_00005013	noncoding	-0.0004096	0	0	1420
TCONS_00005014	noncoding	-0.0004096	0	0	1179
TCONS_00005015	noncoding	-0.159744	2538	2553	2945
TCONS_00005016	noncoding	-0.0004096	0	0	2563
TCONS_00005017	noncoding	-0.0004096	0	0	3333
TCONS_00005018	noncoding	-0.0004096	0	0	3815
TCONS_00005019	noncoding	-0.0004096	0	0	3772
TCONS_00005020	noncoding	-0.024576	855	870	1971
TCONS_00005021	noncoding	-0.0004096	0	0	763
TCONS_00005022	noncoding	-0.0004096	0	0	3481
TCONS_00005023	noncoding	-0.0004096	0	0	1927
TCONS_00005024	noncoding	-0.0004096	0	0	1570
TCONS_00005025	noncoding	-0.0004096	0	0	215
TCONS_00005026	noncoding	-0.0004096	0	0	2238
TCONS_00005027	noncoding	-0.0004096	0	0	3412
TCONS_00005028	noncoding	-0.0004096	0	0	623
TCONS_00005029	noncoding	-0.0004096	0	0	645
TCONS_00005030	noncoding	-0.0004096	0	0	233
TCONS_00005032	noncoding	-0.0004096	0	0	709
TCONS_00005033	noncoding	-0.0004096	0	0	777
TCONS_00005034	noncoding	-0.0004096	0	0	1172
TCONS_00005035	noncoding	-0.0004096	0	0	3380
TCONS_00005036	noncoding	-0.0004096	0	0	1193
TCONS_00005037	noncoding	-0.0004096	0	0	347
TCONS_00005038	noncoding	-0.0004096	0	0	2019
TCONS_00005039	noncoding	-0.0004096	0	0	1001
TCONS_00005040	noncoding	-0.0004096	0	0	1985
TCONS_00005042	noncoding	-0.0004096	0	0	1503
TCONS_00005043	noncoding	-0.0004096	0	0	763
TCONS_00005044	noncoding	-0.159744	1227	1242	1634
TCONS_00005045	noncoding	-0.024576	852	867	1830
TCONS_00005046	noncoding	-0.024576	855	870	1808
TCONS_00005047	noncoding	-0.0004096	0	0	265
TCONS_00005048	noncoding	-0.0004096	0	0	309
TCONS_00005049	noncoding	-0.0004096	0	0	545
TCONS_00005050	noncoding	-0.090112	1077	1137	1708
TCONS_00005051	noncoding	-0.159744	1125	1140	1530
TCONS_00005052	noncoding	-0.159744	1245	1260	1651
TCONS_00005053	noncoding	-0.090112	228	288	858
TCONS_00005054	noncoding	-0.159744	177	192	765
TCONS_00000410	noncoding	-0.0004096	45	45	389
TCONS_00000411	noncoding	-0.0004096	45	45	372
TCONS_00000412	noncoding	-0.0004096	0	0	216
TCONS_00000413	noncoding	-0.0651264	171	189	443
TCONS_00005055	noncoding	-0.0503808	120	324	540
TCONS_00000415	noncoding	-0.0004096	0	0	206
TCONS_00005058	noncoding	-0.0004096	0	0	316
TCONS_00005059	noncoding	-0.0004096	0	0	218
TCONS_00005064	noncoding	-0.0004096	0	0	338
TCONS_00000425	coding	0.055	117	588	1404
TCONS_00000426	noncoding	-0.032768	42	48	252
TCONS_00005077	noncoding	-0.0004096	0	0	390
TCONS_00005079	noncoding	-0.0004096	0	0	764
TCONS_00005080	noncoding	-0.155648	21	27	506
TCONS_00005081	noncoding	-0.0004096	0	0	512
TCONS_00000429	noncoding	-0.0569344	42	48	651
TCONS_00000430	noncoding	-0.008192	39	48	396
TCONS_00000434	noncoding	-0.0004096	0	0	1300
TCONS_00005084	noncoding	-0.0741376	144	180	483
TCONS_00005093	noncoding	-0.032768	18	24	232
TCONS_00000447	coding	0.066	243	684	1489
TCONS_00000448	noncoding	-0.0196608	96	108	1105
TCONS_00000450	noncoding	-0.086016	768	804	1018
TCONS_00005101	noncoding	-0.032768	27	33	263
TCONS_00000461	noncoding	-0.0004096	0	0	382
TCONS_00000462	noncoding	-0.0004096	0	0	207
TCONS_00005102	noncoding	-0.004096	0	81	236
TCONS_00000463	noncoding	-0.090112	0	24	279
TCONS_00000466	noncoding	-0.0106496	93	96	253
TCONS_00005105	noncoding	-0.0004096	243	243	625
TCONS_00000469	noncoding	-0.0004096	0	0	1050
TCONS_00005106	noncoding	-0.0004096	69	69	455
TCONS_00005107	noncoding	-0.0004096	36	48	425
TCONS_00005108	noncoding	-0.0004096	0	0	472
TCONS_00005109	noncoding	-0.0004096	0	0	626
TCONS_00005110	noncoding	-0.069632	783	819	1030
TCONS_00005111	noncoding	-0.069632	768	804	1014
TCONS_00000471	noncoding	-0.045056	27	78	249
TCONS_00005116	noncoding	-0.057344	63	90	341
TCONS_00005117	noncoding	-0.0004096	0	0	257
TCONS_00005118	noncoding	-0.0106496	21	39	301
TCONS_00005119	noncoding	-0.032768	33	39	229
TCONS_00005120	noncoding	-0.032768	33	39	226
TCONS_00000483	noncoding	-0.073728	15	33	249
TCONS_00005121	noncoding	-0.0004096	0	0	263
TCONS_00005122	noncoding	-0.004096	102	156	311
TCONS_00005123	noncoding	-0.08192	27	54	296
TCONS_00005124	noncoding	-0.004096	153	207	362
TCONS_00000484	noncoding	-0.053248	0	84	245
TCONS_00000485	coding	0.001	321	738	1229
TCONS_00000489	noncoding	-0.0196608	30	39	222
TCONS_00005137	noncoding	-0.151552	81	84	240
TCONS_00000490	noncoding	-0.14336	0	15	282
TCONS_00000493	coding	0.155	0	411	567
TCONS_00000501	noncoding	-0.0004096	15	27	277
TCONS_00005141	noncoding	-0.0004096	0	0	340
TCONS_00005148	noncoding	-0.016384	90	165	906
TCONS_00005150	noncoding	-0.036864	150	186	351
TCONS_00005151	noncoding	-0.090112	327	336	502
TCONS_00005152	noncoding	-0.0004096	0	0	587
TCONS_00005153	noncoding	-0.0004096	0	0	806
TCONS_00005154	noncoding	-0.0004096	0	0	291
TCONS_00005155	noncoding	-0.0004096	0	0	356
TCONS_00005167	noncoding	-0.0126976	30	147	302
TCONS_00005168	noncoding	-0.0126976	129	246	401
TCONS_00000506	noncoding	-0.036864	0	78	288
TCONS_00000507	noncoding	-0.073728	15	24	225
TCONS_00000508	noncoding	-0.0278528	27	33	295
TCONS_00005169	noncoding	-0.086016	27	30	220
TCONS_00005170	noncoding	-0.0004096	0	0	275
TCONS_00000511	noncoding	-0.008192	18	87	241
TCONS_00005171	noncoding	-0.0569344	30	36	279
TCONS_00005173	noncoding	-0.094208	21	33	317
TCONS_00000512	noncoding	-0.053248	0	72	474
TCONS_00005174	noncoding	-0.032768	54	60	325
TCONS_00005175	noncoding	-0.032768	42	48	305
TCONS_00000514	noncoding	-0.0139264	0	57	274
TCONS_00000515	noncoding	-0.0106496	30	48	286
TCONS_00005180	noncoding	-0.0692224	1782	1980	2624
TCONS_00005181	noncoding	-0.0692224	999	1197	1869
TCONS_00005182	noncoding	-0.0004096	27	30	244
TCONS_00005183	noncoding	-0.0004096	0	51	262
TCONS_00005184	noncoding	-0.0004096	0	0	244
TCONS_00005185	noncoding	-0.065536	27	33	242
TCONS_00005186	noncoding	-0.0004096	30	30	319
TCONS_00005187	noncoding	-0.0004096	0	0	216
TCONS_00005189	noncoding	-0.0851968	0	48	278
TCONS_00005190	noncoding	-0.0004096	0	0	359
TCONS_00005191	noncoding	-0.0278528	30	36	201
TCONS_00005192	noncoding	-0.0004096	36	36	203
TCONS_00005193	noncoding	-0.032768	27	33	297
TCONS_00000517	noncoding	-0.03072	240	396	666
TCONS_00000518	coding	0.096	174	3699	4216
TCONS_00000519	coding	0.096	195	3720	4238
TCONS_00000520	coding	0.096	339	3864	4402
TCONS_00000521	coding	0.096	363	3888	4427
TCONS_00000522	coding	0.096	735	4260	4756
TCONS_00000523	coding	0.096	546	4071	4567
TCONS_00000524	coding	0.096	108	3633	4145
TCONS_00000525	coding	0.096	162	3687	4225
TCONS_00000526	coding	0.096	870	4395	4935
TCONS_00000527	coding	0.096	423	3948	4433
TCONS_00000528	noncoding	-0.012288	1668	1806	2485
TCONS_00000529	coding	0.096	369	3894	4404
TCONS_00000530	coding	0.095	249	3687	4226
TCONS_00000531	noncoding	-0.0004096	0	0	438
TCONS_00000532	noncoding	-0.0229376	414	822	1318
TCONS_00000533	noncoding	-0.0229376	948	1356	1866
TCONS_00000534	noncoding	-0.0229376	684	1092	1603
TCONS_00000535	noncoding	-0.0229376	495	903	1443
TCONS_00000536	noncoding	-0.0229376	414	822	1316
TCONS_00000537	noncoding	-0.0229376	642	1050	1539
TCONS_00000538	noncoding	-0.034816	390	636	1147
TCONS_00000541	noncoding	-0.0004096	0	0	205
TCONS_00005195	noncoding	-0.0004096	0	0	221
TCONS_00005200	noncoding	-0.0004096	0	0	481
TCONS_00005201	noncoding	-0.0004096	0	0	393
TCONS_00005202	noncoding	-0.0004096	0	0	379
TCONS_00005203	noncoding	-0.12288	1062	1068	1433
TCONS_00005204	noncoding	-0.12288	168	174	522
TCONS_00005206	noncoding	-0.0004096	0	0	957
TCONS_00005207	noncoding	-0.774144	579	585	950
TCONS_00005210	noncoding	-0.0647168	2250	2457	3341
TCONS_00005211	noncoding	-0.0647168	1734	1941	2782
TCONS_00005212	noncoding	-0.0647168	1983	2190	3032
TCONS_00005213	noncoding	-0.0647168	2367	2574	3416
TCONS_00005214	noncoding	-0.0647168	2460	2667	3509
TCONS_00005215	noncoding	-0.0647168	1941	2148	2584
TCONS_00005216	noncoding	-0.0647168	1773	1980	2417
TCONS_00005217	noncoding	-0.0647168	1875	2082	2518
TCONS_00005218	noncoding	-0.0647168	1884	2091	2527
TCONS_00005219	noncoding	-0.0647168	2133	2340	2776
TCONS_00005220	noncoding	-0.0647168	1965	2172	2608
TCONS_00005221	noncoding	-0.0647168	2376	2583	3018
TCONS_00005222	noncoding	-0.0647168	2412	2619	3054
TCONS_00005223	noncoding	-0.0647168	3042	3249	3684
TCONS_00005224	noncoding	-0.0647168	2502	2709	3145
TCONS_00005225	noncoding	-0.0647168	2544	2751	3187
TCONS_00005226	noncoding	-0.032768	27	33	245
TCONS_00005227	noncoding	-0.0004096	0	0	273
TCONS_00005228	noncoding	-0.0004096	0	0	337
TCONS_00005229	noncoding	-0.0319488	285	291	2301
TCONS_00005230	noncoding	-0.0004096	0	0	573
TCONS_00005231	noncoding	-0.065536	42	48	296
TCONS_00005232	coding	0.256	591	951	1896
TCONS_00005233	noncoding	-0.212992	33	48	472
TCONS_00005234	noncoding	-0.0487424	1131	1200	1612
TCONS_00005235	noncoding	-0.0004096	0	0	249
TCONS_00005236	noncoding	-0.065536	30	36	297
TCONS_00005237	noncoding	-0.0004096	0	0	1071
TCONS_00005238	noncoding	-0.0679936	1062	1104	1621
TCONS_00005239	noncoding	-0.0004096	0	0	1615
TCONS_00000554	noncoding	-0.024576	18	39	234
TCONS_00005242	noncoding	-0.0004096	33	45	284
TCONS_00005243	noncoding	-0.032768	42	48	259
TCONS_00005245	noncoding	-0.057344	3132	3186	3563
TCONS_00005246	noncoding	-0.069632	411	414	1006
TCONS_00005248	noncoding	-0.0004096	0	0	768
TCONS_00005259	coding	0.074	213	411	1884
TCONS_00000567	coding	0.029	324	633	1294
TCONS_00005283	noncoding	-0.0004096	0	0	592
TCONS_00005291	coding	0.015	525	660	814
TCONS_00005292	coding	0.06	462	657	812
TCONS_00000578	noncoding	-0.0004096	0	0	300
TCONS_00000579	noncoding	-0.0004096	0	0	322
TCONS_00005294	noncoding	-0.065536	78	81	249
TCONS_00000600	noncoding	-0.0004096	447	459	992
TCONS_00000603	noncoding	-0.0004096	0	0	1149
TCONS_00000604	noncoding	-0.057344	36	39	438
TCONS_00000609	noncoding	-0.0004096	3	3	257
TCONS_00000618	noncoding	-0.018432	1467	1932	3427
TCONS_00000622	noncoding	-0.0004096	0	0	292
TCONS_00000623	noncoding	-0.0004096	0	0	239
TCONS_00005299	noncoding	-0.0004096	0	0	298
TCONS_00000624	noncoding	-0.0004096	0	0	427
TCONS_00000626	noncoding	-0.053248	33	120	432
TCONS_00000627	noncoding	-0.0086016	48	207	1061
TCONS_00000628	noncoding	-0.036864	66	90	464
TCONS_00000629	noncoding	-0.0004096	0	0	326
TCONS_00000630	noncoding	-0.0004096	0	0	1599
TCONS_00000631	noncoding	-0.0004096	0	0	1577
TCONS_00000632	noncoding	-0.0004096	0	0	1185
TCONS_00005302	noncoding	-0.0004096	0	0	551
TCONS_00005317	noncoding	-0.0004096	0	0	223
TCONS_00005318	noncoding	-0.0004096	0	0	384
TCONS_00005319	noncoding	-0.0004096	0	0	648
TCONS_00005320	noncoding	-0.0004096	0	0	367
TCONS_00005326	noncoding	-0.0004096	408	408	998
TCONS_00005327	noncoding	-0.065536	0	9	505
TCONS_00005328	coding	0.032	84	432	771
TCONS_00005329	coding	0.032	6	354	619
TCONS_00005330	noncoding	-0.08192	162	165	741
TCONS_00005331	coding	0.105	699	1344	5065
TCONS_00005332	coding	0.102	810	2970	6651
TCONS_00005333	coding	0.101	966	3132	5174
TCONS_00005334	coding	0.101	810	2976	5817
TCONS_00005335	coding	0.101	966	3132	5972
TCONS_00005336	coding	0.105	153	798	3635
TCONS_00005337	coding	0.105	483	1128	3015
TCONS_00005338	coding	0.101	819	2985	6505
TCONS_00005339	coding	0.101	798	2961	6481
TCONS_00005340	coding	0.073	654	2223	5059
TCONS_00005341	coding	0.073	654	2223	4110
TCONS_00005342	coding	0.101	798	2964	4358
TCONS_00005343	coding	0.101	609	2775	5798
TCONS_00005344	coding	0.101	609	2775	5798
TCONS_00005345	coding	0.101	609	2775	4167
TCONS_00005346	noncoding	-0.004096	168	198	1484
TCONS_00005347	noncoding	-0.0004096	0	0	240
TCONS_00005348	coding	0.055	777	1074	1229
TCONS_00005349	noncoding	-0.0176128	630	834	990
TCONS_00000638	noncoding	-0.098304	30	48	298
TCONS_00005350	noncoding	-0.0004096	0	0	226
TCONS_00000639	noncoding	-0.024576	0	45	229
TCONS_00000641	noncoding	-0.024576	18	39	333
TCONS_00000642	noncoding	-0.0004096	27	39	337
TCONS_00000644	noncoding	-0.0004096	0	0	331
TCONS_00005353	noncoding	-0.0290816	0	45	289
TCONS_00005355	noncoding	-0.016384	12	102	257
TCONS_00005356	noncoding	-0.02048	84	150	305
TCONS_00000646	noncoding	-0.0004096	12	12	287
TCONS_00000647	noncoding	-0.0004096	0	0	314
TCONS_00000650	noncoding	-0.0004096	0	0	1012
TCONS_00000651	noncoding	-0.0004096	681	681	928
TCONS_00000652	noncoding	-0.0004096	0	0	668
TCONS_00000653	noncoding	-0.0004096	0	0	864
TCONS_00000654	noncoding	-0.0004096	0	0	1225
TCONS_00000655	noncoding	-0.0004096	0	0	764
TCONS_00000656	noncoding	-0.0004096	0	0	816
TCONS_00000657	coding	0.033	309	774	2188
TCONS_00000658	coding	0.033	309	774	2195
TCONS_00000659	coding	0.033	309	774	2195
TCONS_00000660	coding	0.066	303	792	2213
TCONS_00000661	coding	0.058	261	750	1961
TCONS_00005359	noncoding	-0.045056	3	18	256
TCONS_00000664	noncoding	-0.032768	42	48	290
TCONS_00000665	noncoding	-0.032768	42	48	307
TCONS_00000666	noncoding	-0.0004096	0	0	292
TCONS_00000667	noncoding	-0.02048	0	15	281
TCONS_00000668	noncoding	-0.0004096	111	111	265
TCONS_00000669	noncoding	-0.0004096	30	42	229
TCONS_00005363	noncoding	-0.0004096	0	0	232
TCONS_00005373	noncoding	-0.0004096	0	0	246
TCONS_00005374	noncoding	-0.004096	318	321	509
TCONS_00000673	noncoding	-0.08192	36	63	287
TCONS_00000674	noncoding	-0.08192	33	60	298
TCONS_00000675	noncoding	-0.08192	33	60	297
TCONS_00000676	noncoding	-0.08192	33	60	282
TCONS_00005390	noncoding	-0.0196608	501	504	826
TCONS_00005393	noncoding	-0.0004096	0	0	1010
TCONS_00000680	coding	0.058	90	702	2123
TCONS_00000681	coding	0.058	78	690	1327
TCONS_00005401	noncoding	-0.0970752	30	54	234
TCONS_00000682	coding	0.28	549	1248	1807
TCONS_00000683	coding	0.153	441	762	1893
TCONS_00000684	coding	0.153	438	759	1890
TCONS_00000685	coding	0.101	1236	2694	5820
TCONS_00000686	coding	0.101	888	2346	5477
TCONS_00000687	coding	0.101	822	2280	5286
TCONS_00000688	coding	0.101	822	2280	5803
TCONS_00000689	coding	0.101	513	1971	5721
TCONS_00000690	coding	0.101	609	2067	5591
TCONS_00000691	noncoding	-0.0004096	0	0	506
TCONS_00005422	noncoding	-0.0729088	0	6	327
TCONS_00005424	noncoding	-0.0876544	33	45	239
TCONS_00000700	noncoding	-0.0106496	18	36	268
TCONS_00005425	noncoding	-0.032768	42	48	246
TCONS_00000702	noncoding	-0.0004096	9	9	259
TCONS_00005427	noncoding	-0.0004096	0	0	314
TCONS_00000704	noncoding	-0.053248	195	285	438
TCONS_00000705	coding	0.016	33	228	508
TCONS_00000706	coding	0.001	69	231	530
TCONS_00000707	noncoding	-0.036864	264	375	673
TCONS_00000708	coding	0.03	243	378	676
TCONS_00000709	noncoding	-0.036864	264	375	1125
TCONS_00000710	noncoding	-0.0053248	63	186	616
TCONS_00000711	coding	0.03	606	741	1040
TCONS_00000712	coding	0.03	345	480	749
TCONS_00000713	coding	0.03	456	591	812
TCONS_00000714	coding	0.03	276	411	679
TCONS_00005429	noncoding	-0.0004096	0	0	282
TCONS_00005430	noncoding	-0.0004096	0	0	403
TCONS_00005435	coding	0.035	1257	1488	1975
TCONS_00000725	noncoding	-0.0036864	1248	1272	2071
TCONS_00000726	noncoding	-0.024576	816	828	1740
TCONS_00000727	noncoding	-0.114688	24	36	353
TCONS_00000728	noncoding	-0.0004096	0	0	347
TCONS_00000734	noncoding	-0.0036864	1347	1371	2179
TCONS_00000736	noncoding	-0.0651264	522	690	941
TCONS_00000737	noncoding	-0.106496	6	36	805
TCONS_00000738	noncoding	-0.0004096	876	876	1248
TCONS_00000739	noncoding	-0.0004096	0	0	264
TCONS_00000743	noncoding	-0.016384	123	141	682
TCONS_00000748	noncoding	-0.0004096	0	0	575
TCONS_00005455	noncoding	-0.053248	894	915	1274
TCONS_00000757	noncoding	-0.0610304	39	54	275
TCONS_00000758	noncoding	-0.0610304	18	33	461
TCONS_00000759	noncoding	-0.098304	702	726	4709
TCONS_00000769	noncoding	-0.0004096	0	0	702
TCONS_00000771	noncoding	-0.148685	42	54	297
TCONS_00000772	noncoding	-0.0495616	930	1176	1351
TCONS_00000773	noncoding	-0.0487424	930	1176	1351
TCONS_00000774	noncoding	-0.0495616	930	1176	1351
TCONS_00000775	noncoding	-0.0004096	0	0	318
TCONS_00005466	noncoding	-0.049152	963	1050	1410
TCONS_00005467	noncoding	-0.065536	1476	1551	2583
TCONS_00005468	coding	0.08	789	1188	2597
TCONS_00005469	coding	0.169	1983	4215	5035
TCONS_00005470	coding	0.169	441	2673	3493
TCONS_00005471	coding	0.169	4743	6975	7796
TCONS_00005472	coding	0.169	4701	6933	7754
TCONS_00005473	coding	0.169	4347	6579	7400
TCONS_00005474	coding	0.169	4650	6882	7305
TCONS_00005475	coding	0.169	4650	6882	7371
TCONS_00005476	coding	0.052	600	1125	1279
TCONS_00000780	noncoding	-0.0004096	0	0	616
TCONS_00005484	noncoding	-0.073728	246	273	427
TCONS_00000783	noncoding	-0.057344	15	108	395
TCONS_00005485	noncoding	-0.0958464	2562	2577	3876
TCONS_00005488	noncoding	-0.0004096	0	0	2113
TCONS_00005489	noncoding	-0.0958464	2562	2577	3956
TCONS_00005490	noncoding	-0.0958464	2562	2577	3819
TCONS_00005491	noncoding	-0.0131072	1419	1443	6605
TCONS_00005492	noncoding	-0.104858	867	879	3656
TCONS_00005494	noncoding	-0.0004096	0	0	1664
TCONS_00005495	noncoding	-0.0004096	0	0	1835
TCONS_00005496	noncoding	-0.0004096	0	0	1792
TCONS_00005497	noncoding	-0.098304	228	291	2333
TCONS_00005498	noncoding	-0.098304	228	291	2333
TCONS_00000784	noncoding	-0.0004096	0	0	258
TCONS_00005500	noncoding	-0.0004096	0	0	231
TCONS_00005505	noncoding	-0.016384	48	132	437
TCONS_00005521	noncoding	-0.0004096	0	0	699
TCONS_00005522	noncoding	-0.0053248	234	237	3453
TCONS_00005523	noncoding	-0.0004096	0	0	1547
TCONS_00005526	noncoding	-0.073728	33	51	236
TCONS_00005528	noncoding	-0.002048	189	237	391
TCONS_00000795	noncoding	-0.0004096	0	0	344
TCONS_00005529	noncoding	-0.0004096	0	0	598
TCONS_00000796	noncoding	-0.0004096	0	0	717
TCONS_00000797	noncoding	-0.065536	594	705	1498
TCONS_00000798	noncoding	-0.0004096	0	0	446
TCONS_00000800	noncoding	-0.0004096	0	0	227
TCONS_00005531	noncoding	-0.176538	861	879	1402
TCONS_00005532	noncoding	-0.0004096	0	0	342
TCONS_00005533	noncoding	-0.0454656	1569	1863	2089
TCONS_00000804	coding	0.034	147	447	602
TCONS_00000805	noncoding	-0.036864	15	30	295
TCONS_00000806	noncoding	-0.0106496	18	36	300
TCONS_00000811	noncoding	-0.073728	27	45	231
TCONS_00005535	coding	0.045	222	396	683
TCONS_00000814	noncoding	-0.024576	432	546	702
TCONS_00000815	noncoding	-0.0004096	0	0	230
TCONS_00000816	noncoding	-0.0004096	15	27	276
TCONS_00005537	noncoding	-0.0086016	0	78	250
TCONS_00005538	noncoding	-0.0036864	0	12	211
TCONS_00000820	noncoding	-0.0004096	0	0	210
TCONS_00000821	noncoding	-0.0258048	39	51	228
TCONS_00005539	noncoding	-0.098304	0	66	547
TCONS_00005540	coding	0.055	525	1674	3103
TCONS_00005541	coding	0.055	525	1674	3235
TCONS_00005542	coding	0.055	444	1593	3139
TCONS_00005543	coding	0.055	528	1677	3265
TCONS_00005544	coding	0.055	528	1677	3115
TCONS_00005545	noncoding	-0.0004096	0	0	248
TCONS_00005546	noncoding	-0.0004096	0	0	358
TCONS_00000825	noncoding	-0.0004096	12	15	264
TCONS_00000826	coding	0.182	639	999	1363
TCONS_00000827	coding	0.1	222	1035	1355
TCONS_00005547	noncoding	-0.0004096	0	0	239
TCONS_00000828	noncoding	-0.106496	30	36	227
TCONS_00000829	noncoding	-0.0004096	0	0	284
TCONS_00005549	noncoding	-0.0004096	0	0	381
TCONS_00005550	noncoding	-0.016384	81	129	833
TCONS_00005551	noncoding	-0.01024	123	270	850
TCONS_00005554	noncoding	-0.0004096	0	0	850
TCONS_00005558	noncoding	-0.0004096	0	0	437
TCONS_00005560	noncoding	-0.032768	18	24	272
TCONS_00005561	noncoding	-0.0004096	150	150	534
TCONS_00000841	coding	0.116	33	900	1985
TCONS_00005564	coding	0.182	252	654	874
TCONS_00005565	coding	0.182	339	741	960
TCONS_00005566	coding	0.182	387	789	1010
TCONS_00005567	coding	0.182	96	498	719
TCONS_00005568	coding	0.185	96	537	758
TCONS_00005569	coding	0.185	270	711	922
TCONS_00005570	coding	0.185	351	792	1004
TCONS_00005571	coding	0.182	282	684	895
TCONS_00005572	coding	0.185	258	699	904
TCONS_00005573	coding	0.182	153	555	760
TCONS_00000845	noncoding	-0.0004096	231	231	425
TCONS_00005575	noncoding	-0.0004096	0	0	657
TCONS_00000857	noncoding	-0.0004096	0	0	234
TCONS_00005579	noncoding	-0.208896	90	111	1990
TCONS_00000862	noncoding	-0.045056	756	774	1098
TCONS_00000863	noncoding	-0.045056	468	486	814
TCONS_00000864	noncoding	-0.045056	756	774	1211
TCONS_00000867	noncoding	-0.0004096	0	0	245
TCONS_00005587	noncoding	-0.008192	33	42	270
TCONS_00005588	noncoding	-0.032768	30	36	268
TCONS_00000870	coding	0.15	162	1749	2333
TCONS_00000871	coding	0.15	279	1866	2492
TCONS_00000879	coding	0.15	156	1743	2388
TCONS_00000880	coding	0.158	435	2004	2651
TCONS_00000881	coding	0.146	516	2079	2726
TCONS_00000884	noncoding	-0.0561152	21	33	297
TCONS_00000885	noncoding	-0.0004096	21	33	297
TCONS_00005591	noncoding	-0.0004096	0	0	235
TCONS_00005592	noncoding	-0.08192	24	48	377
TCONS_00005593	noncoding	-0.036864	21	36	292
TCONS_00000886	coding	0.159	90	447	729
TCONS_00000887	coding	0.165	90	447	921
TCONS_00000889	coding	0.162	6	393	578
TCONS_00000890	coding	0.165	0	348	630
TCONS_00005595	noncoding	-0.032768	30	36	298
TCONS_00005596	noncoding	-0.032768	30	36	234
TCONS_00005597	noncoding	-0.131072	27	33	265
TCONS_00000892	noncoding	-0.028672	1311	1314	2307
TCONS_00005598	coding	0.104	696	942	1097
TCONS_00005599	coding	0.068	75	456	610
TCONS_00005600	noncoding	-0.0004096	0	0	864
TCONS_00005603	noncoding	-0.0004096	0	0	335
TCONS_00000897	coding	0.172	60	762	1962
TCONS_00000898	coding	0.163	63	771	1547
TCONS_00005607	noncoding	-0.053248	201	258	411
TCONS_00005608	noncoding	-0.053248	174	231	384
TCONS_00005609	noncoding	-0.077824	51	81	238
TCONS_00005618	noncoding	-0.0004096	0	0	1020
TCONS_00005619	noncoding	-0.0004096	0	0	262
TCONS_00000906	noncoding	-0.0618496	138	141	381
TCONS_00000907	noncoding	-0.0004096	183	183	1015
TCONS_00000908	noncoding	-0.135168	171	180	1021
TCONS_00000909	noncoding	-0.135168	171	180	933
TCONS_00000915	coding	0.098	264	609	1202
TCONS_00005632	noncoding	-0.004096	2898	3024	3895
TCONS_00005633	noncoding	-0.0004096	0	0	1946
TCONS_00005634	noncoding	-0.0004096	1140	1140	1893
TCONS_00005635	noncoding	-0.0004096	1143	1143	1565
TCONS_00005636	noncoding	-0.0004096	0	0	519
TCONS_00005637	noncoding	-0.0004096	0	0	438
TCONS_00005638	noncoding	-0.0004096	0	0	470
TCONS_00005639	noncoding	-0.0004096	0	0	411
TCONS_00005640	noncoding	-0.0004096	0	0	462
TCONS_00005641	noncoding	-0.0004096	0	0	647
TCONS_00005642	noncoding	-0.0004096	0	0	658
TCONS_00005655	noncoding	-0.0004096	0	0	946
TCONS_00005656	noncoding	-0.0004096	0	0	974
TCONS_00005657	noncoding	-0.012288	7239	7398	10743
TCONS_00005658	noncoding	-0.258048	960	981	1156
TCONS_00005659	noncoding	-0.098304	3183	3246	3908
TCONS_00000924	noncoding	-0.0004096	0	0	534
TCONS_00000925	noncoding	-0.0585728	0	18	636
TCONS_00000927	noncoding	-0.0004096	0	0	288
TCONS_00000929	noncoding	-0.0004096	0	0	2496
TCONS_00000931	noncoding	-0.0282624	2280	2382	5077
TCONS_00000932	noncoding	-0.0282624	1197	1299	3991
TCONS_00000933	noncoding	-0.0004096	0	0	483
TCONS_00000934	noncoding	-0.0004096	0	0	209
TCONS_00000935	noncoding	-0.0073728	189	195	1016
TCONS_00000936	noncoding	-0.090112	1086	1128	1530
TCONS_00000937	noncoding	-0.053248	507	540	2166
TCONS_00000938	noncoding	-0.0004096	0	0	430
TCONS_00005661	noncoding	-0.0417792	876	1143	1299
TCONS_00000943	noncoding	-0.0004096	0	0	234
TCONS_00000946	noncoding	-0.057344	672	768	973
TCONS_00005669	noncoding	-0.0323584	372	402	3171
TCONS_00005680	noncoding	-0.053248	561	597	3145
TCONS_00005681	noncoding	-0.0004096	0	0	1632
TCONS_00005682	noncoding	-0.0004096	0	0	1612
TCONS_00005683	noncoding	-0.045056	249	288	2518
TCONS_00005684	noncoding	-0.053248	210	246	670
TCONS_00000955	noncoding	-0.065536	33	39	301
TCONS_00000956	noncoding	-0.065536	33	39	342
TCONS_00000957	noncoding	-0.0004096	0	0	1658
TCONS_00000964	coding	0.043	93	1350	2342
TCONS_00000965	coding	0.138	51	1836	2244
TCONS_00000966	coding	0.063	123	1857	2493
TCONS_00000973	noncoding	-0.0004096	0	0	1204
TCONS_00000976	noncoding	-0.0004096	0	0	1041
TCONS_00000977	noncoding	-0.0004096	0	0	806
TCONS_00005702	noncoding	-0.0561152	168	198	523
TCONS_00000980	noncoding	-0.0004096	465	465	3359
TCONS_00000981	noncoding	-0.0004096	0	0	430
TCONS_00000991	coding	0.069	477	1371	4477
TCONS_00000992	noncoding	-0.0004096	0	0	904
TCONS_00000993	noncoding	-0.0004096	0	0	840
TCONS_00000994	noncoding	-0.0004096	0	0	865
TCONS_00000996	noncoding	-0.012288	318	369	1685
TCONS_00000997	noncoding	-0.0004096	0	0	735
TCONS_00000998	noncoding	-0.0004096	0	0	879
TCONS_00000999	noncoding	-0.0004096	0	0	621
TCONS_00001000	noncoding	-0.0004096	0	0	565
TCONS_00001001	noncoding	-0.073728	852	858	1055
TCONS_00005706	noncoding	-0.0004096	363	384	2322
TCONS_00005707	noncoding	-0.0958464	597	603	2944
TCONS_00005711	noncoding	-0.0004096	0	0	696
TCONS_00001015	noncoding	-0.0004096	0	0	226
TCONS_00001016	noncoding	-0.0004096	0	0	207
TCONS_00005713	noncoding	-0.098304	120	129	1595
TCONS_00005715	noncoding	-0.0815104	1458	1617	3629
TCONS_00005716	noncoding	-0.0004096	0	0	435
TCONS_00005717	noncoding	-0.0004096	0	0	278
TCONS_00001022	noncoding	-0.0004096	0	0	606
TCONS_00001023	noncoding	-0.0004096	0	0	526
TCONS_00001024	noncoding	-0.0004096	624	624	1052
TCONS_00001025	noncoding	-0.0004096	0	0	900
TCONS_00001027	noncoding	-0.036864	72	171	324
TCONS_00001028	noncoding	-0.0004096	0	0	1003
TCONS_00001029	noncoding	-0.004096	207	225	998
TCONS_00001030	noncoding	-0.004096	120	138	335
TCONS_00001031	noncoding	-0.0004096	0	0	1159
TCONS_00001032	noncoding	-0.147456	633	651	1656
TCONS_00001033	noncoding	-0.0004096	0	0	697
TCONS_00001034	noncoding	-0.0004096	0	0	566
TCONS_00005722	noncoding	-0.0004096	24	36	245
TCONS_00005724	noncoding	-0.0004096	0	0	440
TCONS_00005732	coding	0.1	261	747	959
TCONS_00005734	coding	0.1	258	744	953
TCONS_00001038	noncoding	-0.0004096	99	99	427
TCONS_00005740	noncoding	-0.0004096	0	0	632
TCONS_00001039	noncoding	-0.0610304	96	111	322
TCONS_00005741	noncoding	-0.458752	174	189	507
TCONS_00005742	noncoding	-0.0004096	0	0	370
TCONS_00001040	noncoding	-0.0004096	0	0	361
TCONS_00001041	noncoding	-0.090112	36	42	268
TCONS_00001042	noncoding	-0.090112	27	33	234
TCONS_00001044	noncoding	-0.0004096	0	0	296
TCONS_00001045	noncoding	-0.0004096	24	24	219
TCONS_00001057	noncoding	-0.086016	1929	1974	2497
TCONS_00001058	noncoding	-0.073728	156	174	382
TCONS_00001059	noncoding	-0.0004096	0	0	437
TCONS_00001060	noncoding	-0.0004096	0	0	427
TCONS_00001061	noncoding	-0.0004096	0	0	402
TCONS_00001062	noncoding	-0.0004096	0	0	405
TCONS_00001063	noncoding	-0.0004096	0	0	396
TCONS_00005745	noncoding	-0.0004096	0	0	453
TCONS_00005746	noncoding	-0.0004096	0	0	506
TCONS_00005747	noncoding	-0.0004096	0	0	446
TCONS_00001066	noncoding	-0.012288	108	201	362
TCONS_00001067	coding	0.226	1050	1470	3549
TCONS_00001068	coding	0.226	1875	2295	4374
TCONS_00005748	noncoding	-0.098304	99	108	334
TCONS_00001069	noncoding	-0.0004096	192	198	429
TCONS_00001070	noncoding	-0.0004096	0	0	203
TCONS_00005749	noncoding	-0.114688	96	111	286
TCONS_00001079	noncoding	-0.0004096	0	0	1158
TCONS_00001080	noncoding	-0.0004096	0	0	480
TCONS_00001082	noncoding	-0.0069632	333	399	1699
TCONS_00001083	noncoding	-0.0069632	333	399	11530
TCONS_00001084	noncoding	-0.0004096	0	0	743
TCONS_00001085	noncoding	-0.0004096	0	0	392
TCONS_00005750	coding	0.038	3	780	2994
TCONS_00005751	coding	0.044	240	1002	3216
TCONS_00005752	coding	0.084	765	1128	2256
TCONS_00005753	coding	0.084	1374	1737	2534
TCONS_00005754	coding	0.084	1374	1737	2533
TCONS_00005755	coding	0.084	1380	1743	2540
TCONS_00005756	coding	0.084	1503	1866	2661
TCONS_00005757	coding	0.084	921	1284	2080
TCONS_00005758	coding	0.084	1161	1524	2302
TCONS_00001086	noncoding	-0.0720896	807	816	1054
TCONS_00001087	noncoding	-0.0720896	792	801	1038
TCONS_00005763	noncoding	-0.004096	27	90	477
TCONS_00005764	noncoding	-0.06144	408	432	864
TCONS_00005771	noncoding	-0.0086016	339	486	937
TCONS_00005772	noncoding	-0.036864	462	504	976
TCONS_00005774	noncoding	-0.0004096	0	0	319
TCONS_00005776	noncoding	-0.0278528	33	39	340
TCONS_00005781	noncoding	-0.0004096	0	48	283
TCONS_00001109	noncoding	-0.0004096	0	0	285
TCONS_00001110	noncoding	-0.0004096	0	0	1534
TCONS_00005799	noncoding	-0.151552	171	195	611
TCONS_00005800	noncoding	-0.0106496	51	54	672
TCONS_00001112	coding	0.11	525	3378	8096
TCONS_00001113	coding	0.11	525	3378	7405
TCONS_00001114	coding	0.11	525	3378	7465
TCONS_00001115	noncoding	-0.131072	33	72	1541
TCONS_00001116	noncoding	-0.0606208	105	111	552
TCONS_00005802	coding	0.158	183	594	829
TCONS_00005803	coding	0.123	336	663	884
TCONS_00005804	coding	0.158	363	666	1318
TCONS_00001118	coding	0.172	33	549	775
TCONS_00001119	coding	0.106	222	459	1224
TCONS_00001123	coding	0.056	615	1968	2499
TCONS_00001124	coding	0.056	615	1968	2587
TCONS_00001125	coding	0.03	708	852	1611
TCONS_00001126	coding	0.03	528	672	1375
TCONS_00001127	noncoding	-0.0004096	1092	1230	1516
TCONS_00001128	noncoding	-0.0004096	1086	1224	1511
TCONS_00005815	noncoding	-0.0004096	0	0	637
TCONS_00005820	coding	0.066	375	699	1168
TCONS_00005822	noncoding	-0.0004096	0	0	502
TCONS_00005823	noncoding	-0.0004096	0	0	714
TCONS_00001138	coding	0.055	1500	2613	3462
TCONS_00001139	coding	0.052	3702	5532	6609
TCONS_00001140	coding	0.052	3846	5676	6753
TCONS_00001141	coding	0.055	1623	2736	2983
TCONS_00001142	coding	0.054	3846	5679	6883
TCONS_00001143	coding	0.052	8706	10536	11612
TCONS_00001144	noncoding	-0.0004096	0	0	1698
TCONS_00001145	coding	0.054	8655	10488	11698
TCONS_00001146	noncoding	-0.0004096	0	0	2717
TCONS_00001147	coding	0.055	1914	3027	3846
TCONS_00001148	noncoding	-0.0004096	0	0	1166
TCONS_00001149	noncoding	-0.0004096	0	0	636
TCONS_00001150	noncoding	-0.04096	2313	2328	2497
TCONS_00001151	noncoding	-0.0933888	108	114	1926
TCONS_00001152	coding	0.054	4746	6579	7785
TCONS_00001153	coding	0.054	3972	5805	7012
TCONS_00001154	coding	0.052	4311	6141	7191
TCONS_00001155	coding	0.054	4212	6045	7256
TCONS_00001156	coding	0.052	4131	5961	7011
TCONS_00001157	coding	0.054	4143	5976	7209
TCONS_00005835	coding	0.083	309	1425	1980
TCONS_00005840	noncoding	-0.073728	2175	2211	2939
TCONS_00005841	noncoding	-0.0888832	105	114	582
TCONS_00001165	noncoding	-0.0004096	102	102	374
TCONS_00001168	noncoding	-0.02048	153	210	499
TCONS_00001174	noncoding	-0.0278528	1236	1242	1778
TCONS_00001175	noncoding	-0.0217088	1221	1245	1885
TCONS_00005848	noncoding	-0.0004096	0	0	278
TCONS_00005849	noncoding	-0.0004096	0	0	273
TCONS_00001192	noncoding	-0.04096	396	408	562
TCONS_00001193	noncoding	-0.04096	396	408	562
TCONS_00001194	noncoding	-0.0004096	27	39	333
TCONS_00001196	noncoding	-0.045056	495	582	756
TCONS_00001197	noncoding	-0.045056	1761	1848	2013
TCONS_00001198	noncoding	-0.0004096	0	0	1446
TCONS_00001199	noncoding	-0.086016	0	42	930
TCONS_00001200	coding	0.149	1446	1896	5162
TCONS_00001201	coding	0.149	1359	1809	3654
TCONS_00001202	coding	0.149	1359	1809	4001
TCONS_00001203	coding	0.149	1359	1809	5004
TCONS_00001204	coding	0.149	1332	1782	5204
TCONS_00001205	coding	0.149	1332	1782	3843
TCONS_00001206	coding	0.149	1302	1752	3460
TCONS_00001207	coding	0.149	1302	1752	5645
TCONS_00001208	coding	0.149	1284	1734	3868
TCONS_00001209	coding	0.24	510	870	1266
TCONS_00001210	noncoding	-0.0004096	0	0	754
TCONS_00001211	noncoding	-0.004096	1362	1422	1613
TCONS_00001213	noncoding	-0.0004096	0	0	294
TCONS_00001218	noncoding	-0.0004096	0	0	2358
TCONS_00001219	noncoding	-0.0073728	477	636	939
TCONS_00001220	noncoding	-0.02048	438	528	745
TCONS_00001221	noncoding	-0.036864	1668	1686	2195
TCONS_00001222	noncoding	-0.02048	438	528	1930
TCONS_00001226	noncoding	-0.024576	3186	3240	3418
TCONS_00001227	noncoding	-0.0004096	0	0	536
TCONS_00001228	noncoding	-0.0004096	0	0	584
TCONS_00001229	noncoding	-0.0004096	0	0	956
TCONS_00001230	noncoding	-0.0004096	0	0	414
TCONS_00001231	noncoding	-0.0004096	0	0	413
TCONS_00001232	noncoding	-0.0004096	0	0	247
TCONS_00001233	noncoding	-0.139264	39	48	338
TCONS_00001236	noncoding	-0.139264	123	132	424
TCONS_00001237	noncoding	-0.0315392	126	189	754
TCONS_00005863	noncoding	-0.02048	0	57	274
TCONS_00001245	noncoding	-0.0004096	0	0	1325
TCONS_00001246	coding	0.072	1428	2052	3023
TCONS_00001251	noncoding	-0.008192	288	330	1104
TCONS_00005873	noncoding	-0.0004096	0	0	821
TCONS_00001262	noncoding	-0.0004096	0	0	657
TCONS_00005896	coding	0.107	264	774	1181
TCONS_00001267	coding	0.028	435	867	1964
TCONS_00005909	coding	0.429	363	1923	2152
TCONS_00005910	noncoding	-0.0196608	75	258	562
TCONS_00001287	coding	0.082	267	879	1534
TCONS_00001288	noncoding	-0.0004096	6	18	1106
TCONS_00001289	noncoding	-0.0663552	276	354	873
TCONS_00001296	noncoding	-0.249446	465	486	869
TCONS_00001297	noncoding	-0.045056	2709	2733	2998
TCONS_00001299	noncoding	-0.090112	489	543	788
TCONS_00001301	noncoding	-0.114688	108	192	475
TCONS_00001308	noncoding	-0.090112	486	540	1728
TCONS_00001313	noncoding	-0.090112	489	543	1336
TCONS_00001327	noncoding	-0.036864	9	42	781
TCONS_00001346	noncoding	-0.0004096	0	0	442
TCONS_00001347	noncoding	-0.114688	414	498	789
TCONS_00001348	noncoding	-0.114688	411	495	783
TCONS_00001349	noncoding	-0.114688	111	195	486
TCONS_00001350	noncoding	-0.008192	219	252	1242
TCONS_00001351	noncoding	-0.0004096	0	0	205
TCONS_00001352	noncoding	-0.114688	105	189	472
TCONS_00001353	noncoding	-0.0004096	0	0	513
TCONS_00001354	noncoding	-0.0004096	0	0	886
TCONS_00001355	noncoding	-0.0004096	0	0	309
TCONS_00001361	noncoding	-0.0004096	669	669	1220
TCONS_00001363	noncoding	-0.0004096	0	0	1032
TCONS_00001366	coding	0.17	180	765	1207
TCONS_00005928	coding	0.107	96	627	987
TCONS_00001367	coding	0.107	1449	1887	2444
TCONS_00005929	coding	0.159	114	450	971
TCONS_00005936	coding	0.044	57	1125	2777
TCONS_00005937	coding	0.044	216	1284	2929
TCONS_00005939	noncoding	-0.0004096	0	0	727
TCONS_00005945	noncoding	-0.0004096	0	0	625
TCONS_00005946	noncoding	-0.0004096	0	0	1195
TCONS_00005959	coding	0.115	1425	1833	2062
TCONS_00005967	noncoding	-0.0004096	0	0	380
TCONS_00005968	noncoding	-0.118784	2097	2112	3370
TCONS_00005969	noncoding	-0.0004096	0	0	1088
TCONS_00005971	noncoding	-0.0004096	0	0	510
TCONS_00005972	noncoding	-0.0004096	0	0	417
TCONS_00005973	noncoding	-0.0004096	0	0	350
TCONS_00005974	noncoding	-0.0004096	0	0	738
TCONS_00005975	noncoding	-0.0004096	0	0	882
TCONS_00001397	noncoding	-0.0004096	0	0	835
TCONS_00001399	coding	0.046	54	303	2172
TCONS_00001400	coding	0.046	150	399	2299
TCONS_00001404	noncoding	-0.012288	1698	1836	2474
TCONS_00001407	noncoding	-0.0004096	0	0	1382
TCONS_00001408	noncoding	-0.0004096	0	0	1239
TCONS_00001409	noncoding	-0.0004096	318	318	615
TCONS_00001410	noncoding	-0.0843776	159	162	1884
TCONS_00001419	coding	0.211	1503	4212	5131
TCONS_00001420	coding	0.209	1356	4050	4429
TCONS_00001421	coding	0.209	1356	4050	4427
TCONS_00001422	noncoding	-0.090112	36	39	264
TCONS_00001423	coding	0.21	2133	4851	5744
TCONS_00001424	noncoding	-0.106496	516	528	682
TCONS_00001425	coding	0.206	1047	3807	4700
TCONS_00001426	coding	0.211	1797	4506	5398
TCONS_00001427	coding	0.209	1797	4491	5383
TCONS_00001428	coding	0.205	771	3540	4433
TCONS_00001429	coding	0.209	1572	4266	4571
TCONS_00001431	noncoding	-0.0004096	0	0	883
TCONS_00006012	noncoding	-0.16384	237	258	884
TCONS_00001452	noncoding	-0.049152	90	96	297
TCONS_00006034	noncoding	-0.0004096	0	0	420
TCONS_00006035	coding	0.109	309	2007	4882
TCONS_00006036	coding	0.109	285	1983	4229
TCONS_00006037	coding	0.109	285	1983	4181
TCONS_00006038	coding	0.109	309	2007	4203
TCONS_00006039	coding	0.16	285	1974	3146
TCONS_00006040	coding	0.106	285	1704	3408
TCONS_00006041	coding	0.106	312	1731	3226
TCONS_00006042	noncoding	-0.0004096	0	0	625
TCONS_00006043	noncoding	-0.073728	57	87	304
TCONS_00006044	noncoding	-0.0004096	0	0	627
TCONS_00006045	noncoding	-0.053248	459	501	1723
TCONS_00006046	noncoding	-0.086016	450	471	1545
TCONS_00006047	noncoding	-0.0598016	2565	2574	5935
TCONS_00006048	noncoding	-0.0004096	0	0	559
TCONS_00006049	noncoding	-0.0004096	0	0	1785
TCONS_00006050	noncoding	-0.0004096	492	492	898
TCONS_00006053	noncoding	-0.090112	33	36	228
TCONS_00006054	noncoding	-0.0004096	0	0	201
TCONS_00006055	noncoding	-0.0004096	0	0	283
TCONS_00001459	noncoding	-0.090112	375	399	693
TCONS_00001463	noncoding	-0.0561152	1326	1449	2241
TCONS_00006062	noncoding	-0.0004096	0	0	750
TCONS_00006063	noncoding	-0.036864	27	30	285
TCONS_00006065	noncoding	-0.0004096	0	0	585
TCONS_00006066	noncoding	-0.0004096	0	0	419
TCONS_00006067	noncoding	-0.0004096	0	0	505
TCONS_00006068	noncoding	-0.036864	213	219	929
TCONS_00001481	noncoding	-0.065536	33	81	656
TCONS_00001482	noncoding	-0.196608	390	399	835
TCONS_00001485	noncoding	-0.0004096	399	417	1677
TCONS_00001486	noncoding	-0.0004096	144	162	1682
TCONS_00001489	coding	0.099	1524	3945	4608
TCONS_00001490	noncoding	-0.04096	348	432	1991
TCONS_00001491	coding	0.099	3249	5670	6312
TCONS_00001492	noncoding	-0.004096	990	1002	1503
TCONS_00001493	noncoding	-0.04096	846	930	1944
TCONS_00001494	noncoding	-0.04096	459	543	1620
TCONS_00006073	noncoding	-0.036864	9	24	212
TCONS_00001495	coding	0.099	1782	4203	5489
TCONS_00001496	coding	0.099	462	2883	3546
TCONS_00006074	noncoding	-0.02048	93	180	473
TCONS_00001497	noncoding	-0.0004096	0	0	1656
TCONS_00001498	coding	0.001	741	1023	1208
TCONS_00001504	noncoding	-0.045056	591	615	1193
TCONS_00006087	noncoding	-0.016384	0	30	941
TCONS_00006088	noncoding	-0.0004096	0	0	408
TCONS_00006089	noncoding	-0.045056	456	465	984
TCONS_00006090	noncoding	-0.073728	639	768	1157
TCONS_00001530	noncoding	-0.0004096	0	0	676
TCONS_00001532	noncoding	-0.0421888	0	21	628
TCONS_00001537	coding	0.074	834	1734	4564
TCONS_00001551	noncoding	-0.045056	15	30	257
TCONS_00006113	noncoding	-0.0004096	0	0	309
TCONS_00006117	noncoding	-0.0004096	0	0	708
TCONS_00006121	noncoding	-0.155648	1056	1092	1247
TCONS_00006128	noncoding	-0.0098304	1722	1962	3884
TCONS_00001562	noncoding	-0.012288	705	720	980
TCONS_00001568	noncoding	-0.0004096	0	0	843
TCONS_00006129	coding	0.067	111	393	704
TCONS_00006137	noncoding	-0.028672	762	804	3575
TCONS_00001571	coding	0.181	1899	2646	3328
TCONS_00001572	coding	0.198	1890	2691	3032
TCONS_00001573	coding	0.198	2691	3492	5122
TCONS_00001574	coding	0.198	1521	2322	2649
TCONS_00001575	coding	0.195	1380	2178	3570
TCONS_00001576	coding	0.198	1350	2151	2406
TCONS_00001577	coding	0.181	1335	2082	2954
TCONS_00001578	noncoding	-0.0667648	885	891	1635
TCONS_00001579	noncoding	-0.0221184	63	129	1100
TCONS_00006138	noncoding	-0.0262144	564	645	847
TCONS_00006139	coding	0.138	153	3528	4176
TCONS_00001585	coding	0.028	39	765	1200
TCONS_00006155	noncoding	-0.0208896	486	528	2529
TCONS_00001597	noncoding	-0.0004096	0	0	260
TCONS_00006167	noncoding	-0.069632	18	42	431
TCONS_00006168	noncoding	-0.069632	138	162	553
TCONS_00006169	noncoding	-0.069632	15	39	430
TCONS_00006172	coding	0.218	0	366	1403
TCONS_00001604	noncoding	-0.0004096	0	0	316
TCONS_00001605	coding	0.099	303	618	1307
TCONS_00006179	noncoding	-0.0004096	0	0	1992
TCONS_00001612	coding	0.117	2721	3048	5479
TCONS_00006183	noncoding	-0.0004096	0	0	231
TCONS_00001613	coding	0.265	2769	2997	4172
TCONS_00001614	coding	0.265	2274	2502	3869
TCONS_00001615	coding	0.265	2409	2637	3785
TCONS_00001616	coding	0.265	1647	1875	3188
TCONS_00001617	noncoding	-0.053248	4497	4515	4962
TCONS_00001618	noncoding	-0.0004096	0	0	449
TCONS_00001619	coding	0.117	1602	1929	2926
TCONS_00001626	noncoding	-0.02048	453	534	1748
TCONS_00001639	noncoding	-0.032768	144	168	2946
TCONS_00001642	coding	0.022	1581	1866	2731
TCONS_00001645	noncoding	-0.0004096	0	0	996
TCONS_00001646	noncoding	-0.0004096	0	0	819
TCONS_00001647	noncoding	-0.0004096	0	0	746
TCONS_00006209	noncoding	-0.057344	0	165	489
TCONS_00006215	noncoding	-0.0004096	0	0	1045
TCONS_00006222	noncoding	-0.0004096	0	0	840
TCONS_00006223	noncoding	-0.0004096	0	0	976
TCONS_00006224	noncoding	-0.0004096	0	0	683
TCONS_00001657	noncoding	-0.0004096	921	921	1269
TCONS_00001662	noncoding	-0.0176128	171	288	553
TCONS_00001663	noncoding	-0.024576	33	54	240
TCONS_00001664	noncoding	-0.08192	24	48	205
TCONS_00001665	noncoding	-0.04096	549	576	2636
TCONS_00001668	noncoding	-0.0004096	0	0	332
TCONS_00006233	noncoding	-0.0004096	0	0	984
TCONS_00001669	coding	0.06	1392	1527	3223
TCONS_00001670	noncoding	-0.0004096	3255	3255	4171
TCONS_00006236	noncoding	-0.0192512	555	654	1641
TCONS_00006237	noncoding	-0.032768	1089	1179	2166
TCONS_00006238	noncoding	-0.585728	195	201	1284
TCONS_00006239	noncoding	-0.02048	2031	2055	3010
TCONS_00006240	noncoding	-0.036864	3033	3132	10964
TCONS_00006241	noncoding	-0.0004096	36	36	292
TCONS_00001674	noncoding	-0.094208	21	39	245
TCONS_00006255	noncoding	-0.0155648	3003	3114	5455
TCONS_00006256	noncoding	-0.0004096	0	0	1319
TCONS_00006257	noncoding	-0.0155648	3003	3114	11737
TCONS_00006258	noncoding	-0.0004096	0	0	835
TCONS_00006264	noncoding	-0.0004096	0	0	1511
TCONS_00006266	coding	0.059	207	1929	2956
TCONS_00006267	coding	0.073	288	1935	2964
TCONS_00006268	coding	0.063	207	1806	2831
TCONS_00006269	coding	0.069	240	2010	3036
TCONS_00006270	coding	0.077	1980	3939	4964
TCONS_00006271	coding	0.082	2010	3846	4871
TCONS_00006272	coding	0.082	6510	8346	9371
TCONS_00006273	noncoding	-0.0176128	2901	3090	3813
TCONS_00006274	noncoding	-0.0610304	963	978	3810
TCONS_00006275	noncoding	-0.0221184	546	660	813
TCONS_00006282	noncoding	-0.069632	1617	1650	5324
TCONS_00006283	noncoding	-0.0004096	0	0	2022
TCONS_00006284	noncoding	-0.069632	1257	1290	3681
TCONS_00006285	noncoding	-0.0004096	0	0	379
TCONS_00006286	noncoding	-0.032768	9402	9510	13180
TCONS_00006287	noncoding	-0.110592	1677	1758	4152
TCONS_00006288	noncoding	-0.110592	1563	1572	5395
TCONS_00006289	noncoding	-0.0004096	0	0	785
TCONS_00006290	noncoding	-0.077824	900	957	7131
TCONS_00006291	noncoding	-0.065536	828	849	3322
TCONS_00006292	noncoding	-0.0004096	0	0	1420
TCONS_00006293	noncoding	-0.110592	1641	1722	2981
TCONS_00006295	noncoding	-0.0004096	36	48	306
TCONS_00001679	noncoding	-0.0626688	1365	1848	3836
TCONS_00006302	coding	0.064	210	1788	2226
TCONS_00006303	coding	0.079	63	1686	2080
TCONS_00001685	coding	0.074	264	1026	1476
TCONS_00001686	coding	0.218	252	1146	3674
TCONS_00001687	coding	0.218	249	1143	3671
TCONS_00006310	noncoding	-0.016384	1128	1137	2214
TCONS_00006315	noncoding	-0.0548864	1035	1038	1705
TCONS_00006316	noncoding	-0.0004096	0	0	1036
TCONS_00001689	noncoding	-0.0278528	27	33	248
TCONS_00006319	coding	0.169	1665	1884	3737
TCONS_00006320	coding	0.169	1482	1701	3724
TCONS_00006321	noncoding	-0.0663552	0	21	226
TCONS_00006322	noncoding	-0.229376	3	9	218
TCONS_00006323	noncoding	-0.069632	1566	1569	1854
TCONS_00006325	noncoding	-0.0004096	0	0	341
TCONS_00006329	noncoding	-0.0012288	567	705	2037
TCONS_00006335	noncoding	-0.004096	495	615	1767
TCONS_00006337	noncoding	-0.0401408	558	669	2407
TCONS_00001717	noncoding	-0.0004096	405	405	1612
TCONS_00001719	noncoding	-0.159744	399	411	3794
TCONS_00001720	noncoding	-0.159744	402	414	1137
TCONS_00006343	noncoding	-0.0004096	0	0	209
TCONS_00006353	noncoding	-0.0004096	147	147	389
TCONS_00006354	noncoding	-0.0004096	0	0	734
TCONS_00006355	noncoding	-0.053248	273	285	1350
TCONS_00006356	noncoding	-0.0344064	1776	1785	2539
TCONS_00006357	noncoding	-0.0344064	1476	1485	2700
TCONS_00001723	noncoding	-0.0004096	0	0	871
TCONS_00001724	coding	0.152	969	1545	1903
TCONS_00001725	noncoding	-0.0233472	513	645	2489
TCONS_00001730	noncoding	-0.032768	33	39	325
TCONS_00001731	noncoding	-0.114688	24	33	299
TCONS_00006367	coding	0.022	1419	1719	4139
TCONS_00001732	coding	0.115	768	2418	2819
TCONS_00001733	coding	0.031	672	831	1670
TCONS_00001734	coding	0.031	672	831	1670
TCONS_00001735	coding	0.031	618	777	1262
TCONS_00001736	coding	0.031	618	777	1285
TCONS_00006372	coding	0.007	153	477	1186
TCONS_00006381	noncoding	-0.0004096	0	0	1919
TCONS_00006383	noncoding	-0.004096	426	447	1256
TCONS_00006384	noncoding	-0.004096	426	447	1117
TCONS_00006385	coding	0.156	915	1128	2141
TCONS_00001762	coding	0.051	306	1773	2813
TCONS_00006388	noncoding	-0.004096	507	528	1273
TCONS_00001764	coding	0.09	738	939	1105
TCONS_00001765	coding	0.09	300	501	717
TCONS_00006392	noncoding	-0.004096	2226	2292	3733
TCONS_00006393	noncoding	-0.0004096	0	18	610
TCONS_00001769	noncoding	-0.073728	3	21	264
TCONS_00006394	noncoding	-0.0004096	0	0	397
TCONS_00001772	noncoding	-0.024576	30	57	279
TCONS_00006401	noncoding	-0.045056	27	84	272
TCONS_00006403	noncoding	-0.094208	138	213	565
TCONS_00001777	coding	0.247	540	1578	2074
TCONS_00001778	noncoding	-0.0004096	0	0	458
TCONS_00001779	coding	0.247	270	1308	2789
TCONS_00001780	noncoding	-0.0004096	0	0	496
TCONS_00001788	coding	0.001	60	189	481
TCONS_00006408	noncoding	-0.0360448	111	165	465
TCONS_00001789	coding	0.098	1350	2868	3212
TCONS_00001791	noncoding	-0.032768	2568	2682	3215
TCONS_00001792	noncoding	-0.077824	810	894	1337
TCONS_00001793	noncoding	-0.165069	417	426	1730
TCONS_00001794	noncoding	-0.0004096	0	0	1702
TCONS_00006409	noncoding	-0.0524288	33	264	746
TCONS_00006410	noncoding	-0.018432	456	633	925
TCONS_00006411	noncoding	-0.018432	453	630	922
TCONS_00001795	noncoding	-0.043008	0	66	263
TCONS_00006417	noncoding	-0.0200704	36	42	395
TCONS_00006418	noncoding	-0.0004096	0	0	756
TCONS_00006421	coding	0.01	462	726	2308
TCONS_00006422	noncoding	-0.0847872	0	258	411
TCONS_00006423	noncoding	-0.036864	0	30	327
TCONS_00006424	noncoding	-0.04096	1836	1950	2208
TCONS_00006425	noncoding	-0.04096	2604	2718	2974
TCONS_00001804	noncoding	-0.049152	1065	1095	1388
TCONS_00006426	noncoding	-0.0004096	0	0	655
TCONS_00006427	coding	0.012	3516	4338	7112
TCONS_00006428	noncoding	-0.0004096	0	0	428
TCONS_00006429	noncoding	-0.0028672	333	345	592
TCONS_00006430	coding	0.041	3951	4623	5405
TCONS_00006431	coding	0.047	2166	2541	3232
TCONS_00006432	noncoding	-0.155648	1536	1551	2741
TCONS_00006433	coding	0.041	3906	4578	5416
TCONS_00006434	noncoding	-0.065536	534	561	718
TCONS_00006435	noncoding	-0.0004096	0	0	1489
TCONS_00006436	noncoding	-0.106496	2889	2922	3177
TCONS_00006438	noncoding	-0.0004096	0	0	1215
TCONS_00006439	noncoding	-0.053248	792	804	1200
TCONS_00001805	coding	0.016	54	309	566
TCONS_00001806	noncoding	-0.147456	276	285	819
TCONS_00001807	noncoding	-0.147456	690	699	1233
TCONS_00001808	noncoding	-0.016384	72	192	1044
TCONS_00006445	noncoding	-0.0090112	2010	2163	2780
TCONS_00006453	noncoding	-0.0004096	0	0	450
TCONS_00006455	noncoding	-0.0004096	0	0	272
TCONS_00006456	noncoding	-0.02048	717	822	1599
TCONS_00006457	noncoding	-0.0004096	0	0	408
TCONS_00001814	coding	0.023	321	651	824
TCONS_00001818	coding	0.222	228	687	844
TCONS_00001821	noncoding	-0.0004096	0	0	296
TCONS_00001822	noncoding	-0.0610304	1266	1269	1474
TCONS_00001825	noncoding	-0.0663552	192	198	1269
TCONS_00001828	noncoding	-0.0004096	0	0	276
TCONS_00001829	noncoding	-0.098304	0	78	1433
TCONS_00001830	noncoding	-0.135168	1341	1422	2185
TCONS_00001831	noncoding	-0.0004096	0	0	615
TCONS_00001832	noncoding	-0.151552	93	171	649
TCONS_00001833	noncoding	-0.073728	1815	1890	2231
TCONS_00001835	noncoding	-0.0004096	0	0	861
TCONS_00001836	noncoding	-0.0004096	0	0	674
TCONS_00001841	noncoding	-0.0004096	0	0	501
TCONS_00001845	coding	0.051	1938	11472	11708
TCONS_00001846	coding	0.052	1938	11562	11799
TCONS_00001847	coding	0.054	1938	11409	11646
TCONS_00001853	noncoding	-0.0200704	93	102	449
TCONS_00006488	noncoding	-0.0131072	306	417	782
TCONS_00006489	noncoding	-0.004096	897	900	2560
TCONS_00006490	noncoding	-0.004096	399	402	2141
TCONS_00006491	noncoding	-0.053248	1776	1803	3327
TCONS_00006492	noncoding	-0.0004096	0	0	1413
TCONS_00006493	noncoding	-0.0004096	0	0	1665
TCONS_00006494	noncoding	-0.06144	324	405	1625
TCONS_00006495	coding	0.039	168	978	2231
TCONS_00006496	noncoding	-0.0004096	0	0	361
TCONS_00006497	noncoding	-0.0512	2415	2439	2681
TCONS_00006500	noncoding	-0.0004096	0	0	250
TCONS_00006502	coding	0.044	159	531	1139
TCONS_00006503	coding	0.044	192	564	1239
TCONS_00006504	noncoding	-0.0200704	3747	3765	4198
TCONS_00006509	noncoding	-0.0004096	0	0	4824
TCONS_00006510	noncoding	-0.0004096	0	0	991
TCONS_00006517	noncoding	-0.139264	111	162	2060
TCONS_00006518	noncoding	-0.0004096	0	0	378
TCONS_00006519	noncoding	-0.0004096	0	0	239
TCONS_00006520	noncoding	-0.004096	2664	2667	3436
TCONS_00006521	noncoding	-0.0004096	0	0	331
TCONS_00006522	noncoding	-0.004096	1095	1098	2025
TCONS_00006523	noncoding	-0.057344	1035	1128	4098
TCONS_00006524	noncoding	-0.0004096	0	0	902
TCONS_00001861	noncoding	-0.0004096	0	0	587
TCONS_00001862	noncoding	-0.0004096	0	0	587
TCONS_00001863	noncoding	-0.0004096	0	0	1825
TCONS_00001864	noncoding	-0.0004096	0	0	1169
TCONS_00001865	noncoding	-0.0004096	0	0	1333
TCONS_00006525	noncoding	-0.0004096	0	0	756
TCONS_00006526	noncoding	-0.0004096	0	0	703
TCONS_00006527	noncoding	-0.0073728	390	399	769
TCONS_00006531	noncoding	-0.032768	234	291	1163
TCONS_00001874	coding	0.027	270	1737	3021
TCONS_00001875	coding	0.035	135	1602	3127
TCONS_00001876	coding	0.026	105	1656	2762
TCONS_00001877	coding	0.027	105	1572	2762
TCONS_00001878	coding	0.027	102	1569	2750
TCONS_00001883	noncoding	-0.0004096	0	0	1289
TCONS_00001884	noncoding	-0.057344	1518	1566	2186
TCONS_00006537	coding	0.04	213	411	2244
TCONS_00006538	noncoding	-0.0004096	0	0	333
TCONS_00001902	noncoding	-0.094208	531	570	1342
TCONS_00001915	noncoding	-0.032768	39	45	252
TCONS_00001917	noncoding	-0.077824	33	60	289
TCONS_00001918	noncoding	-0.032768	42	48	260
TCONS_00006569	coding	0.086	1857	3183	7868
TCONS_00006578	noncoding	-0.0004096	0	0	434
TCONS_00006579	noncoding	-0.0004096	0	0	269
TCONS_00006580	noncoding	-0.016384	375	516	766
TCONS_00006582	noncoding	-0.0004096	0	0	462
TCONS_00001921	noncoding	-0.0200704	156	309	825
TCONS_00001924	noncoding	-0.024576	21	42	672
TCONS_00001925	noncoding	-0.024576	12	33	664
TCONS_00001926	noncoding	-0.024576	6	27	421
TCONS_00006607	noncoding	-0.131072	3624	3705	4214
TCONS_00006608	coding	0.026	1464	1794	4360
TCONS_00006612	noncoding	-0.0004096	0	0	754
TCONS_00006613	coding	0.026	1218	1548	2356
TCONS_00006615	coding	0.023	15	186	362
TCONS_00006622	noncoding	-0.086016	63	141	4615
TCONS_00006623	noncoding	-0.0004096	0	0	853
TCONS_00006624	noncoding	-0.012288	144	177	2176
TCONS_00006651	noncoding	-0.110592	1179	1203	2222
TCONS_00001943	noncoding	-0.012288	513	540	1379
TCONS_00006653	coding	0.025	381	666	2154
TCONS_00006655	noncoding	-0.008192	117	150	470
TCONS_00006657	noncoding	-0.0172032	729	762	934
TCONS_00006658	coding	0.048	630	2313	3518
TCONS_00006659	coding	0.001	549	1035	2730
TCONS_00006664	noncoding	-0.073728	12	30	284
TCONS_00001954	coding	0.27	411	702	1799
TCONS_00001955	noncoding	-0.0004096	0	0	722
TCONS_00006667	noncoding	-0.073728	18	27	223
TCONS_00001956	coding	0.27	411	702	2406
TCONS_00001957	coding	0.27	1485	1776	3491
TCONS_00001958	coding	0.27	1035	1326	2873
TCONS_00001959	coding	0.27	1623	1914	3979
TCONS_00001960	noncoding	-0.06144	1158	1161	2576
TCONS_00001961	coding	0.27	411	702	2380
TCONS_00001962	coding	0.27	1485	1776	3456
TCONS_00001963	coding	0.27	363	654	2154
TCONS_00001964	noncoding	-0.311296	360	366	3089
TCONS_00001965	coding	0.27	357	648	2952
TCONS_00001966	noncoding	-0.0004096	0	0	1011
TCONS_00001967	noncoding	-0.0004096	0	0	660
TCONS_00001968	noncoding	-0.0004096	0	0	347
TCONS_00006681	noncoding	-0.0258048	774	801	1199
TCONS_00001970	noncoding	-0.065536	2979	3027	4705
TCONS_00001973	noncoding	-0.0004096	0	0	319
TCONS_00001974	noncoding	-0.0004096	0	0	504
TCONS_00001975	noncoding	-0.0335872	0	6	311
TCONS_00001976	noncoding	-0.0888832	15	36	1719
TCONS_00001977	noncoding	-0.0888832	15	36	1470
TCONS_00006684	noncoding	-0.0004096	0	0	244
TCONS_00001978	coding	0.148	816	1449	2513
TCONS_00006687	coding	0.012	1356	1557	2243
TCONS_00006688	noncoding	-0.0262144	147	321	778
TCONS_00006690	noncoding	-0.0004096	0	0	1161
TCONS_00006692	noncoding	-0.0004096	0	0	576
TCONS_00006693	noncoding	-0.126976	2082	2109	3180
TCONS_00006695	noncoding	-0.0004096	0	0	320
TCONS_00001997	noncoding	-0.0004096	0	0	1052
TCONS_00006701	coding	0.013	933	1695	1896
TCONS_00006702	coding	0.013	930	1692	1892
TCONS_00006705	coding	0.056	1098	1734	6129
TCONS_00006706	coding	0.056	1095	1731	6125
TCONS_00006707	coding	0.056	1038	1674	3994
TCONS_00002009	noncoding	-0.004096	723	882	2744
TCONS_00002010	noncoding	-0.0004096	0	0	316
TCONS_00006711	noncoding	-0.114688	21	30	273
TCONS_00002012	noncoding	-0.0004096	0	0	528
TCONS_00006717	noncoding	-0.0004096	0	0	289
TCONS_00002015	noncoding	-0.0385024	444	810	2755
TCONS_00002016	noncoding	-0.0290816	0	27	692
TCONS_00002017	noncoding	-0.0290816	0	27	692
TCONS_00002018	noncoding	-0.0385024	423	789	2533
TCONS_00006718	noncoding	-0.02048	153	261	481
TCONS_00006733	noncoding	-0.319488	72	93	460
TCONS_00006734	noncoding	-0.0004096	0	0	2065
TCONS_00002021	noncoding	-0.0004096	0	0	561
TCONS_00006744	noncoding	-0.086016	384	393	847
TCONS_00006745	noncoding	-0.0004096	0	0	433
TCONS_00006746	noncoding	-0.06144	168	183	707
TCONS_00006747	noncoding	-0.086016	375	384	913
TCONS_00006748	coding	0.01	186	360	1764
TCONS_00002040	coding	0.082	165	570	888
TCONS_00002041	coding	0.042	372	621	793
TCONS_00002042	coding	0.07	165	534	754
TCONS_00002043	coding	0.082	165	570	772
TCONS_00002044	coding	0.051	249	486	643
TCONS_00002045	coding	0.054	156	525	746
TCONS_00002046	coding	0.07	123	522	909
TCONS_00002047	coding	0.061	90	459	630
TCONS_00002048	coding	0.064	141	516	735
TCONS_00006749	noncoding	-0.0315392	0	234	593
TCONS_00006751	noncoding	-0.0004096	0	0	218
TCONS_00002054	noncoding	-0.0004096	0	0	268
TCONS_00006752	noncoding	-0.06144	75	153	460
TCONS_00006753	noncoding	-0.0032768	0	42	201
TCONS_00002056	noncoding	-0.065536	27	33	342
TCONS_00006754	noncoding	-0.0004096	0	0	886
TCONS_00006757	noncoding	-0.0004096	0	0	1055
TCONS_00002058	noncoding	-0.032768	39	45	263
TCONS_00002065	noncoding	-0.0303104	24	33	967
TCONS_00002073	noncoding	-0.0004096	0	0	1573
TCONS_00002074	coding	0.099	141	723	1049
TCONS_00002078	coding	0.196	429	1143	1587
TCONS_00002079	coding	0.196	429	1143	3127
TCONS_00002080	coding	0.196	429	1143	2644
TCONS_00002081	coding	0.182	402	1170	2643
TCONS_00002082	coding	0.196	357	1071	1417
TCONS_00006768	coding	0.047	579	936	1561
TCONS_00006769	coding	0.047	579	936	1567
TCONS_00002097	noncoding	-0.0004096	0	0	1727
TCONS_00006771	noncoding	-0.0114688	207	405	685
TCONS_00002106	noncoding	-0.0004096	3	15	274
TCONS_00006772	noncoding	-0.090112	0	27	244
TCONS_00006773	noncoding	-0.0004096	0	0	1290
TCONS_00006775	noncoding	-0.0004096	0	0	899
TCONS_00006776	noncoding	-0.0004096	0	0	1599
TCONS_00006777	noncoding	-0.0004096	0	0	924
TCONS_00006778	noncoding	-0.0004096	0	0	582
TCONS_00006779	noncoding	-0.075776	450	462	1562
TCONS_00002108	coding	0.065	369	861	1135
TCONS_00006787	noncoding	-0.057344	930	933	1228
TCONS_00006788	noncoding	-0.012288	582	675	847
TCONS_00006802	noncoding	-0.077824	906	918	1592
TCONS_00006803	noncoding	-0.126976	135	177	1771
TCONS_00006804	coding	0.113	0	168	396
TCONS_00006805	noncoding	-0.258048	783	798	1037
TCONS_00006806	noncoding	-0.258048	783	798	1039
TCONS_00006807	noncoding	-0.016384	423	528	989
TCONS_00006808	noncoding	-0.0004096	1416	1416	1586
TCONS_00006809	noncoding	-0.0147456	276	402	1927
TCONS_00006810	noncoding	-0.053248	513	621	1053
TCONS_00002132	noncoding	-0.137216	1137	1155	1534
TCONS_00002147	noncoding	-0.032768	375	453	1986
TCONS_00006836	noncoding	-0.036864	210	339	1625
TCONS_00002148	noncoding	-0.012288	549	783	940
TCONS_00002157	coding	0.056	1998	2295	3638
TCONS_00006841	noncoding	-0.069632	108	195	365
TCONS_00002160	noncoding	-0.098304	2397	2427	3777
TCONS_00002171	noncoding	-0.0835584	1887	1905	2117
TCONS_00002174	noncoding	-0.0004096	0	0	273
TCONS_00006850	noncoding	-0.012288	861	885	1440
TCONS_00006853	noncoding	-0.0004096	0	0	637
TCONS_00006855	noncoding	-0.0004096	0	0	204
TCONS_00006856	noncoding	-0.0004096	0	0	203
TCONS_00006858	noncoding	-0.0004096	0	0	869
TCONS_00006859	noncoding	-0.0004096	0	0	216
TCONS_00006860	noncoding	-0.090112	24	30	218
TCONS_00002178	noncoding	-0.0004096	0	0	354
TCONS_00002179	coding	0.301	2163	2538	3388
TCONS_00002180	noncoding	-0.04096	366	414	1423
TCONS_00002181	coding	0.291	2724	3096	4822
TCONS_00002182	coding	0.301	2724	3099	4135
TCONS_00006862	coding	0.06	270	1947	2243
TCONS_00002193	noncoding	-0.0004096	0	0	357
TCONS_00002194	noncoding	-0.0004096	0	0	316
TCONS_00002195	noncoding	-0.0004096	0	0	303
TCONS_00006871	noncoding	-0.0004096	0	0	477
TCONS_00006881	noncoding	-0.06144	852	969	1314
TCONS_00002203	noncoding	-0.0004096	0	0	673
TCONS_00002204	noncoding	-0.0004096	0	0	529
TCONS_00002206	noncoding	-0.028672	225	246	576
TCONS_00006885	noncoding	-0.0004096	0	0	730
TCONS_00002208	noncoding	-0.0196608	27	36	244
TCONS_00002209	noncoding	-0.0004096	30	30	237
TCONS_00006891	noncoding	-0.0004096	0	0	262
TCONS_00006892	noncoding	-0.0233472	807	984	1648
TCONS_00006911	noncoding	-0.04096	873	885	1476
TCONS_00006912	noncoding	-0.1024	1641	1716	10009
TCONS_00006913	noncoding	-0.0544768	342	429	2022
TCONS_00006914	noncoding	-0.167936	2655	2679	4957
TCONS_00006915	noncoding	-0.0004096	741	741	1043
TCONS_00006916	noncoding	-0.167936	2580	2604	4854
TCONS_00006917	noncoding	-0.008192	3327	3387	4534
TCONS_00006918	noncoding	-0.012288	7458	7581	8755
TCONS_00006919	noncoding	-0.012288	12504	12627	13801
TCONS_00006920	noncoding	-0.192512	3954	4002	6785
TCONS_00006922	noncoding	-0.004096	1377	1518	11012
TCONS_00006923	coding	0.023	2943	3108	5870
TCONS_00006924	noncoding	-0.0172032	2451	2574	5988
TCONS_00006925	noncoding	-0.0110592	4257	4308	5655
TCONS_00006926	coding	0.208	672	1116	17702
TCONS_00006927	noncoding	-0.0925696	390	399	6000
TCONS_00006928	noncoding	-0.004096	1788	1815	3282
TCONS_00006929	noncoding	-0.04096	408	441	2198
TCONS_00006930	noncoding	-0.012288	2070	2088	4061
TCONS_00006931	noncoding	-0.0004096	0	0	2494
TCONS_00006932	coding	0.108	2403	2559	3096
TCONS_00006933	noncoding	-0.008192	2934	3051	4156
TCONS_00006934	noncoding	-0.012288	5265	5361	10149
TCONS_00006935	noncoding	-0.04096	1185	1200	8476
TCONS_00006936	noncoding	-0.105267	1422	1443	3136
TCONS_00006937	noncoding	-0.024576	2097	2172	3076
TCONS_00006938	noncoding	-0.024576	1254	1260	2309
TCONS_00006939	noncoding	-0.012288	5046	5139	6262
TCONS_00006940	noncoding	-0.016384	1851	1962	5436
TCONS_00006941	noncoding	-0.086016	0	9	1196
TCONS_00006942	noncoding	-0.0004096	0	0	471
TCONS_00006943	noncoding	-0.02048	3447	3546	3891
TCONS_00006944	noncoding	-0.139264	1098	1143	2491
TCONS_00006945	noncoding	-0.0004096	0	0	589
TCONS_00006946	noncoding	-0.0004096	0	0	2379
TCONS_00006947	noncoding	-0.0004096	0	0	2256
TCONS_00006948	noncoding	-0.077824	1257	1308	3117
TCONS_00006949	noncoding	-0.012288	1869	1962	2698
TCONS_00006950	noncoding	-0.012288	1746	1839	2928
TCONS_00006951	noncoding	-0.012288	39	132	1251
TCONS_00006952	noncoding	-0.036864	858	891	1759
TCONS_00006953	noncoding	-0.086016	0	9	773
TCONS_00002217	noncoding	-0.151552	141	150	927
TCONS_00006958	coding	0.146	189	1731	3054
TCONS_00006959	coding	0.189	189	1095	2978
TCONS_00006960	coding	0.184	186	1083	4063
TCONS_00002228	noncoding	-0.0004096	0	0	1177
TCONS_00006966	noncoding	-0.0004096	0	0	749
TCONS_00006970	noncoding	-0.0004096	0	0	1733
TCONS_00006971	noncoding	-0.0004096	0	0	3185
TCONS_00006972	noncoding	-0.0004096	0	0	2110
TCONS_00006973	noncoding	-0.0004096	0	0	1000
TCONS_00006974	noncoding	-0.0004096	0	0	454
TCONS_00006975	noncoding	-0.0004096	0	0	688
TCONS_00006977	noncoding	-0.0004096	0	0	2132
TCONS_00006981	noncoding	-0.069632	1092	1119	3367
TCONS_00006982	noncoding	-0.0004096	1107	1107	1341
TCONS_00006983	noncoding	-0.0630784	1368	1398	2749
TCONS_00006984	noncoding	-0.098304	486	516	1292
TCONS_00006985	noncoding	-0.098304	1953	1983	3263
TCONS_00006986	noncoding	-0.0004096	0	0	1404
TCONS_00006987	noncoding	-0.0864256	4518	4560	7057
TCONS_00006988	noncoding	-0.0864256	4488	4530	9572
TCONS_00006990	noncoding	-0.0004096	0	0	726
TCONS_00006991	noncoding	-0.0004096	0	0	2000
TCONS_00006992	noncoding	-0.036864	2745	2841	4019
TCONS_00006998	noncoding	-0.028672	1287	1356	2935
TCONS_00006999	noncoding	-0.024576	324	405	2600
TCONS_00007000	noncoding	-0.0602112	921	945	3256
TCONS_00007001	noncoding	-0.1024	1797	1815	2425
TCONS_00007002	noncoding	-0.0294912	2283	2298	2730
TCONS_00007003	noncoding	-0.028672	1224	1248	2040
TCONS_00007004	noncoding	-0.0004096	0	0	1003
TCONS_00007005	noncoding	-0.0004096	0	0	3957
TCONS_00007008	noncoding	-0.0364544	4479	4665	6333
TCONS_00002238	noncoding	-0.057344	729	816	1022
TCONS_00007013	noncoding	-0.0004096	0	0	250
TCONS_00007014	noncoding	-0.0016384	327	369	562
TCONS_00007015	noncoding	-0.002048	135	189	385
TCONS_00007016	noncoding	-0.057344	99	123	355
TCONS_00002245	noncoding	-0.269926	87	99	391
TCONS_00002246	noncoding	-0.110592	24	48	290
TCONS_00002247	noncoding	-0.057344	81	126	334
TCONS_00007019	noncoding	-0.024576	39	93	340
TCONS_00007020	noncoding	-0.04096	45	90	368
TCONS_00007021	noncoding	-0.04096	45	90	316
TCONS_00007022	noncoding	-0.016384	294	327	601
TCONS_00007023	noncoding	-0.016384	54	81	281
TCONS_00007024	noncoding	-0.04096	27	72	384
TCONS_00002248	noncoding	-0.057344	27	111	519
TCONS_00002249	noncoding	-0.126976	54	72	337
TCONS_00007025	noncoding	-0.094208	51	90	308
TCONS_00007026	noncoding	-0.094208	51	90	328
TCONS_00007027	noncoding	-0.094208	18	57	234
TCONS_00002250	noncoding	-0.028672	72	165	438
TCONS_00002251	noncoding	-0.045056	72	162	438
TCONS_00002252	noncoding	-0.036864	48	147	448
TCONS_00002253	noncoding	-0.036864	48	147	588
TCONS_00002254	coding	0.01	42	360	635
TCONS_00007028	noncoding	-0.086016	96	135	351
TCONS_00002255	noncoding	-0.0004096	0	0	360
TCONS_00002256	noncoding	-0.028672	75	111	392
TCONS_00002257	noncoding	-0.0032768	30	186	394
TCONS_00002258	noncoding	-0.02048	39	117	320
TCONS_00002259	noncoding	-0.016384	63	144	378
TCONS_00007029	noncoding	-0.08192	57	84	295
TCONS_00007030	noncoding	-0.08192	42	69	281
TCONS_00007031	noncoding	-0.08192	42	69	576
TCONS_00002260	noncoding	-0.065536	99	135	336
TCONS_00007032	noncoding	-0.02048	0	66	340
TCONS_00002261	noncoding	-0.0004096	0	0	370
TCONS_00007033	noncoding	-0.065536	93	129	332
TCONS_00002262	noncoding	-0.0028672	39	132	390
TCONS_00002263	noncoding	-0.02048	39	123	398
TCONS_00007034	noncoding	-0.126976	60	111	334
TCONS_00002264	noncoding	-0.016384	42	123	448
TCONS_00007037	noncoding	-0.0004096	0	0	387
TCONS_00002274	noncoding	-0.045056	240	246	611
TCONS_00007040	coding	0.041	342	684	1287
TCONS_00007041	coding	0.042	384	633	1105
TCONS_00007042	coding	0.03	45	138	607
TCONS_00002281	noncoding	-0.0004096	33	39	259
TCONS_00002282	noncoding	-0.065536	1014	1086	3714
TCONS_00007044	noncoding	-0.073728	6	30	269
TCONS_00007045	noncoding	-0.0004096	0	0	222
TCONS_00002287	noncoding	-0.0004096	0	0	2229
TCONS_00002288	noncoding	-0.0004096	0	0	257
TCONS_00007047	noncoding	-0.016384	1281	1308	1528
TCONS_00007048	noncoding	-0.0004096	0	0	1124
TCONS_00007053	noncoding	-0.090112	4173	4218	6365
TCONS_00007054	noncoding	-0.114688	1119	1155	1512
TCONS_00007055	noncoding	-0.0004096	0	0	428
TCONS_00007056	noncoding	-0.094208	8061	8115	8362
TCONS_00007057	noncoding	-0.090112	1449	1494	5522
TCONS_00007058	noncoding	-0.1024	1599	1662	2070
TCONS_00007059	noncoding	-0.065536	1158	1236	1503
TCONS_00007060	noncoding	-0.016384	3369	3456	3620
TCONS_00007061	noncoding	-0.131072	2511	2532	3269
TCONS_00007062	noncoding	-0.0004096	0	0	1918
TCONS_00002295	coding	0.087	2175	3351	4589
TCONS_00002296	coding	0.087	2175	3351	4589
TCONS_00007067	noncoding	-0.0004096	0	0	349
TCONS_00007068	noncoding	-0.024576	360	366	663
TCONS_00002299	noncoding	-0.106496	69	87	273
TCONS_00002301	noncoding	-0.0004096	0	0	1080
TCONS_00002302	noncoding	-0.08192	2076	2157	2920
TCONS_00002305	noncoding	-0.004096	5280	5424	6817
TCONS_00002306	noncoding	-0.032768	1182	1227	3690
TCONS_00007071	coding	0.153	105	912	1745
TCONS_00007074	noncoding	-0.012288	4803	4935	5602
TCONS_00007075	noncoding	-0.0073728	2919	2934	5017
TCONS_00007076	noncoding	-0.0004096	150	150	1025
TCONS_00007077	noncoding	-0.024576	4089	4194	7805
TCONS_00007081	noncoding	-0.016384	5202	5244	5600
TCONS_00007082	noncoding	-0.016384	3318	3360	3632
TCONS_00007083	noncoding	-0.0004096	0	0	250
TCONS_00007084	noncoding	-0.045056	957	990	2316
TCONS_00007085	noncoding	-0.0004096	0	0	481
TCONS_00007087	noncoding	-0.036864	312	327	1891
TCONS_00007089	noncoding	-0.159744	669	678	2567
TCONS_00007090	noncoding	-0.159744	468	477	901
TCONS_00002315	coding	0.148	87	498	917
TCONS_00002316	coding	0.148	66	477	903
TCONS_00007093	noncoding	-0.0004096	0	0	370
TCONS_00002323	coding	0.167	123	1905	2330
TCONS_00007094	noncoding	-0.1024	183	228	813
TCONS_00007096	coding	0.182	276	2061	2508
TCONS_00002324	coding	0.167	501	2283	3190
TCONS_00007097	coding	0.052	180	486	1433
TCONS_00007098	noncoding	-0.008192	597	648	1064
TCONS_00007099	coding	0.032	345	618	900
TCONS_00007100	noncoding	-0.098304	540	579	910
TCONS_00002330	noncoding	-0.0016384	366	531	1243
TCONS_00007106	noncoding	-0.028672	981	1095	2946
TCONS_00007113	noncoding	-0.161382	972	978	1331
TCONS_00002347	coding	0.036	180	912	2316
TCONS_00002348	noncoding	-0.0049152	354	387	2597
TCONS_00002351	noncoding	-0.073728	30	39	231
TCONS_00002352	noncoding	-0.0004096	0	0	716
TCONS_00007120	noncoding	-0.0004096	0	0	238
TCONS_00002360	noncoding	-0.0004096	0	0	855
TCONS_00002361	noncoding	-0.106496	111	147	561
TCONS_00002362	noncoding	-0.024576	1995	2157	3979
TCONS_00002363	noncoding	-0.111821	1368	1413	7200
TCONS_00002364	noncoding	-0.0856064	351	408	4574
TCONS_00007124	noncoding	-0.0004096	0	0	538
TCONS_00007127	noncoding	-0.0004096	0	0	401
TCONS_00007128	noncoding	-0.036864	60	123	305
TCONS_00007132	coding	0.085	171	723	1612
TCONS_00007144	noncoding	-0.155648	1005	1017	2012
TCONS_00002392	noncoding	-0.200704	1002	1047	1451
TCONS_00002393	noncoding	-0.0991232	432	438	746
TCONS_00002397	noncoding	-0.0004096	0	0	732
TCONS_00007163	coding	0.123	9891	10134	10577
TCONS_00007164	coding	0.098	3678	4404	4634
TCONS_00007168	coding	0.098	3909	4635	4792
TCONS_00007172	noncoding	-0.135168	651	660	2225
TCONS_00007174	noncoding	-0.151552	1893	1902	4924
TCONS_00007175	noncoding	-0.110592	789	855	4852
TCONS_00007176	noncoding	-0.053248	1200	1206	1490
TCONS_00007178	noncoding	-0.0004096	0	0	5621
TCONS_00007179	noncoding	-0.0004096	0	0	4747
TCONS_00007180	noncoding	-0.04096	519	522	1389
TCONS_00007181	noncoding	-0.0004096	0	0	2644
TCONS_00007182	noncoding	-0.0118784	612	648	1698
TCONS_00002402	noncoding	-0.0004096	0	0	575
TCONS_00007184	noncoding	-0.086016	141	147	1490
TCONS_00002429	coding	0.116	912	1275	1603
TCONS_00007191	noncoding	-0.0503808	1098	1152	1995
TCONS_00007192	noncoding	-0.0004096	0	0	442
TCONS_00007196	noncoding	-0.0004096	0	0	291
TCONS_00007197	noncoding	-0.0004096	0	0	909
TCONS_00007198	noncoding	-0.0323584	1677	1707	3561
TCONS_00007199	noncoding	-0.118784	411	423	784
TCONS_00007200	noncoding	-0.086016	828	837	1056
TCONS_00007201	noncoding	-0.02048	117	132	2524
TCONS_00007202	noncoding	-0.02048	117	132	2524
TCONS_00007203	noncoding	-0.02048	111	126	2427
TCONS_00007204	noncoding	-0.0503808	4146	4200	5029
TCONS_00007205	noncoding	-0.0004096	708	708	4000
TCONS_00007206	noncoding	-0.0004096	0	0	480
TCONS_00007207	noncoding	-0.0004096	0	0	632
TCONS_00007208	coding	0.001	2274	2406	3640
TCONS_00007209	noncoding	-0.0135168	51	57	1702
TCONS_00007210	noncoding	-0.012288	114	144	1749
TCONS_00007211	noncoding	-0.090112	957	1002	2267
TCONS_00007212	noncoding	-0.090112	891	936	1998
TCONS_00007219	noncoding	-0.090112	312	429	681
TCONS_00002431	coding	0.039	1083	2931	3182
TCONS_00002433	coding	0.043	423	684	1717
TCONS_00007224	noncoding	-0.172032	195	219	868
TCONS_00007225	noncoding	-0.172032	228	252	818
TCONS_00007255	noncoding	-0.0004096	2649	2664	7009
TCONS_00007259	noncoding	-0.0319488	4755	4824	9968
TCONS_00007260	noncoding	-0.045056	195	249	3724
TCONS_00007261	noncoding	-0.0004096	0	0	867
TCONS_00007267	coding	0.095	591	780	1292
TCONS_00007272	noncoding	-0.0106496	1563	1569	3519
TCONS_00007274	noncoding	-0.0765952	1767	1839	6449
TCONS_00007275	noncoding	-0.012288	4722	4836	8558
TCONS_00007276	noncoding	-0.053248	3942	4017	6129
TCONS_00007277	noncoding	-0.053248	66	141	2254
TCONS_00007278	noncoding	-0.0004096	0	0	3456
TCONS_00007279	noncoding	-0.0098304	984	1065	8111
TCONS_00007280	noncoding	-0.0098304	1023	1104	7533
TCONS_00007287	noncoding	-0.0004096	0	0	1691
TCONS_00007288	noncoding	-0.073728	273	276	1071
TCONS_00002443	coding	0.114	123	312	883
TCONS_00002444	coding	0.184	531	1044	2505
TCONS_00002453	coding	0.123	102	480	658
TCONS_00002454	noncoding	-0.04096	120	591	815
TCONS_00002455	coding	0.1	108	507	686
TCONS_00002456	noncoding	-0.043008	93	567	722
TCONS_00002461	coding	0.169	78	420	618
TCONS_00007297	coding	0.258	0	330	563
TCONS_00007298	noncoding	-0.098304	0	306	821
TCONS_00007299	coding	0.152	51	396	647
TCONS_00007300	coding	0.102	195	441	834
TCONS_00002462	noncoding	-0.059392	66	531	703
TCONS_00002463	noncoding	-0.0004096	0	0	500
TCONS_00002465	coding	0.065	633	1524	2347
TCONS_00002466	coding	0.065	633	1524	2421
TCONS_00007306	coding	0.082	2331	3357	6709
TCONS_00007307	coding	0.082	918	1944	3065
TCONS_00007308	coding	0.082	336	1362	2449
TCONS_00007309	noncoding	-0.08192	30	57	235
TCONS_00007313	noncoding	-0.0004096	0	0	211
TCONS_00007322	noncoding	-0.016384	192	234	511
TCONS_00007323	noncoding	-0.034816	30	57	351
TCONS_00002467	noncoding	-0.073728	294	303	516
TCONS_00007331	noncoding	-0.049152	4731	4743	7769
TCONS_00007332	noncoding	-0.0004096	534	534	1733
TCONS_00007333	noncoding	-0.0933888	213	225	2037
TCONS_00007339	noncoding	-0.026624	312	420	1530
TCONS_00007340	noncoding	-0.026624	351	459	2693
TCONS_00007341	noncoding	-0.026624	3087	3195	5403
TCONS_00002471	noncoding	-0.0004096	177	177	684
TCONS_00007346	noncoding	-0.028672	801	888	1286
TCONS_00002487	noncoding	-0.016384	417	423	854
TCONS_00007348	noncoding	-0.0004096	0	0	851
TCONS_00007349	noncoding	-0.0004096	0	0	699
TCONS_00007358	coding	0.036	243	552	1048
TCONS_00007359	noncoding	-0.0004096	2331	2331	2792
TCONS_00007360	noncoding	-0.0004096	0	0	523
TCONS_00007361	noncoding	-0.0004096	0	0	805
TCONS_00007365	noncoding	-0.004096	102	123	2260
TCONS_00007366	noncoding	-0.0004096	0	0	940
TCONS_00007367	noncoding	-0.0004096	1683	1683	2708
TCONS_00007368	noncoding	-0.057344	588	630	2120
TCONS_00007369	noncoding	-0.176128	0	42	831
TCONS_00007370	noncoding	-0.0004096	0	0	2731
TCONS_00002493	noncoding	-0.0004096	0	0	347
TCONS_00007372	coding	0.077	417	1059	2615
TCONS_00007376	noncoding	-0.0004096	0	0	713
TCONS_00007377	noncoding	-0.053248	0	27	369
TCONS_00002495	noncoding	-0.016384	465	477	1132
TCONS_00007378	coding	0.01	636	768	2301
TCONS_00007380	noncoding	-0.053248	408	411	755
TCONS_00002498	noncoding	-0.0004096	0	0	596
TCONS_00007381	noncoding	-0.0004096	0	0	225
TCONS_00007382	noncoding	-0.098304	4806	4887	7259
TCONS_00007391	noncoding	-0.098304	4380	4461	5280
TCONS_00007393	noncoding	-0.016384	276	414	902
TCONS_00007395	coding	0.061	3705	4059	9253
TCONS_00007396	coding	0.061	2820	3174	7472
TCONS_00007397	noncoding	-0.311296	156	162	11354
TCONS_00002499	noncoding	-0.032768	354	477	1010
TCONS_00002502	coding	0.083	783	1056	1212
TCONS_00007408	noncoding	-0.077824	426	432	1029
TCONS_00007409	noncoding	-0.077824	381	387	991
TCONS_00007410	noncoding	-0.006144	771	789	1391
TCONS_00007415	noncoding	-0.0499712	354	606	1112
TCONS_00002521	noncoding	-0.0004096	0	0	3416
TCONS_00002522	noncoding	-0.004096	1143	1185	2259
TCONS_00002523	noncoding	-0.090112	108	165	2997
TCONS_00002528	noncoding	-0.0004096	0	0	308
TCONS_00007425	noncoding	-0.0278528	21	27	209
TCONS_00007427	noncoding	-0.002048	1092	1461	2547
TCONS_00002543	coding	0.038	2094	2562	10333
TCONS_00002544	noncoding	-0.098304	279	285	664
TCONS_00002555	noncoding	-0.02048	306	324	531
TCONS_00002556	noncoding	-0.032768	5442	5565	8954
TCONS_00002557	noncoding	-0.032768	5304	5427	9546
TCONS_00002558	coding	0.03	2430	3408	5061
TCONS_00002560	coding	0.038	7800	8268	14269
TCONS_00002561	noncoding	-0.073728	3438	3495	4092
TCONS_00002562	noncoding	-0.0004096	0	0	512
TCONS_00002563	noncoding	-0.0004096	0	0	2445
TCONS_00002564	noncoding	-0.016384	159	219	2363
TCONS_00007436	noncoding	-0.036864	258	261	641
TCONS_00002566	noncoding	-0.04096	477	603	1149
TCONS_00007443	noncoding	-0.0004096	0	0	3219
TCONS_00007444	noncoding	-0.016384	519	576	1263
TCONS_00002575	coding	0.006	1176	1368	6767
TCONS_00002576	noncoding	-0.090112	819	825	1503
TCONS_00002577	noncoding	-0.065536	3486	3579	3820
TCONS_00002578	noncoding	-0.069632	1059	1083	7345
TCONS_00002579	noncoding	-0.045056	2715	2784	3947
TCONS_00007446	noncoding	-0.069632	3	21	276
TCONS_00002580	coding	0.06	1557	1803	10500
TCONS_00002581	coding	0.06	576	822	1927
TCONS_00007447	noncoding	-0.073728	21	39	324
TCONS_00007448	noncoding	-0.0004096	0	0	273
TCONS_00002583	noncoding	-0.028672	726	747	993
TCONS_00002584	noncoding	-0.028672	912	933	1178
TCONS_00002586	coding	0.083	2322	2847	5294
TCONS_00002587	noncoding	-0.0004096	0	0	1304
TCONS_00002588	noncoding	-0.0004096	0	0	1918
TCONS_00002589	noncoding	-0.073728	33	51	879
TCONS_00002596	noncoding	-0.0626688	1266	1431	3172
TCONS_00002597	noncoding	-0.090112	930	969	2818
TCONS_00002598	noncoding	-0.0004096	1890	2031	4545
TCONS_00002599	noncoding	-0.0004096	0	0	476
TCONS_00002600	noncoding	-0.016384	255	384	2049
TCONS_00002601	noncoding	-0.02048	540	627	1908
TCONS_00002602	noncoding	-0.008192	2013	2046	2496
TCONS_00002618	noncoding	-0.0004096	0	0	303
TCONS_00002619	noncoding	-0.0004096	0	0	598
TCONS_00002620	noncoding	-0.0004096	0	0	598
TCONS_00002621	noncoding	-0.0004096	0	0	447
TCONS_00007472	noncoding	-0.0135168	24	42	448
TCONS_00007473	noncoding	-0.221184	117	141	546
TCONS_00002624	noncoding	-0.0004096	0	0	364
TCONS_00002627	noncoding	-0.0004096	0	0	214
TCONS_00002628	noncoding	-0.0196608	45	54	268
TCONS_00002629	noncoding	-0.0004096	0	0	310
TCONS_00002630	noncoding	-0.0004096	0	0	298
TCONS_00002631	noncoding	-0.0196608	27	36	297
TCONS_00002632	noncoding	-0.0004096	0	0	234
TCONS_00002633	noncoding	-0.0004096	0	0	203
TCONS_00002634	coding	0.025	24	570	726
TCONS_00002635	noncoding	-0.0004096	0	0	286
TCONS_00007475	noncoding	-0.0004096	0	0	233
TCONS_00007476	coding	0.017	678	831	2742
TCONS_00002641	noncoding	-0.0004096	0	0	1838
TCONS_00007478	noncoding	-0.01024	1155	1179	1484
TCONS_00007479	coding	0.129	7023	7638	9472
TCONS_00007480	coding	0.05	960	1209	2020
TCONS_00007481	coding	0.039	1899	2277	3002
TCONS_00007486	coding	0.04	303	411	881
TCONS_00007487	coding	0.04	300	408	816
TCONS_00007489	noncoding	-0.0233472	177	330	832
TCONS_00007490	noncoding	-0.0233472	177	330	848
TCONS_00002645	coding	0.001	4347	4479	5402
TCONS_00002646	coding	0.001	297	429	1320
TCONS_00002647	noncoding	-0.004096	870	1014	5538
TCONS_00007494	noncoding	-0.0004096	0	0	302
TCONS_00007500	coding	0.067	1941	3996	5775
TCONS_00002655	noncoding	-0.0004096	0	0	393
TCONS_00002658	noncoding	-0.0004096	0	0	1438
TCONS_00007503	coding	0.083	2973	3261	5281
TCONS_00007504	noncoding	-0.0004096	0	0	2240
TCONS_00007505	coding	0.057	0	582	735
TCONS_00007506	noncoding	-0.024576	2181	2397	3714
TCONS_00007507	noncoding	-0.024576	2163	2379	3695
TCONS_00007508	noncoding	-0.131072	219	288	1167
TCONS_00007509	coding	0.12	708	807	3041
TCONS_00002663	coding	0.071	0	243	894
TCONS_00002665	noncoding	-0.0303104	30	36	260
TCONS_00002666	noncoding	-0.0004096	0	0	1226
TCONS_00002667	noncoding	-0.016384	387	480	700
TCONS_00002668	noncoding	-0.0012288	333	414	635
TCONS_00002669	noncoding	-0.417792	180	192	414
TCONS_00002670	noncoding	-0.028672	3612	3717	8858
TCONS_00002671	noncoding	-0.0077824	1815	1821	4859
TCONS_00002672	noncoding	-0.016384	3063	3120	5175
TCONS_00002673	noncoding	-0.069632	2799	2850	3354
TCONS_00002674	coding	0.171	2016	2301	8017
TCONS_00002675	noncoding	-0.028672	3609	3714	8818
TCONS_00002676	coding	0.018	10599	10893	11808
TCONS_00002677	noncoding	-0.090112	315	408	937
TCONS_00002678	noncoding	-0.0004096	0	0	2360
TCONS_00002679	noncoding	-0.045056	3354	3432	4539
TCONS_00002682	coding	0.02	351	492	1623
TCONS_00007514	coding	0.001	141	276	822
TCONS_00007516	noncoding	-0.0917504	0	60	621
TCONS_00007517	noncoding	-0.0442368	75	99	636
TCONS_00007520	noncoding	-0.016384	720	771	1191
TCONS_00007521	noncoding	-0.016384	852	903	1271
TCONS_00007523	noncoding	-0.032768	33	39	282
TCONS_00007525	noncoding	-0.114688	33	42	286
TCONS_00007527	coding	0.138	1155	2064	4287
TCONS_00007528	noncoding	-0.0004096	0	0	1555
TCONS_00007529	coding	0.138	1077	1986	2826
TCONS_00002698	noncoding	-0.0004096	0	0	1364
TCONS_00007530	noncoding	-0.012288	129	219	386
TCONS_00002709	noncoding	-0.0004096	0	0	206
TCONS_00002711	coding	0.047	2535	3501	5129
TCONS_00007532	noncoding	-0.008192	525	603	874
TCONS_00002713	noncoding	-0.04096	255	492	1402
TCONS_00007533	noncoding	-0.045056	117	171	596
TCONS_00002715	coding	0.049	399	1248	3608
TCONS_00002716	coding	0.099	399	1227	2470
TCONS_00002717	coding	0.099	333	1161	2405
TCONS_00002718	coding	0.089	312	837	1115
TCONS_00002719	coding	0.108	312	1101	2320
TCONS_00002720	noncoding	-0.045056	987	1053	2352
TCONS_00002721	noncoding	-0.0069632	6279	6444	11340
TCONS_00007538	noncoding	-0.0483328	90	150	392
TCONS_00002726	noncoding	-0.053248	252	288	443
TCONS_00007540	coding	0.024	2232	2559	3174
TCONS_00002727	noncoding	-0.0004096	0	0	429
TCONS_00002728	noncoding	-0.02048	843	849	1564
TCONS_00002729	noncoding	-0.032768	42	48	317
TCONS_00002733	noncoding	-0.0180224	153	222	2565
TCONS_00007542	noncoding	-0.073728	57	93	1151
TCONS_00007544	coding	0.1	657	4986	5251
TCONS_00007545	coding	0.1	732	5061	5316
TCONS_00002736	noncoding	-0.0098304	66	153	1200
TCONS_00002737	noncoding	-0.073728	27	45	309
TCONS_00002740	noncoding	-0.04096	39	45	269
TCONS_00002741	coding	0.098	1026	1302	2216
TCONS_00007564	noncoding	-0.0110592	144	282	1520
TCONS_00007565	noncoding	-0.0110592	144	282	3977
TCONS_00007566	noncoding	-0.0110592	72	210	2409
TCONS_00007567	noncoding	-0.0110592	60	198	2991
TCONS_00002742	coding	0.082	444	984	1366
TCONS_00002744	coding	0.012	1305	1773	3447
TCONS_00007569	noncoding	-0.0004096	0	0	678
TCONS_00007570	noncoding	-0.04096	321	345	1408
TCONS_00007571	noncoding	-0.04096	54	78	1686
TCONS_00007572	noncoding	-0.04096	54	78	435
TCONS_00007573	noncoding	-0.012288	2361	2439	5100
TCONS_00002745	coding	0.047	519	1695	2098
TCONS_00002746	coding	0.047	447	1623	1922
TCONS_00007575	coding	0.033	561	948	1895
TCONS_00007576	coding	0.036	441	846	1983
TCONS_00007577	coding	0.006	561	1080	2218
TCONS_00007578	coding	0.033	441	828	1403
TCONS_00002751	coding	7.362	2286	2448	3028
TCONS_00002752	coding	0.004	1593	1731	1961
TCONS_00002753	coding	0.004	1293	1431	1666
TCONS_00002754	noncoding	-0.0253952	2658	2817	3892
TCONS_00002755	coding	0.004	2583	2721	2951
TCONS_00002756	coding	7.362	2847	3009	3268
TCONS_00007583	noncoding	-0.0004096	0	0	354
TCONS_00007584	noncoding	-0.126976	1614	1650	2395
TCONS_00007585	noncoding	-0.014336	360	516	1148
TCONS_00007586	noncoding	-0.073728	612	657	1188
TCONS_00007593	noncoding	-0.077824	1689	1779	2537
TCONS_00007594	noncoding	-0.077824	1587	1677	2160
TCONS_00007599	noncoding	-0.0004096	0	0	288
TCONS_00007600	noncoding	-0.0004096	0	0	227
TCONS_00002777	coding	0.04	888	1176	1580
TCONS_00007609	noncoding	-0.075776	0	81	378
TCONS_00007610	coding	0.046	0	360	1433
TCONS_00007611	coding	0.05	129	669	2856
TCONS_00002780	noncoding	-0.0278528	138	144	2895
TCONS_00007612	noncoding	-0.057344	27	54	241
TCONS_00007613	noncoding	-0.110592	18	39	225
TCONS_00007615	noncoding	-0.032768	33	39	289
TCONS_00007616	noncoding	-0.032768	27	33	330
TCONS_00002781	coding	0.049	2451	2601	5925
TCONS_00002782	noncoding	-0.118784	2772	2829	4517
TCONS_00007617	coding	0.106	1461	2127	3515
TCONS_00007618	coding	0.106	1461	2127	3515
TCONS_00007619	coding	0.106	1461	2127	3591
TCONS_00007620	coding	0.106	927	1593	2979
TCONS_00007621	coding	0.106	927	1593	2979
TCONS_00007622	coding	0.106	927	1593	2979
TCONS_00007623	coding	0.106	927	1593	2979
TCONS_00002789	noncoding	-0.0004096	0	0	285
TCONS_00002795	noncoding	-0.0004096	21	21	281
TCONS_00002796	noncoding	-0.0004096	0	0	211
TCONS_00007632	noncoding	-0.0004096	0	0	307
TCONS_00007636	noncoding	-0.02048	0	51	210
TCONS_00002811	noncoding	-0.0004096	0	0	238
TCONS_00002819	noncoding	-0.14336	513	552	2494
TCONS_00002820	noncoding	-0.065536	9813	9852	12622
TCONS_00002821	noncoding	-0.065536	9834	9873	11779
TCONS_00002822	noncoding	-0.0004096	0	0	490
TCONS_00002823	coding	0.109	1926	3000	4166
TCONS_00007641	noncoding	-0.0004096	0	0	708
TCONS_00007642	noncoding	-0.0004096	0	0	396
TCONS_00007643	noncoding	-0.507904	795	804	958
TCONS_00007649	noncoding	-0.045056	2562	2622	6143
TCONS_00007651	coding	0.059	813	1416	2502
TCONS_00002837	noncoding	-0.0004096	375	375	1611
TCONS_00002839	noncoding	-0.0004096	0	0	1077
TCONS_00002840	noncoding	-0.0380928	558	582	3466
TCONS_00002841	noncoding	-0.090112	573	579	1563
TCONS_00002842	noncoding	-0.004096	4251	4266	4774
TCONS_00002844	noncoding	-0.012288	489	492	1385
TCONS_00007653	noncoding	-0.14336	444	486	743
TCONS_00007654	coding	0.092	1032	1266	2408
TCONS_00007655	coding	0.092	720	954	2042
TCONS_00007657	coding	0.17	336	816	1687
TCONS_00007662	coding	0.103	147	1539	2063
TCONS_00007663	coding	0.284	69	345	1649
TCONS_00007675	coding	0.072	759	1944	2909
[truncated: 11,159 more rows]

## Sheet: cpc.results
#ID	transcript_length	peptide_length	Fickett_score	pI	ORF_integrity	coding_probability	label
TCONS_00000010	524	32	0.36427	6.49103	1	0.00702438	noncoding
TCONS_00000013	395	32	0.25661	9.10138	1	0.0149506	noncoding
TCONS_00004630	878	116	0.38648	8.96771	1	0.434822	noncoding
TCONS_00004633	393	12	0.3155	4.02765	1	0.00546403	noncoding
TCONS_00004634	276	6	0.35129	9.50006	1	0.00363424	noncoding
TCONS_00000021	2828	748	0.40163	4.88629	1	1	coding
TCONS_00000022	2526	646	0.40184	4.80206	1	1	coding
TCONS_00000023	2761	748	0.39393	4.88629	1	1	coding
TCONS_00000031	2048	47	0.22328	9.51068	1	0.0471283	noncoding
TCONS_00000032	2008	47	0.22328	9.51068	1	0.0471283	noncoding
TCONS_00000042	5056	899	0.46301	5.82233	1	1	coding
TCONS_00004649	257	43	0.43782	5.93243	1	0.0266721	noncoding
TCONS_00000045	2223	702	0.42381	5.74371	1	1	coding
TCONS_00000046	2835	702	0.42224	5.74371	1	1	coding
TCONS_00000047	2222	476	0.41351	5.4809	1	1	coding
TCONS_00000048	2686	702	0.43028	5.74371	1	1	coding
TCONS_00000049	2218	702	0.43921	5.74371	1	1	coding
TCONS_00000050	2216	702	0.43921	5.74371	1	1	coding
TCONS_00000051	245	46	0.3786	4.30072	-1	0.0167807	noncoding
TCONS_00004653	479	21	0.32277	12.0245	1	0.0126557	noncoding
TCONS_00004658	1323	370	0.42745	7.56171	1	1	coding
TCONS_00004668	3286	972	0.4544	9.43707	1	1	coding
TCONS_00000055	1642	390	0.45867	6.00018	1	1	coding
TCONS_00000056	1609	390	0.41267	6.00018	1	1	coding
TCONS_00004694	4531	617	0.33487	5.9986	1	1	coding
TCONS_00004695	3057	312	0.30767	6.49762	1	0.999779	coding
TCONS_00004696	3498	617	0.3834	5.9986	1	1	coding
TCONS_00004697	3448	698	0.41536	6.56085	1	1	coding
TCONS_00004698	4217	698	0.36828	6.56085	1	1	coding
TCONS_00004699	1959	382	0.45547	5.33075	1	1	coding
TCONS_00004700	1787	336	0.36977	9.29877	1	0.999932	coding
TCONS_00004701	1803	336	0.42077	9.29877	1	0.999995	coding
TCONS_00004702	872	166	0.42395	4.83722	1	0.993991	coding
TCONS_00000064	10639	2481	0.43037	9.133	1	1	coding
TCONS_00000065	6199	1157	0.41141	6.53644	1	1	coding
TCONS_00000066	4121	1197	0.44903	6.78583	1	1	coding
TCONS_00000067	8353	2480	0.4193	9.133	1	1	coding
TCONS_00000068	8357	2481	0.4193	9.133	1	1	coding
TCONS_00000069	4040	1197	0.43468	6.78583	1	1	coding
TCONS_00000070	4003	1196	0.42082	6.78583	1	1	coding
TCONS_00000071	8900	2676	0.42798	9.23578	1	1	coding
TCONS_00000072	8314	2480	0.4111	9.133	1	1	coding
TCONS_00000073	4569	1392	0.4324	8.53595	1	1	coding
TCONS_00000074	8376	2481	0.4193	9.133	1	1	coding
TCONS_00000075	8923	2691	0.42798	9.25201	1	1	coding
TCONS_00000076	6156	1179	0.3944	7.2818	1	1	coding
TCONS_00000077	5952	1163	0.43347	6.75287	1	1	coding
TCONS_00000078	8768	2682	0.42798	9.2514	1	1	coding
TCONS_00000079	3917	1219	0.42082	7.77179	1	1	coding
TCONS_00000080	5301	1375	0.42993	8.74725	1	1	coding
TCONS_00000081	4376	1399	0.43488	8.64362	1	1	coding
TCONS_00004744	1410	253	0.36957	6.21991	1	0.999679	coding
TCONS_00004745	1401	253	0.38166	6.21991	1	0.999787	coding
TCONS_00004746	1270	253	0.38166	6.21991	1	0.999787	coding
TCONS_00004747	3280	81	0.23537	9.88788	1	0.0684919	noncoding
TCONS_00004748	1800	253	0.362	6.21991	1	0.999581	coding
TCONS_00004749	1584	253	0.35735	6.21991	1	0.999506	coding
TCONS_00004750	1513	253	0.3678	6.21991	1	0.999658	coding
TCONS_00004751	1100	253	0.39867	6.21991	1	0.999877	coding
TCONS_00004752	1025	253	0.38872	6.21991	1	0.999831	coding
TCONS_00004753	1021	253	0.42462	6.21991	1	0.999939	coding
TCONS_00004757	213	30	0.42769	9.89398	1	0.0191476	noncoding
TCONS_00004759	2634	579	0.38247	7.39862	1	1	coding
TCONS_00004760	1894	579	0.44885	7.39862	1	1	coding
TCONS_00004761	2139	579	0.395	7.39862	1	1	coding
TCONS_00004762	2616	322	0.32237	8.58234	1	0.999245	coding
TCONS_00004763	2766	367	0.33513	8.04938	1	0.999972	coding
TCONS_00004765	5273	670	0.31354	8.59955	1	1	coding
TCONS_00004770	569	31	0.39771	7.75348	1	0.00836806	noncoding
TCONS_00004776	1397	329	0.43981	9.82416	1	0.999995	coding
TCONS_00004777	1306	329	0.44789	9.82416	1	0.999996	coding
TCONS_00004778	1470	329	0.43776	9.82416	1	0.999995	coding
TCONS_00004788	612	73	0.31137	7.91425	1	0.0388327	noncoding
TCONS_00004789	216	35	0.41141	5.93512	1	0.0133178	noncoding
TCONS_00000179	1293	229	0.47132	9.20221	1	0.999674	coding
TCONS_00000180	1057	49	0.35119	11.0584	1	0.0288969	noncoding
TCONS_00004810	1038	277	0.42235	6.39532	1	0.999984	coding
TCONS_00004811	235	21	0.41694	9.21368	-1	0.0504547	noncoding
TCONS_00004815	551	56	0.30426	6.513	1	0.021768	noncoding
TCONS_00004816	1573	140	0.31776	5.82526	1	0.681324	coding
TCONS_00004819	3057	141	0.35877	9.60016	1	0.567987	coding
TCONS_00000211	1396	35	0.3435	7.82416	1	0.00787096	noncoding
TCONS_00000213	278	11	0.2714	6.68341	1	0.00449709	noncoding
TCONS_00004822	770	45	0.39809	10.8431	1	0.0341346	noncoding
TCONS_00000221	489	24	0.32737	8.71271	1	0.00589597	noncoding
TCONS_00004832	229	53	0.4384	9.51837	1	0.0643627	noncoding
TCONS_00004833	415	130	0.4062	9.98944	-1	0.165944	noncoding
TCONS_00004839	1214	39	0.32016	10.2165	1	0.0167679	noncoding
TCONS_00000226	3372	743	0.42972	5.74213	1	1	coding
TCONS_00000227	4999	743	0.41565	5.74213	1	1	coding
TCONS_00004841	717	27	0.30305	8.50861	1	0.00674844	noncoding
TCONS_00004842	596	23	0.36803	10.9031	1	0.011726	noncoding
TCONS_00004852	1018	32	0.33774	10.4464	1	0.014144	noncoding
TCONS_00004853	1160	60	0.29717	9.86029	1	0.029413	noncoding
TCONS_00004854	1189	51	0.30949	7.84698	1	0.0155168	noncoding
TCONS_00004855	1228	36	0.33487	5.82037	-1	0.0328369	noncoding
TCONS_00004856	977	54	0.26684	6.67181	1	0.0269159	noncoding
TCONS_00004875	5772	77	0.26407	10.1633	1	0.0500864	noncoding
TCONS_00004876	2233	59	0.25847	10.1356	1	0.0356226	noncoding
TCONS_00004877	890	58	0.32575	9.60504	1	0.0283387	noncoding
TCONS_00004878	1015	51	0.30767	7.89154	1	0.0155715	noncoding
TCONS_00004879	1020	37	0.25847	9.18231	1	0.0168763	noncoding
TCONS_00004880	1805	40	0.40185	9.89081	1	0.0238643	noncoding
TCONS_00004882	2052	420	0.42513	7.95636	1	1	coding
TCONS_00004883	1996	388	0.42308	6.46893	1	1	coding
TCONS_00004884	2087	420	0.42033	7.95636	1	1	coding
TCONS_00004885	1867	388	0.42308	6.46893	1	1	coding
TCONS_00004886	2003	388	0.41773	6.46893	1	1	coding
TCONS_00004887	2141	388	0.41127	6.46893	1	1	coding
TCONS_00000248	893	73	0.40513	8.68658	1	0.0972192	noncoding
TCONS_00000259	658	38	0.32205	9.69257	1	0.0139477	noncoding
TCONS_00000260	435	68	0.3575	6.00897	1	0.0559954	noncoding
TCONS_00000261	2083	136	0.33112	9.7204	1	0.366666	noncoding
TCONS_00000262	1244	99	0.29182	10.0828	1	0.0872879	noncoding
TCONS_00000263	2696	56	0.26872	9.51251	1	0.0266423	noncoding
TCONS_00000264	766	36	0.26684	9.18671	1	0.0147133	noncoding
TCONS_00004889	893	63	0.33859	10.4567	1	0.0416376	noncoding
TCONS_00004890	1457	63	0.3158	10.4567	1	0.0370808	noncoding
TCONS_00004891	581	10	0.31974	5.58307	1	1.89512e-05	noncoding
TCONS_00004892	765	34	0.40749	12.006	1	0.0212102	noncoding
TCONS_00004894	1272	50	0.27661	10.3839	1	0.0267697	noncoding
TCONS_00004895	627	21	0.26687	9.3028	1	0.0101376	noncoding
TCONS_00004896	504	50	0.28223	10.3839	1	0.0259294	noncoding
TCONS_00004897	496	50	0.3398	10.3839	1	0.0264222	noncoding
TCONS_00004901	765	50	0.30447	10.3839	1	0.0245167	noncoding
TCONS_00000269	2872	688	0.50432	6.11237	1	1	coding
TCONS_00000270	2540	688	0.49467	6.11237	1	1	coding
TCONS_00000271	2640	688	0.48971	6.11237	1	1	coding
TCONS_00000272	2705	688	0.46196	6.11237	1	1	coding
TCONS_00004909	296	30	0.44575	9.89398	1	0.0242742	noncoding
TCONS_00004923	273	53	0.42275	9.58026	-1	0.0786679	noncoding
TCONS_00000276	583	63	0.31549	10.0158	1	0.0347067	noncoding
TCONS_00000277	285	58	0.3948	10.2949	1	0.0545369	noncoding
TCONS_00000278	232	16	0.43656	12.032	1	0.0141043	noncoding
TCONS_00000279	283	30	0.41424	9.89398	1	0.016548	noncoding
TCONS_00000283	247	53	0.47349	9.73187	1	0.119518	noncoding
TCONS_00000284	1250	86	0.34003	9.09882	1	0.0852328	noncoding
TCONS_00000285	1340	111	0.36092	9.63837	1	0.271106	noncoding
TCONS_00000292	273	51	0.39331	9.81903	1	0.0361855	noncoding
TCONS_00000297	1348	60	0.30431	9.60773	1	0.0282607	noncoding
TCONS_00000298	413	45	0.364	9.38446	1	0.0196504	noncoding
TCONS_00000299	2153	75	0.28994	8.77887	1	0.0400903	noncoding
TCONS_00000300	293	12	0.36734	12.0085	1	0.00812799	noncoding
TCONS_00000302	546	33	0.36965	6.52094	1	0.00763168	noncoding
TCONS_00004931	306	30	0.40715	9.15009	1	0.0121843	noncoding
TCONS_00004932	266	30	0.47005	9.15009	1	0.0252959	noncoding
TCONS_00004933	291	30	0.44815	9.15009	1	0.0188357	noncoding
TCONS_00000306	273	43	0.405	5.93243	1	0.0208445	noncoding
TCONS_00004934	1717	43	0.30744	7.95709	1	0.0112616	noncoding
TCONS_00004935	495	75	0.40491	5.42035	1	0.171198	noncoding
TCONS_00004937	1670	78	0.29538	7.15448	1	0.0498772	noncoding
TCONS_00004938	999	32	0.30559	10.1927	1	0.0136912	noncoding
TCONS_00004939	2676	60	0.30603	4.96783	1	0.0484456	noncoding
TCONS_00004940	1019	49	0.31998	10.3681	1	0.0239827	noncoding
TCONS_00004941	2289	78	0.30406	7.15448	1	0.0503893	noncoding
TCONS_00004942	1335	75	0.31477	5.42035	1	0.0797999	noncoding
TCONS_00004943	784	37	0.38328	9.30365	1	0.0150859	noncoding
TCONS_00004944	1315	147	0.30188	8.0224	1	0.434106	noncoding
TCONS_00004945	1608	56	0.33092	9.00116	1	0.0237963	noncoding
TCONS_00004947	2661	82	0.27823	6.01337	1	0.0939971	noncoding
TCONS_00004948	1007	70	0.29525	7.73273	1	0.0335013	noncoding
TCONS_00000308	338	33	0.37706	8.80328	1	0.0103176	noncoding
TCONS_00000309	232	6	0.43179	8.50006	-1	0.0263192	noncoding
TCONS_00004956	861	31	0.38524	8.88922	1	0.0100623	noncoding
TCONS_00004957	1126	30	0.30679	8.41937	1	0.00727982	noncoding
TCONS_00004959	263	30	0.41825	9.89398	1	0.0172369	noncoding
TCONS_00004960	1143	29	0.32472	7.82343	1	0.00586709	noncoding
TCONS_00004962	3716	56	0.29558	9.8338	1	0.0259771	noncoding
TCONS_00004964	228	55	0.45138	10.7457	1	0.11338	noncoding
TCONS_00004966	423	52	0.36168	9.93854	-1	0.129749	noncoding
TCONS_00004982	3688	498	0.3618	6.4295	1	1	coding
TCONS_00004983	545	47	0.33114	10.015	1	0.0213236	noncoding
TCONS_00004985	279	30	0.39091	9.89398	1	0.0136321	noncoding
TCONS_00000330	278	40	0.4212	8.97992	1	0.0224961	noncoding
TCONS_00000331	300	30	0.44079	9.89398	1	0.022636	noncoding
TCONS_00000332	236	30	0.40728	9.89398	1	0.0154994	noncoding
TCONS_00004986	426	27	0.41058	10.9483	-1	0.125721	noncoding
TCONS_00004988	292	30	0.35684	9.89398	1	0.0115758	noncoding
TCONS_00000341	424	43	0.34231	5.93243	1	0.0131417	noncoding
TCONS_00004989	235	29	0.42361	9.89398	-1	0.074546	noncoding
TCONS_00000342	324	30	0.41021	9.89398	1	0.0159195	noncoding
TCONS_00000343	285	30	0.45291	9.89398	1	0.0270158	noncoding
TCONS_00000344	293	30	0.38851	9.89398	1	0.0134164	noncoding
TCONS_00000345	246	30	0.43473	9.89398	1	0.0208845	noncoding
TCONS_00004990	281	30	0.39836	9.89398	1	0.0143899	noncoding
TCONS_00000346	280	30	0.44125	9.89398	1	0.0227798	noncoding
TCONS_00000347	212	44	0.40513	5.93219	1	0.0222075	noncoding
TCONS_00000380	1301	100	0.35913	6.82794	1	0.22089	noncoding
TCONS_00004992	2641	147	0.32123	10.3235	1	0.379588	noncoding
TCONS_00004993	2419	182	0.33824	9.73273	1	0.801914	coding
TCONS_00004994	2190	167	0.32689	9.61456	1	0.63467	coding
TCONS_00004995	1820	147	0.323	10.3235	1	0.388908	noncoding
TCONS_00000381	532	19	0.41799	9.98431	1	0.0102063	noncoding
TCONS_00000382	749	19	0.39384	9.98431	1	0.0085441	noncoding
TCONS_00004996	2474	185	0.34935	5.46222	1	0.983989	coding
TCONS_00004997	656	124	0.39735	10.2191	1	0.561684	coding
TCONS_00000383	813	49	0.37121	10.3627	1	0.0303667	noncoding
TCONS_00000384	1087	38	0.33127	8.3642	1	0.00976106	noncoding
TCONS_00000385	1406	160	0.41807	9.88397	1	0.929146	coding
TCONS_00000386	1130	56	0.31281	10.2321	1	0.0286685	noncoding
TCONS_00000388	1358	65	0.32744	7.58722	1	0.0298169	noncoding
TCONS_00000397	1546	171	0.39044	9.67535	1	0.918358	coding
TCONS_00000399	9630	77	0.2675	8.69122	1	0.0436771	noncoding
TCONS_00000400	3460	64	0.29771	7.72809	1	0.0264362	noncoding
TCONS_00000401	293	21	0.43548	8.63153	1	0.00806848	noncoding
TCONS_00000402	2595	63	0.27426	5.96954	1	0.0459396	noncoding
TCONS_00000403	1298	38	0.34638	9.69843	1	0.0146332	noncoding
TCONS_00000404	1044	31	0.35918	7.75372	1	0.00671395	noncoding
TCONS_00000405	760	33	0.34943	9.97662	1	0.0131311	noncoding
TCONS_00000406	234	25	0.28675	8.34503	1	0.00677678	noncoding
TCONS_00000407	1128	55	0.31219	9.30109	1	0.022786	noncoding
TCONS_00004999	233	67	0.35921	9.01801	1	0.0464781	noncoding
TCONS_00005000	1110	37	0.36117	9.87543	1	0.0156485	noncoding
TCONS_00005001	1511	99	0.22328	11.7578	1	0.127782	noncoding
TCONS_00005002	1583	99	0.22328	11.7578	1	0.127782	noncoding
TCONS_00005003	1263	99	0.28768	11.7578	1	0.0732374	noncoding
TCONS_00005004	978	67	0.26458	9.01801	1	0.0340489	noncoding
TCONS_00005005	318	2	0.38468	5.27496	1	8.80412e-06	noncoding
TCONS_00005006	311	2	0.39026	5.27496	1	9.37821e-06	noncoding
TCONS_00005007	234	67	0.33783	9.01801	1	0.0388814	noncoding
TCONS_00005008	2333	69	0.29325	8.97687	1	0.0336294	noncoding
TCONS_00005009	1191	69	0.34738	8.97687	1	0.0453385	noncoding
TCONS_00005010	4484	69	0.22328	8.97687	1	0.0653756	noncoding
TCONS_00005011	2842	69	0.23373	8.97687	1	0.0522536	noncoding
TCONS_00005012	3545	69	0.27452	8.97687	1	0.0341722	noncoding
TCONS_00005013	1420	69	0.31635	8.97687	1	0.0364108	noncoding
TCONS_00005014	1179	69	0.23537	8.97687	1	0.0506931	noncoding
TCONS_00005015	2945	67	0.26558	11.4067	1	0.0475257	noncoding
TCONS_00005016	2563	41	0.29428	10.1819	1	0.0184669	noncoding
TCONS_00005017	3333	35	0.28573	9.7348	1	0.0142156	noncoding
TCONS_00005018	3815	36	0.25074	9.81744	1	0.0224892	noncoding
TCONS_00005019	3772	36	0.27944	9.81744	1	0.0157232	noncoding
TCONS_00005020	1971	46	0.27452	6.51959	1	0.0182328	noncoding
TCONS_00005021	763	27	0.40923	10.1389	1	0.0146741	noncoding
TCONS_00005022	3481	35	0.26899	9.7348	1	0.0164938	noncoding
TCONS_00005023	1927	35	0.28976	9.7348	1	0.0138632	noncoding
TCONS_00005024	1570	35	0.33801	9.7348	1	0.0128665	noncoding
TCONS_00005025	215	13	0.36739	9.98444	1	0.00596943	noncoding
TCONS_00005026	2238	35	0.28881	9.7348	1	0.0139408	noncoding
TCONS_00005027	3412	35	0.289	9.7348	1	0.013925	noncoding
TCONS_00005028	623	20	0.33022	9.78839	1	0.00742981	noncoding
TCONS_00005029	645	26	0.31232	5.27472	-1	0.0349014	noncoding
TCONS_00005030	233	67	0.33419	9.01801	1	0.03787	noncoding
TCONS_00005032	709	44	0.36188	6.67706	-1	0.0340223	noncoding
TCONS_00005033	777	26	0.33596	7.89996	1	0.00514699	noncoding
TCONS_00005034	1172	48	0.31549	9.62506	1	0.0193484	noncoding
TCONS_00005035	3380	57	0.22328	10.0756	1	0.0629301	noncoding
TCONS_00005036	1193	30	0.32045	8.18951	1	0.00663821	noncoding
TCONS_00005037	347	30	0.36541	8.18951	1	0.00712905	noncoding
TCONS_00005038	2019	35	0.31635	7.9339	1	0.0078854	noncoding
TCONS_00005039	1001	35	0.24374	7.9339	1	0.0179329	noncoding
TCONS_00005040	1985	40	0.31635	7.88348	1	0.00971771	noncoding
TCONS_00005042	1503	40	0.27508	7.88348	1	0.0121943	noncoding
TCONS_00005043	763	41	0.27248	9.47076	1	0.0171927	noncoding
TCONS_00005044	1634	67	0.28329	11.4067	1	0.0427043	noncoding
TCONS_00005045	1830	51	0.29967	10.2978	1	0.0248398	noncoding
TCONS_00005046	1808	50	0.2776	9.13947	1	0.0197024	noncoding
TCONS_00005047	265	46	0.28523	6.52289	1	0.0158468	noncoding
TCONS_00005048	309	34	0.37768	10.1711	1	0.0162219	noncoding
TCONS_00005049	545	41	0.24002	9.44525	1	0.0275037	noncoding
TCONS_00005050	1708	49	0.22328	11.5413	1	0.0907677	noncoding
TCONS_00005051	1530	67	0.29373	11.4067	1	0.0417006	noncoding
TCONS_00005052	1651	67	0.28145	11.4067	1	0.043002	noncoding
TCONS_00005053	858	23	0.31479	6.508	1	0.00430587	noncoding
TCONS_00005054	765	21	0.37579	10.3062	1	0.00955961	noncoding
TCONS_00000410	389	18	0.39427	8.8858	1	0.00546035	noncoding
TCONS_00000411	372	18	0.41588	5.27472	1	0.00589786	noncoding
TCONS_00000412	216	24	0.46436	10.1824	-1	0.0721089	noncoding
TCONS_00000413	443	61	0.26837	9.34332	-1	0.175109	noncoding
TCONS_00005055	540	93	0.41006	10.001	1	0.273455	noncoding
TCONS_00000415	206	11	0.33752	9.70026	1	0.00500753	noncoding
TCONS_00005058	316	22	0.31412	7.95819	1	0.00456393	noncoding
TCONS_00005059	218	11	0.41987	9.62836	1	0.00601635	noncoding
TCONS_00005064	338	33	0.44072	8.18939	1	0.0148192	noncoding
TCONS_00000425	1404	211	0.40127	9.237	1	0.992467	coding
TCONS_00000426	252	30	0.38965	9.89398	1	0.0135172	noncoding
TCONS_00005077	390	29	0.29665	12.1811	1	0.0185285	noncoding
TCONS_00005079	764	63	0.27218	7.83685	1	0.0279775	noncoding
TCONS_00005080	506	45	0.38148	3.44147	1	0.0750718	noncoding
TCONS_00005081	512	44	0.27837	10.4731	1	0.0235487	noncoding
TCONS_00000429	651	58	0.41009	10.3643	1	0.0658866	noncoding
TCONS_00000430	396	30	0.38532	9.24664	1	0.0107129	noncoding
TCONS_00000434	1300	82	0.28276	11.072	1	0.0573931	noncoding
TCONS_00005084	483	26	0.33255	11.7053	1	0.0140075	noncoding
TCONS_00005093	232	17	0.41322	9.78522	1	0.00824223	noncoding
TCONS_00000447	1489	211	0.34979	9.31024	1	0.957022	coding
TCONS_00000448	1105	62	0.31008	9.43658	1	0.0296862	noncoding
TCONS_00000450	1018	46	0.35176	9.58624	1	0.0201262	noncoding
TCONS_00005101	263	30	0.47365	9.89398	1	0.0382464	noncoding
TCONS_00000461	382	15	0.34773	9.98431	1	0.00645976	noncoding
TCONS_00000462	207	35	0.36562	12.1785	1	0.0163515	noncoding
TCONS_00005102	236	37	0.32852	8.27423	-1	0.0933832	noncoding
TCONS_00000463	279	43	0.39911	5.93243	1	0.0197759	noncoding
TCONS_00000466	253	19	0.43618	7.82172	1	0.00562425	noncoding
TCONS_00005105	625	43	0.31281	6.21686	1	0.0121945	noncoding
TCONS_00000469	1050	80	0.38866	9.51617	1	0.120133	noncoding
TCONS_00005106	455	47	0.35557	6.01898	-1	0.0302163	noncoding
TCONS_00005107	425	39	0.36799	6.80731	-1	0.0314585	noncoding
TCONS_00005108	472	38	0.33219	7.7691	1	0.00880179	noncoding
TCONS_00005109	626	25	0.30674	4.36908	1	0.010453	noncoding
TCONS_00005110	1030	33	0.32681	9.99384	1	0.0128197	noncoding
TCONS_00005111	1014	33	0.32929	9.99384	1	0.0128229	noncoding
TCONS_00000471	249	53	0.46037	8.07648	1	0.0566559	noncoding
TCONS_00005116	341	30	0.38422	9.89398	1	0.0130623	noncoding
TCONS_00005117	257	22	0.2881	8.34503	1	0.00600558	noncoding
TCONS_00005118	301	33	0.44195	10.4683	1	0.0319533	noncoding
TCONS_00005119	229	28	0.46416	10.3334	-1	0.0813349	noncoding
TCONS_00005120	226	27	0.46416	10.3334	-1	0.0805256	noncoding
TCONS_00000483	249	30	0.3838	9.89398	1	0.0130297	noncoding
TCONS_00005121	263	30	0.39525	9.89398	1	0.0140565	noncoding
TCONS_00005122	311	17	0.37273	9.78522	1	0.00666517	noncoding
TCONS_00005123	296	17	0.47722	9.78522	1	0.0188455	noncoding
TCONS_00005124	362	30	0.40715	9.89398	1	0.0154815	noncoding
TCONS_00000484	245	43	0.38845	5.93243	1	0.017974	noncoding
TCONS_00000485	1229	207	0.40412	7.08453	1	0.996785	coding
TCONS_00000489	222	26	0.43823	9.89398	-1	0.067985	noncoding
TCONS_00005137	240	26	0.37891	12.6989	1	0.00972188	noncoding
TCONS_00000490	282	15	0.42458	9.99249	1	0.00890616	noncoding
TCONS_00000493	567	177	0.47102	5.80182	-1	0.193426	noncoding
TCONS_00000501	277	30	0.41881	9.89398	1	0.0173386	noncoding
TCONS_00005141	340	46	0.35612	9.78473	1	0.0216463	noncoding
TCONS_00005148	906	40	0.29667	4.1369	1	0.0308571	noncoding
TCONS_00005150	351	11	0.4022	8.50006	1	0.00342815	noncoding
TCONS_00005151	502	16	0.37308	10.0004	1	0.00690819	noncoding
TCONS_00005152	587	16	0.39302	10.0004	1	0.00743528	noncoding
TCONS_00005153	806	62	0.2718	9.88275	1	0.0327726	noncoding
TCONS_00005154	291	14	0.27244	9.99237	1	0.0103122	noncoding
TCONS_00005155	356	31	0.26684	8.76849	1	0.0114596	noncoding
TCONS_00005167	302	90	0.36184	8.3786	-1	0.092981	noncoding
TCONS_00005168	401	90	0.4346	8.3786	-1	0.0669612	noncoding
TCONS_00000506	288	50	0.41556	11.4739	1	0.0503745	noncoding
TCONS_00000507	225	30	0.43764	9.89398	1	0.0216935	noncoding
TCONS_00000508	295	30	0.47298	9.89398	1	0.0377898	noncoding
TCONS_00005169	220	5	0.44197	8.50006	1	0.00321099	noncoding
TCONS_00005170	275	15	0.41481	9.99249	1	0.00815524	noncoding
TCONS_00000511	241	30	0.36762	9.49896	1	0.010601	noncoding
TCONS_00005171	279	30	0.43602	9.89398	1	0.0212361	noncoding
TCONS_00005173	317	30	0.47005	9.49896	1	0.0299068	noncoding
TCONS_00000512	474	83	0.37843	4.59772	1	0.286759	noncoding
TCONS_00005174	325	30	0.38738	10.3209	1	0.0149988	noncoding
TCONS_00005175	305	30	0.39506	9.89398	1	0.0140369	noncoding
TCONS_00000514	274	43	0.40192	5.93243	1	0.0202806	noncoding
TCONS_00000515	286	30	0.3982	9.89398	1	0.0143721	noncoding
TCONS_00005180	2624	343	0.39248	10.4627	1	0.999949	coding
TCONS_00005181	1869	343	0.32571	10.4627	1	0.997576	coding
TCONS_00005182	244	30	0.36387	9.89398	1	0.0118459	noncoding
TCONS_00005183	262	43	0.43439	7.80035	1	0.0231456	noncoding
TCONS_00005184	244	58	0.32617	7.73969	1	0.0216142	noncoding
TCONS_00005185	242	12	0.46328	8.36591	-1	0.0230454	noncoding
TCONS_00005186	319	30	0.45227	9.89398	1	0.0267509	noncoding
TCONS_00005187	216	35	0.38431	5.93512	1	0.010677	noncoding
TCONS_00005189	278	43	0.40864	5.93243	1	0.0215219	noncoding
TCONS_00005190	359	41	0.43108	9.65521	1	0.0326299	noncoding
TCONS_00005191	201	19	0.40391	10.0975	-1	0.0866863	noncoding
TCONS_00005192	203	19	0.4523	10.0975	-1	0.067534	noncoding
TCONS_00005193	297	30	0.45093	9.89398	1	0.0262094	noncoding
TCONS_00000517	666	93	0.37083	7.8681	1	0.160545	noncoding
TCONS_00000518	4216	1336	0.45368	8.76874	1	1	coding
TCONS_00000519	4238	1336	0.45988	8.76874	1	1	coding
TCONS_00000520	4402	1336	0.4568	8.76874	1	1	coding
TCONS_00000521	4427	1336	0.45988	8.76874	1	1	coding
TCONS_00000522	4756	1335	0.4563	8.76874	-1	0.999998	coding
TCONS_00000523	4567	1335	0.4568	8.76874	-1	0.999998	coding
TCONS_00000524	4145	1336	0.47299	8.76874	1	1	coding
TCONS_00000525	4225	1336	0.4506	8.76874	1	1	coding
TCONS_00000526	4935	1336	0.46388	8.76874	1	1	coding
TCONS_00000527	4433	1332	0.45988	8.8078	-1	0.999998	coding
TCONS_00000528	2485	45	0.25588	4.78046	1	0.0689612	noncoding
TCONS_00000529	4404	1336	0.46877	8.76874	1	1	coding
TCONS_00000530	4226	1236	0.43851	8.92682	1	1	coding
TCONS_00000531	438	9	0.25477	8.2536	1	0.00662147	noncoding
TCONS_00000532	1318	340	0.38221	9.01959	-1	0.420119	noncoding
TCONS_00000533	1866	341	0.36795	9.01959	1	0.999956	coding
TCONS_00000534	1603	341	0.39696	9.01959	1	0.99999	coding
TCONS_00000535	1443	341	0.39882	9.01959	1	0.999991	coding
TCONS_00000536	1316	340	0.40973	9.01959	-1	0.517163	coding
TCONS_00000537	1539	339	0.38047	9.02948	-1	0.411974	noncoding
TCONS_00000538	1147	274	0.39751	9.6153	1	0.999545	coding
TCONS_00000541	205	39	0.3812	12.0001	1	0.0210382	noncoding
TCONS_00005195	221	0	0.35764	0	-1	1.94444e-06	noncoding
TCONS_00005200	481	28	0.36507	9.4964	1	0.00958884	noncoding
TCONS_00005201	393	30	0.41702	6.69293	1	0.00876016	noncoding
TCONS_00005202	379	73	0.37875	9.30133	1	0.0769259	noncoding
TCONS_00005203	1433	30	0.36127	5.4649	1	0.00784047	noncoding
TCONS_00005204	522	30	0.42307	5.4649	1	0.0124952	noncoding
TCONS_00005206	957	50	0.3577	10.64	1	0.0300209	noncoding
TCONS_00005207	950	46	0.30493	9.2254	1	0.0162326	noncoding
TCONS_00005210	3341	576	0.43187	9.19757	1	1	coding
TCONS_00005211	2782	555	0.4542	9.21588	1	1	coding
TCONS_00005212	3032	599	0.45792	9.08844	1	1	coding
TCONS_00005213	3416	599	0.46583	9.08844	1	1	coding
TCONS_00005214	3509	612	0.43753	9.00397	1	1	coding
TCONS_00005215	2584	572	0.43981	9.13763	1	1	coding
TCONS_00005216	2417	572	0.43204	9.20648	1	1	coding
TCONS_00005217	2518	559	0.44913	9.2066	1	1	coding
TCONS_00005218	2527	562	0.44605	9.26031	1	1	coding
TCONS_00005219	2776	576	0.43985	9.19757	1	1	coding
TCONS_00005220	2608	595	0.4441	9.0965	1	1	coding
TCONS_00005221	3018	616	0.4451	8.99664	1	1	coding
TCONS_00005222	3054	595	0.4542	9.0965	1	1	coding
TCONS_00005223	3684	612	0.4305	9.00397	1	1	coding
TCONS_00005224	3145	599	0.4374	9.08844	1	1	coding
TCONS_00005225	3187	616	0.4511	8.99664	1	1	coding
TCONS_00005226	245	30	0.44462	9.89398	1	0.0238835	noncoding
TCONS_00005227	273	11	0.34022	5.27252	-1	0.0180706	noncoding
TCONS_00005228	337	39	0.32663	9.69708	1	0.0145356	noncoding
TCONS_00005229	2301	69	0.29643	8.16083	1	0.0319234	noncoding
TCONS_00005230	573	52	0.30387	9.38214	1	0.0206887	noncoding
TCONS_00005231	296	30	0.36849	9.89398	1	0.0120623	noncoding
TCONS_00005232	1896	278	0.41319	9.86517	1	0.999769	coding
TCONS_00005233	472	32	0.43185	6.68463	1	0.0110359	noncoding
TCONS_00005234	1612	72	0.29779	10.4625	1	0.0451455	noncoding
TCONS_00005235	249	24	0.38123	9.21368	1	0.00774205	noncoding
TCONS_00005236	297	36	0.43304	10.3334	1	0.0314705	noncoding
TCONS_00005237	1071	5	0.28289	5.27496	1	0.00381062	noncoding
TCONS_00005238	1621	26	0.30712	10.5825	1	0.0128862	noncoding
TCONS_00005239	1615	52	0.35783	10.3671	1	0.0312296	noncoding
TCONS_00000554	234	30	0.43296	9.89398	1	0.0204196	noncoding
TCONS_00005242	284	30	0.42323	9.24664	1	0.0146326	noncoding
TCONS_00005243	259	30	0.40944	9.24664	1	0.0128256	noncoding
TCONS_00005245	3563	109	0.22328	9.22455	1	0.130811	noncoding
TCONS_00005246	1006	32	0.29573	9.52301	1	0.0114269	noncoding
TCONS_00005248	768	60	0.33851	7.84467	1	0.0253046	noncoding
TCONS_00005259	1884	145	0.33659	9.38873	1	0.5	coding
TCONS_00000567	1294	258	0.37539	5.51654	1	0.999901	coding
TCONS_00005283	592	42	0.34919	9.25043	1	0.0153739	noncoding
TCONS_00005291	814	164	0.4141	10.2554	1	0.928683	coding
TCONS_00005292	812	216	0.44735	9.53546	-1	0.324176	noncoding
TCONS_00000578	300	5	0.3901	8.34467	1	1.49997e-05	noncoding
TCONS_00000579	322	5	0.30352	8.34467	1	0.00273305	noncoding
TCONS_00005294	249	33	0.39654	9.89398	-1	0.0906598	noncoding
TCONS_00000600	992	44	0.29224	9.3028	1	0.0158984	noncoding
TCONS_00000603	1149	56	0.36405	5.966	1	0.0308222	noncoding
TCONS_00000604	438	23	0.36555	4.74615	1	0.00710757	noncoding
TCONS_00000609	257	7	0.35913	8.49774	-1	0.0575489	noncoding
TCONS_00000618	3427	95	0.34267	9.9201	1	0.126239	noncoding
TCONS_00000622	292	30	0.35798	9.89398	1	0.011615	noncoding
TCONS_00000623	239	35	0.35442	5.93512	1	0.00880454	noncoding
TCONS_00005299	298	33	0.35895	12.0165	1	0.0159829	noncoding
TCONS_00000624	427	20	0.33757	4.5351	-1	0.0156677	noncoding
TCONS_00000626	432	52	0.38594	10.9565	1	0.0407962	noncoding
TCONS_00000627	1061	88	0.34899	9.62152	1	0.104658	noncoding
TCONS_00000628	464	41	0.45216	8.24957	1	0.027073	noncoding
TCONS_00000629	326	37	0.42075	7.7464	1	0.0142373	noncoding
TCONS_00000630	1599	42	0.26407	9.10272	1	0.0175447	noncoding
TCONS_00000631	1577	42	0.29182	9.10272	1	0.0141716	noncoding
TCONS_00000632	1185	42	0.28504	9.10272	1	0.0146494	noncoding
TCONS_00005302	551	54	0.2881	10.3585	1	0.0278507	noncoding
TCONS_00005317	223	11	0.32417	8.50006	1	0.00320594	noncoding
TCONS_00005318	384	52	0.36434	9.02313	1	0.0247746	noncoding
TCONS_00005319	648	34	0.33061	8.93561	1	0.00955275	noncoding
TCONS_00005320	367	49	0.38118	10.9097	1	0.0347163	noncoding
TCONS_00005326	998	55	0.3398	10.211	1	0.0306415	noncoding
TCONS_00005327	505	5	0.29221	8.50006	1	0.00325964	noncoding
TCONS_00005328	771	153	0.41184	5.05463	1	0.979223	coding
TCONS_00005329	619	153	0.42145	5.05463	1	0.982209	coding
TCONS_00005330	741	177	0.44506	9.48334	1	0.986357	coding
TCONS_00005331	5065	579	0.38754	6.53253	1	1	coding
TCONS_00005332	6651	1047	0.44128	5.82672	1	1	coding
TCONS_00005333	5174	1049	0.43989	5.82672	1	1	coding
TCONS_00005334	5817	1049	0.44815	5.82672	1	1	coding
TCONS_00005335	5972	1049	0.44815	5.82672	1	1	coding
TCONS_00005336	3635	579	0.41447	6.53253	1	1	coding
TCONS_00005337	3015	579	0.43741	6.53253	1	1	coding
TCONS_00005338	6505	1049	0.43853	5.82672	1	1	coding
TCONS_00005339	6481	1048	0.44128	5.82672	1	1	coding
TCONS_00005340	5059	810	0.43369	6.71735	1	1	coding
TCONS_00005341	4110	810	0.46656	6.71735	1	1	coding
TCONS_00005342	4358	1049	0.46479	5.82672	1	1	coding
TCONS_00005343	5798	1049	0.44128	5.82672	1	1	coding
TCONS_00005344	5798	1049	0.44128	5.82672	1	1	coding
TCONS_00005345	4167	1049	0.46417	5.82672	1	1	coding
TCONS_00005346	1484	59	0.37795	10.0129	1	0.0460918	noncoding
TCONS_00005347	240	29	0.43682	6.8924	1	0.00935163	noncoding
TCONS_00005348	1229	95	0.39424	4.81097	-1	0.0401272	noncoding
TCONS_00005349	990	64	0.38165	5.49823	-1	0.0268226	noncoding
TCONS_00000638	298	30	0.43315	9.89398	1	0.0204686	noncoding
TCONS_00005350	226	18	0.36608	5.58722	1	0.00377046	noncoding
TCONS_00000639	229	17	0.4689	9.78522	1	0.0163758	noncoding
TCONS_00000641	333	30	0.36339	9.89398	1	0.0118252	noncoding
TCONS_00000642	337	30	0.3953	9.89398	1	0.0140616	noncoding
TCONS_00000644	331	36	0.34236	11.2679	1	0.0185508	noncoding
TCONS_00005353	289	30	0.41722	10.4818	1	0.0200428	noncoding
TCONS_00005355	257	60	0.44767	4.45905	-1	0.0326691	noncoding
TCONS_00005356	305	60	0.3922	4.45905	-1	0.0221058	noncoding
TCONS_00000646	287	30	0.43607	9.89398	1	0.02125	noncoding
TCONS_00000647	314	30	0.39677	9.89398	1	0.0142162	noncoding
TCONS_00000650	1012	204	0.36369	8.71722	1	0.971697	coding
TCONS_00000651	928	171	0.39481	7.7442	1	0.955538	coding
TCONS_00000652	668	96	0.34095	8.75934	1	0.12542	noncoding
TCONS_00000653	864	131	0.36425	8.71014	1	0.517463	coding
TCONS_00000654	1225	131	0.35615	8.71014	1	0.476776	noncoding
TCONS_00000655	764	131	0.37621	8.71014	1	0.577551	coding
TCONS_00000656	816	131	0.37057	8.71014	1	0.549372	coding
TCONS_00000657	2188	530	0.41142	6.19208	1	1	coding
TCONS_00000658	2195	530	0.4139	6.19208	1	1	coding
TCONS_00000659	2195	530	0.41142	6.05096	1	1	coding
TCONS_00000660	2213	536	0.41855	6.41962	1	1	coding
TCONS_00000661	1961	536	0.46081	6.30133	1	1	coding
TCONS_00005359	256	43	0.44596	5.93243	1	0.0276741	noncoding
TCONS_00000664	290	30	0.3993	9.49908	1	0.0128038	noncoding
TCONS_00000665	307	24	0.34298	8.84247	1	0.0061234	noncoding
TCONS_00000666	292	43	0.41616	4.78046	1	0.0393362	noncoding
TCONS_00000667	281	18	0.29759	7.99945	1	0.00435575	noncoding
TCONS_00000668	265	30	0.33269	9.89398	1	0.0111469	noncoding
TCONS_00000669	229	26	0.45682	9.89398	-1	0.0640852	noncoding
TCONS_00005363	232	33	0.43611	9.74957	1	0.0236798	noncoding
TCONS_00005373	246	62	0.39789	3.33148	-1	0.0237633	noncoding
TCONS_00005374	509	61	0.40098	3.33148	-1	0.0242577	noncoding
TCONS_00000673	287	17	0.40568	9.78522	1	0.0077879	noncoding
TCONS_00000674	298	17	0.40699	9.78522	1	0.00786031	noncoding
TCONS_00000675	297	17	0.41469	9.78522	1	0.00834203	noncoding
TCONS_00000676	282	17	0.46022	9.78522	1	0.014275	noncoding
TCONS_00005390	826	106	0.40265	8.83673	1	0.379907	noncoding
TCONS_00005393	1010	52	0.26407	9.93231	-1	0.173534	noncoding
TCONS_00000680	2123	375	0.43753	4.96869	1	1	coding
TCONS_00000681	1327	375	0.45852	4.96869	1	1	coding
TCONS_00005401	234	24	0.43227	9.89398	-1	0.0684821	noncoding
TCONS_00000682	1807	245	0.36866	5.31427	1	0.999777	coding
TCONS_00000683	1893	429	0.47882	8.96698	1	1	coding
TCONS_00000684	1890	429	0.47882	8.96698	1	1	coding
TCONS_00000685	5820	625	0.33128	8.49908	1	1	coding
TCONS_00000686	5477	625	0.33388	8.49908	1	1	coding
TCONS_00000687	5286	625	0.35066	8.49908	1	1	coding
TCONS_00000688	5803	625	0.33553	8.49908	1	1	coding
TCONS_00000689	5721	625	0.37021	8.49908	1	1	coding
TCONS_00000690	5591	625	0.33388	8.49908	1	1	coding
TCONS_00000691	506	12	0.33395	9.50031	-1	0.127494	noncoding
TCONS_00005422	327	57	0.43611	11.4831	1	0.092709	noncoding
TCONS_00005424	239	40	0.40877	11.6037	1	0.0301115	noncoding
TCONS_00000700	268	30	0.40709	10.9483	1	0.0196141	noncoding
TCONS_00005425	246	30	0.42391	10.4818	1	0.0216264	noncoding
TCONS_00000702	259	43	0.4483	5.93243	1	0.0278947	noncoding
TCONS_00005427	314	28	0.40008	11.7114	1	0.0168526	noncoding
TCONS_00000704	438	119	0.42515	5.11871	-1	0.0679712	noncoding
TCONS_00000705	508	119	0.45985	4.84906	1	0.894207	coding
TCONS_00000706	530	120	0.41395	4.84613	1	0.867642	coding
TCONS_00000707	673	119	0.42883	4.94537	1	0.872901	coding
TCONS_00000708	676	120	0.4202	5.14716	1	0.851316	coding
TCONS_00000709	1125	119	0.37715	4.94537	1	0.75301	coding
TCONS_00000710	616	103	0.41384	5.51691	1	0.574776	coding
TCONS_00000711	1040	120	0.43032	5.14716	1	0.865869	coding
TCONS_00000712	749	120	0.41372	5.14716	1	0.839543	coding
TCONS_00000713	812	120	0.42033	5.14716	1	0.851533	coding
TCONS_00000714	679	120	0.39078	5.14716	1	0.782356	coding
TCONS_00005429	282	12	0.39242	9.70026	1	0.0054778	noncoding
TCONS_00005430	403	40	0.39084	9.6004	1	0.0200477	noncoding
TCONS_00005435	1975	571	0.44669	9.0506	1	1	coding
TCONS_00000725	2071	22	0.37697	10.4612	1	0.010466	noncoding
TCONS_00000726	1740	113	0.30442	9.43756	1	0.146023	noncoding
TCONS_00000727	353	19	0.40763	8.18817	-1	0.0309559	noncoding
TCONS_00000728	347	27	0.39958	11.5246	1	0.0164696	noncoding
TCONS_00000734	2179	41	0.263	6.50397	1	0.018469	noncoding
TCONS_00000736	941	56	0.34938	10.6735	1	0.0356278	noncoding
TCONS_00000737	805	7	0.30478	5.2226	1	0.00280217	noncoding
TCONS_00000738	1248	62	0.35881	11.4361	1	0.0456202	noncoding
TCONS_00000739	264	44	0.36638	9.50873	1	0.0197052	noncoding
TCONS_00000743	682	42	0.37908	8.16046	1	0.014192	noncoding
TCONS_00000748	575	44	0.38903	10.2774	1	0.0278606	noncoding
TCONS_00005455	1274	52	0.26275	10.4612	-1	0.162009	noncoding
TCONS_00000757	275	17	0.36474	9.70026	1	0.006345	noncoding
TCONS_00000758	461	59	0.35287	6.52789	-1	0.0422651	noncoding
TCONS_00000759	4709	62	0.30387	9.30475	1	0.0285	noncoding
TCONS_00005465	2179	61	0.29924	10.1389	1	0.0319699	noncoding
TCONS_00000769	702	38	0.35536	11.4516	1	0.0202342	noncoding
TCONS_00000771	297	19	0.4698	9.99237	-1	0.0608343	noncoding
TCONS_00000772	1351	112	0.42942	9.758	1	0.591497	coding
TCONS_00000773	1351	112	0.42942	9.758	1	0.591497	coding
TCONS_00000774	1351	112	0.41712	9.758	1	0.528453	coding
TCONS_00000775	318	22	0.38017	10.3908	1	0.0103925	noncoding
TCONS_00005466	1410	164	0.32836	7.90057	1	0.739909	coding
TCONS_00005467	2583	162	0.27244	9.24762	1	0.344457	noncoding
TCONS_00005468	2597	359	0.35427	8.64923	1	0.999973	coding
TCONS_00005469	5035	749	0.49965	6.35651	1	1	coding
TCONS_00005470	3493	749	0.46725	6.35651	1	1	coding
TCONS_00005471	7796	749	0.41229	6.35651	1	1	coding
TCONS_00005472	7754	749	0.41229	6.35651	1	1	coding
TCONS_00005473	7400	749	0.40929	6.35651	1	1	coding
TCONS_00005474	7305	749	0.4095	6.35651	1	1	coding
TCONS_00005475	7371	749	0.40485	6.35651	1	1	coding
TCONS_00005476	1279	188	0.46173	5.04742	-1	0.260982	noncoding
TCONS_00000780	616	45	0.40329	10.1078	1	0.0322348	noncoding
TCONS_00005484	427	66	0.41167	6.55658	1	0.0749143	noncoding
TCONS_00000783	395	36	0.48806	9.98383	1	0.072209	noncoding
TCONS_00005485	3876	68	0.30265	10.3951	1	0.0407429	noncoding
TCONS_00005488	2113	35	0.28376	8.85846	-1	0.168116	noncoding
TCONS_00005489	3956	68	0.30265	10.3951	1	0.0407429	noncoding
TCONS_00005490	3819	68	0.30265	10.3951	1	0.0407429	noncoding
TCONS_00005491	6605	91	0.33646	7.74115	1	0.100924	noncoding
TCONS_00005492	3656	91	0.26872	9.60321	1	0.0650621	noncoding
TCONS_00005494	1664	44	0.26407	8.01752	1	0.016091	noncoding
TCONS_00005495	1835	47	0.37833	9.44525	1	0.0241794	noncoding
TCONS_00005496	1792	47	0.35728	9.44525	1	0.0208992	noncoding
TCONS_00005497	2333	71	0.26463	7.685	1	0.0397776	noncoding
TCONS_00005498	2333	71	0.26463	7.685	1	0.0397776	noncoding
TCONS_00000784	258	15	0.43648	9.99249	1	0.0101316	noncoding
TCONS_00005500	231	17	0.47374	10.0004	1	0.019821	noncoding
TCONS_00005505	437	73	0.362	6.70294	1	0.0634678	noncoding
TCONS_00005521	699	72	0.40365	10.1876	1	0.109844	noncoding
TCONS_00005522	3453	85	0.23196	9.72247	1	0.0759969	noncoding
TCONS_00005523	1547	43	0.30422	9.65411	1	0.0164739	noncoding
TCONS_00005526	236	59	0.39249	10.0446	1	0.0536647	noncoding
TCONS_00005528	391	32	0.34519	9.82208	-1	0.134005	noncoding
TCONS_00000795	344	96	0.29889	9.4328	-1	0.166243	noncoding
TCONS_00005529	598	39	0.32164	7.97858	1	0.0094096	noncoding
TCONS_00000796	717	24	0.3215	9.60284	1	0.00817239	noncoding
TCONS_00000797	1498	114	0.3934	9.15656	1	0.440303	noncoding
TCONS_00000798	446	24	0.3415	9.60284	1	0.00801852	noncoding
TCONS_00000800	227	30	0.44902	9.89398	1	0.0254673	noncoding
TCONS_00005531	1402	98	0.33078	9.21686	1	0.120897	noncoding
TCONS_00005532	342	25	0.38149	5.89764	1	0.00575951	noncoding
TCONS_00005533	2089	560	0.41579	8.31952	1	1	coding
TCONS_00000804	602	166	0.42058	4.36688	1	0.995855	coding
TCONS_00000805	295	30	0.41322	9.89398	1	0.0163831	noncoding
TCONS_00000806	300	30	0.41594	9.89398	1	0.0168319	noncoding
TCONS_00000811	231	27	0.45415	9.24664	-1	0.0457904	noncoding
TCONS_00005535	683	157	0.38771	6.1319	1	0.945248	coding
TCONS_00000814	702	166	0.48479	7.45636	-1	0.157735	noncoding
TCONS_00000815	230	27	0.45942	9.89398	-1	0.0643605	noncoding
TCONS_00000816	276	30	0.43819	9.89398	1	0.0218529	noncoding
TCONS_00005537	250	55	0.39406	11.7896	1	0.0443631	noncoding
TCONS_00005538	211	39	0.40923	8.93109	1	0.018625	noncoding
TCONS_00000820	210	26	0.42189	9.43073	1	0.0124509	noncoding
TCONS_00000821	228	25	0.45331	10.2206	-1	0.0762318	noncoding
TCONS_00005539	547	21	0.42603	9.78522	1	0.0113871	noncoding
TCONS_00005540	3103	573	0.39922	6.23883	1	1	coding
TCONS_00005541	3235	617	0.38713	6.50482	1	1	coding
TCONS_00005542	3139	626	0.37004	6.59442	1	1	coding
TCONS_00005543	3265	626	0.38713	6.59442	1	1	coding
TCONS_00005544	3115	576	0.38713	6.23883	1	1	coding
TCONS_00005545	248	23	0.29019	9.69598	1	0.00956381	noncoding
TCONS_00005546	358	68	0.35276	9.30084	1	0.0477469	noncoding
TCONS_00000825	264	24	0.38794	9.61139	1	0.00920688	noncoding
TCONS_00000826	1363	159	0.44073	9.80707	1	0.957371	coding
TCONS_00000827	1355	343	0.46174	6.24823	1	1	coding
TCONS_00005547	239	57	0.44976	11.2538	1	0.122165	noncoding
TCONS_00000828	227	15	0.44897	8.34503	1	0.00579711	noncoding
TCONS_00000829	284	70	0.25264	9.50702	1	0.0427158	noncoding
TCONS_00005549	381	76	0.4076	10.3111	1	0.138047	noncoding
TCONS_00005550	833	128	0.33507	9.07355	1	0.335837	noncoding
TCONS_00005551	850	128	0.36426	9.07355	1	0.470658	noncoding
TCONS_00005554	850	25	0.26936	10.5485	1	0.0174075	noncoding
TCONS_00005558	437	29	0.38695	12.1788	1	0.0143202	noncoding
TCONS_00005560	272	30	0.4402	9.49908	1	0.0194656	noncoding
TCONS_00005561	534	61	0.32821	9.35248	1	0.0305314	noncoding
TCONS_00000841	1985	640	0.46452	8.39276	1	1	coding
TCONS_00005564	874	177	0.46034	6.10052	1	0.995163	coding
TCONS_00005565	960	177	0.46313	6.10052	1	0.995222	coding
TCONS_00005566	1010	177	0.45485	6.10052	1	0.994997	coding
TCONS_00005567	719	177	0.46714	6.10052	1	0.995274	coding
TCONS_00005568	758	190	0.46132	6.44269	1	0.997622	coding
TCONS_00005569	922	190	0.45338	6.44269	1	0.997449	coding
TCONS_00005570	1004	190	0.4528	6.44269	1	0.997433	coding
TCONS_00005571	895	177	0.4648	6.10052	1	0.995248	coding
TCONS_00005572	904	190	0.46387	6.44269	1	0.997662	coding
TCONS_00005573	760	177	0.46292	6.10052	1	0.995218	coding
TCONS_00000845	425	41	0.40715	10.2145	1	0.0284863	noncoding
TCONS_00005575	657	55	0.32217	9.3017	1	0.0234723	noncoding
TCONS_00000857	234	22	0.4619	8.68378	-1	0.0311603	noncoding
TCONS_00005579	1990	50	0.2817	8.2525	1	0.0167732	noncoding
TCONS_00000862	1098	77	0.24582	8.78082	1	0.051931	noncoding
TCONS_00000863	814	77	0.27089	8.78082	1	0.0431974	noncoding
TCONS_00000864	1211	77	0.32197	8.78082	1	0.0500243	noncoding
TCONS_00000867	245	33	0.3968	9.69574	1	0.0154613	noncoding
TCONS_00005587	270	15	0.43644	11.0003	1	0.0137418	noncoding
TCONS_00005588	268	15	0.45001	10.289	1	0.0136092	noncoding
TCONS_00000870	2333	576	0.46157	4.48407	1	1	coding
TCONS_00000871	2492	576	0.45302	4.48407	1	1	coding
TCONS_00000879	2388	576	0.46157	4.48407	1	1	coding
TCONS_00000880	2651	570	0.45116	4.4671	1	1	coding
TCONS_00000881	2726	570	0.45116	4.4671	1	1	coding
TCONS_00000884	297	30	0.42161	9.89398	1	0.0178677	noncoding
TCONS_00000885	297	30	0.42161	9.89398	1	0.0178677	noncoding
TCONS_00005591	235	27	0.3922	9.89398	-1	0.0903209	noncoding
TCONS_00005592	377	30	0.46551	9.89398	1	0.0331624	noncoding
TCONS_00005593	292	17	0.45878	9.78522	1	0.0139674	noncoding
TCONS_00000886	729	152	0.43145	6.79718	1	0.954291	coding
TCONS_00000887	921	152	0.40591	6.79718	1	0.93169	coding
TCONS_00000889	578	155	0.44211	5.90717	1	0.978441	coding
TCONS_00000890	630	152	0.43261	6.79718	1	0.955107	coding
TCONS_00005595	298	30	0.44865	10.3209	1	0.0292777	noncoding
TCONS_00005596	234	31	0.45733	10.4662	1	0.0372813	noncoding
TCONS_00005597	265	30	0.44565	9.89398	1	0.0242392	noncoding
TCONS_00000892	2307	139	0.26066	8.32404	1	0.245104	noncoding
TCONS_00005598	1097	131	0.4187	10.6393	1	0.729451	coding
TCONS_00005599	610	144	0.40128	5.42804	-1	0.0865553	noncoding
TCONS_00005600	864	20	0.39831	9.8244	1	0.00870574	noncoding
TCONS_00005601	2371	59	0.30548	9.58978	1	0.0273233	noncoding
TCONS_00005603	335	26	0.41313	9.78217	1	0.0129336	noncoding
TCONS_00000897	1962	293	0.40206	9.03156	1	0.999906	coding
TCONS_00000898	1547	264	0.40541	8.90094	-1	0.333151	noncoding
TCONS_00005607	411	72	0.42528	9.85101	-1	0.103437	noncoding
TCONS_00005608	384	72	0.4166	9.85101	-1	0.105567	noncoding
TCONS_00005609	238	67	0.39514	9.57904	-1	0.0993472	noncoding
TCONS_00005618	1020	37	0.32579	6.03632	1	0.00909661	noncoding
TCONS_00005619	262	27	0.33599	7.91498	1	0.00541049	noncoding
TCONS_00000906	381	31	0.35189	9.30231	1	0.00983334	noncoding
TCONS_00000907	1015	31	0.27486	9.30231	1	0.012095	noncoding
TCONS_00000908	1021	31	0.33217	9.30231	1	0.00951094	noncoding
TCONS_00000909	933	9	0.33217	10.0369	1	0.00545173	noncoding
TCONS_00000915	1202	143	0.36127	9.54474	1	0.604675	coding
TCONS_00005632	3895	81	0.29525	10.1712	1	0.0554274	noncoding
TCONS_00005633	1946	35	0.23537	9.62469	1	0.0285859	noncoding
TCONS_00005634	1893	88	0.28597	10.7361	1	0.0654533	noncoding
TCONS_00005635	1565	93	0.28982	10.6518	1	0.074395	noncoding
TCONS_00005636	519	25	0.3389	10.166	1	0.0101354	noncoding
TCONS_00005637	438	26	0.3148	9.87543	1	0.0098522	noncoding
TCONS_00005638	470	26	0.39153	9.87543	1	0.0112863	noncoding
TCONS_00005639	411	26	0.36694	9.87543	1	0.0100312	noncoding
TCONS_00005640	462	30	0.35646	10.0009	1	0.0119511	noncoding
TCONS_00005641	647	51	0.42597	10.4472	1	0.0598855	noncoding
TCONS_00005642	658	55	0.40224	10.4472	1	0.0529696	noncoding
TCONS_00005655	946	140	0.28092	10.5709	1	0.190908	noncoding
TCONS_00005656	974	140	0.32037	10.5709	1	0.311051	noncoding
TCONS_00005657	10743	81	0.27265	10.1712	1	0.0534226	noncoding
TCONS_00005658	1156	73	0.36604	6.01239	1	0.079677	noncoding
TCONS_00005659	3908	94	0.22328	6.03082	1	0.354068	noncoding
TCONS_00000924	534	41	0.43352	6.07123	-1	0.0189262	noncoding
TCONS_00000925	636	44	0.414	5.05219	-1	0.0183497	noncoding
TCONS_00000927	288	42	0.42827	6.07123	-1	0.0192029	noncoding
TCONS_00000929	2496	76	0.27248	6.21649	1	0.0709096	noncoding
TCONS_00000931	5077	109	0.26407	10.274	1	0.09694	noncoding
TCONS_00000932	3991	70	0.31073	9.86005	1	0.0415312	noncoding
TCONS_00000933	483	33	0.31549	9.18781	1	0.00996308	noncoding
TCONS_00000934	209	47	0.38078	10.5093	1	0.0307554	noncoding
TCONS_00000935	1016	25	0.2545	10.8155	-1	0.167677	noncoding
TCONS_00000936	1530	41	0.32123	8.01385	1	0.0103197	noncoding
TCONS_00000937	2166	34	0.34253	10.2145	1	0.0143777	noncoding
TCONS_00000938	430	41	0.40281	8.47321	1	0.0173766	noncoding
TCONS_00005661	1299	272	0.42121	9.63239	1	0.999807	coding
TCONS_00000943	234	26	0.44243	9.89398	-1	0.0669239	noncoding
TCONS_00000946	973	267	0.46143	9.32928	1	0.99995	coding
TCONS_00005669	3171	54	0.28259	5.96844	1	0.0279228	noncoding
TCONS_00005680	3145	81	0.27917	8.8006	1	0.0481259	noncoding
TCONS_00005681	1632	75	0.32762	7.72601	1	0.0465421	noncoding
TCONS_00005682	1612	75	0.28457	7.72601	1	0.0408918	noncoding
TCONS_00005683	2518	68	0.25506	10.0366	1	0.0433981	noncoding
TCONS_00005684	670	36	0.44642	10.4293	1	0.0394276	noncoding
TCONS_00000955	301	30	0.40021	9.89398	1	0.0146006	noncoding
TCONS_00000956	342	30	0.37493	9.89398	1	0.0124195	noncoding
TCONS_00000957	1658	124	0.31422	7.54865	1	0.289255	noncoding
TCONS_00000964	2342	483	0.39717	5.47601	1	1	coding
TCONS_00000965	2244	697	0.47856	5.65594	1	1	coding
TCONS_00000966	2493	691	0.42493	5.41681	1	1	coding
TCONS_00000973	1204	66	0.3241	6.01752	1	0.0407096	noncoding
TCONS_00000976	1041	47	0.27641	9.03363	1	0.0177619	noncoding
TCONS_00000977	806	35	0.32665	8.59137	1	0.00901992	noncoding
TCONS_00005702	523	34	0.37317	5.75055	1	0.00976415	noncoding
TCONS_00000980	3359	78	0.27248	8.31158	1	0.0445479	noncoding
TCONS_00000981	430	28	0.37452	9.78534	-1	0.10045	noncoding
TCONS_00000991	4477	1370	0.41723	9.77618	1	1	coding
TCONS_00000992	904	27	0.30568	9.36053	1	0.00874877	noncoding
TCONS_00000993	840	16	0.27508	5.75275	1	0.00641581	noncoding
TCONS_00000994	865	16	0.27508	5.75275	1	0.00641581	noncoding
TCONS_00000996	1685	55	0.28457	10.1601	1	0.0276642	noncoding
TCONS_00000997	735	56	0.29678	10.4551	1	0.0294667	noncoding
TCONS_00000998	879	77	0.30162	9.00421	1	0.0451687	noncoding
TCONS_00000999	621	62	0.31095	9.30206	1	0.0290563	noncoding
TCONS_00001000	565	62	0.27986	9.30206	1	0.0285957	noncoding
TCONS_00001001	1055	35	0.30878	7.97675	1	0.00808257	noncoding
TCONS_00005706	2322	59	0.35084	8.57025	1	0.0283415	noncoding
TCONS_00005707	2944	59	0.29813	10.2664	1	0.0308928	noncoding
TCONS_00005711	696	52	0.30571	10.3	1	0.0255291	noncoding
TCONS_00001015	226	30	0.41783	9.49908	1	0.0150895	noncoding
TCONS_00001016	207	16	0.42299	8.36591	1	0.00496862	noncoding
TCONS_00005713	1595	72	0.37253	9.49713	1	0.0705393	noncoding
TCONS_00005715	3629	306	0.3844	9.48541	1	0.999843	coding
TCONS_00005716	435	40	0.3154	5.97003	1	0.0110764	noncoding
TCONS_00005717	278	21	0.43974	9.21368	-1	0.0443114	noncoding
TCONS_00001022	606	107	0.3425	10.2137	1	0.184402	noncoding
TCONS_00001023	526	36	0.41586	10.1874	1	0.0245134	noncoding
TCONS_00001024	1052	30	0.29554	11.5947	1	0.0190613	noncoding
TCONS_00001025	900	27	0.35293	7.91473	1	0.00553769	noncoding
TCONS_00001027	324	25	0.42112	11.097	1	0.0183849	noncoding
TCONS_00001028	1003	36	0.31719	10.1874	1	0.0151022	noncoding
TCONS_00001029	998	73	0.3085	9.81158	1	0.0448795	noncoding
TCONS_00001030	335	31	0.42724	10.8155	1	0.0252348	noncoding
TCONS_00001031	1159	54	0.31478	10.0196	1	0.0259157	noncoding
TCONS_00001032	1656	67	0.29813	9.91583	1	0.0365641	noncoding
TCONS_00001033	697	36	0.38464	7.54584	1	0.00983252	noncoding
TCONS_00001034	566	45	0.29387	8.93219	1	0.014922	noncoding
TCONS_00005722	245	30	0.45025	9.89398	1	0.0259412	noncoding
TCONS_00005724	440	44	0.39481	11.1701	1	0.0320353	noncoding
TCONS_00005732	959	203	0.45521	6.52435	1	0.998886	coding
TCONS_00005734	953	203	0.43847	6.52435	1	0.998596	coding
TCONS_00001038	427	57	0.48349	9.72211	1	0.171733	noncoding
TCONS_00005740	632	39	0.40428	9.82416	1	0.0228752	noncoding
TCONS_00001039	322	30	0.41603	9.89398	1	0.0168473	noncoding
TCONS_00005741	507	46	0.37114	7.79694	1	0.0156923	noncoding
TCONS_00005742	370	33	0.40089	8.50458	1	0.0112051	noncoding
TCONS_00001040	361	33	0.3808	4.55634	1	0.0167101	noncoding
TCONS_00001041	268	30	0.42391	9.89398	1	0.01833	noncoding
TCONS_00001042	234	30	0.467	9.89398	1	0.0340207	noncoding
TCONS_00001044	296	15	0.45508	9.99249	1	0.0130072	noncoding
TCONS_00001045	219	17	0.48337	9.78522	1	0.021009	noncoding
TCONS_00001057	2497	61	0.29157	10.2994	1	0.0328238	noncoding
TCONS_00001058	382	35	0.30475	6.50897	1	0.00815889	noncoding
TCONS_00001059	437	61	0.24669	11.3946	1	0.0557316	noncoding
TCONS_00001060	427	51	0.30339	11.0584	1	0.0281377	noncoding
TCONS_00001061	402	61	0.28495	11.3946	1	0.0377887	noncoding
TCONS_00001062	405	62	0.2745	11.3946	1	0.0407912	noncoding
TCONS_00001063	396	50	0.29554	11.0584	1	0.0279599	noncoding
TCONS_00005745	453	43	0.3694	8.60248	1	0.0152672	noncoding
TCONS_00005746	506	51	0.38045	9.62604	1	0.0308142	noncoding
TCONS_00005747	446	43	0.36072	8.60248	1	0.0144707	noncoding
TCONS_00001066	362	58	0.41206	7.54535	1	0.0433042	noncoding
TCONS_00001067	3549	876	0.40017	8.9538	1	1	coding
TCONS_00001068	4374	876	0.41915	8.9538	1	1	coding
TCONS_00005748	334	47	0.42179	8.28546	1	0.0279842	noncoding
TCONS_00001069	429	47	0.3831	8.28546	1	0.019409	noncoding
TCONS_00001070	203	47	0.40905	8.28546	1	0.0245826	noncoding
TCONS_00005749	286	47	0.40126	8.28546	1	0.0228	noncoding
TCONS_00001079	1158	60	0.24374	9.51068	1	0.0385744	noncoding
TCONS_00001080	480	51	0.39346	7.79999	1	0.024707	noncoding
TCONS_00001082	1699	60	0.28263	9.78204	1	0.0293193	noncoding
TCONS_00001083	11530	114	0.22328	10.1131	1	0.134109	noncoding
TCONS_00001084	743	47	0.35785	10.4349	1	0.0260742	noncoding
TCONS_00001085	392	26	0.377	9.18719	1	0.00827649	noncoding
TCONS_00005750	2994	408	0.36522	4.90521	1	1	coding
TCONS_00005751	3216	408	0.38997	4.90521	1	1	coding
TCONS_00005752	2256	398	0.35838	8.45782	1	0.999997	coding
TCONS_00005753	2534	398	0.32921	8.45782	1	0.999982	coding
TCONS_00005754	2533	398	0.40054	8.45782	1	1	coding
TCONS_00005755	2540	398	0.32921	8.45782	1	0.999982	coding
TCONS_00005756	2661	398	0.36152	8.45782	1	0.999998	coding
TCONS_00005757	2080	398	0.35603	8.45782	1	0.999997	coding
TCONS_00005758	2302	398	0.33388	8.45782	1	0.999987	coding
TCONS_00001086	1054	49	0.34048	9.62604	1	0.0216941	noncoding
TCONS_00001087	1038	49	0.34048	9.62604	1	0.0216941	noncoding
TCONS_00005763	477	25	0.3812	8.19025	1	0.00593741	noncoding
TCONS_00005764	864	44	0.34532	5.99298	1	0.0138197	noncoding
TCONS_00005771	937	69	0.38543	11.8443	1	0.0658095	noncoding
TCONS_00005772	976	63	0.38781	9.09918	1	0.0520693	noncoding
TCONS_00005774	319	40	0.41841	9.83246	1	0.027957	noncoding
TCONS_00005776	340	30	0.45857	9.89398	1	0.0295468	noncoding
TCONS_00005781	283	43	0.39481	5.93488	1	0.019011	noncoding
TCONS_00001109	285	60	0.34085	10.166	1	0.0366368	noncoding
TCONS_00001110	1534	55	0.38381	9.91949	1	0.0403314	noncoding
TCONS_00005799	611	51	0.36687	9.23663	1	0.025296	noncoding
TCONS_00005800	672	39	0.30749	9.65399	1	0.0143806	noncoding
TCONS_00001112	8096	1022	0.48812	4.94122	1	1	coding
TCONS_00001113	7405	1022	0.47948	4.94122	1	1	coding
TCONS_00001114	7465	1022	0.47948	4.94122	1	1	coding
TCONS_00001115	1541	36	0.35874	9.30328	1	0.0125397	noncoding
TCONS_00001116	552	40	0.39927	9.30206	1	0.0198374	noncoding
TCONS_00005802	829	214	0.43735	5.47418	1	0.99966	coding
TCONS_00005803	884	158	0.35399	6.56281	1	0.875501	coding
TCONS_00005804	1318	153	0.43511	5.06061	1	0.984968	coding
TCONS_00001118	775	209	0.42058	5.92828	1	0.999102	coding
TCONS_00001119	1224	109	0.3126	8.99017	1	0.144116	noncoding
TCONS_00001123	2499	625	0.46269	6.13177	1	1	coding
TCONS_00001124	2587	630	0.46237	6.40936	1	1	coding
TCONS_00001125	1611	365	0.40107	6.69977	1	1	coding
TCONS_00001126	1375	365	0.43065	6.69977	1	1	coding
TCONS_00001127	1516	397	0.42582	8.39557	1	1	coding
TCONS_00001128	1511	397	0.42582	8.39557	1	1	coding
TCONS_00005815	637	95	0.31938	7.80658	1	0.100848	noncoding
TCONS_00005820	1168	211	0.40183	5.10638	1	0.9994	coding
TCONS_00005822	502	26	0.30274	10.289	1	0.0119738	noncoding
TCONS_00005823	714	26	0.40739	10.289	1	0.0143655	noncoding
TCONS_00001138	3462	400	0.28137	6.63666	1	0.999981	coding
TCONS_00001139	6609	1539	0.38838	8.97052	1	1	coding
TCONS_00001140	6753	1587	0.38068	8.8056	1	1	coding
TCONS_00001141	2983	400	0.37336	6.63666	1	1	coding
TCONS_00001142	6883	1640	0.40323	9.00592	1	1	coding
TCONS_00001143	11612	1878	0.33974	9.15021	1	1	coding
TCONS_00001144	1698	55	0.27917	9.64398	1	0.0251456	noncoding
TCONS_00001145	11698	1920	0.35721	9.24811	1	1	coding
TCONS_00001146	2717	48	0.2487	8.289	1	0.0233242	noncoding
TCONS_00001147	3846	400	0.28938	6.63666	1	0.999988	coding
TCONS_00001148	1166	48	0.27452	8.289	1	0.0165869	noncoding
TCONS_00001149	636	48	0.42725	8.289	1	0.0313711	noncoding
TCONS_00001150	2497	86	0.25514	8.6496	1	0.0600648	noncoding
TCONS_00001151	1926	55	0.24797	9.36188	1	0.0316301	noncoding
TCONS_00001152	7785	1882	0.41368	9.2984	1	1	coding
TCONS_00001153	7012	1931	0.40631	9.26337	1	1	coding
TCONS_00001154	7191	1878	0.40323	9.15021	1	1	coding
TCONS_00001155	7256	1920	0.40323	9.24811	1	1	coding
TCONS_00001156	7011	1867	0.40323	9.13177	1	1	coding
TCONS_00001157	7209	1931	0.40631	9.26337	1	1	coding
TCONS_00005835	1980	418	0.43214	9.05328	1	1	coding
TCONS_00005840	2939	90	0.27917	9.86444	1	0.0650363	noncoding
TCONS_00005841	582	87	0.30461	9.11029	1	0.0647678	noncoding
TCONS_00001165	374	85	0.34162	8.18353	1	0.0804492	noncoding
TCONS_00001168	499	94	0.37926	9.7735	1	0.189925	noncoding
TCONS_00001174	1778	39	0.30422	9.73077	1	0.0148042	noncoding
TCONS_00001175	1885	54	0.2487	6.8017	1	0.0366233	noncoding
TCONS_00005848	278	18	0.37614	12.0165	1	0.00992014	noncoding
TCONS_00005849	273	41	0.36876	9.0976	-1	0.0842026	noncoding
TCONS_00001192	562	34	0.29372	9.18561	1	0.0110538	noncoding
TCONS_00001193	562	34	0.30814	9.18561	1	0.0104689	noncoding
TCONS_00001194	333	30	0.41989	9.89398	1	0.0175385	noncoding
TCONS_00001196	756	64	0.34075	9.59161	1	0.0386833	noncoding
TCONS_00001197	2013	67	0.28553	10.3583	1	0.038771	noncoding
TCONS_00001198	1446	53	0.27552	10.2015	-1	0.176934	noncoding
TCONS_00001199	930	58	0.32174	9.21771	1	0.0257606	noncoding
TCONS_00001200	5162	1394	0.42656	9.76422	1	1	coding
TCONS_00001201	3654	896	0.40356	9.85333	1	1	coding
TCONS_00001202	4001	1094	0.42563	9.79865	1	1	coding
TCONS_00001203	5004	1394	0.44331	9.76422	1	1	coding
TCONS_00001204	5204	1446	0.42656	9.71515	1	1	coding
TCONS_00001205	3843	851	0.41101	9.81427	1	1	coding
TCONS_00001206	3460	935	0.44467	9.78937	1	1	coding
TCONS_00001207	5645	1435	0.43071	9.74835	1	1	coding
TCONS_00001208	3868	1042	0.45727	9.87445	1	1	coding
TCONS_00001209	1266	101	0.40097	9.0954	1	0.316435	noncoding
TCONS_00001210	754	54	0.32027	5.2038	1	0.0301694	noncoding
TCONS_00001211	1613	62	0.3655	9.77448	1	0.0449165	noncoding
TCONS_00001213	294	77	0.40897	9.96674	1	0.143161	noncoding
TCONS_00001218	2358	56	0.26407	9.99396	1	0.0306989	noncoding
TCONS_00001219	939	47	0.38819	9.68768	1	0.0278393	noncoding
TCONS_00001220	745	43	0.36432	5.93243	1	0.0147824	noncoding
TCONS_00001221	2195	44	0.29967	8.883	1	0.0140288	noncoding
TCONS_00001222	1930	47	0.31945	5.98761	1	0.0155836	noncoding
TCONS_00001226	3418	81	0.23758	9.86383	1	0.0661575	noncoding
TCONS_00001227	536	7	0.35072	11.2637	1	0.00708733	noncoding
TCONS_00001228	584	7	0.36777	11.2637	1	0.00681752	noncoding
TCONS_00001229	956	7	0.31604	11.2637	1	0.00870115	noncoding
TCONS_00001230	414	7	0.36033	11.2637	1	0.00689855	noncoding
TCONS_00001231	413	7	0.33723	11.2637	1	0.00752173	noncoding
TCONS_00001232	247	18	0.38872	4.36908	1	0.00766032	noncoding
TCONS_00001233	338	15	0.42627	9.99249	1	0.00905745	noncoding
TCONS_00001236	424	19	0.44343	11.0002	1	0.0184274	noncoding
TCONS_00001237	754	139	0.44611	7.91205	1	0.904217	coding
TCONS_00005863	274	43	0.40344	5.93243	1	0.0205576	noncoding
TCONS_00001245	1325	20	0.26872	10.8344	1	0.0176617	noncoding
TCONS_00001246	3023	704	0.40352	6.72394	1	1	coding
TCONS_00001251	1104	113	0.29893	9.65765	1	0.136385	noncoding
TCONS_00005873	821	38	0.3037	9.65631	1	0.01403	noncoding
TCONS_00001262	657	46	0.37175	9.85199	1	0.0242739	noncoding
TCONS_00005896	1181	222	0.4586	5.34125	1	0.99985	coding
TCONS_00001267	1964	461	0.40034	6.50287	1	1	coding
TCONS_00005909	2152	571	0.41184	4.67169	1	1	coding
TCONS_00005910	562	96	0.43998	4.32428	1	0.717047	coding
TCONS_00001287	1534	414	0.48071	5.05475	-1	0.965122	coding
TCONS_00001288	1106	40	0.34532	11.1701	1	0.0210919	noncoding
TCONS_00001289	873	61	0.31512	11.345	1	0.0366776	noncoding
TCONS_00001296	869	75	0.30114	6.00714	1	0.0620768	noncoding
TCONS_00001297	2998	78	0.27917	4.22589	1	0.231075	noncoding
TCONS_00001299	788	2	0.42124	5.27496	1	1.35636e-05	noncoding
TCONS_00001301	475	19	0.41586	9.30194	1	0.00776915	noncoding
TCONS_00001308	1728	73	0.34448	8.93121	1	0.0519641	noncoding
TCONS_00001313	1336	24	0.43242	12.0245	1	0.0188051	noncoding
TCONS_00001327	781	83	0.32628	9.19513	1	0.0671182	noncoding
TCONS_00001346	442	27	0.37959	8.84369	1	0.00786407	noncoding
TCONS_00001347	789	23	0.38891	8.19012	1	0.00556146	noncoding
TCONS_00001348	783	23	0.35252	8.19012	1	0.00485144	noncoding
TCONS_00001349	486	19	0.41774	9.30194	1	0.00789307	noncoding
TCONS_00001350	1242	30	0.34897	9.89398	1	0.0113529	noncoding
TCONS_00001351	205	2	0.36777	5.27496	1	7.56566e-06	noncoding
TCONS_00001352	472	19	0.41586	9.30194	1	0.00776915	noncoding
TCONS_00001353	513	13	0.34834	11.4334	1	0.0089175	noncoding
TCONS_00001354	886	52	0.3158	9.38153	1	0.0210129	noncoding
TCONS_00001355	309	20	0.39385	10.3011	1	0.00990931	noncoding
TCONS_00001361	1220	37	0.28817	5.74823	1	0.0130473	noncoding
TCONS_00001363	1032	31	0.31757	6.51312	1	0.00629077	noncoding
TCONS_00001366	1207	242	0.45862	5.89594	1	0.999942	coding
TCONS_00005928	987	212	0.41203	8.7204	1	0.995864	coding
TCONS_00001367	2444	641	0.44339	5.62579	1	1	coding
TCONS_00005929	971	242	0.39196	6.46356	1	0.999636	coding
TCONS_00005936	2777	874	0.43641	8.8194	1	1	coding
TCONS_00005937	2929	861	0.42206	8.82391	1	1	coding
TCONS_00005939	727	58	0.3863	9.6983	1	0.045348	noncoding
TCONS_00005945	625	28	0.30426	7.9162	1	0.00611099	noncoding
TCONS_00005946	1195	53	0.33238	8.93256	1	0.0209244	noncoding
TCONS_00005959	2062	636	0.43484	4.81134	1	1	coding
TCONS_00005967	380	45	0.38873	8.71271	1	0.0200088	noncoding
TCONS_00005968	3370	51	0.321	10.8459	1	0.0275822	noncoding
TCONS_00005969	1088	56	0.28116	7.87408	1	0.0205123	noncoding
TCONS_00005971	510	45	0.26684	10.3635	1	0.025839	noncoding
TCONS_00005972	417	22	0.29585	8.36566	1	0.00563635	noncoding
TCONS_00005973	350	51	0.34873	9.59198	1	0.0243297	noncoding
TCONS_00005974	738	62	0.37579	11.1247	1	0.054294	noncoding
TCONS_00005975	882	39	0.30599	4.92719	-1	0.039256	noncoding
TCONS_00001397	835	19	0.25364	10.6022	1	0.0207129	noncoding
TCONS_00001399	2172	694	0.43493	8.50311	1	1	coding
TCONS_00001400	2299	694	0.40131	8.50311	1	1	coding
TCONS_00001404	2474	605	0.37619	6.45331	1	1	coding
TCONS_00001407	1382	21	0.34502	9.6994	1	0.00736991	noncoding
TCONS_00001408	1239	36	0.32811	9.26129	1	0.0113956	noncoding
TCONS_00001409	615	51	0.42154	10.6857	1	0.0579365	noncoding
TCONS_00001410	1884	89	0.29302	10.0379	1	0.0674555	noncoding
TCONS_00001419	5131	975	0.4413	4.69489	1	1	coding
TCONS_00001420	4429	970	0.4336	4.73175	1	1	coding
TCONS_00001421	4427	970	0.4336	4.73175	1	1	coding
TCONS_00001422	264	30	0.3982	9.89398	1	0.0143721	noncoding
TCONS_00001423	5744	978	0.44507	4.74017	1	1	coding
TCONS_00001424	682	35	0.28223	10.3588	-1	0.190719	noncoding
TCONS_00001425	4700	992	0.43588	4.71637	1	1	coding
TCONS_00001426	5398	975	0.43482	4.69489	1	1	coding
TCONS_00001427	5383	970	0.43482	4.73175	1	1	coding
TCONS_00001428	4433	995	0.44797	4.76215	1	1	coding
TCONS_00001429	4571	970	0.4413	4.73175	1	1	coding
TCONS_00001431	883	39	0.35917	6.48334	1	0.0101417	noncoding
TCONS_00006012	884	66	0.42993	9.80402	1	0.114894	noncoding
TCONS_00001452	297	20	0.377	9.34967	1	0.00659103	noncoding
TCONS_00006034	420	27	0.38437	10.1186	1	0.0122058	noncoding
TCONS_00006035	4882	692	0.45771	6.89105	1	1	coding
TCONS_00006036	4229	682	0.46225	6.89093	1	1	coding
TCONS_00006037	4181	682	0.46225	6.89093	1	1	coding
TCONS_00006038	4203	692	0.46225	6.89105	1	1	coding
TCONS_00006039	3146	920	0.44297	6.16742	1	1	coding
TCONS_00006040	3408	751	0.48574	7.31146	1	1	coding
TCONS_00006041	3226	761	0.48512	7.31097	1	1	coding
TCONS_00006042	625	30	0.2844	5.82111	1	0.00974288	noncoding
TCONS_00006043	304	13	0.37257	3.66571	1	0.00741185	noncoding
TCONS_00006044	627	24	0.37077	9.49274	1	0.00816649	noncoding
TCONS_00006045	1723	91	0.37116	10.2598	1	0.154262	noncoding
TCONS_00006046	1545	123	0.31095	9.66217	1	0.205418	noncoding
TCONS_00006047	5935	55	0.23373	10.6653	1	0.0561191	noncoding
TCONS_00006048	559	31	0.38002	10.9185	1	0.0168194	noncoding
TCONS_00006049	1785	33	0.25804	8.13837	1	0.0125878	noncoding
TCONS_00006050	898	39	0.23537	10.4639	1	0.0406571	noncoding
TCONS_00006053	228	27	0.43565	9.89398	-1	0.0693277	noncoding
TCONS_00006054	201	17	0.4545	9.70026	1	0.012621	noncoding
TCONS_00006055	283	17	0.44306	9.70026	1	0.010837	noncoding
TCONS_00001459	693	32	0.31589	9.3017	1	0.0099542	noncoding
TCONS_00001463	2241	60	0.33077	10.5909	1	0.0365813	noncoding
TCONS_00006062	750	33	0.28376	11.4372	1	0.0221746	noncoding
TCONS_00006063	285	30	0.40135	9.89398	1	0.0147353	noncoding
TCONS_00006065	585	15	0.37174	10.0004	1	0.00659368	noncoding
TCONS_00006066	419	35	0.39029	8.93158	1	0.0128994	noncoding
TCONS_00006067	505	15	0.39855	10.0004	1	0.00730609	noncoding
TCONS_00006068	929	61	0.3398	9.3609	1	0.0327988	noncoding
TCONS_00001481	656	61	0.36509	9.60052	1	0.0416503	noncoding
TCONS_00001482	835	30	0.39161	10.7288	1	0.0168141	noncoding
TCONS_00001485	1677	22	0.33065	10.0244	1	0.00872081	noncoding
TCONS_00001486	1682	34	0.263	9.58868	1	0.0165223	noncoding
TCONS_00001489	4608	852	0.37846	8.85968	1	1	coding
TCONS_00001490	1991	48	0.39208	9.93451	1	0.0319301	noncoding
TCONS_00001491	6312	852	0.31856	8.85968	1	1	coding
TCONS_00001492	1503	48	0.25734	7.97723	1	0.0201699	noncoding
TCONS_00001493	1944	48	0.33365	9.93451	1	0.021867	noncoding
TCONS_00001494	1620	33	0.3745	7.5528	1	0.00782517	noncoding
TCONS_00006073	212	27	0.41951	9.89398	-1	0.07497	noncoding
TCONS_00001495	5489	852	0.33821	8.85968	1	1	coding
TCONS_00001496	3546	852	0.38844	8.85968	1	1	coding
TCONS_00006074	473	40	0.39272	4.55646	1	0.029494	noncoding
TCONS_00001497	1656	35	0.25639	10.122	1	0.022224	noncoding
TCONS_00001498	1208	344	0.38597	10.1434	1	0.999952	coding
TCONS_00001504	1193	33	0.28504	9.44684	1	0.0122746	noncoding
TCONS_00006087	941	47	0.34975	9.3028	1	0.019334	noncoding
TCONS_00006088	408	33	0.35823	11.6246	1	0.0170606	noncoding
TCONS_00006089	984	52	0.36033	7.75433	1	0.0196995	noncoding
TCONS_00006090	1157	143	0.39285	10.5515	1	0.718099	coding
TCONS_00001530	676	37	0.3682	10.9483	1	0.0201351	noncoding
TCONS_00001532	628	52	0.3697	9.18463	1	0.0267418	noncoding
TCONS_00001537	4564	537	0.33188	6.91522	1	1	coding
TCONS_00001551	257	30	0.34945	9.89398	1	0.0113642	noncoding
TCONS_00006113	309	30	0.43644	9.89398	1	0.021353	noncoding
TCONS_00006117	708	25	0.2607	8.60956	1	0.010179	noncoding
TCONS_00006121	1247	45	0.22328	10.1711	1	0.0549592	noncoding
TCONS_00006128	3884	146	0.25049	8.80121	1	0.24271	noncoding
TCONS_00001562	980	38	0.30748	6.69086	1	0.00901182	noncoding
TCONS_00001568	843	50	0.36081	9.86151	1	0.026735	noncoding
TCONS_00006129	704	160	0.3991	8.39667	1	0.916991	coding
TCONS_00006137	3575	59	0.27248	11.0102	1	0.0376405	noncoding
TCONS_00001571	3328	304	0.36161	5.14496	1	0.999993	coding
TCONS_00001572	3032	296	0.38386	5.43878	1	0.999994	coding
TCONS_00001573	5122	296	0.33078	5.43878	1	0.999948	coding
TCONS_00001574	2649	296	0.42063	5.43878	1	0.999998	coding
TCONS_00001575	3570	297	0.37205	5.35431	1	0.999991	coding
TCONS_00001576	2406	296	0.41222	5.43878	1	0.999997	coding
TCONS_00001577	2954	304	0.36391	5.14496	1	0.999994	coding
TCONS_00001578	1635	91	0.24638	8.74811	1	0.0724774	noncoding
TCONS_00001579	1100	76	0.29762	9.86237	1	0.0471599	noncoding
TCONS_00006138	847	60	0.30835	9.26166	1	0.0266927	noncoding
TCONS_00006139	4176	1244	0.43255	6.59052	1	1	coding
TCONS_00001585	1200	350	0.44534	8.63263	1	0.999999	coding
TCONS_00006155	2529	55	0.33807	11.0782	1	0.0332463	noncoding
TCONS_00001597	260	31	0.44856	11.0002	-1	0.116865	noncoding
TCONS_00006167	431	19	0.38403	5.27472	1	0.00496629	noncoding
TCONS_00006168	553	19	0.35485	5.27472	1	0.00423993	noncoding
TCONS_00006169	430	19	0.38403	5.27472	1	0.00496629	noncoding
TCONS_00006172	1403	180	0.43498	11.0792	1	0.973755	coding
TCONS_00001604	316	0	0.36731	0	-1	3.68679e-06	noncoding
TCONS_00001605	1307	331	0.44117	6.0506	-1	0.715209	coding
TCONS_00006179	1992	84	0.23537	10.007	1	0.0729013	noncoding
TCONS_00001612	5479	661	0.35307	9.61041	1	1	coding
TCONS_00006183	231	17	0.36781	11.097	1	0.00963964	noncoding
TCONS_00001613	4172	721	0.42046	9.33014	1	1	coding
TCONS_00001614	3869	729	0.44784	9.47003	1	1	coding
TCONS_00001615	3785	729	0.42046	9.47003	1	1	coding
TCONS_00001616	3188	521	0.43502	8.664	1	1	coding
TCONS_00001617	4962	92	0.25198	9.47089	1	0.0695882	noncoding
TCONS_00001618	449	35	0.38037	11.3884	1	0.0201114	noncoding
TCONS_00001619	2926	528	0.41834	9.38605	1	1	coding
TCONS_00001626	1748	311	0.38725	6.74188	1	0.999991	coding
TCONS_00001639	2946	340	0.3629	6.58771	1	0.999996	coding
TCONS_00001642	2731	798	0.45475	8.32904	1	1	coding
TCONS_00001645	996	73	0.26558	9.14301	1	0.0402327	noncoding
TCONS_00001646	819	73	0.29893	9.14301	1	0.0396241	noncoding
TCONS_00001647	746	88	0.28648	9.87994	1	0.0632311	noncoding
TCONS_00006209	489	91	0.35672	5.74774	-1	0.0473862	noncoding
TCONS_00006215	1045	57	0.29585	10.0843	1	0.0281904	noncoding
TCONS_00006222	840	27	0.29967	10.4639	1	0.0132882	noncoding
TCONS_00006223	976	35	0.23537	10.665	1	0.0414005	noncoding
TCONS_00006224	683	34	0.33073	10.2001	1	0.0141278	noncoding
TCONS_00001657	1269	18	0.29366	6.49432	1	0.00416908	noncoding
TCONS_00001662	553	102	0.4316	7.64703	1	0.447612	noncoding
TCONS_00001663	240	15	0.36516	12.0245	1	0.00897245	noncoding
TCONS_00001664	205	19	0.39168	9.49835	-1	0.0710575	noncoding
TCONS_00001665	2636	51	0.35717	4.13873	1	0.0519941	noncoding
TCONS_00001668	332	8	0.34441	5.27496	1	1.4545e-05	noncoding
TCONS_00006233	984	51	0.32659	10.299	1	0.0256544	noncoding
TCONS_00001669	3223	87	0.26407	9.75446	1	0.0600154	noncoding
TCONS_00001670	4171	86	0.24797	10.5866	1	0.0691761	noncoding
TCONS_00006236	1641	66	0.29366	4.79706	1	0.078814	noncoding
TCONS_00006237	2166	72	0.25513	8.21527	1	0.0421641	noncoding
TCONS_00006238	1284	43	0.263	11.5804	1	0.0348623	noncoding
TCONS_00006239	3010	67	0.24582	9.69415	1	0.0445243	noncoding
TCONS_00006240	10964	113	0.22328	9.87091	1	0.132949	noncoding
TCONS_00006241	292	30	0.38339	9.89398	1	0.0129982	noncoding
TCONS_00001674	245	30	0.38302	9.74945	1	0.0124072	noncoding
TCONS_00006255	5455	131	0.33439	11.6833	1	0.223113	noncoding
TCONS_00006256	1319	34	0.33487	10.421	1	0.0150332	noncoding
TCONS_00006257	11737	131	0.23373	11.6833	1	0.13172	noncoding
TCONS_00006258	835	37	0.33425	7.94745	1	0.00865167	noncoding
TCONS_00006264	1511	38	0.29325	7.89838	1	0.00969491	noncoding
TCONS_00006266	2956	808	0.48965	8.38629	1	1	coding
TCONS_00006267	2964	831	0.48965	7.13824	1	1	coding
TCONS_00006268	2831	767	0.48965	8.28278	1	1	coding
TCONS_00006269	3036	872	0.48841	7.50323	1	1	coding
TCONS_00006270	4964	1213	0.45736	8.45856	1	1	coding
TCONS_00006271	4871	1172	0.44092	8.39545	1	1	coding
TCONS_00006272	9371	1172	0.386	8.39545	1	1	coding
TCONS_00006273	3813	79	0.25898	9.9649	1	0.0523531	noncoding
TCONS_00006274	3810	73	0.26217	9.30096	1	0.0415793	noncoding
TCONS_00006275	813	90	0.41173	10.6818	-1	0.15919	noncoding
TCONS_00006282	5324	77	0.22328	8.7851	1	0.0765934	noncoding
TCONS_00006283	2022	77	0.26407	9.29974	1	0.0455545	noncoding
TCONS_00006284	3681	77	0.22328	8.7851	1	0.0765934	noncoding
TCONS_00006285	379	34	0.39923	5.27496	1	0.014541	noncoding
TCONS_00006286	13180	125	0.23373	9.27203	1	0.151968	noncoding
TCONS_00006287	4152	148	0.24802	9.57892	1	0.20946	noncoding
TCONS_00006288	5395	88	0.25198	9.81427	1	0.0649209	noncoding
TCONS_00006289	785	35	0.31177	5.31561	-1	0.0394246	noncoding
TCONS_00006290	7131	125	0.26628	9.27203	1	0.148577	noncoding
TCONS_00006291	3322	57	0.26872	9.09918	1	0.0253677	noncoding
TCONS_00006292	1420	68	0.34253	9.90118	1	0.0478428	noncoding
TCONS_00006293	2981	148	0.23593	9.57892	1	0.208325	noncoding
TCONS_00006295	306	30	0.44958	10.3334	1	0.0298327	noncoding
TCONS_00001679	3836	704	0.35301	8.97028	1	1	coding
TCONS_00006302	2226	627	0.44489	7.19806	1	1	coding
TCONS_00006303	2080	627	0.48156	7.19806	1	1	coding
TCONS_00001685	1476	431	0.47859	8.70844	1	1	coding
TCONS_00001686	3674	437	0.3334	6.36981	1	1	coding
TCONS_00001687	3671	437	0.3334	6.36981	1	1	coding
TCONS_00006310	2214	46	0.28717	5.36224	1	0.0239847	noncoding
TCONS_00006315	1705	58	0.2873	8.96747	1	0.0235128	noncoding
TCONS_00006316	1036	23	0.29502	10.45	1	0.0122351	noncoding
TCONS_00001689	248	30	0.42795	9.89398	1	0.0192066	noncoding
TCONS_00006319	3737	700	0.40765	8.2597	1	1	coding
TCONS_00006320	3724	690	0.42466	8.12238	-1	0.98972	coding
TCONS_00006321	226	35	0.41742	5.93512	1	0.0139547	noncoding
TCONS_00006322	218	35	0.42028	5.93512	1	0.0142549	noncoding
TCONS_00006323	1854	32	0.3024	10.0422	1	0.0131969	noncoding
TCONS_00006325	341	17	0.38563	11.723	1	0.0102077	noncoding
TCONS_00006329	2037	448	0.34035	9.75153	1	0.999993	coding
TCONS_00006335	1767	153	0.29554	5.58575	1	0.793964	coding
TCONS_00006337	2407	107	0.36144	10.1326	1	0.235455	noncoding
TCONS_00001717	1612	37	0.26407	8.08502	1	0.0128746	noncoding
TCONS_00001719	3794	63	0.30767	9.89789	1	0.0330882	noncoding
TCONS_00001720	1137	36	0.29762	9.52081	1	0.0128564	noncoding
TCONS_00006343	209	34	0.37111	6.6734	-1	0.0272723	noncoding
TCONS_00006353	389	44	0.43264	9.84613	1	0.0410456	noncoding
TCONS_00006354	734	52	0.35592	11.169	1	0.0327888	noncoding
TCONS_00006355	1350	42	0.32016	9.10187	1	0.0136217	noncoding
TCONS_00006356	2539	56	0.33509	6.8089	1	0.0212683	noncoding
TCONS_00006357	2700	56	0.33509	6.8089	1	0.0212683	noncoding
TCONS_00001723	871	75	0.35615	5.0412	1	0.121325	noncoding
TCONS_00001724	1903	228	0.33376	6.32843	1	0.995256	coding
TCONS_00001725	2489	71	0.29087	9.25092	1	0.0369202	noncoding
TCONS_00001730	325	30	0.40653	9.89398	1	0.0153966	noncoding
TCONS_00001731	299	30	0.44455	9.89398	1	0.0238596	noncoding
TCONS_00006367	4139	127	0.25198	4.68842	1	0.78073	coding
TCONS_00001732	2819	744	0.44515	6.14935	1	1	coding
TCONS_00001733	1670	366	0.46963	6.159	1	1	coding
TCONS_00001734	1670	366	0.46498	6.159	1	1	coding
TCONS_00001735	1262	366	0.44041	6.159	1	1	coding
TCONS_00001736	1285	366	0.44413	6.159	1	1	coding
TCONS_00006372	1186	211	0.32594	9.38715	1	0.908268	coding
TCONS_00006381	1919	53	0.27248	10.082	1	0.0274228	noncoding
TCONS_00006383	1256	135	0.37308	5.39313	1	0.848306	coding
TCONS_00006384	1117	135	0.38652	5.39313	1	0.878994	coding
TCONS_00006385	2141	511	0.42072	10.4593	1	1	coding
TCONS_00001762	2813	573	0.41363	9.25262	1	1	coding
TCONS_00006388	1273	135	0.35237	5.39313	1	0.79033	coding
TCONS_00001764	1105	108	0.40034	9.92438	1	0.394515	noncoding
TCONS_00001765	717	115	0.41273	4.89801	1	0.816109	coding
TCONS_00006392	3733	64	0.26558	5.49725	1	0.071902	noncoding
TCONS_00006393	610	23	0.31757	10.5441	1	0.011135	noncoding
TCONS_00001769	264	30	0.35997	9.89398	1	0.0116875	noncoding
TCONS_00006394	397	42	0.46982	4.68256	1	0.0418975	noncoding
TCONS_00001772	279	60	0.44696	9.30292	1	0.098261	noncoding
TCONS_00006401	272	43	0.38364	5.93243	1	0.0172315	noncoding
TCONS_00006403	565	102	0.34142	4.86249	1	0.394305	noncoding
TCONS_00001777	2074	372	0.41095	5.54535	1	1	coding
TCONS_00001778	458	34	0.35124	12.1307	1	0.0159162	noncoding
TCONS_00001779	2789	372	0.36596	5.54535	1	1	coding
TCONS_00001780	496	25	0.35965	9.81976	1	0.00924249	noncoding
TCONS_00001788	481	98	0.45109	4.79938	1	0.676407	coding
TCONS_00006408	465	93	0.41558	6.05084	1	0.352084	noncoding
TCONS_00001789	3212	590	0.41787	4.89423	1	1	coding
TCONS_00001791	3215	76	0.25915	10.8148	1	0.0548291	noncoding
TCONS_00001792	1337	52	0.37302	6.5235	1	0.0230881	noncoding
TCONS_00001793	1730	62	0.29762	7.97968	1	0.0243949	noncoding
TCONS_00001794	1702	62	0.31812	7.97968	1	0.0252354	noncoding
TCONS_00006409	746	202	0.41478	5.01251	1	0.999256	coding
TCONS_00006410	925	254	0.43638	9.48273	1	0.999738	coding
TCONS_00006411	922	253	0.43452	9.48273	1	0.999705	coding
TCONS_00001795	263	73	0.39579	6.49652	-1	0.0349262	noncoding
TCONS_00006417	395	65	0.32521	11.576	1	0.0408447	noncoding
TCONS_00006418	756	53	0.26684	9.20734	1	0.0235075	noncoding
TCONS_00006421	2308	413	0.35276	5.98517	1	1	coding
TCONS_00006422	411	88	0.45201	6.07233	-1	0.0424258	noncoding
TCONS_00006423	327	30	0.39127	9.89398	1	0.0136655	noncoding
TCONS_00006424	2208	231	0.29967	8.4837	1	0.937349	coding
TCONS_00006425	2974	438	0.34935	6.52704	1	1	coding
TCONS_00001804	1388	54	0.28289	10.0324	1	0.0263433	noncoding
TCONS_00006426	655	11	0.30136	8.36591	1	0.00354514	noncoding
TCONS_00006427	7112	540	0.27659	8.53522	1	0.999994	coding
TCONS_00006428	428	23	0.33936	9.99249	1	0.00886857	noncoding
TCONS_00006429	592	55	0.43806	10.0196	-1	0.0940901	noncoding
TCONS_00006430	5405	1113	0.37473	6.72589	1	1	coding
TCONS_00006431	3232	816	0.32579	6.18927	1	1	coding
TCONS_00006432	2741	408	0.33199	6.79633	1	0.999999	coding
TCONS_00006433	5416	1113	0.38137	6.72589	1	1	coding
TCONS_00006434	718	56	0.38838	10.2773	1	0.0466484	noncoding
TCONS_00006435	1489	58	0.26571	8.5213	1	0.0250462	noncoding
TCONS_00006436	3177	88	0.30603	6.52216	1	0.0916909	noncoding
TCONS_00006438	1215	45	0.24304	5.7088	1	0.0553163	noncoding
TCONS_00006439	1200	80	0.32909	10.1584	1	0.0669571	noncoding
TCONS_00001805	566	141	0.42417	4.84039	1	0.967885	coding
TCONS_00001806	819	105	0.40014	5.44061	1	0.569388	coding
TCONS_00001807	1233	105	0.38986	5.44061	1	0.529676	coding
TCONS_00001808	1044	146	0.30767	8.22577	1	0.432247	noncoding
TCONS_00006445	2780	92	0.23588	10.1141	1	0.0829844	noncoding
TCONS_00006453	450	35	0.3763	9.44708	1	0.0136921	noncoding
TCONS_00006455	272	28	0.32824	5.58197	1	0.0063322	noncoding
TCONS_00006456	1599	46	0.35438	4.35236	1	0.0331928	noncoding
TCONS_00006457	408	15	0.26727	3.79938	1	0.024111	noncoding
TCONS_00001814	824	205	0.46992	6.8902	1	0.999013	coding
TCONS_00001818	844	253	0.4555	7.09027	-1	0.392918	noncoding
TCONS_00001821	296	14	0.3737	10.1763	1	0.00675367	noncoding
TCONS_00001822	1474	38	0.35992	8.63214	1	0.0114489	noncoding
TCONS_00001825	1269	42	0.31416	9.1037	1	0.0135862	noncoding
TCONS_00001828	276	8	0.28743	8.50006	1	0.00384736	noncoding
TCONS_00001829	1433	55	0.26628	9.6203	1	0.0270733	noncoding
TCONS_00001830	2185	69	0.31895	9.3421	1	0.038869	noncoding
TCONS_00001831	615	62	0.29139	9.63031	1	0.0298172	noncoding
TCONS_00001832	649	55	0.38884	9.6203	1	0.0399583	noncoding
TCONS_00001833	2231	42	0.27508	8.18146	1	0.0133563	noncoding
TCONS_00001835	861	50	0.37843	8.7702	1	0.0238542	noncoding
TCONS_00001836	674	50	0.41114	8.7702	1	0.0326002	noncoding
TCONS_00001841	501	68	0.38835	6.03204	1	0.0760958	noncoding
TCONS_00001845	11708	3187	0.425	5.15411	1	1	coding
TCONS_00001846	11799	3217	0.425	5.23285	1	1	coding
TCONS_00001847	11646	3166	0.425	5.23981	1	1	coding
TCONS_00001853	449	31	0.37179	6.48627	-1	0.0243764	noncoding
TCONS_00006488	782	106	0.42545	10.9875	1	0.471735	noncoding
TCONS_00006489	2560	66	0.29967	9.47418	1	0.0331186	noncoding
TCONS_00006490	2141	60	0.30147	9.74176	-1	0.173108	noncoding
TCONS_00006491	3327	567	0.321	7.53607	1	1	coding
TCONS_00006492	1413	72	0.26287	11.0052	1	0.0508876	noncoding
TCONS_00006493	1665	81	0.37664	10.2864	1	0.113715	noncoding
TCONS_00006494	1625	64	0.34401	10.0898	1	0.0428176	noncoding
TCONS_00006495	2231	678	0.41228	5.23248	1	1	coding
TCONS_00006496	361	52	0.40028	9.92255	1	0.0416015	noncoding
TCONS_00006497	2681	62	0.30599	11.3281	1	0.037226	noncoding
TCONS_00006500	250	30	0.4457	9.89398	1	0.0242567	noncoding
TCONS_00006502	1139	370	0.45254	8.00128	1	1	coding
TCONS_00006503	1239	370	0.43685	8.00128	1	1	coding
TCONS_00006504	4198	115	0.26551	10.5523	1	0.107595	noncoding
TCONS_00006509	4824	100	0.25198	10.916	1	0.0846388	noncoding
TCONS_00006510	991	49	0.39212	5.46454	1	0.0319425	noncoding
TCONS_00006517	2060	35	0.30712	9.30194	1	0.0112718	noncoding
TCONS_00006518	378	93	0.33691	10.2252	1	0.110762	noncoding
TCONS_00006519	239	39	0.39045	6.50885	1	0.0125738	noncoding
TCONS_00006520	3436	68	0.26407	9.82855	1	0.0390796	noncoding
TCONS_00006521	331	21	0.38336	6.49945	1	0.00411456	noncoding
TCONS_00006522	2025	35	0.27111	9.30194	1	0.0140847	noncoding
TCONS_00006523	4098	152	0.30209	8.58197	1	0.437648	noncoding
TCONS_00006524	902	38	0.32045	11.0584	1	0.0194153	noncoding
TCONS_00001861	587	15	0.3118	10.0605	1	0.00745521	noncoding
TCONS_00001862	587	15	0.32048	10.0605	1	0.0071356	noncoding
TCONS_00001863	1825	84	0.24029	9.87726	-1	0.125247	noncoding
TCONS_00001864	1169	84	0.25847	9.87726	-1	0.148318	noncoding
TCONS_00001865	1333	84	0.26339	9.87726	-1	0.15335	noncoding
TCONS_00006525	756	42	0.29273	9.45697	1	0.0155349	noncoding
TCONS_00006526	703	5	0.35717	5.27496	1	1.03155e-05	noncoding
TCONS_00006527	769	27	0.37336	9.34967	1	0.00901627	noncoding
TCONS_00006531	1163	22	0.34192	4.02765	1	0.00880685	noncoding
TCONS_00001874	3021	814	0.45991	6.86029	1	1	coding
TCONS_00001875	3127	814	0.46768	7.98297	1	1	coding
TCONS_00001876	2762	814	0.44973	6.89569	1	1	coding
TCONS_00001877	2762	814	0.45529	6.86029	1	1	coding
TCONS_00001878	2750	814	0.44785	6.85992	1	1	coding
TCONS_00001883	1289	56	0.31635	9.69611	1	0.0259617	noncoding
TCONS_00001884	2186	57	0.29762	5.36151	1	0.0361257	noncoding
TCONS_00006537	2244	112	0.23537	5.01703	1	0.67245	coding
TCONS_00006538	333	37	0.28101	7.94	-1	0.145729	noncoding
TCONS_00001902	1342	89	0.32731	9.65253	1	0.0864341	noncoding
TCONS_00001915	252	30	0.38965	9.89398	1	0.0135172	noncoding
TCONS_00001917	289	17	0.44636	9.78522	1	0.0117204	noncoding
TCONS_00001918	260	30	0.3931	9.89398	1	0.0138405	noncoding
TCONS_00006569	7868	1406	0.39262	6.60956	1	1	coding
TCONS_00006578	434	27	0.37669	11.7542	-1	0.175135	noncoding
TCONS_00006579	269	25	0.39124	9.51154	1	0.00951614	noncoding
TCONS_00006580	766	30	0.36361	8.18939	1	0.00707509	noncoding
TCONS_00006582	462	71	0.38696	5.8111	1	0.0960748	noncoding
TCONS_00001921	825	121	0.41591	8.51044	1	0.641456	coding
TCONS_00001924	672	56	0.35529	8.57062	1	0.0255202	noncoding
TCONS_00001925	664	56	0.35269	8.57062	1	0.02505	noncoding
TCONS_00001926	421	53	0.35693	8.57062	-1	0.0819696	noncoding
TCONS_00006607	4214	137	0.26558	9.75763	1	0.17948	noncoding
TCONS_00006608	4360	538	0.44557	8.22906	1	1	coding
TCONS_00006612	754	36	0.30196	7.79425	-1	0.110887	noncoding
TCONS_00006613	2356	569	0.43695	7.21246	1	1	coding
TCONS_00006615	362	90	0.4393	4.7641	1	0.544072	coding
TCONS_00006622	4615	79	0.23373	9.38922	1	0.0649513	noncoding
TCONS_00006623	853	54	0.34867	9.99811	1	0.0298645	noncoding
TCONS_00006624	2176	38	0.27917	8.80194	1	0.0125114	noncoding
TCONS_00006651	2222	71	0.27949	9.21649	1	0.0367244	noncoding
TCONS_00001943	1379	22	0.22328	9.81976	1	0.0347181	noncoding
TCONS_00006653	2154	597	0.4346	8.74567	1	1	coding
TCONS_00006655	470	20	0.32277	9.68817	1	0.00727662	noncoding
TCONS_00006657	934	55	0.33404	9.05597	1	0.023473	noncoding
TCONS_00006658	3518	478	0.42852	7.17999	1	1	coding
TCONS_00006659	2730	467	0.41258	7.87872	1	1	coding
TCONS_00006664	284	36	0.39221	10.056	1	0.0189981	noncoding
TCONS_00001954	1799	441	0.46054	9.59906	1	1	coding
TCONS_00001955	722	40	0.3471	10.3798	1	0.0189161	noncoding
TCONS_00006667	223	28	0.43423	9.92792	-1	0.0716278	noncoding
TCONS_00001956	2406	441	0.44273	9.59906	1	1	coding
TCONS_00001957	3491	441	0.37888	9.59906	1	1	coding
TCONS_00001958	2873	441	0.39263	9.59906	1	1	coding
TCONS_00001959	3979	441	0.34452	9.59906	1	0.999995	coding
TCONS_00001960	2576	80	0.27452	11.608	1	0.0550467	noncoding
TCONS_00001961	2380	441	0.42595	9.59906	1	1	coding
TCONS_00001962	3456	441	0.35838	9.59906	1	0.999998	coding
TCONS_00001963	2154	441	0.42871	9.59906	1	1	coding
TCONS_00001964	3089	79	0.26458	9.59552	1	0.0490203	noncoding
TCONS_00001965	2952	441	0.40855	9.59906	1	1	coding
TCONS_00001966	1011	37	0.34869	6.50421	1	0.00863668	noncoding
TCONS_00001967	660	31	0.35307	3.91632	1	0.0170677	noncoding
TCONS_00001968	347	30	0.39126	4.9577	1	0.0122375	noncoding
TCONS_00006681	1199	31	0.36671	4.67316	1	0.0122134	noncoding
TCONS_00001970	4705	75	0.26243	10.1484	1	0.0483151	noncoding
TCONS_00001973	319	15	0.34737	9.70038	1	0.0057789	noncoding
TCONS_00001974	504	15	0.36282	9.70038	1	0.00579963	noncoding
TCONS_00001975	311	58	0.37303	8.98798	1	0.0348685	noncoding
TCONS_00001976	1719	50	0.32472	10.3925	1	0.0251386	noncoding
TCONS_00001977	1470	50	0.35119	10.3925	1	0.0279551	noncoding
TCONS_00006684	244	30	0.42712	9.89398	1	0.0190195	noncoding
TCONS_00001978	2513	289	0.441	5.54523	1	0.999998	coding
TCONS_00006687	2243	564	0.45446	8.4671	1	1	coding
TCONS_00006688	778	83	0.39469	10.1324	1	0.153231	noncoding
TCONS_00006690	1161	76	0.34731	9.34222	1	0.063234	noncoding
TCONS_00006692	576	49	0.3408	10.6974	1	0.0268756	noncoding
TCONS_00006693	3180	93	0.24002	7.00287	1	0.136358	noncoding
TCONS_00006695	320	31	0.31813	9.36066	1	0.00975166	noncoding
TCONS_00001997	1052	34	0.30227	10.0003	1	0.0138396	noncoding
TCONS_00006701	1896	563	0.44233	6.3017	1	1	coding
TCONS_00006702	1892	563	0.42887	6.3017	1	1	coding
TCONS_00006705	6129	587	0.23373	8.01898	1	0.999982	coding
TCONS_00006706	6125	587	0.23373	8.01898	1	0.999982	coding
TCONS_00006707	3994	587	0.33726	8.01898	1	1	coding
TCONS_00002009	2744	62	0.27452	8.83685	1	0.0273485	noncoding
TCONS_00002010	316	18	0.39271	5.8233	1	0.00411429	noncoding
TCONS_00006711	273	30	0.44462	9.89398	1	0.0238835	noncoding
TCONS_00002012	528	32	0.33394	9.69647	1	0.0112726	noncoding
TCONS_00006717	289	30	0.41309	9.89398	1	0.0163623	noncoding
TCONS_00002015	2755	381	0.42877	9.33478	1	1	coding
TCONS_00002016	692	15	0.36911	8.36652	1	0.00356018	noncoding
TCONS_00002017	692	15	0.36911	8.36652	1	0.00356018	noncoding
TCONS_00002018	2533	381	0.44579	9.33478	1	1	coding
TCONS_00006718	481	30	0.41991	9.89398	1	0.0175422	noncoding
TCONS_00006733	460	10	0.34352	6.51984	1	1.19872e-05	noncoding
TCONS_00006734	2065	50	0.33413	9.3598	-1	0.132645	noncoding
TCONS_00002021	561	46	0.33348	12.1019	1	0.0224873	noncoding
TCONS_00006744	847	74	0.38221	10.6008	1	0.0930833	noncoding
TCONS_00006745	433	25	0.31331	9.99628	-1	0.175498	noncoding
TCONS_00006746	707	74	0.38876	10.6008	1	0.100572	noncoding
TCONS_00006747	913	74	0.41347	10.6008	1	0.139179	noncoding
TCONS_00006748	1764	127	0.34834	5.16437	1	0.719635	coding
TCONS_00002040	888	197	0.41133	4.55499	1	0.999275	coding
TCONS_00002041	793	131	0.35821	5.28802	1	0.780327	coding
TCONS_00002042	754	193	0.41925	4.85797	1	0.998918	coding
TCONS_00002043	772	197	0.43032	4.55499	1	0.999477	coding
TCONS_00002044	643	123	0.38358	6.60333	-1	0.0705148	noncoding
TCONS_00002045	746	193	0.42669	4.94464	1	0.998967	coding
TCONS_00002046	909	197	0.40389	4.55499	1	0.99915	coding
TCONS_00002047	630	193	0.43559	4.85797	1	0.999152	coding
TCONS_00002048	735	193	0.42834	5.22418	1	0.99872	coding
TCONS_00006749	593	35	0.44153	5.75031	1	0.0171416	noncoding
TCONS_00006751	218	25	0.42445	9.86493	1	0.0141575	noncoding
TCONS_00002054	268	18	0.39097	10.0004	1	0.00807811	noncoding
TCONS_00006752	460	79	0.42759	10.1202	1	0.204643	noncoding
TCONS_00006753	201	28	0.43122	12.3979	1	0.0187767	noncoding
TCONS_00002056	342	30	0.42207	9.89398	1	0.0179582	noncoding
TCONS_00006754	886	60	0.34829	9.51532	1	0.0343964	noncoding
TCONS_00006757	1055	50	0.35441	10.3004	1	0.0280226	noncoding
TCONS_00002058	263	30	0.40107	9.89398	1	0.0147019	noncoding
TCONS_00002065	967	49	0.32858	10.0137	1	0.0226965	noncoding
TCONS_00002073	1573	46	0.28116	11.3046	1	0.0286611	noncoding
TCONS_00002074	1049	295	0.46336	9.07928	1	0.999991	coding
TCONS_00002078	1587	287	0.49304	7.15338	1	0.999995	coding
TCONS_00002079	3127	287	0.3678	7.15338	1	0.999882	coding
TCONS_00002080	2644	287	0.39	7.15338	1	0.999951	coding
TCONS_00002081	2643	297	0.41612	7.73016	1	0.999983	coding
TCONS_00002082	1417	287	0.46699	7.15338	1	0.999994	coding
TCONS_00006768	1561	304	0.42227	9.00067	1	0.999978	coding
TCONS_00006769	1567	304	0.42227	9.00067	1	0.999978	coding
TCONS_00002097	1727	34	0.2718	10.1252	1	0.0177758	noncoding
TCONS_00006771	685	57	0.3257	10.5099	1	0.0321912	noncoding
TCONS_00002106	274	30	0.41343	9.89398	1	0.0164167	noncoding
TCONS_00006772	244	43	0.40652	5.93243	1	0.0211261	noncoding
TCONS_00006773	1290	51	0.28289	8.84015	1	0.0186505	noncoding
TCONS_00006775	899	30	0.30862	10.9532	1	0.015781	noncoding
TCONS_00006776	1599	43	0.24582	8.9361	1	0.0229792	noncoding
TCONS_00006777	924	39	0.29335	10.2073	1	0.0176688	noncoding
TCONS_00006778	582	30	0.3131	10.9532	1	0.0154933	noncoding
TCONS_00006779	1562	47	0.29146	8.83978	1	0.0157822	noncoding
TCONS_00002108	1135	199	0.44457	5.11273	1	0.999358	coding
TCONS_00006787	1228	59	0.3048	7.89276	1	0.0216122	noncoding
TCONS_00006788	847	142	0.39361	11.0989	1	0.666173	coding
TCONS_00006802	1592	74	0.3118	9.60785	1	0.0459702	noncoding
TCONS_00006803	1771	76	0.2832	9.38251	1	0.0431812	noncoding
TCONS_00006804	396	51	0.44834	5.04266	1	0.0670917	noncoding
TCONS_00006805	1037	37	0.29472	12.3749	1	0.0211249	noncoding
TCONS_00006806	1039	37	0.34638	12.3749	1	0.0159279	noncoding
TCONS_00006807	989	22	0.35439	8.60944	1	0.00524995	noncoding
TCONS_00006808	1586	84	0.30135	7.69794	1	0.0587994	noncoding
TCONS_00006809	1927	250	0.44539	7.63995	1	0.999888	coding
TCONS_00006810	1053	53	0.35141	7.80438	1	0.0195695	noncoding
TCONS_00002132	1534	199	0.35112	8.82281	1	0.944744	coding
TCONS_00002147	1986	524	0.44438	7.65692	1	1	coding
TCONS_00006836	1625	475	0.43779	6.58673	1	1	coding
TCONS_00002148	940	221	0.39809	9.69684	-1	0.259914	noncoding
TCONS_00002157	3638	542	0.37657	9.04547	1	1	coding
TCONS_00006841	365	85	0.39289	3.70709	1	0.534044	coding
TCONS_00002160	3777	104	0.28457	10.3149	1	0.0940198	noncoding
TCONS_00002171	2117	68	0.29325	9.85284	1	0.0369466	noncoding
TCONS_00002174	273	17	0.42941	9.70026	1	0.00926772	noncoding
TCONS_00006850	1440	105	0.33012	10.114	1	0.149957	noncoding
TCONS_00006853	637	22	0.33952	8.25421	-1	0.0741464	noncoding
TCONS_00006855	204	17	0.40576	10.0004	1	0.00842215	noncoding
TCONS_00006856	203	30	0.32315	10.0842	1	0.0119108	noncoding
TCONS_00006858	869	33	0.34012	10.428	1	0.014617	noncoding
TCONS_00006859	216	41	0.38765	9.42914	1	0.0195505	noncoding
TCONS_00006860	218	14	0.4254	12.0165	1	0.0112629	noncoding
TCONS_00002178	354	12	0.24374	7.97552	1	0.00925337	noncoding
TCONS_00002179	3388	799	0.44419	5.24091	1	1	coding
TCONS_00002180	1423	60	0.31122	11.0151	1	0.0354072	noncoding
TCONS_00002181	4822	676	0.36969	5.13727	1	1	coding
TCONS_00002182	4135	665	0.39006	5.03351	1	1	coding
TCONS_00006862	2243	631	0.42962	8.85492	1	1	coding
TCONS_00002193	357	49	0.35772	11.1221	1	0.0298574	noncoding
TCONS_00002194	316	49	0.31027	11.1221	1	0.0266889	noncoding
TCONS_00002195	303	49	0.33153	11.1221	1	0.027112	noncoding
TCONS_00006871	477	39	0.35595	4.17218	1	0.0244208	noncoding
TCONS_00006881	1314	84	0.35539	8.75092	-1	0.105963	noncoding
TCONS_00002203	673	26	0.3488	11.7241	1	0.0134961	noncoding
TCONS_00002204	529	30	0.42115	8.02008	1	0.00998069	noncoding
TCONS_00002206	576	18	0.29705	8.18878	1	0.0045791	noncoding
TCONS_00006885	730	89	0.28812	10.0195	1	0.0658587	noncoding
TCONS_00002208	244	30	0.38172	9.89398	1	0.0128733	noncoding
TCONS_00002209	237	30	0.4694	9.89398	1	0.0354692	noncoding
TCONS_00006891	262	51	0.42158	9.81281	-1	0.0866123	noncoding
TCONS_00006892	1648	64	0.31083	8.25275	1	0.0271913	noncoding
TCONS_00006911	1476	34	0.26066	9.35358	1	0.0158744	noncoding
TCONS_00006912	10009	57	0.22328	9.86041	1	0.0597297	noncoding
TCONS_00006913	2022	67	0.27452	8.10468	1	0.0311188	noncoding
TCONS_00006914	4957	86	0.27248	8.98553	1	0.0559974	noncoding
TCONS_00006915	1043	55	0.27244	9.01923	1	0.0230548	noncoding
TCONS_00006916	4854	86	0.29558	8.98553	1	0.0591384	noncoding
TCONS_00006917	4534	128	0.3373	8.37848	1	0.365876	noncoding
TCONS_00006918	8755	93	0.23373	10.4044	1	0.0888279	noncoding
TCONS_00006919	13801	93	0.25564	10.4044	1	0.0727719	noncoding
TCONS_00006920	6785	83	0.25564	8.51947	1	0.0557495	noncoding
TCONS_00006922	11012	136	0.25349	10.9393	1	0.141255	noncoding
TCONS_00006923	5870	110	0.3062	10.4804	1	0.128882	noncoding
TCONS_00006924	5988	120	0.2831	9.02264	1	0.150594	noncoding
TCONS_00006925	5655	78	0.23196	10.3487	1	0.0737441	noncoding
TCONS_00006926	17702	641	0.25349	8.41888	1	0.999998	coding
TCONS_00006927	6000	77	0.25198	6.88873	1	0.0718956	noncoding
TCONS_00006928	3282	58	0.27452	10.3692	1	0.0324472	noncoding
TCONS_00006929	2198	76	0.24582	10.5154	1	0.059884	noncoding
TCONS_00006930	4061	116	0.29717	9.62238	1	0.145744	noncoding
TCONS_00006931	2494	125	0.26243	10.663	1	0.126102	noncoding
TCONS_00006932	3096	62	0.31863	9.51703	1	0.0311376	noncoding
TCONS_00006933	4156	100	0.32998	8.84039	1	0.128633	noncoding
TCONS_00006934	10149	116	0.25564	11.5021	1	0.099617	noncoding
TCONS_00006935	8476	116	0.26458	9.62238	1	0.115924	noncoding
TCONS_00006936	3136	107	0.30236	10.0994	1	0.117439	noncoding
TCONS_00006937	3076	99	0.33482	7.85358	1	0.137219	noncoding
TCONS_00006938	2309	45	0.23373	10.6429	1	0.0488907	noncoding
TCONS_00006939	6262	71	0.25198	7.75568	1	0.045388	noncoding
TCONS_00006940	5436	68	0.25349	6.06378	1	0.0771512	noncoding
TCONS_00006941	1196	47	0.30823	9.83612	1	0.0196451	noncoding
TCONS_00006942	471	18	0.30724	6.49493	1	0.0035819	noncoding
TCONS_00006943	3891	38	0.25198	8.21051	1	0.016445	noncoding
TCONS_00006944	2491	54	0.2613	9.51044	1	0.0269817	noncoding
TCONS_00006945	589	54	0.39161	10.1916	1	0.0436436	noncoding
TCONS_00006946	2379	43	0.26407	10.3045	1	0.0250907	noncoding
TCONS_00006947	2256	43	0.26872	10.3045	1	0.0238653	noncoding
TCONS_00006948	3117	113	0.23588	9.21405	1	0.121068	noncoding
TCONS_00006949	2698	42	0.35188	10.2978	1	0.0203839	noncoding
TCONS_00006950	2928	42	0.30767	10.2978	1	0.0189587	noncoding
TCONS_00006951	1251	47	0.36165	9.83612	1	0.0235988	noncoding
TCONS_00006952	1759	52	0.31073	10.2989	1	0.025614	noncoding
TCONS_00006953	773	47	0.27672	9.83612	1	0.0215719	noncoding
TCONS_00002217	927	64	0.35073	7.74005	1	0.0332002	noncoding
TCONS_00006958	3054	826	0.45253	9.59442	1	1	coding
TCONS_00006959	2978	422	0.35492	7.5683	1	1	coding
TCONS_00006960	4063	485	0.34785	8.43768	1	1	coding
TCONS_00002228	1177	27	0.28271	4.56659	-1	0.0481758	noncoding
TCONS_00006966	749	52	0.29023	10.1874	1	0.0253111	noncoding
TCONS_00006970	1733	54	0.26407	10.0394	1	0.0296712	noncoding
TCONS_00006971	3185	75	0.26407	8.67938	1	0.0419501	noncoding
TCONS_00006972	2110	75	0.28457	8.67938	1	0.039703	noncoding
TCONS_00006973	1000	64	0.32762	9.50787	1	0.0349953	noncoding
TCONS_00006974	454	39	0.28535	9.78229	1	0.0162026	noncoding
TCONS_00006975	688	45	0.33842	9.99811	1	0.0202231	noncoding
TCONS_00006977	2132	49	0.29182	9.81976	1	0.0212036	noncoding
TCONS_00006981	3367	63	0.2671	9.92889	1	0.0347605	noncoding
TCONS_00006982	1341	35	0.25047	11.0002	1	0.0333054	noncoding
TCONS_00006983	2749	59	0.27917	8.73822	1	0.024124	noncoding
TCONS_00006984	1292	48	0.33278	6.68524	1	0.0143131	noncoding
TCONS_00006985	3263	115	0.26066	9.86212	1	0.110654	noncoding
TCONS_00006986	1404	55	0.25506	12.0165	1	0.048081	noncoding
TCONS_00006987	7057	52	0.25349	9.62506	1	0.0288977	noncoding
TCONS_00006988	9572	78	0.28219	9.07172	1	0.0445361	noncoding
TCONS_00006990	726	33	0.321	9.69965	1	0.0116954	noncoding
TCONS_00006991	2000	51	0.2594	9.92096	1	0.0282638	noncoding
TCONS_00006992	4019	70	0.26407	6.67975	1	0.0511579	noncoding
TCONS_00006998	2935	81	0.27275	11.7197	1	0.055804	noncoding
TCONS_00006999	2600	73	0.28159	8.97882	1	0.0380078	noncoding
TCONS_00007000	3256	114	0.30736	10.246	1	0.147575	noncoding
TCONS_00007001	2425	114	0.30387	10.246	1	0.1421	noncoding
TCONS_00007002	2730	57	0.31017	10.605	1	0.0312507	noncoding
TCONS_00007003	2040	59	0.2545	10.1609	1	0.03739	noncoding
TCONS_00007004	1003	59	0.24405	10.1126	1	0.042615	noncoding
TCONS_00007005	3957	70	0.27919	9.40375	1	0.0365431	noncoding
TCONS_00007008	6333	1412	0.40662	9.24921	1	1	coding
TCONS_00002238	1022	91	0.33442	9.12079	1	0.0973096	noncoding
TCONS_00007013	250	30	0.39166	9.61151	1	0.0125518	noncoding
TCONS_00007014	562	76	0.33266	8.10712	1	0.0502924	noncoding
TCONS_00007015	385	78	0.44299	9.52228	1	0.227234	noncoding
TCONS_00007016	355	64	0.39719	11.1223	1	0.0734953	noncoding
TCONS_00002245	391	64	0.42965	11.0688	1	0.116508	noncoding
TCONS_00002246	290	64	0.42101	11.5923	1	0.0941502	noncoding
TCONS_00002247	334	64	0.41364	10.256	1	0.0890842	noncoding
TCONS_00007019	340	64	0.40326	11.5804	1	0.0734427	noncoding
TCONS_00007020	368	64	0.38483	11.5804	1	0.0594002	noncoding
TCONS_00007021	316	64	0.40999	11.5804	1	0.080328	noncoding
TCONS_00007022	601	64	0.4067	11.5804	1	0.0768199	noncoding
TCONS_00007023	281	64	0.41462	11.5804	1	0.0857773	noncoding
TCONS_00007024	384	64	0.43127	11.5804	1	0.111653	noncoding
TCONS_00002248	519	74	0.39819	4.41693	1	0.252883	noncoding
TCONS_00002249	337	64	0.41858	10.5485	1	0.097941	noncoding
TCONS_00007025	308	64	0.43725	10.256	1	0.12591	noncoding
TCONS_00007026	328	64	0.40376	10.256	1	0.0783643	noncoding
TCONS_00007027	234	64	0.42967	10.256	1	0.112004	noncoding
TCONS_00002250	438	74	0.42046	4.56854	1	0.284972	noncoding
TCONS_00002251	438	74	0.43848	4.56854	1	0.314452	noncoding
TCONS_00002252	448	74	0.46017	4.56854	1	0.315764	noncoding
TCONS_00002253	588	74	0.42889	4.56854	1	0.301079	noncoding
TCONS_00002254	635	74	0.43662	4.56854	1	0.312355	noncoding
TCONS_00007028	351	64	0.41612	10.256	1	0.0921403	noncoding
TCONS_00002255	360	22	0.29421	8.51874	1	0.00595684	noncoding
TCONS_00002256	392	64	0.42382	10.5485	1	0.105703	noncoding
TCONS_00002257	394	64	0.42187	10.2889	1	0.100261	noncoding
TCONS_00002258	320	64	0.4223	10.2889	1	0.100883	noncoding
TCONS_00002259	378	74	0.43275	4.56854	1	0.307195	noncoding
TCONS_00007029	295	64	0.42062	10.5485	1	0.100856	noncoding
TCONS_00007030	281	64	0.44727	10.5485	1	0.154153	noncoding
TCONS_00007031	576	64	0.43836	10.5485	1	0.132693	noncoding
TCONS_00002260	336	64	0.41728	10.256	1	0.0936254	noncoding
TCONS_00007032	340	64	0.39136	11.0001	1	0.0692811	noncoding
TCONS_00002261	370	49	0.31294	9.5191	1	0.0194398	noncoding
TCONS_00007033	332	64	0.39911	10.256	1	0.0740235	noncoding
TCONS_00002262	390	64	0.39387	10.1824	1	0.0690434	noncoding
TCONS_00002263	398	64	0.41025	10.5485	1	0.0873097	noncoding
TCONS_00007034	334	64	0.40881	10.256	1	0.0835695	noncoding
TCONS_00002264	448	64	0.37932	10.5485	1	0.0608309	noncoding
TCONS_00007037	387	52	0.33959	10.5425	1	0.0290218	noncoding
TCONS_00002274	611	111	0.39495	9.06378	1	0.410014	noncoding
TCONS_00007040	1287	309	0.40596	9.54327	1	0.999948	coding
TCONS_00007041	1105	278	0.42222	9.55841	1	0.999871	coding
TCONS_00007042	607	82	0.38353	9.99481	1	0.127068	noncoding
TCONS_00002281	259	30	0.47051	9.89398	1	0.0361677	noncoding
TCONS_00002282	3714	120	0.23373	10.2224	1	0.128482	noncoding
TCONS_00007044	269	22	0.40649	10.0975	1	0.011136	noncoding
TCONS_00007045	222	22	0.44582	10.0975	1	0.0171857	noncoding
TCONS_00002287	2229	49	0.23373	9.91962	1	0.0415229	noncoding
TCONS_00002288	257	10	0.37885	5.27496	1	0.00273365	noncoding
TCONS_00007047	1528	83	0.28132	10.1976	1	0.0562101	noncoding
TCONS_00007048	1124	52	0.29224	7.60175	1	0.016691	noncoding
TCONS_00007053	6365	81	0.27917	7.59186	1	0.0524754	noncoding
TCONS_00007054	1512	53	0.30701	10.3085	1	0.0263541	noncoding
TCONS_00007055	428	36	0.34809	6.51154	1	0.0081562	noncoding
TCONS_00007056	8362	65	0.25289	9.57623	1	0.0384935	noncoding
TCONS_00007057	5522	89	0.29717	8.52045	1	0.0656918	noncoding
TCONS_00007058	2070	104	0.35772	7.69379	1	0.222095	noncoding
TCONS_00007059	1503	43	0.31997	12.309	1	0.0202109	noncoding
TCONS_00007060	3620	82	0.30387	10.2203	1	0.0596463	noncoding
TCONS_00007061	3269	55	0.28293	9.78033	1	0.0255479	noncoding
TCONS_00007062	1918	41	0.3391	7.57892	1	0.0100972	noncoding
TCONS_00002295	4589	877	0.40707	5.01324	1	1	coding
TCONS_00002296	4589	877	0.40707	5.01324	1	1	coding
TCONS_00007067	349	62	0.43086	9.22455	-1	0.0706026	noncoding
TCONS_00007068	663	21	0.33053	5.36261	1	0.00458785	noncoding
TCONS_00002299	273	35	0.40167	5.93512	1	0.0123021	noncoding
TCONS_00002301	1080	28	0.31604	9.90155	1	0.0106021	noncoding
TCONS_00002302	2920	53	0.29967	10.3085	1	0.0263374	noncoding
TCONS_00002305	6817	117	0.22328	9.77716	1	0.141039	noncoding
TCONS_00002306	3690	74	0.26458	6.81451	1	0.0558733	noncoding
TCONS_00007071	1745	342	0.4029	8.60223	1	0.999995	coding
TCONS_00007074	5602	92	0.27517	11.5308	1	0.0673027	noncoding
TCONS_00007075	5017	103	0.24797	9.08502	1	0.0918176	noncoding
TCONS_00007076	1025	30	0.34156	9.64825	1	0.0103486	noncoding
TCONS_00007077	7805	100	0.25564	9.97687	1	0.0817156	noncoding
TCONS_00007081	5600	100	0.28434	10.9755	1	0.0833936	noncoding
TCONS_00007082	3632	72	0.28434	7.85565	1	0.0362125	noncoding
TCONS_00007083	250	38	0.39544	8.63263	1	0.014454	noncoding
TCONS_00007084	2316	50	0.30296	9.75885	1	0.0212063	noncoding
TCONS_00007085	481	20	0.34029	5.71417	1	0.00386356	noncoding
TCONS_00007087	1891	50	0.3107	8.84186	1	0.0171807	noncoding
TCONS_00007089	2567	61	0.25049	7.85663	1	0.0337842	noncoding
TCONS_00007090	901	56	0.30864	6.48798	1	0.0216617	noncoding
TCONS_00002315	917	179	0.47343	5.97357	1	0.996076	coding
TCONS_00002316	903	179	0.47529	5.97357	1	0.996055	coding
TCONS_00007093	370	30	0.35895	9.70026	1	0.0109551	noncoding
TCONS_00002323	2330	631	0.45844	5.56451	1	1	coding
TCONS_00007094	813	108	0.36824	6.09235	1	0.402604	noncoding
TCONS_00007096	2508	645	0.4634	5.6424	1	1	coding
TCONS_00002324	3190	631	0.45078	5.56451	1	1	coding
TCONS_00007097	1433	183	0.31814	9.04242	1	0.757704	coding
TCONS_00007098	1064	183	0.38148	9.04242	1	0.948252	coding
TCONS_00007099	900	151	0.41946	6.32733	1	0.95215	coding
TCONS_00007100	910	80	0.42102	10.0787	1	0.193401	noncoding
TCONS_00002330	1243	247	0.43936	9.62384	1	0.999632	coding
TCONS_00007106	2946	554	0.40329	9.21967	1	1	coding
TCONS_00007113	1331	41	0.35912	7.72406	1	0.0111425	noncoding
TCONS_00002347	2316	478	0.38733	5.60748	1	1	coding
TCONS_00002348	2597	267	0.28717	9.64972	1	0.928938	coding
TCONS_00002351	231	27	0.46111	9.89398	-1	0.0641138	noncoding
TCONS_00002352	716	20	0.3741	12.032	1	0.0105635	noncoding
TCONS_00007120	238	27	0.38043	10.9031	-1	0.145202	noncoding
TCONS_00002360	855	50	0.25564	10.7084	1	0.0357054	noncoding
TCONS_00002361	561	26	0.40399	10.222	1	0.0137059	noncoding
TCONS_00002362	3979	75	0.24582	9.58746	1	0.0516253	noncoding
TCONS_00002363	7200	88	0.22328	9.89056	1	0.0940152	noncoding
TCONS_00002364	4574	77	0.28259	9.0246	1	0.0430877	noncoding
TCONS_00007124	538	31	0.27047	10.256	1	0.0176076	noncoding
TCONS_00007127	401	30	0.31412	11.7542	1	0.0168417	noncoding
TCONS_00007128	305	37	0.4044	7.92328	1	0.0126927	noncoding
TCONS_00007132	1612	281	0.41113	8.64069	1	0.999906	coding
TCONS_00007144	2012	63	0.26872	8.68829	1	0.0287363	noncoding
TCONS_00002392	1451	51	0.3296	7.73358	1	0.0159098	noncoding
TCONS_00002393	746	49	0.33717	9.73126	1	0.021927	noncoding
TCONS_00002397	732	72	0.3067	9.461	1	0.0411301	noncoding
TCONS_00007163	10577	153	0.22328	4.50861	1	0.970465	coding
TCONS_00007164	4634	318	0.30767	4.34357	1	0.999991	coding
TCONS_00007168	4792	306	0.31812	4.33295	-1	0.471105	noncoding
TCONS_00007172	2225	57	0.2836	9.69574	1	0.0264482	noncoding
TCONS_00007174	4924	55	0.25198	9.30133	1	0.0295665	noncoding
TCONS_00007175	4852	85	0.27667	6.50604	1	0.0853472	noncoding
TCONS_00007176	1490	135	0.34629	10.5418	1	0.391141	noncoding
TCONS_00007178	5621	92	0.29558	8.35956	1	0.0727802	noncoding
TCONS_00007179	4747	92	0.30818	8.35956	1	0.0787919	noncoding
TCONS_00007180	1389	61	0.28504	8.98871	1	0.0260846	noncoding
TCONS_00007181	2644	50	0.28717	9.75983	1	0.0217952	noncoding
TCONS_00007182	1698	47	0.23196	9.30096	-1	0.159478	noncoding
TCONS_00002402	575	35	0.31251	9.40033	1	0.0115047	noncoding
TCONS_00007184	1490	49	0.28439	10.1442	1	0.0236103	noncoding
TCONS_00002429	1603	166	0.40858	9.65033	1	0.935632	coding
TCONS_00007191	1995	81	0.32348	6.90826	1	0.0656029	noncoding
TCONS_00007192	442	12	0.31422	5.27252	-1	0.0289116	noncoding
TCONS_00007196	291	30	0.31104	11.8443	1	0.017119	noncoding
TCONS_00007197	909	45	0.40896	8.88959	1	0.0251952	noncoding
TCONS_00007198	3561	73	0.23588	10.5742	1	0.0669128	noncoding
TCONS_00007199	784	118	0.31273	10.1	1	0.17668	noncoding
TCONS_00007200	1056	59	0.39841	9.86261	-1	0.104036	noncoding
TCONS_00007201	2524	64	0.28479	9.80402	1	0.0327092	noncoding
TCONS_00007202	2524	64	0.28479	9.80402	1	0.0327092	noncoding
TCONS_00007203	2427	64	0.28479	9.80402	1	0.0327092	noncoding
TCONS_00007204	5029	87	0.28949	9.62238	1	0.061281	noncoding
TCONS_00007205	4000	83	0.22328	9.76239	1	0.0864776	noncoding
TCONS_00007206	480	15	0.39208	7.8465	1	0.0033568	noncoding
TCONS_00007207	632	31	0.36429	10.4464	1	0.0144079	noncoding
TCONS_00007208	3640	74	0.30552	4.46759	1	0.129392	noncoding
TCONS_00007209	1702	60	0.27452	9.39496	1	0.0280153	noncoding
TCONS_00007210	1749	50	0.32945	7.73297	1	0.0151871	noncoding
TCONS_00007211	2267	86	0.28457	9.84186	1	0.0594398	noncoding
TCONS_00007212	1998	86	0.27248	9.84186	1	0.0583757	noncoding
TCONS_00007219	681	43	0.33078	9.93024	1	0.0180678	noncoding
TCONS_00002431	3182	793	0.40001	9.11725	1	1	coding
TCONS_00002433	1717	497	0.32958	9.41144	1	0.999999	coding
TCONS_00007224	868	40	0.30352	8.88959	1	0.0120751	noncoding
TCONS_00007225	818	34	0.36204	9.30145	-1	0.0946281	noncoding
TCONS_00007255	7009	77	0.22328	9.54572	1	0.0773547	noncoding
TCONS_00007259	9968	123	0.23588	9.8819	1	0.13486	noncoding
TCONS_00007260	3724	56	0.22328	8.5705	1	0.0505797	noncoding
TCONS_00007261	867	50	0.39518	9.23663	1	0.0307982	noncoding
TCONS_00007267	1292	155	0.30021	6.02606	1	0.759442	coding
TCONS_00007272	3519	56	0.22328	8.38776	1	0.0510334	noncoding
TCONS_00007274	6449	82	0.27248	9.18304	1	0.0504089	noncoding
TCONS_00007275	8558	118	0.22328	9.93671	1	0.141807	noncoding
TCONS_00007276	6129	73	0.26407	9.72906	1	0.0432603	noncoding
TCONS_00007277	2254	73	0.33145	9.72906	1	0.0514976	noncoding
TCONS_00007278	3456	51	0.25198	10.3588	1	0.0348514	noncoding
TCONS_00007279	8111	66	0.25289	10.0367	1	0.0426071	noncoding
TCONS_00007280	7533	66	0.25564	10.0367	1	0.0414396	noncoding
TCONS_00007287	1691	46	0.23373	8.95795	1	0.0319432	noncoding
TCONS_00007288	1071	36	0.2813	7.80023	1	0.0098247	noncoding
TCONS_00002443	883	95	0.39029	4.64288	1	0.5	coding
TCONS_00002444	2505	211	0.39016	4.65118	1	0.999478	coding
TCONS_00002453	658	161	0.42187	4.92828	1	0.990639	coding
TCONS_00002454	815	191	0.39676	5.22247	1	0.997261	coding
TCONS_00002455	686	168	0.40544	4.92828	1	0.992136	coding
TCONS_00002456	722	194	0.40848	5.22247	-1	0.186776	noncoding
TCONS_00002461	618	163	0.43229	6.27448	1	0.98228	coding
TCONS_00007297	563	157	0.44362	5.86969	1	0.981777	coding
TCONS_00007298	821	244	0.41919	8.97406	1	0.999359	coding
TCONS_00007299	647	178	0.43916	6.33478	1	0.993716	coding
TCONS_00007300	834	210	0.42156	6.10297	1	0.999062	coding
TCONS_00002462	703	201	0.43667	6.37067	1	0.998494	coding
TCONS_00002463	500	47	0.39507	7.72858	1	0.0199964	noncoding
TCONS_00002465	2347	336	0.44233	5.85529	1	1	coding
TCONS_00002466	2421	336	0.45606	5.85529	1	1	coding
TCONS_00007306	6709	386	0.30147	8.91681	1	0.999668	coding
TCONS_00007307	3065	386	0.45587	8.91681	1	1	coding
TCONS_00007308	2449	386	0.45092	8.91681	1	1	coding
TCONS_00007309	235	30	0.426	9.89398	1	0.0187728	noncoding
TCONS_00007313	211	0	0.36863	0	-1	4.05459e-06	noncoding
TCONS_00007322	511	28	0.41699	3.91632	1	0.0268049	noncoding
TCONS_00007323	351	65	0.38833	4.77216	1	0.113808	noncoding
TCONS_00002467	516	17	0.32826	12.0165	1	0.0110462	noncoding
TCONS_00007331	7769	70	0.22328	10.018	1	0.0743536	noncoding
TCONS_00007332	1733	88	0.3336	8.56879	1	0.0843757	noncoding
TCONS_00007333	2037	70	0.24582	9.81903	1	0.0481843	noncoding
TCONS_00007339	1530	98	0.31989	5.2453	1	0.251879	noncoding
TCONS_00007340	2693	98	0.2718	5.2453	1	0.279668	noncoding
TCONS_00007341	5403	98	0.22328	5.2453	1	0.597168	coding
TCONS_00002471	684	15	0.34527	10.9033	1	0.00875097	noncoding
TCONS_00007346	1286	103	0.34711	8.92609	-1	0.129004	noncoding
TCONS_00002487	854	165	0.38267	7.50055	1	0.92863	coding
TCONS_00007348	851	41	0.24002	8.97882	1	0.0248453	noncoding
TCONS_00007349	699	41	0.24374	8.97882	1	0.0229818	noncoding
TCONS_00007358	1048	169	0.41079	5.17706	1	0.991833	coding
TCONS_00007359	2792	47	0.28717	6.49762	1	0.0163155	noncoding
TCONS_00007360	523	30	0.32749	9.89398	1	0.0111552	noncoding
TCONS_00007361	805	48	0.36835	12.309	1	0.0234769	noncoding
TCONS_00007365	2260	55	0.28922	9.8869	1	0.0257316	noncoding
TCONS_00007366	940	52	0.28288	9.50848	-1	0.178301	noncoding
TCONS_00007367	2708	82	0.26872	6.21637	1	0.0933034	noncoding
TCONS_00007368	2120	112	0.25564	9.98456	1	0.103343	noncoding
TCONS_00007369	831	48	0.3251	4.50104	1	0.030902	noncoding
TCONS_00007370	2731	57	0.26715	7.76056	1	0.0240192	noncoding
TCONS_00002493	347	86	0.37173	9.03534	1	0.121359	noncoding
TCONS_00007372	2615	697	0.34596	9.25629	1	1	coding
TCONS_00007376	713	46	0.3299	9.30231	1	0.0170897	noncoding
TCONS_00007377	369	49	0.4088	5.5871	1	0.0356236	noncoding
TCONS_00002495	1132	234	0.34071	8.75543	1	0.983825	coding
TCONS_00007378	2301	294	0.34867	5.57953	1	0.999966	coding
TCONS_00007380	755	78	0.36152	6.00446	1	0.0995392	noncoding
TCONS_00002498	596	30	0.31645	12.0085	1	0.0163523	noncoding
TCONS_00007381	225	23	0.36347	7.56256	-1	0.0388756	noncoding
TCONS_00007382	7259	101	0.23537	9.67841	1	0.0951562	noncoding
TCONS_00007391	5280	101	0.25198	9.67841	1	0.0842415	noncoding
TCONS_00007393	902	64	0.37511	12.0086	1	0.0470699	noncoding
TCONS_00007395	9253	179	0.23537	11.0251	1	0.224424	noncoding
TCONS_00007396	7472	189	0.27452	11.1323	1	0.330166	noncoding
TCONS_00007397	11354	120	0.25198	9.44562	1	0.12618	noncoding
TCONS_00002499	1010	198	0.43544	8.56085	1	0.995535	coding
TCONS_00002502	1212	387	0.42977	6.15924	-1	0.836202	coding
TCONS_00007408	1029	43	0.35772	9.52386	1	0.0180098	noncoding
TCONS_00007409	991	43	0.36985	9.52386	1	0.0193478	noncoding
TCONS_00007410	1391	51	0.29502	4.60651	1	0.0417036	noncoding
TCONS_00007415	1112	130	0.42046	9.4848	1	0.756182	coding
TCONS_00002521	3416	65	0.22328	9.65411	1	0.0648223	noncoding
TCONS_00002522	2259	39	0.31122	9.66083	1	0.0143434	noncoding
TCONS_00002523	2997	39	0.29538	9.66083	1	0.0148752	noncoding
TCONS_00002528	308	46	0.32389	10.6371	1	0.0231002	noncoding
TCONS_00007425	209	25	0.43589	9.74945	-1	0.062954	noncoding
TCONS_00007427	2547	494	0.41881	8.15375	1	1	coding
TCONS_00002543	10333	1070	0.34846	9.00299	1	1	coding
TCONS_00002544	664	49	0.25588	7.8349	1	0.0214435	noncoding
TCONS_00002555	531	99	0.40242	5.52704	1	0.469505	noncoding
TCONS_00002556	8954	85	0.29643	4.68256	1	0.195796	noncoding
TCONS_00002557	9546	85	0.28434	4.68256	1	0.214724	noncoding
TCONS_00002558	5061	1165	0.41133	8.94061	1	1	coding
TCONS_00002560	14269	508	0.23537	8.49823	1	0.999623	coding
TCONS_00002561	4092	42	0.27248	7.72345	1	0.0134413	noncoding
TCONS_00002562	512	65	0.31976	7.83051	1	0.0287412	noncoding
TCONS_00002563	2445	89	0.27572	9.45929	1	0.061718	noncoding
TCONS_00002564	2363	719	0.46479	8.6076	-1	0.997418	coding
TCONS_00007436	641	23	0.39634	4.36896	1	0.0114375	noncoding
TCONS_00002566	1149	37	0.4498	10.3839	1	0.0433182	noncoding
TCONS_00007443	3219	102	0.24241	9.59381	1	0.0908708	noncoding
TCONS_00007444	1263	306	0.4321	6.03375	1	0.999999	coding
TCONS_00002575	6767	148	0.25198	9.26288	1	0.226782	noncoding
TCONS_00002576	1503	46	0.2545	7.84528	1	0.0199752	noncoding
TCONS_00002577	3820	56	0.22328	9.93024	1	0.0598386	noncoding
TCONS_00002578	7345	94	0.23537	10.2415	1	0.0869435	noncoding
TCONS_00002579	3947	77	0.26458	10.0933	1	0.0495367	noncoding
TCONS_00007446	276	87	0.37588	8.70795	-1	0.0919261	noncoding
TCONS_00002580	10500	156	0.22328	9.0733	1	0.278922	noncoding
TCONS_00002581	1927	156	0.29368	9.0733	1	0.397218	noncoding
TCONS_00007447	324	33	0.43956	9.74957	1	0.0247883	noncoding
TCONS_00007448	273	24	0.41272	8.68524	1	0.00795791	noncoding
TCONS_00002583	993	62	0.32796	6.01141	1	0.0336827	noncoding
TCONS_00002584	1178	62	0.31203	6.01141	1	0.0330236	noncoding
TCONS_00002586	5294	331	0.42242	9.03717	1	0.999995	coding
TCONS_00002587	1304	42	0.28289	10.5262	1	0.0220849	noncoding
TCONS_00002588	1918	42	0.26872	10.5262	1	0.0249066	noncoding
TCONS_00002589	879	30	0.39069	9.89398	1	0.0136117	noncoding
TCONS_00002596	3172	59	0.35497	5.92719	1	0.0343179	noncoding
TCONS_00002597	2818	59	0.31	9.86469	1	0.029158	noncoding
TCONS_00002598	4545	67	0.35487	10.5318	1	0.0543601	noncoding
TCONS_00002599	476	26	0.38533	9.52496	1	0.00968717	noncoding
TCONS_00002600	2049	85	0.28385	10.0519	1	0.0586909	noncoding
TCONS_00002601	1908	50	0.39192	4.68256	1	0.0508063	noncoding
TCONS_00002602	2496	226	0.28219	9.5191	1	0.784515	coding
TCONS_00002618	303	1	0.36439	5.27496	-1	0.0115232	noncoding
TCONS_00002619	598	33	0.35239	8.97931	1	0.00971346	noncoding
TCONS_00002620	598	33	0.35239	8.97931	1	0.00971346	noncoding
TCONS_00002621	447	51	0.31225	6.69745	1	0.0163251	noncoding
TCONS_00007472	448	36	0.2908	5.96954	-1	0.0745829	noncoding
TCONS_00007473	546	28	0.2979	9.69073	1	0.0105547	noncoding
TCONS_00002624	364	2	0.39508	5.27496	1	9.93452e-06	noncoding
TCONS_00002627	214	4	0.36408	5.27496	1	9.43712e-06	noncoding
TCONS_00002628	268	36	0.42987	10.3334	1	0.0301399	noncoding
TCONS_00002629	310	21	0.40999	10.0975	1	0.0109143	noncoding
TCONS_00002630	298	21	0.46056	10.0975	1	0.0204773	noncoding
TCONS_00002631	297	30	0.43872	9.89398	1	0.0220086	noncoding
TCONS_00002632	234	30	0.39681	10.3209	1	0.0160107	noncoding
TCONS_00002633	203	16	0.45807	3.79462	1	0.0145546	noncoding
TCONS_00002634	726	240	0.44984	6.4671	-1	0.353003	noncoding
TCONS_00002635	286	44	0.39279	11.5923	-1	0.168118	noncoding
TCONS_00007475	233	61	0.39182	10.1592	-1	0.121823	noncoding
TCONS_00007476	2742	343	0.38171	9.42413	1	0.999971	coding
TCONS_00002641	1838	55	0.30761	10.9249	1	0.0306922	noncoding
TCONS_00007478	1484	45	0.30794	4.99677	1	0.0217707	noncoding
TCONS_00007479	9472	438	0.29119	9.09113	1	0.99985	coding
TCONS_00007480	2020	353	0.35729	9.2464	1	0.999941	coding
TCONS_00007481	3002	514	0.3794	9.02094	-1	0.703006	coding
TCONS_00007486	881	109	0.41134	4.62103	1	0.782912	coding
TCONS_00007487	816	109	0.40957	4.62103	1	0.778483	coding
TCONS_00007489	832	173	0.44826	8.40839	1	0.986166	coding
TCONS_00007490	848	173	0.43254	8.40839	1	0.980349	coding
TCONS_00002645	5402	414	0.3554	10.1138	1	0.999984	coding
TCONS_00002646	1320	169	0.29335	9.48602	1	0.468238	noncoding
TCONS_00002647	5538	284	0.3439	9.8443	1	0.996045	coding
TCONS_00007494	302	19	0.24374	7.95392	-1	0.188309	noncoding
TCONS_00007500	5775	898	0.43808	5.35797	1	1	coding
TCONS_00002655	393	44	0.36456	8.23065	1	0.014413	noncoding
TCONS_00002658	1438	58	0.35409	7.79364	1	0.025464	noncoding
TCONS_00007503	5281	1069	0.38946	9.58856	1	1	coding
TCONS_00007504	2240	59	0.32665	5.07733	1	0.0419179	noncoding
TCONS_00007505	735	208	0.44062	9.60223	-1	0.296982	noncoding
TCONS_00007506	3714	803	0.40224	6.57208	1	1	coding
TCONS_00007507	3695	420	0.37298	6.85382	1	1	coding
TCONS_00007508	1167	135	0.33065	9.93158	1	0.349947	noncoding
TCONS_00007509	3041	353	0.33314	6.51031	1	0.999991	coding
TCONS_00002663	894	292	0.40049	9.50079	-1	0.375489	noncoding
TCONS_00002665	260	53	0.4516	9.51837	1	0.0781342	noncoding
TCONS_00002666	1226	73	0.29558	9.51996	1	0.0410526	noncoding
TCONS_00002667	700	145	0.35187	8.31793	1	0.633871	coding
TCONS_00002668	635	73	0.32952	9.51996	1	0.0494131	noncoding
TCONS_00002669	414	23	0.38163	5.93463	1	0.00505733	noncoding
TCONS_00002670	8858	80	0.2384	9.42828	1	0.0618534	noncoding
TCONS_00002671	4859	103	0.23373	9.77692	1	0.100186	noncoding
TCONS_00002672	5175	115	0.23373	7.55304	1	0.20418	noncoding
TCONS_00002673	3354	138	0.33106	9.73907	1	0.384349	noncoding
TCONS_00002674	8017	227	0.27435	8.1441	1	0.885715	coding
TCONS_00002675	8818	80	0.2384	9.42828	1	0.0618534	noncoding
TCONS_00002676	11808	604	0.28808	8.51678	-1	0.223507	noncoding
TCONS_00002677	937	118	0.29815	8.80707	1	0.16663	noncoding
TCONS_00002678	2360	56	0.33635	9.3006	1	0.0260155	noncoding
TCONS_00002679	4539	128	0.31463	9.56451	1	0.248314	noncoding
TCONS_00002682	1623	244	0.39066	9.25922	1	0.997915	coding
TCONS_00007514	822	114	0.45329	8.88971	1	0.712511	coding
TCONS_00007516	621	63	0.45501	9.18195	1	0.124276	noncoding
TCONS_00007517	636	20	0.3798	9.5246	1	0.00710568	noncoding
TCONS_00007520	1191	143	0.39159	5.36298	1	0.931432	coding
TCONS_00007521	1271	139	0.3975	5.36298	1	0.921794	coding
TCONS_00007523	282	30	0.4316	9.89398	1	0.0200757	noncoding
TCONS_00007525	286	30	0.40689	9.89398	1	0.0154457	noncoding
TCONS_00007526	1246	77	0.3451	10.2712	1	0.0701625	noncoding
TCONS_00007527	4287	337	0.36639	6.95331	1	0.999993	coding
TCONS_00007528	1555	49	0.29554	8.80377	1	0.0165901	noncoding
TCONS_00007529	2826	337	0.44942	6.95331	1	1	coding
TCONS_00002698	1364	26	0.278	9.52264	1	0.0109422	noncoding
TCONS_00007530	386	115	0.45778	9.7254	-1	0.147399	noncoding
TCONS_00002709	206	23	0.39453	8.34467	1	0.00598872	noncoding
TCONS_00002711	5129	805	0.37461	8.64459	1	1	coding
TCONS_00007532	874	250	0.35931	9.15497	1	0.995021	coding
TCONS_00002713	1402	220	0.37865	9.32709	1	0.98926	coding
TCONS_00007533	596	68	0.30393	11.3118	1	0.0428542	noncoding
TCONS_00002715	3608	354	0.46198	5.09442	1	1	coding
TCONS_00002716	2470	738	0.41771	4.71686	1	1	coding
TCONS_00002717	2405	738	0.44352	4.71686	1	1	coding
TCONS_00002718	1115	291	0.45453	4.46368	1	0.999999	coding
TCONS_00002719	2320	736	0.44517	4.69855	-1	0.999882	coding
TCONS_00002720	2352	37	0.28787	9.21454	1	0.0126877	noncoding
TCONS_00002721	11340	353	0.32982	5.09442	1	0.999999	coding
TCONS_00007538	392	67	0.39525	4.29376	1	0.18268	noncoding
TCONS_00002726	443	30	0.39343	9.89398	1	0.0138729	noncoding
TCONS_00007540	3174	347	0.35767	8.94562	1	0.999946	coding
TCONS_00002727	429	74	0.34142	8.93048	1	0.0527066	noncoding
TCONS_00002728	1564	74	0.31177	8.93048	1	0.0424571	noncoding
TCONS_00002729	317	30	0.41812	9.89398	1	0.0172135	noncoding
TCONS_00002733	2565	119	0.26754	9.91949	1	0.122444	noncoding
TCONS_00007542	1151	88	0.28845	9.89728	1	0.0637902	noncoding
TCONS_00007544	5251	1454	0.46106	8.15887	1	1	coding
TCONS_00007545	5316	1454	0.47541	8.15887	1	1	coding
TCONS_00002736	1200	200	0.36635	6.3056	1	0.991751	coding
TCONS_00002737	309	30	0.41759	9.89398	1	0.0171189	noncoding
TCONS_00002740	269	30	0.44398	9.49908	1	0.0204443	noncoding
TCONS_00002741	2216	646	0.46332	5.4632	1	1	coding
TCONS_00007564	1520	87	0.33646	4.63885	1	0.229484	noncoding
TCONS_00007565	3977	87	0.29502	4.63885	1	0.219945	noncoding
TCONS_00007566	2409	87	0.27023	4.63885	1	0.282704	noncoding
TCONS_00007567	2991	87	0.27023	4.63885	1	0.282704	noncoding
TCONS_00002742	1366	242	0.43942	6.69086	1	0.999875	coding
TCONS_00002744	3447	939	0.41581	6.58966	1	1	coding
TCONS_00007569	678	34	0.31192	4.99518	1	0.0118189	noncoding
TCONS_00007570	1408	70	0.28044	7.87042	1	0.0340494	noncoding
TCONS_00007571	1686	39	0.25047	9.69647	1	0.0231866	noncoding
TCONS_00007572	435	38	0.37041	8.16144	1	0.0109063	noncoding
TCONS_00007573	5100	86	0.25289	9.82684	1	0.0620188	noncoding
TCONS_00002745	2098	451	0.46461	5.00409	1	1	coding
TCONS_00002746	1922	451	0.46647	5.00409	1	1	coding
TCONS_00007575	1895	236	0.31026	5.81158	1	0.996133	coding
TCONS_00007576	1983	106	0.30077	4.45868	1	0.464239	noncoding
TCONS_00007577	2218	302	0.31286	5.46234	1	0.999922	coding
TCONS_00007578	1403	79	0.36866	5.08234	1	0.166832	noncoding
TCONS_00002751	3028	742	0.44015	6.02936	1	1	coding
TCONS_00002752	1961	503	0.4363	5.61224	1	1	coding
TCONS_00002753	1666	309	0.42257	5.38678	1	0.999999	coding
TCONS_00002754	3892	160	0.30852	5.45319	1	0.87574	coding
TCONS_00002755	2951	737	0.44065	6.00458	1	1	coding
TCONS_00002756	3268	576	0.38144	6.04657	1	1	coding
TCONS_00007583	354	57	0.34625	9.18329	1	0.0280855	noncoding
TCONS_00007584	2395	52	0.28457	4.99298	1	0.0405341	noncoding
TCONS_00007585	1148	31	0.34958	10.5825	1	0.014306	noncoding
TCONS_00007586	1188	50	0.30298	10.3705	1	0.0244657	noncoding
TCONS_00007593	2537	108	0.28159	10.0095	1	0.102387	noncoding
TCONS_00007594	2160	108	0.28593	10.0095	1	0.105347	noncoding
TCONS_00007599	288	30	0.35407	9.89398	1	0.011488	noncoding
TCONS_00007600	227	30	0.4303	9.89398	1	0.0197573	noncoding
TCONS_00002777	1580	409	0.43442	8.39569	1	1	coding
TCONS_00007609	378	54	0.48193	6.21002	-1	0.0245463	noncoding
TCONS_00007610	1433	291	0.40613	8.89447	1	0.999921	coding
TCONS_00007611	2856	358	0.46249	6.91681	-1	0.792301	coding
TCONS_00002780	2895	350	0.29928	8.86041	1	0.998733	coding
TCONS_00007612	241	12	0.3499	8.36591	-1	0.0635025	noncoding
TCONS_00007613	225	27	0.4128	9.89398	-1	0.0780119	noncoding
TCONS_00007615	289	30	0.43241	9.61151	1	0.0184076	noncoding
TCONS_00007616	330	30	0.41114	9.61151	1	0.0146827	noncoding
TCONS_00002781	5925	170	0.29161	10.3776	1	0.388277	noncoding
TCONS_00002782	4517	72	0.22328	9.36969	1	0.070228	noncoding
TCONS_00007617	3515	305	0.34786	7.97235	1	0.999757	coding
TCONS_00007618	3515	305	0.34786	7.97235	1	0.999757	coding
TCONS_00007619	3591	305	0.34786	7.97235	1	0.999757	coding
TCONS_00007620	2979	305	0.35965	8.24872	1	0.999821	coding
TCONS_00007621	2979	305	0.3643	7.97235	1	0.999888	coding
TCONS_00007622	2979	305	0.3643	7.97235	1	0.999888	coding
TCONS_00007623	2979	305	0.3643	7.97235	1	0.999888	coding
TCONS_00002789	285	63	0.39067	9.13922	-1	0.08276	noncoding
TCONS_00002795	281	30	0.42254	9.49908	1	0.0158389	noncoding
TCONS_00002796	211	40	0.36591	5.93243	1	0.012556	noncoding
TCONS_00007632	307	18	0.3299	8.25409	1	0.00393113	noncoding
TCONS_00007636	210	43	0.40593	5.93243	1	0.0210166	noncoding
TCONS_00002811	238	9	0.39255	3.99884	1	0.00555898	noncoding
TCONS_00002819	2494	55	0.29554	8.591	1	0.0197866	noncoding
TCONS_00002820	12622	60	0.25198	10.1633	1	0.0393048	noncoding
TCONS_00002821	11779	64	0.25198	9.18378	1	0.0359823	noncoding
TCONS_00002822	490	21	0.34809	11.5246	1	0.0116023	noncoding
TCONS_00002823	4166	113	0.34495	9.2984	1	0.239123	noncoding
TCONS_00007641	708	49	0.35492	9.69806	1	0.0238231	noncoding
TCONS_00007642	396	49	0.42039	9.69806	1	0.0432646	noncoding
TCONS_00007643	958	69	0.34295	6.89142	1	0.0423173	noncoding
TCONS_00007649	6143	73	0.22328	9.50946	1	0.0722866	noncoding
TCONS_00007651	2502	488	0.45106	5.40045	1	1	coding
TCONS_00002837	1611	99	0.33394	9.42999	1	0.130124	noncoding
TCONS_00002839	1077	76	0.35402	8.90778	1	0.0644059	noncoding
TCONS_00002840	3466	90	0.30119	8.86346	1	0.0694983	noncoding
TCONS_00002841	1563	63	0.24456	9.69843	1	0.0418518	noncoding
TCONS_00002842	4774	80	0.23588	9.07037	1	0.0634549	noncoding
TCONS_00002844	1385	42	0.26458	8.7392	1	0.0161968	noncoding
TCONS_00007653	743	25	0.36911	11.0003	1	0.0128889	noncoding
TCONS_00007654	2408	480	0.41726	8.4151	1	1	coding
TCONS_00007655	2042	480	0.4034	8.4151	1	1	coding
TCONS_00007657	1687	407	0.43939	6.53448	1	1	coding
[truncated: 11,182 more rows]

## Sheet: pfam.results
transcript_id	hmm_acc	hmm_name	hmm_start	hmm_end	hmm_length	bit_score	E-value
TCONS_00004630	PF15884.5	QIL1	1	75	77	87.8	5.4e-25
TCONS_00000042	PF08430.12	Forkhead_N	15	134	136	45.8	8.5e-12
TCONS_00000042	PF03722.14	Hemocyanin_N	1	124	124	122.1	1.8e-35
TCONS_00000042	PF00372.19	Hemocyanin_M	1	271	271	251.8	6.5e-75
TCONS_00000042	PF03723.14	Hemocyanin_C	1	248	248	286.8	1.2e-85
TCONS_00000045	PF03722.14	Hemocyanin_N	1	124	124	122.7	1.3e-35
TCONS_00000045	PF00372.19	Hemocyanin_M	1	271	271	252.5	4e-75
TCONS_00000045	PF03723.14	Hemocyanin_C	1	248	248	287.5	7.6e-86
TCONS_00000046	PF03722.14	Hemocyanin_N	1	124	124	122.7	1.3e-35
TCONS_00000046	PF00372.19	Hemocyanin_M	1	271	271	252.5	3.9e-75
TCONS_00000046	PF03723.14	Hemocyanin_C	1	248	248	287.5	7.5e-86
TCONS_00000047	PF03722.14	Hemocyanin_N	1	124	124	123.6	6.5e-36
TCONS_00000047	PF00372.19	Hemocyanin_M	1	271	271	253.3	2.3e-75
TCONS_00000047	PF03723.14	Hemocyanin_C	1	41	248	32.2	6.6e-08
TCONS_00000047	PF01399.27	PCI	2	104	105	62.9	3.3e-17
TCONS_00000048	PF03722.14	Hemocyanin_N	1	124	124	122.7	1.3e-35
TCONS_00000048	PF00372.19	Hemocyanin_M	1	271	271	252.5	4e-75
TCONS_00000048	PF03723.14	Hemocyanin_C	1	248	248	287.5	7.6e-86
TCONS_00000049	PF03722.14	Hemocyanin_N	1	124	124	122.7	1.3e-35
TCONS_00000049	PF00372.19	Hemocyanin_M	1	271	271	252.5	4e-75
TCONS_00000049	PF03723.14	Hemocyanin_C	1	248	248	287.5	7.6e-86
TCONS_00000050	PF03722.14	Hemocyanin_N	1	124	124	122.7	1.3e-35
TCONS_00000050	PF00372.19	Hemocyanin_M	1	271	271	252.5	4e-75
TCONS_00000050	PF03723.14	Hemocyanin_C	1	248	248	287.5	7.6e-86
TCONS_00004658	PF14964.6	DUF4507	2	358	358	384.8	3.4e-115
TCONS_00004668	PF13894.6	zf-C2H2_4	1	24	24	11.8	0.37
TCONS_00004668	PF13894.6	zf-C2H2_4	3	22	24	7.9	6.3
TCONS_00004668	PF00096.26	zf-C2H2	2	23	23	20.5	0.00047
TCONS_00000055	PF10602.9	RPN7	1	174	174	192.1	6.2e-57
TCONS_00000055	PF01399.27	PCI	2	104	105	60.4	2e-16
TCONS_00000056	PF10602.9	RPN7	1	174	174	192.1	6.2e-57
TCONS_00000056	PF01399.27	PCI	2	104	105	60.4	2e-16
TCONS_00004694	PF00651.31	BTB	1	105	111	83.9	8.5e-24
TCONS_00004694	PF04500.16	FLYWCH	1	62	62	69.4	2.1e-19
TCONS_00004694	PF01399.27	PCI	2	104	105	63.2	2.6e-17
TCONS_00004695	PF00651.31	BTB	1	44	111	42.8	4.9e-11
TCONS_00004695	PF04500.16	FLYWCH	1	62	62	70.8	7.8e-20
TCONS_00004696	PF00651.31	BTB	1	105	111	83.9	8.5e-24
TCONS_00004696	PF04500.16	FLYWCH	1	62	62	69.4	2.1e-19
TCONS_00004697	PF00651.31	BTB	1	105	111	83.7	1e-23
TCONS_00004697	PF04500.16	FLYWCH	8	62	62	43.8	2e-11
TCONS_00004697	PF04500.16	FLYWCH	4	62	62	70.2	1.2e-19
TCONS_00004698	PF00651.31	BTB	1	105	111	83.7	1e-23
TCONS_00004698	PF04500.16	FLYWCH	8	62	62	43.8	2e-11
TCONS_00004698	PF04500.16	FLYWCH	1	62	62	71.3	5.4e-20
TCONS_00004699	PF00651.31	BTB	1	105	111	85.1	3.8e-24
TCONS_00004700	PF00153.27	Mito_carr	13	95	97	62	3.8e-17
TCONS_00004700	PF00153.27	Mito_carr	7	92	97	51.3	8.5e-14
TCONS_00004700	PF00153.27	Mito_carr	6	94	97	52.5	3.5e-14
TCONS_00004701	PF00153.27	Mito_carr	13	95	97	62	3.8e-17
TCONS_00004701	PF00153.27	Mito_carr	7	92	97	51.3	8.5e-14
TCONS_00004701	PF00153.27	Mito_carr	6	94	97	52.5	3.5e-14
TCONS_00004702	PF13499.6	EF-hand_7	2	70	71	32.1	1.1e-07
TCONS_00000064	PF00069.25	Pkinase	2	264	264	256.6	2.3e-76
TCONS_00000064	PF06068.13	TIP49	1	350	351	557.4	1.3e-167
TCONS_00000064	PF17856.1	TIP49_C	1	66	66	75.1	3.6e-21
TCONS_00000065	PF00069.25	Pkinase	2	264	264	258.2	7.5e-77
TCONS_00000066	PF00069.25	Pkinase	2	264	264	258.2	7.9e-77
TCONS_00000067	PF00069.25	Pkinase	2	264	264	256.6	2.3e-76
TCONS_00000068	PF00069.25	Pkinase	2	264	264	256.6	2.3e-76
TCONS_00000069	PF00069.25	Pkinase	2	264	264	258.2	7.9e-77
TCONS_00000070	PF00069.25	Pkinase	2	264	264	258.2	7.9e-77
TCONS_00000071	PF00069.25	Pkinase	2	264	264	256.5	2.5e-76
TCONS_00000072	PF00069.25	Pkinase	2	264	264	256.6	2.3e-76
TCONS_00000073	PF00069.25	Pkinase	2	264	264	257.8	1e-76
TCONS_00000074	PF00069.25	Pkinase	2	264	264	256.6	2.3e-76
TCONS_00000075	PF00069.25	Pkinase	2	264	264	256.5	2.6e-76
TCONS_00000076	PF00069.25	Pkinase	2	264	264	258.2	7.7e-77
TCONS_00000077	PF00069.25	Pkinase	2	264	264	258.2	7.6e-77
TCONS_00000078	PF00069.25	Pkinase	2	264	264	256.5	2.6e-76
TCONS_00000079	PF00069.25	Pkinase	2	264	264	258.1	8.2e-77
TCONS_00000080	PF00069.25	Pkinase	2	264	264	257.8	9.9e-77
TCONS_00000081	PF00069.25	Pkinase	2	264	264	257.8	1e-76
TCONS_00004744	PF09807.9	ELP6	18	252	252	46.3	3.5e-12
TCONS_00004745	PF09807.9	ELP6	18	252	252	46.3	3.5e-12
TCONS_00004746	PF09807.9	ELP6	18	252	252	46.3	3.5e-12
TCONS_00004748	PF09807.9	ELP6	18	252	252	46.3	3.5e-12
TCONS_00004749	PF09807.9	ELP6	18	252	252	46.3	3.5e-12
TCONS_00004750	PF09807.9	ELP6	18	252	252	46.3	3.5e-12
TCONS_00004751	PF09807.9	ELP6	18	252	252	46.3	3.5e-12
TCONS_00004752	PF09807.9	ELP6	18	252	252	46.3	3.5e-12
TCONS_00004753	PF09807.9	ELP6	18	252	252	46.3	3.5e-12
TCONS_00004759	PF00083.24	Sugar_tr	52	441	452	101	6.8e-29
TCONS_00004760	PF00083.24	Sugar_tr	52	441	452	101	6.8e-29
TCONS_00004761	PF00083.24	Sugar_tr	52	441	452	101	6.8e-29
TCONS_00004762	PF00083.24	Sugar_tr	160	446	452	75.5	3.7e-21
TCONS_00004762	PF07690.16	MFS_1	38	128	353	50.3	1.6e-13
TCONS_00004763	PF00083.24	Sugar_tr	43	259	452	93.6	1.2e-26
TCONS_00004763	PF07690.16	MFS_1	39	187	353	42.5	3.7e-11
TCONS_00004765	PF15613.6	WSD	5	97	99	59.5	3.5e-16
TCONS_00004765	PF00628.29	PHD	2	50	52	43.2	2.6e-11
TCONS_00004765	PF00628.29	PHD	2	51	52	23.6	3.6e-05
TCONS_00004765	PF00439.25	Bromodomain	3	81	84	73.1	1.4e-20
TCONS_00004765	PF10537.9	WAC_Acf1_DNA_bd	2	101	101	98.8	2e-28
TCONS_00004776	PF00153.27	Mito_carr	4	93	97	78.5	2.6e-22
TCONS_00004776	PF00153.27	Mito_carr	3	94	97	61	7.9e-17
TCONS_00004776	PF00153.27	Mito_carr	8	93	97	67.6	6.6e-19
TCONS_00004777	PF00153.27	Mito_carr	4	93	97	78.5	2.6e-22
TCONS_00004777	PF00153.27	Mito_carr	3	94	97	61	7.9e-17
TCONS_00004777	PF00153.27	Mito_carr	8	93	97	67.6	6.6e-19
TCONS_00004778	PF00153.27	Mito_carr	4	93	97	78.5	2.6e-22
TCONS_00004778	PF00153.27	Mito_carr	3	94	97	61	7.9e-17
TCONS_00004778	PF00153.27	Mito_carr	8	93	97	67.6	6.6e-19
TCONS_00000179	PF00551.19	Formyl_trans_N	81	181	181	90.4	1.1e-25
TCONS_00000179	PF02911.18	Formyl_trans_C	1	99	100	55.5	5.1e-15
TCONS_00004810	PF00194.21	Carb_anhydrase	2	252	254	248	1e-73
TCONS_00004819	PF05485.12	THAP	1	88	89	65.2	7.8e-18
TCONS_00000226	PF10517.9	DM13	2	104	104	104.6	3.6e-30
TCONS_00000226	PF10517.9	DM13	1	104	104	91.8	3.5e-26
TCONS_00000226	PF03351.17	DOMON	3	125	125	95.9	1.9e-27
TCONS_00000227	PF10517.9	DM13	2	104	104	104.6	3.6e-30
TCONS_00000227	PF10517.9	DM13	1	104	104	91.8	3.5e-26
TCONS_00000227	PF03351.17	DOMON	3	125	125	95.9	1.9e-27
TCONS_00004882	PF00795.22	CN_hydrolase	1	260	261	223.5	2.9e-66
TCONS_00004882	PF01230.23	HIT	4	78	98	34.6	2.4e-08
TCONS_00004883	PF00795.22	CN_hydrolase	1	260	261	223.8	2.3e-66
TCONS_00004883	PF01230.23	HIT	4	78	98	34.8	2.1e-08
TCONS_00004884	PF00795.22	CN_hydrolase	1	260	261	223.5	2.9e-66
TCONS_00004884	PF01230.23	HIT	4	78	98	34.6	2.4e-08
TCONS_00004885	PF00795.22	CN_hydrolase	1	260	261	223.8	2.3e-66
TCONS_00004885	PF01230.23	HIT	4	78	98	34.8	2.1e-08
TCONS_00004886	PF00795.22	CN_hydrolase	1	260	261	223.8	2.3e-66
TCONS_00004886	PF01230.23	HIT	4	78	98	34.8	2.1e-08
TCONS_00004887	PF00795.22	CN_hydrolase	1	260	261	223.8	2.3e-66
TCONS_00004887	PF01230.23	HIT	4	78	98	34.8	2.1e-08
TCONS_00000269	PF13176.6	TPR_7	2	35	36	20.9	0.00024
TCONS_00000269	PF13424.6	TPR_12	4	61	77	33.4	4.1e-08
TCONS_00000269	PF13424.6	TPR_12	19	77	77	35.8	7.5e-09
TCONS_00000269	PF13424.6	TPR_12	4	77	77	38.9	7.7e-10
TCONS_00000269	PF13424.6	TPR_12	8	64	77	19.5	0.00088
TCONS_00000269	PF02188.17	GoLoco	1	21	22	35.6	4.7e-09
TCONS_00000269	PF02188.17	GoLoco	1	22	22	35.6	4.7e-09
TCONS_00000269	PF02188.17	GoLoco	1	20	22	37.9	8.5e-10
TCONS_00000270	PF13176.6	TPR_7	2	35	36	20.9	0.00024
TCONS_00000270	PF13424.6	TPR_12	4	61	77	33.4	4.1e-08
TCONS_00000270	PF13424.6	TPR_12	19	77	77	35.8	7.5e-09
TCONS_00000270	PF13424.6	TPR_12	4	77	77	38.9	7.7e-10
TCONS_00000270	PF13424.6	TPR_12	8	64	77	19.5	0.00088
TCONS_00000270	PF02188.17	GoLoco	1	21	22	35.6	4.7e-09
TCONS_00000270	PF02188.17	GoLoco	1	22	22	35.6	4.7e-09
TCONS_00000270	PF02188.17	GoLoco	1	20	22	37.9	8.5e-10
TCONS_00000271	PF13176.6	TPR_7	2	35	36	20.9	0.00024
TCONS_00000271	PF13424.6	TPR_12	4	61	77	33.4	4.1e-08
TCONS_00000271	PF13424.6	TPR_12	19	77	77	35.8	7.5e-09
TCONS_00000271	PF13424.6	TPR_12	4	77	77	38.9	7.7e-10
TCONS_00000271	PF13424.6	TPR_12	8	64	77	19.5	0.00088
TCONS_00000271	PF02188.17	GoLoco	1	21	22	35.6	4.7e-09
TCONS_00000271	PF02188.17	GoLoco	1	22	22	35.6	4.7e-09
TCONS_00000271	PF02188.17	GoLoco	1	20	22	37.9	8.5e-10
TCONS_00000272	PF13176.6	TPR_7	2	35	36	20.9	0.00024
TCONS_00000272	PF13424.6	TPR_12	4	61	77	33.4	4.1e-08
TCONS_00000272	PF13424.6	TPR_12	19	77	77	35.8	7.5e-09
TCONS_00000272	PF13424.6	TPR_12	4	77	77	38.9	7.7e-10
TCONS_00000272	PF13424.6	TPR_12	8	64	77	19.5	0.00088
TCONS_00000272	PF02188.17	GoLoco	1	21	22	35.6	4.7e-09
TCONS_00000272	PF02188.17	GoLoco	1	22	22	35.6	4.7e-09
TCONS_00000272	PF02188.17	GoLoco	1	20	22	37.9	8.5e-10
TCONS_00004982	PF00520.31	Ion_trans	3	243	245	61.8	5.4e-17
TCONS_00004982	PF00027.29	cNMP_binding	3	87	89	54.1	1.2e-14
TCONS_00004992	PF04500.16	FLYWCH	2	47	62	25.7	9e-06
TCONS_00004992	PF04500.16	FLYWCH	1	62	62	48.2	8.7e-13
TCONS_00004993	PF04500.16	FLYWCH	2	62	62	58.5	5.1e-16
TCONS_00004993	PF04500.16	FLYWCH	2	47	62	25.7	9e-06
TCONS_00004993	PF04500.16	FLYWCH	1	62	62	48.2	8.7e-13
TCONS_00004993	PF04500.16	FLYWCH	1	62	62	56.3	2.5e-15
TCONS_00004994	PF04500.16	FLYWCH	2	62	62	58.8	4.2e-16
TCONS_00004994	PF04500.16	FLYWCH	2	47	62	25.7	9e-06
TCONS_00004994	PF04500.16	FLYWCH	1	62	62	48.2	8.7e-13
TCONS_00004995	PF04500.16	FLYWCH	2	47	62	25.7	9e-06
TCONS_00004995	PF04500.16	FLYWCH	1	62	62	48.2	8.7e-13
TCONS_00004996	PF04500.16	FLYWCH	10	62	62	28.9	9.3e-07
TCONS_00004996	PF04500.16	FLYWCH	1	62	62	56.2	2.7e-15
TCONS_00004997	PF04500.16	FLYWCH	2	23	62	10.2	0.63
TCONS_00004997	PF04500.16	FLYWCH	1	62	62	54.3	1e-14
TCONS_00000385	PF04500.16	FLYWCH	1	62	62	57.3	1.3e-15
TCONS_00000385	PF04500.16	FLYWCH	13	62	62	36	5.4e-09
TCONS_00000425	PF13489.6	Methyltransf_23	13	99	165	31.8	1.1e-07
TCONS_00005084	PF03820.17	Mtc	1	84	312	107.9	5.1e-31
TCONS_00000447	PF00965.17	TIMP	2	182	182	143.5	5.9e-42
TCONS_00000485	PF00271.31	Helicase_C	4	108	111	74.3	8.8e-21
TCONS_00000493	PF17900.1	Peptidase_M1_N	2	113	186	46.3	5.5e-12
TCONS_00005180	PF08205.12	C2-set_2	43	82	89	14.6	0.026
TCONS_00005180	PF08205.12	C2-set_2	5	85	89	50.5	1.7e-13
TCONS_00005180	PF13895.6	Ig_2	12	68	79	40.7	2.2e-10
TCONS_00000518	PF00498.26	FHA	1	69	69	24.5	2.6e-05
TCONS_00000518	PF00169.29	PH	3	101	105	43.8	2.8e-11
TCONS_00000519	PF00498.26	FHA	1	69	69	24.5	2.6e-05
TCONS_00000519	PF00169.29	PH	3	101	105	43.8	2.8e-11
TCONS_00000520	PF00498.26	FHA	1	69	69	24.5	2.6e-05
TCONS_00000520	PF00169.29	PH	3	101	105	43.8	2.8e-11
TCONS_00000521	PF00498.26	FHA	1	69	69	24.5	2.6e-05
TCONS_00000521	PF00169.29	PH	3	101	105	43.8	2.8e-11
TCONS_00000522	PF00498.26	FHA	1	69	69	24.5	2.6e-05
TCONS_00000522	PF00169.29	PH	3	101	105	43.8	2.8e-11
TCONS_00000523	PF00498.26	FHA	1	69	69	24.5	2.6e-05
TCONS_00000523	PF00169.29	PH	3	101	105	43.8	2.8e-11
TCONS_00000524	PF00498.26	FHA	1	69	69	24.4	2.7e-05
TCONS_00000524	PF00169.29	PH	3	101	105	43.8	2.9e-11
TCONS_00000525	PF00498.26	FHA	1	69	69	24.5	2.6e-05
TCONS_00000525	PF00169.29	PH	3	101	105	43.8	2.8e-11
TCONS_00000526	PF00498.26	FHA	1	69	69	24.5	2.6e-05
TCONS_00000526	PF00169.29	PH	3	101	105	43.8	2.8e-11
TCONS_00000527	PF00498.26	FHA	1	69	69	24.5	2.6e-05
TCONS_00000527	PF00169.29	PH	3	101	105	43.8	2.8e-11
TCONS_00000529	PF00498.26	FHA	1	69	69	24.5	2.6e-05
TCONS_00000529	PF00169.29	PH	3	101	105	43.8	2.8e-11
TCONS_00000530	PF00169.29	PH	3	101	105	44	2.6e-11
TCONS_00000532	PF00169.29	PH	3	101	105	46.7	3.5e-12
TCONS_00000533	PF00169.29	PH	3	101	105	46.7	3.6e-12
TCONS_00000534	PF00169.29	PH	3	101	105	46.7	3.6e-12
TCONS_00000535	PF00169.29	PH	3	101	105	46.7	3.6e-12
TCONS_00000536	PF00169.29	PH	3	101	105	46.7	3.5e-12
TCONS_00000537	PF00169.29	PH	3	101	105	46.7	3.5e-12
TCONS_00000538	PF00169.29	PH	3	101	105	47.3	2.3e-12
TCONS_00005210	PF00076.22	RRM_1	3	60	70	14.1	0.03
TCONS_00005210	PF11835.8	RRM_8	5	87	89	51.2	1e-13
TCONS_00005210	PF13893.6	RRM_5	13	124	125	111.5	1.9e-32
TCONS_00005210	PF00076.22	RRM_1	3	65	70	19.3	0.00071
TCONS_00005211	PF00076.22	RRM_1	3	60	70	14.2	0.028
TCONS_00005211	PF11835.8	RRM_8	5	87	89	51.3	9.9e-14
TCONS_00005211	PF13893.6	RRM_5	13	124	125	111.6	1.8e-32
TCONS_00005211	PF00076.22	RRM_1	3	65	70	19.4	0.00068
TCONS_00005212	PF00076.22	RRM_1	3	60	70	14.1	0.032
TCONS_00005212	PF11835.8	RRM_8	5	87	89	51.2	1.1e-13
TCONS_00005212	PF13893.6	RRM_5	13	124	125	111.4	2e-32
TCONS_00005212	PF00076.22	RRM_1	3	65	70	19.3	0.00075
TCONS_00005213	PF00076.22	RRM_1	3	60	70	14.1	0.032
TCONS_00005213	PF11835.8	RRM_8	5	87	89	51.2	1.1e-13
TCONS_00005213	PF13893.6	RRM_5	13	124	125	111.4	2e-32
TCONS_00005213	PF00076.22	RRM_1	3	65	70	19.3	0.00075
TCONS_00005214	PF00076.22	RRM_1	3	60	70	14	0.032
TCONS_00005214	PF11835.8	RRM_8	5	87	89	51.1	1.1e-13
TCONS_00005214	PF13893.6	RRM_5	13	124	125	111.3	2.1e-32
TCONS_00005214	PF00076.22	RRM_1	3	65	70	19.2	0.00078
TCONS_00005215	PF00076.22	RRM_1	3	60	70	14.2	0.03
TCONS_00005215	PF11835.8	RRM_8	5	87	89	51.3	1e-13
TCONS_00005215	PF13893.6	RRM_5	13	124	125	111.5	1.9e-32
TCONS_00005215	PF00076.22	RRM_1	3	65	70	19.4	0.00071
TCONS_00005216	PF00076.22	RRM_1	3	60	70	14.2	0.03
TCONS_00005216	PF11835.8	RRM_8	5	87	89	51.3	1e-13
TCONS_00005216	PF13893.6	RRM_5	13	124	125	111.5	1.9e-32
TCONS_00005216	PF00076.22	RRM_1	3	65	70	19.4	0.00071
TCONS_00005217	PF00076.22	RRM_1	3	60	70	14.2	0.029
TCONS_00005217	PF11835.8	RRM_8	5	87	89	51.3	1e-13
TCONS_00005217	PF13893.6	RRM_5	13	124	125	111.6	1.8e-32
TCONS_00005217	PF00076.22	RRM_1	3	65	70	19.4	0.00069
TCONS_00005218	PF00076.22	RRM_1	3	60	70	14.2	0.029
TCONS_00005218	PF11835.8	RRM_8	5	87	89	51.3	1e-13
TCONS_00005218	PF13893.6	RRM_5	13	124	125	111.5	1.8e-32
TCONS_00005218	PF00076.22	RRM_1	3	65	70	19.4	0.00069
TCONS_00005219	PF00076.22	RRM_1	3	60	70	14.1	0.03
TCONS_00005219	PF11835.8	RRM_8	5	87	89	51.2	1e-13
TCONS_00005219	PF13893.6	RRM_5	13	124	125	111.5	1.9e-32
TCONS_00005219	PF00076.22	RRM_1	3	65	70	19.3	0.00071
TCONS_00005220	PF00076.22	RRM_1	3	60	70	14.1	0.031
TCONS_00005220	PF11835.8	RRM_8	5	87	89	51.2	1.1e-13
TCONS_00005220	PF13893.6	RRM_5	13	124	125	111.4	2e-32
TCONS_00005220	PF00076.22	RRM_1	3	65	70	19.3	0.00075
TCONS_00005221	PF00076.22	RRM_1	3	60	70	14	0.033
TCONS_00005221	PF11835.8	RRM_8	5	87	89	51.1	1.2e-13
TCONS_00005221	PF13893.6	RRM_5	13	124	125	111.3	2.1e-32
TCONS_00005221	PF00076.22	RRM_1	3	65	70	19.2	0.00078
TCONS_00005222	PF00076.22	RRM_1	3	60	70	14.1	0.031
TCONS_00005222	PF11835.8	RRM_8	5	87	89	51.2	1.1e-13
TCONS_00005222	PF13893.6	RRM_5	13	124	125	111.4	2e-32
TCONS_00005222	PF00076.22	RRM_1	3	65	70	19.3	0.00075
TCONS_00005223	PF00076.22	RRM_1	3	60	70	14	0.032
TCONS_00005223	PF11835.8	RRM_8	5	87	89	51.1	1.1e-13
TCONS_00005223	PF13893.6	RRM_5	13	124	125	111.3	2.1e-32
TCONS_00005223	PF00076.22	RRM_1	3	65	70	19.2	0.00078
TCONS_00005224	PF00076.22	RRM_1	3	60	70	14.1	0.032
TCONS_00005224	PF11835.8	RRM_8	5	87	89	51.2	1.1e-13
TCONS_00005224	PF13893.6	RRM_5	13	124	125	111.4	2e-32
TCONS_00005224	PF00076.22	RRM_1	3	65	70	19.3	0.00075
TCONS_00005225	PF00076.22	RRM_1	3	60	70	14	0.033
TCONS_00005225	PF11835.8	RRM_8	5	87	89	51.1	1.2e-13
TCONS_00005225	PF13893.6	RRM_5	13	124	125	111.3	2.1e-32
TCONS_00005225	PF00076.22	RRM_1	3	65	70	19.2	0.00078
TCONS_00005259	PF01571.21	GCV_T	44	139	257	39.9	3.1e-10
TCONS_00005259	PF10170.9	C6_DPF	1	77	95	81.1	5.6e-23
TCONS_00005291	PF01593.24	Amino_oxidase	1	101	452	54.5	1.2e-14
TCONS_00005292	PF01593.24	Amino_oxidase	1	202	452	64.5	1.1e-17
TCONS_00000618	PF00078.27	RVT_1	13	96	222	44.7	1.1e-11
TCONS_00005328	PF10183.9	ESSS	13	105	105	114.9	1.8e-33
TCONS_00005329	PF10183.9	ESSS	13	105	105	114.7	2e-33
TCONS_00005330	PF04420.14	CHD5	2	159	159	55	8.4e-15
TCONS_00005331	PF00102.27	Y_phosphatase	1	234	235	276	2.5e-82
TCONS_00005331	PF00102.27	Y_phosphatase	3	184	235	128.9	2.2e-37
TCONS_00005332	PF00041.21	fn3	1	85	85	62.1	4.6e-17
TCONS_00005332	PF00041.21	fn3	2	77	85	25.1	1.6e-05
TCONS_00005332	PF00102.27	Y_phosphatase	1	234	235	274.3	8.1e-82
TCONS_00005332	PF00102.27	Y_phosphatase	4	184	235	127.4	6.1e-37
TCONS_00005333	PF00041.21	fn3	1	85	85	62.1	4.6e-17
TCONS_00005333	PF00041.21	fn3	2	77	85	25.1	1.6e-05
TCONS_00005333	PF00102.27	Y_phosphatase	1	234	235	274.3	8.1e-82
TCONS_00005333	PF00102.27	Y_phosphatase	4	184	235	127.4	6.1e-37
TCONS_00005334	PF00041.21	fn3	1	85	85	62.1	4.6e-17
TCONS_00005334	PF00041.21	fn3	2	77	85	25.1	1.6e-05
TCONS_00005334	PF00102.27	Y_phosphatase	1	234	235	274.3	8.1e-82
TCONS_00005334	PF00102.27	Y_phosphatase	4	184	235	127.4	6.1e-37
TCONS_00005335	PF00041.21	fn3	1	85	85	62.1	4.6e-17
TCONS_00005335	PF00041.21	fn3	2	77	85	25.1	1.6e-05
TCONS_00005335	PF00102.27	Y_phosphatase	1	234	235	274.3	8.1e-82
TCONS_00005335	PF00102.27	Y_phosphatase	4	184	235	127.4	6.1e-37
TCONS_00005336	PF00102.27	Y_phosphatase	1	234	235	276	2.5e-82
TCONS_00005336	PF00102.27	Y_phosphatase	3	184	235	128.9	2.2e-37
TCONS_00005337	PF00102.27	Y_phosphatase	1	234	235	276	2.5e-82
TCONS_00005337	PF00102.27	Y_phosphatase	3	184	235	128.9	2.2e-37
TCONS_00005338	PF00041.21	fn3	1	85	85	62.1	4.6e-17
TCONS_00005338	PF00041.21	fn3	2	77	85	25.1	1.6e-05
TCONS_00005338	PF00102.27	Y_phosphatase	1	234	235	274.3	8.1e-82
TCONS_00005338	PF00102.27	Y_phosphatase	4	184	235	127.4	6.1e-37
TCONS_00005339	PF00041.21	fn3	1	85	85	62.1	4.6e-17
TCONS_00005339	PF00041.21	fn3	2	77	85	25.1	1.6e-05
TCONS_00005339	PF00102.27	Y_phosphatase	1	234	235	274.3	8.1e-82
TCONS_00005339	PF00102.27	Y_phosphatase	4	184	235	127.4	6.1e-37
TCONS_00005340	PF00041.21	fn3	2	85	85	47.5	1.7e-12
TCONS_00005340	PF00041.21	fn3	8	84	85	51	1.4e-13
TCONS_00005340	PF00041.21	fn3	1	85	85	62	4.9e-17
TCONS_00005340	PF00041.21	fn3	2	77	85	25	1.7e-05
TCONS_00005340	PF00102.27	Y_phosphatase	1	234	235	274.2	8.8e-82
TCONS_00005340	PF00102.27	Y_phosphatase	4	184	235	127.3	6.6e-37
TCONS_00005341	PF00041.21	fn3	2	85	85	47.5	1.7e-12
TCONS_00005341	PF00041.21	fn3	8	84	85	51	1.4e-13
TCONS_00005341	PF00041.21	fn3	1	85	85	62	4.9e-17
TCONS_00005341	PF00041.21	fn3	2	77	85	25	1.7e-05
TCONS_00005341	PF00102.27	Y_phosphatase	1	234	235	274.2	8.8e-82
TCONS_00005341	PF00102.27	Y_phosphatase	4	184	235	127.3	6.6e-37
TCONS_00005342	PF00041.21	fn3	1	85	85	62.1	4.6e-17
TCONS_00005342	PF00041.21	fn3	2	77	85	25.1	1.6e-05
TCONS_00005342	PF00102.27	Y_phosphatase	1	234	235	274.3	8.1e-82
TCONS_00005342	PF00102.27	Y_phosphatase	4	184	235	127.4	6.1e-37
TCONS_00005343	PF00041.21	fn3	1	85	85	62.1	4.6e-17
TCONS_00005343	PF00041.21	fn3	2	77	85	25.1	1.6e-05
TCONS_00005343	PF00102.27	Y_phosphatase	1	234	235	274.3	8.1e-82
TCONS_00005343	PF00102.27	Y_phosphatase	4	184	235	127.4	6.1e-37
TCONS_00005344	PF00041.21	fn3	1	85	85	62.1	4.6e-17
TCONS_00005344	PF00041.21	fn3	2	77	85	25.1	1.6e-05
TCONS_00005344	PF00102.27	Y_phosphatase	1	234	235	274.3	8.1e-82
TCONS_00005344	PF00102.27	Y_phosphatase	4	184	235	127.4	6.1e-37
TCONS_00005345	PF00041.21	fn3	1	85	85	62.1	4.6e-17
TCONS_00005345	PF00041.21	fn3	2	77	85	25.1	1.6e-05
TCONS_00005345	PF00102.27	Y_phosphatase	1	234	235	274.3	8.1e-82
TCONS_00005345	PF00102.27	Y_phosphatase	4	184	235	127.4	6.1e-37
TCONS_00000661	PF11559.8	ADIP	58	137	152	19.9	0.00061
TCONS_00000680	PF05282.11	AAR2	1	345	352	254.7	1.7e-75
TCONS_00000681	PF05282.11	AAR2	1	345	352	254.7	1.7e-75
TCONS_00000682	PF00022.19	Actin	126	407	407	318.8	4.1e-95
TCONS_00000682	PF00022.19	Actin	2	128	407	166.8	5.9e-49
TCONS_00000683	PF03435.18	Sacchrp_dh_NADP	2	130	130	70.2	1.9e-19
TCONS_00000684	PF03435.18	Sacchrp_dh_NADP	2	130	130	70.2	1.9e-19
TCONS_00000685	PF00611.23	FCH	2	77	77	55.1	6.8e-15
TCONS_00000685	PF00620.27	RhoGAP	1	109	152	88.6	3.5e-25
TCONS_00000685	PF00018.28	SH3_1	2	47	48	43.5	1.8e-11
TCONS_00000686	PF00611.23	FCH	2	77	77	55.1	6.8e-15
TCONS_00000686	PF00620.27	RhoGAP	1	109	152	88.6	3.5e-25
TCONS_00000686	PF00018.28	SH3_1	2	47	48	43.5	1.8e-11
TCONS_00000687	PF00611.23	FCH	2	77	77	55.1	6.8e-15
TCONS_00000687	PF00620.27	RhoGAP	1	109	152	88.6	3.5e-25
TCONS_00000687	PF00620.27	RhoGAP	130	150	152	19.3	0.0008
TCONS_00000687	PF00018.28	SH3_1	2	47	48	45.2	4.9e-12
TCONS_00000688	PF00611.23	FCH	2	77	77	55.1	6.8e-15
TCONS_00000688	PF00620.27	RhoGAP	1	109	152	88.6	3.5e-25
TCONS_00000688	PF00018.28	SH3_1	2	47	48	43.5	1.8e-11
TCONS_00000689	PF00611.23	FCH	2	77	77	55.1	6.8e-15
TCONS_00000689	PF00620.27	RhoGAP	1	109	152	88.6	3.5e-25
TCONS_00000689	PF00620.27	RhoGAP	130	150	152	19.3	0.0008
TCONS_00000689	PF00018.28	SH3_1	2	47	48	45.2	4.9e-12
TCONS_00000690	PF00611.23	FCH	2	77	77	55.1	6.8e-15
TCONS_00000690	PF00620.27	RhoGAP	1	109	152	88.6	3.5e-25
TCONS_00000690	PF00018.28	SH3_1	2	47	48	43.5	1.8e-11
TCONS_00005435	PF00919.20	UPF0004	1	98	98	103.2	5.8e-30
TCONS_00005435	PF04055.21	Radical_SAM	1	166	167	124.3	6.3e-36
TCONS_00005435	PF01938.20	TRAM	3	62	62	35.9	5.4e-09
TCONS_00000726	PF05858.12	BIV_Env	235	277	548	17.9	0.0007
TCONS_00000759	PF07714.17	Pkinase_Tyr	3	256	259	169.4	8.5e-50
TCONS_00000759	PF01822.19	WSC	1	82	82	41.1	1.5e-10
TCONS_00000759	PF00041.21	fn3	2	23	85	9.8	1
TCONS_00000759	PF00041.21	fn3	27	77	85	24.9	1.9e-05
TCONS_00000759	PF00041.21	fn3	1	39	85	7.1	6.9
TCONS_00005468	PF13091.6	PLDc_2	79	127	133	20.6	0.00033
TCONS_00005468	PF13091.6	PLDc_2	10	132	133	25.4	1.1e-05
TCONS_00005469	PF00630.19	Filamin	61	102	103	45	1.6e-11
TCONS_00005469	PF00630.19	Filamin	47	103	103	22.7	0.00014
TCONS_00005469	PF00630.19	Filamin	2	103	103	68.1	9.5e-19
TCONS_00005469	PF00630.19	Filamin	49	103	103	36.2	8.4e-09
TCONS_00005469	PF00630.19	Filamin	5	103	103	61.4	1.2e-16
TCONS_00005469	PF00630.19	Filamin	17	103	103	31	3.5e-07
TCONS_00005469	PF00630.19	Filamin	2	103	103	43.4	4.8e-11
TCONS_00005469	PF00630.19	Filamin	2	103	103	38.8	1.3e-09
TCONS_00005469	PF00630.19	Filamin	59	91	103	23.8	5.8e-05
TCONS_00005470	PF00630.19	Filamin	61	102	103	45	1.6e-11
TCONS_00005470	PF00630.19	Filamin	47	103	103	22.7	0.00014
TCONS_00005470	PF00630.19	Filamin	2	103	103	68.1	9.5e-19
TCONS_00005470	PF00630.19	Filamin	49	103	103	36.2	8.4e-09
TCONS_00005470	PF00630.19	Filamin	5	103	103	61.4	1.2e-16
TCONS_00005470	PF00630.19	Filamin	17	103	103	31	3.5e-07
TCONS_00005470	PF00630.19	Filamin	2	103	103	43.4	4.8e-11
TCONS_00005470	PF00630.19	Filamin	2	103	103	38.8	1.3e-09
TCONS_00005471	PF00630.19	Filamin	61	102	103	45	1.6e-11
TCONS_00005471	PF00630.19	Filamin	47	103	103	22.7	0.00014
TCONS_00005471	PF00630.19	Filamin	2	103	103	68.1	9.5e-19
TCONS_00005471	PF00630.19	Filamin	49	103	103	36.2	8.4e-09
TCONS_00005471	PF00630.19	Filamin	5	103	103	61.4	1.2e-16
TCONS_00005471	PF00630.19	Filamin	17	103	103	31	3.5e-07
TCONS_00005471	PF00630.19	Filamin	2	103	103	43.4	4.8e-11
TCONS_00005471	PF00630.19	Filamin	2	103	103	38.8	1.3e-09
TCONS_00005471	PF00307.31	CH	3	108	109	82.1	3e-23
TCONS_00005471	PF00307.31	CH	3	104	109	43.8	2.4e-11
TCONS_00005471	PF00630.19	Filamin	2	102	103	57.2	2.5e-15
TCONS_00005471	PF00630.19	Filamin	2	102	103	39.7	6.9e-10
TCONS_00005471	PF00630.19	Filamin	2	34	103	22	0.00023
TCONS_00005471	PF00630.19	Filamin	11	102	103	30.2	6.3e-07
TCONS_00005471	PF00630.19	Filamin	4	103	103	67.2	1.9e-18
TCONS_00005471	PF16586.5	DUF5060	48	69	70	8.8	2
TCONS_00005471	PF00630.19	Filamin	3	102	103	28.6	1.9e-06
TCONS_00005471	PF00630.19	Filamin	51	91	103	19.7	0.0011
TCONS_00005471	PF00630.19	Filamin	2	102	103	54.2	2.1e-14
TCONS_00005471	PF00630.19	Filamin	2	103	103	50.5	2.9e-13
TCONS_00005472	PF00630.19	Filamin	61	102	103	45	1.6e-11
TCONS_00005472	PF00630.19	Filamin	47	103	103	22.7	0.00014
TCONS_00005472	PF00630.19	Filamin	2	103	103	68.1	9.5e-19
TCONS_00005472	PF00630.19	Filamin	49	103	103	36.2	8.4e-09
TCONS_00005472	PF00630.19	Filamin	5	103	103	61.4	1.2e-16
TCONS_00005472	PF00630.19	Filamin	17	103	103	31	3.5e-07
TCONS_00005472	PF00630.19	Filamin	2	103	103	43.4	4.8e-11
TCONS_00005472	PF00630.19	Filamin	2	103	103	38.8	1.3e-09
TCONS_00005472	PF00307.31	CH	3	108	109	82.1	2.9e-23
TCONS_00005472	PF00307.31	CH	3	104	109	43.8	2.3e-11
TCONS_00005472	PF00630.19	Filamin	2	102	103	57.2	2.4e-15
TCONS_00005472	PF00630.19	Filamin	2	102	103	39.7	6.9e-10
TCONS_00005472	PF00630.19	Filamin	2	34	103	22	0.00023
TCONS_00005472	PF00630.19	Filamin	11	102	103	30.2	6.3e-07
TCONS_00005472	PF00630.19	Filamin	4	103	103	67.2	1.9e-18
TCONS_00005472	PF16586.5	DUF5060	48	69	70	8.8	2
TCONS_00005472	PF00630.19	Filamin	3	102	103	28.6	1.9e-06
TCONS_00005472	PF00630.19	Filamin	51	91	103	19.7	0.0011
TCONS_00005472	PF00630.19	Filamin	2	102	103	54.2	2.1e-14
TCONS_00005472	PF00630.19	Filamin	2	103	103	50.5	2.9e-13
TCONS_00005473	PF00630.19	Filamin	61	102	103	45	1.6e-11
TCONS_00005473	PF00630.19	Filamin	47	103	103	22.7	0.00014
TCONS_00005473	PF00630.19	Filamin	2	103	103	68.1	9.5e-19
TCONS_00005473	PF00630.19	Filamin	49	103	103	36.2	8.4e-09
TCONS_00005473	PF00630.19	Filamin	5	103	103	61.4	1.2e-16
TCONS_00005473	PF00630.19	Filamin	17	103	103	31	3.5e-07
TCONS_00005473	PF00630.19	Filamin	2	103	103	43.4	4.8e-11
TCONS_00005473	PF00630.19	Filamin	2	103	103	38.8	1.3e-09
TCONS_00005473	PF00630.19	Filamin	2	102	103	39.7	6.9e-10
TCONS_00005473	PF00630.19	Filamin	2	34	103	22	0.00023
TCONS_00005473	PF00630.19	Filamin	11	102	103	30.2	6.3e-07
TCONS_00005473	PF00630.19	Filamin	4	103	103	67.2	1.9e-18
TCONS_00005473	PF16586.5	DUF5060	48	69	70	8.8	2
TCONS_00005473	PF00630.19	Filamin	3	102	103	28.6	1.9e-06
TCONS_00005473	PF00630.19	Filamin	51	91	103	19.7	0.0011
TCONS_00005473	PF00307.31	CH	2	108	109	83.2	1.4e-23
TCONS_00005473	PF00307.31	CH	3	104	109	44.9	1.1e-11
TCONS_00005473	PF00630.19	Filamin	2	102	103	58.2	1.2e-15
TCONS_00005473	PF00630.19	Filamin	2	102	103	54.2	2.1e-14
TCONS_00005473	PF00630.19	Filamin	2	103	103	50.5	2.9e-13
TCONS_00005474	PF00630.19	Filamin	61	102	103	45	1.6e-11
TCONS_00005474	PF00630.19	Filamin	47	103	103	22.7	0.00014
TCONS_00005474	PF00630.19	Filamin	2	103	103	68.1	9.5e-19
TCONS_00005474	PF00630.19	Filamin	49	103	103	36.2	8.4e-09
TCONS_00005474	PF00630.19	Filamin	5	103	103	61.4	1.2e-16
TCONS_00005474	PF00630.19	Filamin	17	103	103	31	3.5e-07
TCONS_00005474	PF00630.19	Filamin	2	103	103	43.4	4.8e-11
TCONS_00005474	PF00630.19	Filamin	2	103	103	38.8	1.3e-09
TCONS_00005474	PF00307.31	CH	3	108	109	82.2	2.7e-23
TCONS_00005474	PF00307.31	CH	3	104	109	43.9	2.2e-11
TCONS_00005474	PF00630.19	Filamin	2	102	103	57.3	2.3e-15
TCONS_00005474	PF00630.19	Filamin	2	102	103	39.7	6.9e-10
TCONS_00005474	PF00630.19	Filamin	2	34	103	22	0.00023
TCONS_00005474	PF00630.19	Filamin	11	102	103	30.2	6.3e-07
TCONS_00005474	PF00630.19	Filamin	4	103	103	67.2	1.9e-18
TCONS_00005474	PF16586.5	DUF5060	48	69	70	8.8	2
TCONS_00005474	PF00630.19	Filamin	3	102	103	28.6	1.9e-06
TCONS_00005474	PF00630.19	Filamin	51	91	103	19.7	0.0011
TCONS_00005474	PF00630.19	Filamin	2	102	103	54.2	2.1e-14
TCONS_00005474	PF00630.19	Filamin	2	103	103	50.5	2.9e-13
TCONS_00005475	PF00630.19	Filamin	61	102	103	45	1.6e-11
TCONS_00005475	PF00630.19	Filamin	47	103	103	22.7	0.00014
TCONS_00005475	PF00630.19	Filamin	2	103	103	68.1	9.5e-19
TCONS_00005475	PF00630.19	Filamin	49	103	103	36.2	8.4e-09
TCONS_00005475	PF00630.19	Filamin	5	103	103	61.4	1.2e-16
TCONS_00005475	PF00630.19	Filamin	17	103	103	31	3.5e-07
TCONS_00005475	PF00630.19	Filamin	2	103	103	43.4	4.8e-11
TCONS_00005475	PF00630.19	Filamin	2	103	103	38.8	1.3e-09
TCONS_00005475	PF00630.19	Filamin	2	102	103	39.7	6.9e-10
TCONS_00005475	PF00630.19	Filamin	2	34	103	22	0.00023
TCONS_00005475	PF00630.19	Filamin	11	102	103	30.2	6.3e-07
TCONS_00005475	PF00630.19	Filamin	4	103	103	67.2	1.9e-18
TCONS_00005475	PF16586.5	DUF5060	48	69	70	8.8	2
TCONS_00005475	PF00630.19	Filamin	3	102	103	28.6	1.9e-06
TCONS_00005475	PF00630.19	Filamin	51	91	103	19.7	0.0011
TCONS_00005475	PF00307.31	CH	2	108	109	83.3	1.3e-23
TCONS_00005475	PF00307.31	CH	3	104	109	45	1e-11
TCONS_00005475	PF00630.19	Filamin	2	102	103	58.3	1.1e-15
TCONS_00005475	PF00630.19	Filamin	2	102	103	54.2	2.1e-14
TCONS_00005475	PF00630.19	Filamin	2	103	103	50.5	2.9e-13
TCONS_00005476	PF00089.26	Trypsin	77	221	221	94.6	7.2e-27
TCONS_00005491	PF00078.27	RVT_1	63	219	222	64	1.3e-17
TCONS_00005491	PF17919.1	RT_RNaseH_2	1	99	100	113.1	5e-33
TCONS_00005491	PF17921.1	Integrase_H2C2	1	53	58	59.8	2e-16
TCONS_00005491	PF00665.26	rve	2	117	119	79.6	2e-22
TCONS_00005533	PF17820.1	PDZ_6	2	54	56	41.9	6.4e-11
TCONS_00000804	PF17820.1	PDZ_6	2	45	56	44.5	9.8e-12
TCONS_00005564	PF00226.31	DnaJ	1	63	63	78.4	3.1e-22
TCONS_00005565	PF00226.31	DnaJ	1	63	63	78.4	3.1e-22
TCONS_00005566	PF00226.31	DnaJ	1	63	63	78.4	3.1e-22
TCONS_00005567	PF00226.31	DnaJ	1	63	63	78.4	3.1e-22
TCONS_00005568	PF00226.31	DnaJ	1	63	63	78.2	3.6e-22
TCONS_00005569	PF00226.31	DnaJ	1	63	63	78.2	3.6e-22
TCONS_00005570	PF00226.31	DnaJ	1	63	63	78.2	3.6e-22
TCONS_00005571	PF00226.31	DnaJ	1	63	63	78.4	3.1e-22
TCONS_00005572	PF00226.31	DnaJ	1	63	63	78.2	3.6e-22
TCONS_00005573	PF00226.31	DnaJ	1	63	63	78.4	3.1e-22
TCONS_00000870	PF00079.20	Serpin	6	121	371	44.8	1e-11
TCONS_00000870	PF00079.20	Serpin	143	266	371	81.7	6.4e-23
TCONS_00000871	PF00079.20	Serpin	6	121	371	44.8	1e-11
TCONS_00000871	PF00079.20	Serpin	143	266	371	81.7	6.4e-23
TCONS_00000879	PF00079.20	Serpin	6	121	371	44.8	1e-11
TCONS_00000879	PF00079.20	Serpin	143	266	371	81.7	6.4e-23
TCONS_00000880	PF00079.20	Serpin	6	121	371	44.8	1e-11
TCONS_00000880	PF00079.20	Serpin	143	266	371	81.7	6.3e-23
TCONS_00000881	PF00079.20	Serpin	6	121	371	44.8	1e-11
TCONS_00000881	PF00079.20	Serpin	143	266	371	81.7	6.3e-23
TCONS_00000886	PF02221.15	E1_DerP2_DerF2	1	133	134	59.7	3.9e-16
TCONS_00000887	PF02221.15	E1_DerP2_DerF2	1	133	134	59.7	3.9e-16
TCONS_00000889	PF02221.15	E1_DerP2_DerF2	1	133	134	60.3	2.6e-16
TCONS_00000890	PF02221.15	E1_DerP2_DerF2	1	133	134	60.5	2.2e-16
TCONS_00000892	PF00400.32	WD40	17	37	38	8.4	4.1
TCONS_00000892	PF00400.32	WD40	4	38	38	28.8	1.5e-06
TCONS_00000892	PF00400.32	WD40	7	38	38	17.4	0.006
TCONS_00005598	PF01498.18	HTH_Tnp_Tc3_2	1	68	72	45.8	5.4e-12
TCONS_00005598	PF13358.6	DDE_3	62	145	146	45.4	6.5e-12
TCONS_00005599	PF13358.6	DDE_3	2	145	146	59.9	2.2e-16
TCONS_00000897	PF00587.25	tRNA-synt_2b	7	178	179	128.2	3.2e-37
TCONS_00000897	PF02403.22	Seryl_tRNA_N	1	105	108	68.1	6.7e-19
TCONS_00000898	PF00587.25	tRNA-synt_2b	7	178	179	128.7	2.3e-37
TCONS_00000898	PF02403.22	Seryl_tRNA_N	1	105	108	68.1	6.7e-19
TCONS_00000915	PF00611.23	FCH	2	74	77	34.1	2.5e-08
TCONS_00000946	PF02466.19	Tim17	8	110	111	52.7	4.5e-14
TCONS_00000957	PF13518.6	HTH_28	1	52	52	25.7	9.4e-06
TCONS_00000957	PF01498.18	HTH_Tnp_Tc3_2	5	71	72	70.7	9.1e-20
TCONS_00000957	PF13358.6	DDE_3	2	145	146	62.9	2.7e-17
TCONS_00000964	PF05649.13	Peptidase_M13_N	2	378	382	181.7	3.5e-53
TCONS_00000964	PF01431.21	Peptidase_M13	6	204	205	175.3	1.2e-51
TCONS_00000965	PF05649.13	Peptidase_M13_N	1	379	382	210.3	6.8e-62
TCONS_00000965	PF01431.21	Peptidase_M13	8	203	205	170.4	3.6e-50
TCONS_00000966	PF05649.13	Peptidase_M13_N	1	379	382	188.1	3.8e-55
TCONS_00000966	PF01431.21	Peptidase_M13	3	205	205	172.1	1.1e-50
TCONS_00005732	PF13460.6	NAD_binding_10	1	184	184	113.6	9.5e-33
TCONS_00005734	PF13460.6	NAD_binding_10	1	184	184	113.6	9.5e-33
TCONS_00005750	PF13086.6	AAA_11	192	257	261	33.5	3.7e-08
TCONS_00005750	PF13087.6	AAA_12	2	197	199	155.1	1.7e-45
TCONS_00005750	PF13086.6	AAA_11	1	76	261	41.2	1.6e-10
TCONS_00005751	PF13086.6	AAA_11	192	257	261	33.5	3.7e-08
TCONS_00005751	PF13087.6	AAA_12	2	197	199	155.1	1.7e-45
TCONS_00005751	PF13086.6	AAA_11	1	76	261	41.2	1.6e-10
TCONS_00005752	PF00876.18	Innexin	1	349	351	316.2	2.9e-94
TCONS_00005753	PF00876.18	Innexin	1	349	351	316.2	2.9e-94
TCONS_00005754	PF00876.18	Innexin	1	349	351	316.2	2.9e-94
TCONS_00005755	PF00876.18	Innexin	1	349	351	316.2	2.9e-94
TCONS_00005756	PF00876.18	Innexin	1	349	351	316.2	2.9e-94
TCONS_00005757	PF00876.18	Innexin	1	349	351	316.2	2.9e-94
TCONS_00005758	PF00876.18	Innexin	1	349	351	316.2	2.9e-94
TCONS_00001112	PF00028.17	Cadherin	2	92	93	26.3	7.7e-06
TCONS_00001112	PF00028.17	Cadherin	18	92	93	35	1.5e-08
TCONS_00001112	PF00028.17	Cadherin	1	77	93	55.7	5.2e-15
TCONS_00001112	PF00028.17	Cadherin	1	92	93	35.6	9.7e-09
TCONS_00001112	PF00028.17	Cadherin	6	73	93	7.7	4.8
TCONS_00001112	PF00028.17	Cadherin	26	92	93	15.9	0.013
TCONS_00001112	PF00028.17	Cadherin	9	92	93	31.8	1.5e-07
TCONS_00001112	PF00028.17	Cadherin	1	72	93	10.9	0.49
TCONS_00001112	PF00028.17	Cadherin	8	90	93	44.3	1.9e-11
TCONS_00001112	PF00028.17	Cadherin	3	59	93	27.6	3e-06
TCONS_00001113	PF00028.17	Cadherin	2	92	93	26.3	7.7e-06
TCONS_00001113	PF00028.17	Cadherin	18	92	93	35	1.5e-08
TCONS_00001113	PF00028.17	Cadherin	1	77	93	55.7	5.2e-15
TCONS_00001113	PF00028.17	Cadherin	1	92	93	35.6	9.7e-09
TCONS_00001113	PF00028.17	Cadherin	6	73	93	7.7	4.8
TCONS_00001113	PF00028.17	Cadherin	26	92	93	15.9	0.013
TCONS_00001113	PF00028.17	Cadherin	9	92	93	31.8	1.5e-07
TCONS_00001113	PF00028.17	Cadherin	1	72	93	10.9	0.49
TCONS_00001113	PF00028.17	Cadherin	8	90	93	44.3	1.9e-11
TCONS_00001113	PF00028.17	Cadherin	3	59	93	27.6	3e-06
TCONS_00001114	PF00028.17	Cadherin	2	92	93	26.3	7.7e-06
TCONS_00001114	PF00028.17	Cadherin	18	92	93	35	1.5e-08
TCONS_00001114	PF00028.17	Cadherin	1	77	93	55.7	5.2e-15
TCONS_00001114	PF00028.17	Cadherin	1	92	93	35.6	9.7e-09
TCONS_00001114	PF00028.17	Cadherin	6	73	93	7.7	4.8
TCONS_00001114	PF00028.17	Cadherin	26	92	93	15.9	0.013
TCONS_00001114	PF00028.17	Cadherin	9	92	93	31.8	1.5e-07
TCONS_00001114	PF00028.17	Cadherin	1	72	93	10.9	0.49
TCONS_00001114	PF00028.17	Cadherin	8	90	93	44.3	1.9e-11
TCONS_00001114	PF00028.17	Cadherin	3	59	93	27.6	3e-06
TCONS_00005802	PF02798.20	GST_N	16	74	76	43.1	3.9e-11
TCONS_00005802	PF00043.25	GST_C	15	87	93	30.5	3.1e-07
TCONS_00005803	PF00043.25	GST_C	14	87	93	31.1	2e-07
TCONS_00005804	PF00043.25	GST_C	16	87	93	32	1.1e-07
TCONS_00005804	PF00043.25	GST_C	15	87	93	32.2	9.4e-08
TCONS_00005804	PF13417.6	GST_N_3	2	73	75	54.3	1.3e-14
TCONS_00001118	PF02798.20	GST_N	8	76	76	51	1.3e-13
TCONS_00001118	PF13410.6	GST_C_2	7	68	69	37.2	2.2e-09
TCONS_00001119	PF13417.6	GST_N_3	33	73	75	38	1.7e-09
TCONS_00001123	PF00390.19	malic	1	182	182	264.5	4.6e-79
TCONS_00001123	PF03949.15	Malic_M	1	258	258	332.9	1.1e-99
TCONS_00001124	PF00390.19	malic	1	182	182	264.4	4.6e-79
TCONS_00001124	PF03949.15	Malic_M	1	258	258	332.8	1.1e-99
TCONS_00001125	PF12032.8	CLIP	1	55	55	41.4	1.3e-10
TCONS_00001125	PF00089.26	Trypsin	11	221	221	153.3	8.2e-45
TCONS_00001126	PF12032.8	CLIP	1	55	55	41.4	1.3e-10
TCONS_00001126	PF00089.26	Trypsin	11	221	221	153.3	8.2e-45
TCONS_00001127	PF12032.8	CLIP	1	55	55	37.2	2.7e-09
TCONS_00001127	PF00089.26	Trypsin	3	221	221	172.1	1.5e-50
TCONS_00001128	PF12032.8	CLIP	1	55	55	37.2	2.7e-09
TCONS_00001128	PF00089.26	Trypsin	3	221	221	172.1	1.5e-50
TCONS_00005820	PF00293.28	NUDIX	2	120	131	18	0.0022
TCONS_00001138	PF00443.29	UCH	1	257	257	199.6	6.2e-59
TCONS_00001141	PF00443.29	UCH	1	257	257	199.6	6.2e-59
TCONS_00001147	PF00443.29	UCH	1	257	257	199.6	6.2e-59
TCONS_00001200	PF09379.10	FERM_N	1	64	65	48.3	6.9e-13
TCONS_00001200	PF00373.18	FERM_M	5	118	118	71.9	5.6e-20
TCONS_00001200	PF09380.10	FERM_C	3	93	94	68.1	6.4e-19
TCONS_00001201	PF09379.10	FERM_N	1	64	65	49.1	4e-13
TCONS_00001201	PF00373.18	FERM_M	5	118	118	72.7	3.1e-20
TCONS_00001201	PF09380.10	FERM_C	3	93	94	68.9	3.7e-19
TCONS_00001202	PF09379.10	FERM_N	1	64	65	48.7	5.1e-13
TCONS_00001202	PF00373.18	FERM_M	5	118	118	72.3	4.1e-20
TCONS_00001202	PF09380.10	FERM_C	3	93	94	68.6	4.7e-19
TCONS_00001203	PF09379.10	FERM_N	1	64	65	48.3	6.9e-13
TCONS_00001203	PF00373.18	FERM_M	5	118	118	71.9	5.6e-20
TCONS_00001203	PF09380.10	FERM_C	3	93	94	68.1	6.4e-19
TCONS_00001204	PF09379.10	FERM_N	1	64	65	48.3	7.3e-13
TCONS_00001204	PF00373.18	FERM_M	5	118	118	71.8	6e-20
TCONS_00001204	PF09380.10	FERM_C	3	93	94	68	6.9e-19
TCONS_00001205	PF09379.10	FERM_N	1	64	65	49.1	3.9e-13
TCONS_00001205	PF00373.18	FERM_M	5	118	118	72.8	3e-20
TCONS_00001205	PF09380.10	FERM_C	3	93	94	69	3.5e-19
TCONS_00001206	PF09379.10	FERM_N	1	64	65	49	4.3e-13
TCONS_00001206	PF00373.18	FERM_M	5	118	118	72.6	3.4e-20
TCONS_00001206	PF09380.10	FERM_C	3	93	94	68.8	3.9e-19
TCONS_00001207	PF09379.10	FERM_N	1	64	65	48.3	7.2e-13
TCONS_00001207	PF00373.18	FERM_M	5	118	118	71.8	5.9e-20
TCONS_00001207	PF09380.10	FERM_C	3	93	94	68.1	6.7e-19
TCONS_00001208	PF09379.10	FERM_N	1	64	65	48.8	4.9e-13
TCONS_00001208	PF00373.18	FERM_M	5	118	118	72.4	3.9e-20
TCONS_00001208	PF09380.10	FERM_C	3	93	94	68.6	4.5e-19
TCONS_00001237	PF03256.16	ANAPC10	50	183	185	214	1.3e-63
TCONS_00001246	PF00024.26	PAN_1	18	56	79	8.6	1.8
TCONS_00001246	PF00024.26	PAN_1	3	79	79	50.7	1.3e-13
TCONS_00001246	PF00024.26	PAN_1	1	79	79	35.2	9.1e-09
TCONS_00001251	PF16118.5	DUF4834	6	81	99	20	0.001
TCONS_00005896	PF00071.22	Ras	1	159	162	194.9	6.5e-58
TCONS_00001287	PF06027.12	SLC35F	100	179	299	19.1	0.00076
TCONS_00001366	PF02892.15	zf-BED	1	43	44	34.4	1.6e-08
TCONS_00005928	PF02892.15	zf-BED	1	43	44	31.8	1.1e-07
TCONS_00001367	PF02892.15	zf-BED	3	44	44	24.1	2.7e-05
TCONS_00001367	PF02892.15	zf-BED	3	44	44	21	0.00025
TCONS_00001367	PF02892.15	zf-BED	2	44	44	29.7	4.9e-07
TCONS_00001367	PF02892.15	zf-BED	1	43	44	33	4.3e-08
TCONS_00001367	PF02892.15	zf-BED	3	43	44	12.1	0.15
TCONS_00005929	PF02892.15	zf-BED	2	43	44	27.3	2.6e-06
TCONS_00001399	PF05699.14	Dimer_Tnp_hAT	10	83	86	31.6	1e-07
TCONS_00001400	PF05699.14	Dimer_Tnp_hAT	10	83	86	31.6	1e-07
TCONS_00001404	PF00646.33	F-box	3	36	48	46.5	2.2e-12
TCONS_00001404	PF12799.7	LRR_4	2	36	44	10.3	0.77
TCONS_00001404	PF12799.7	LRR_4	1	39	44	9.3	1.6
TCONS_00001419	PF01699.24	Na_Ca_ex	2	150	151	104.3	5.5e-30
TCONS_00001419	PF16494.5	Na_Ca_ex_C	1	124	127	141.1	2.5e-41
TCONS_00001419	PF03160.14	Calx-beta	4	100	100	103.2	6.7e-30
TCONS_00001419	PF03160.14	Calx-beta	1	99	100	86.9	8.3e-25
TCONS_00001419	PF01699.24	Na_Ca_ex	3	150	151	88.2	5.2e-25
TCONS_00001420	PF01699.24	Na_Ca_ex	2	150	151	104.3	5.5e-30
TCONS_00001420	PF16494.5	Na_Ca_ex_C	1	124	127	141.1	2.5e-41
TCONS_00001420	PF03160.14	Calx-beta	4	100	100	103.2	6.6e-30
TCONS_00001420	PF03160.14	Calx-beta	1	99	100	86.9	8.2e-25
TCONS_00001420	PF01699.24	Na_Ca_ex	3	150	151	88.2	5.2e-25
TCONS_00001421	PF01699.24	Na_Ca_ex	2	150	151	104.3	5.5e-30
TCONS_00001421	PF16494.5	Na_Ca_ex_C	1	124	127	141.1	2.5e-41
TCONS_00001421	PF03160.14	Calx-beta	4	100	100	103.2	6.6e-30
TCONS_00001421	PF03160.14	Calx-beta	1	99	100	86.9	8.2e-25
TCONS_00001421	PF01699.24	Na_Ca_ex	3	150	151	88.2	5.2e-25
TCONS_00001423	PF01699.24	Na_Ca_ex	2	150	151	104.3	5.5e-30
TCONS_00001423	PF16494.5	Na_Ca_ex_C	1	124	127	141.1	2.5e-41
TCONS_00001423	PF03160.14	Calx-beta	4	100	100	103.2	6.7e-30
TCONS_00001423	PF03160.14	Calx-beta	1	99	100	86.9	8.3e-25
TCONS_00001423	PF01699.24	Na_Ca_ex	3	150	151	88.1	5.3e-25
TCONS_00001425	PF01699.24	Na_Ca_ex	2	150	151	104.3	5.7e-30
TCONS_00001425	PF16494.5	Na_Ca_ex_C	1	124	127	141.1	2.6e-41
TCONS_00001425	PF03160.14	Calx-beta	4	100	100	103.2	6.8e-30
TCONS_00001425	PF03160.14	Calx-beta	1	99	100	86.8	8.5e-25
TCONS_00001425	PF01699.24	Na_Ca_ex	3	150	151	88.1	5.4e-25
TCONS_00001426	PF01699.24	Na_Ca_ex	2	150	151	104.3	5.5e-30
TCONS_00001426	PF16494.5	Na_Ca_ex_C	1	124	127	141.1	2.5e-41
TCONS_00001426	PF03160.14	Calx-beta	4	100	100	103.2	6.7e-30
TCONS_00001426	PF03160.14	Calx-beta	1	99	100	86.9	8.3e-25
TCONS_00001426	PF01699.24	Na_Ca_ex	3	150	151	88.2	5.2e-25
TCONS_00001427	PF01699.24	Na_Ca_ex	2	150	151	104.3	5.5e-30
TCONS_00001427	PF16494.5	Na_Ca_ex_C	1	124	127	141.1	2.5e-41
TCONS_00001427	PF03160.14	Calx-beta	4	100	100	103.2	6.6e-30
TCONS_00001427	PF03160.14	Calx-beta	1	99	100	86.9	8.2e-25
TCONS_00001427	PF01699.24	Na_Ca_ex	3	150	151	88.2	5.2e-25
TCONS_00001428	PF01699.24	Na_Ca_ex	2	150	151	104.3	5.7e-30
TCONS_00001428	PF16494.5	Na_Ca_ex_C	1	124	127	141.1	2.6e-41
TCONS_00001428	PF03160.14	Calx-beta	4	100	100	103.2	6.8e-30
TCONS_00001428	PF03160.14	Calx-beta	1	99	100	86.8	8.5e-25
TCONS_00001428	PF01699.24	Na_Ca_ex	3	150	151	88.1	5.4e-25
TCONS_00001429	PF01699.24	Na_Ca_ex	2	150	151	104.3	5.5e-30
TCONS_00001429	PF16494.5	Na_Ca_ex_C	1	124	127	141.1	2.5e-41
TCONS_00001429	PF03160.14	Calx-beta	4	100	100	103.2	6.6e-30
TCONS_00001429	PF03160.14	Calx-beta	1	99	100	86.9	8.2e-25
TCONS_00001429	PF01699.24	Na_Ca_ex	3	150	151	88.2	5.2e-25
TCONS_00006035	PF00651.31	BTB	2	101	111	87.6	5.9e-25
TCONS_00006036	PF00651.31	BTB	2	101	111	87.7	5.8e-25
TCONS_00006037	PF00651.31	BTB	2	101	111	87.7	5.8e-25
TCONS_00006038	PF00651.31	BTB	2	101	111	87.6	5.9e-25
TCONS_00006039	PF00651.31	BTB	2	101	111	87.1	8.9e-25
TCONS_00006039	PF09723.10	Zn-ribbon_8	6	38	40	18.5	0.0016
TCONS_00006040	PF00651.31	BTB	2	101	111	87.5	6.7e-25
TCONS_00006041	PF00651.31	BTB	2	101	111	87.5	6.8e-25
TCONS_00001489	PF05225.16	HTH_psq	2	42	45	54.4	7.5e-15
TCONS_00001489	PF05225.16	HTH_psq	1	45	45	44.6	8.7e-12
TCONS_00001491	PF05225.16	HTH_psq	2	42	45	54.4	7.5e-15
TCONS_00001491	PF05225.16	HTH_psq	1	45	45	44.6	8.8e-12
TCONS_00001495	PF05225.16	HTH_psq	2	42	45	54.4	7.5e-15
TCONS_00001495	PF05225.16	HTH_psq	1	45	45	46.7	1.9e-12
TCONS_00001496	PF05225.16	HTH_psq	2	42	45	54.4	7.5e-15
TCONS_00001496	PF05225.16	HTH_psq	5	45	45	42.4	4.3e-11
TCONS_00001498	PF14912.6	THEG	14	58	58	9	1.9
TCONS_00001498	PF14912.6	THEG	16	58	58	8.2	3.3
TCONS_00001498	PF14912.6	THEG	14	58	58	27	4.7e-06
TCONS_00001498	PF14912.6	THEG	3	58	58	47.1	2.4e-12
TCONS_00001498	PF14912.6	THEG	5	58	58	52.9	3.8e-14
TCONS_00001498	PF14912.6	THEG	3	27	58	28.4	1.6e-06
TCONS_00001537	PF01344.25	Kelch_1	1	39	46	18.8	0.00091
TCONS_00001537	PF13854.6	Kelch_5	2	38	42	17.4	0.0032
TCONS_00001537	PF13854.6	Kelch_5	2	39	42	21	0.00023
TCONS_00001537	PF13415.6	Kelch_3	3	47	49	24.6	2.2e-05
TCONS_00001537	PF13415.6	Kelch_3	1	46	49	25.6	1.1e-05
TCONS_00001562	PF01498.18	HTH_Tnp_Tc3_2	16	72	72	22.1	0.00013
TCONS_00001571	PF00804.25	Syntaxin	1	200	200	205.2	8e-61
TCONS_00001571	PF05739.19	SNARE	1	53	53	63.3	1.5e-17
TCONS_00001572	PF13166.6	AAA_13	276	483	713	18	0.00094
TCONS_00001572	PF00804.25	Syntaxin	1	200	200	214.8	9.6e-64
TCONS_00001572	PF05739.19	SNARE	1	51	53	65.2	4e-18
TCONS_00001573	PF13166.6	AAA_13	276	483	713	18	0.00094
TCONS_00001573	PF00804.25	Syntaxin	1	200	200	214.8	9.6e-64
TCONS_00001573	PF05739.19	SNARE	1	51	53	65.2	4e-18
TCONS_00001574	PF13166.6	AAA_13	276	483	713	18	0.00094
TCONS_00001574	PF00804.25	Syntaxin	1	200	200	214.8	9.6e-64
TCONS_00001574	PF05739.19	SNARE	1	51	53	65.2	4e-18
TCONS_00001575	PF13166.6	AAA_13	276	483	713	17.9	0.00095
TCONS_00001575	PF00804.25	Syntaxin	1	200	200	214.7	9.7e-64
TCONS_00001575	PF05739.19	SNARE	1	51	53	65.1	4e-18
TCONS_00001576	PF13166.6	AAA_13	276	483	713	18	0.00094
TCONS_00001576	PF00804.25	Syntaxin	1	200	200	214.8	9.6e-64
TCONS_00001576	PF05739.19	SNARE	1	51	53	65.2	4e-18
TCONS_00001577	PF00804.25	Syntaxin	1	200	200	205.2	8e-61
TCONS_00001577	PF05739.19	SNARE	1	53	53	63.3	1.5e-17
TCONS_00006139	PF02463.19	SMC_N	2	215	220	175	1.4e-51
TCONS_00006139	PF07889.12	DUF1664	43	109	124	14.9	0.02
TCONS_00006139	PF06470.13	SMC_hinge	2	117	117	77.9	7.4e-22
TCONS_00006139	PF07889.12	DUF1664	52	122	124	9.7	0.82
TCONS_00006139	PF07889.12	DUF1664	49	96	124	8.6	1.9
TCONS_00006139	PF07889.12	DUF1664	35	123	124	20.5	0.00037
TCONS_00001585	PF00503.20	G-alpha	3	354	354	334.7	6.6e-100
TCONS_00006172	PF03103.17	DUF243	8	98	98	88.2	3.4e-25
TCONS_00001605	PF03564.15	DUF1759	1	145	148	86.9	1.3e-24
TCONS_00001613	PF14604.6	SH3_9	1	49	49	52.1	4.4e-14
TCONS_00001613	PF00018.28	SH3_1	2	47	48	49	3.3e-13
TCONS_00001613	PF14604.6	SH3_9	1	49	49	56.2	2.2e-15
TCONS_00001614	PF14604.6	SH3_9	1	49	49	52	4.5e-14
TCONS_00001614	PF00018.28	SH3_1	2	47	48	49	3.3e-13
TCONS_00001614	PF14604.6	SH3_9	1	49	49	56.2	2.2e-15
TCONS_00001615	PF14604.6	SH3_9	1	49	49	52	4.5e-14
TCONS_00001615	PF00018.28	SH3_1	2	47	48	49	3.3e-13
TCONS_00001615	PF14604.6	SH3_9	1	49	49	56.2	2.2e-15
TCONS_00001616	PF14604.6	SH3_9	1	49	49	52.6	2.9e-14
TCONS_00001616	PF00018.28	SH3_1	2	47	48	49	3.3e-13
TCONS_00001616	PF14604.6	SH3_9	1	49	49	56.2	2.2e-15
TCONS_00001626	PF13927.6	Ig_3	15	78	79	21.1	0.00034
TCONS_00001639	PF00656.22	Peptidase_C14	1	247	248	172.4	1.6e-50
TCONS_00001642	PF00817.20	IMS	1	148	150	155.7	8.3e-46
TCONS_00001642	PF11799.8	IMS_C	2	112	118	46.2	6.3e-12
TCONS_00006266	PF10254.9	Pacs-1	1	414	414	493.6	4.5e-148
TCONS_00006267	PF10254.9	Pacs-1	1	414	414	493.5	4.9e-148
TCONS_00006268	PF10254.9	Pacs-1	1	414	414	493.8	3.9e-148
TCONS_00006269	PF10254.9	Pacs-1	1	414	414	493.3	5.6e-148
TCONS_00006270	PF10254.9	Pacs-1	1	414	414	492.2	1.2e-147
TCONS_00006271	PF10254.9	Pacs-1	1	414	414	492.3	1.1e-147
TCONS_00006272	PF10254.9	Pacs-1	1	414	414	492.3	1.1e-147
TCONS_00001679	PF00001.21	7tm_1	1	263	263	291.8	4.1e-87
TCONS_00006302	PF00270.29	DEAD	1	175	176	143.4	5.7e-42
TCONS_00006302	PF00271.31	Helicase_C	3	110	111	99.1	1.8e-28
TCONS_00006303	PF00270.29	DEAD	1	175	176	143.4	5.7e-42
TCONS_00006303	PF00271.31	Helicase_C	3	110	111	99.1	1.8e-28
TCONS_00001685	PF18345.1	zf_CCCH_4	1	19	19	27.1	3e-06
TCONS_00001685	PF00076.22	RRM_1	1	58	70	47.1	1.5e-12
TCONS_00001686	PF09405.10	Btz	4	129	130	105	3.3e-30
TCONS_00001687	PF09405.10	Btz	4	129	130	105	3.3e-30
TCONS_00006319	PF00047.25	ig	10	74	87	27	3.7e-06
TCONS_00006319	PF13927.6	Ig_3	1	79	79	53.3	3.1e-14
TCONS_00006319	PF07679.16	I-set	4	88	90	64.5	7.1e-18
TCONS_00006319	PF00041.21	fn3	16	53	85	7.1	6.9
TCONS_00006319	PF00041.21	fn3	56	85	85	18.7	0.0017
TCONS_00006320	PF00047.25	ig	10	74	87	27	3.6e-06
TCONS_00006320	PF13927.6	Ig_3	1	79	79	53.4	3e-14
TCONS_00006320	PF07679.16	I-set	4	88	90	64.5	6.9e-18
TCONS_00006320	PF00041.21	fn3	16	53	85	7.1	6.8
TCONS_00006320	PF00041.21	fn3	56	85	85	18.7	0.0017
TCONS_00006329	PF13465.6	zf-H2C2_2	3	22	26	12.5	0.15
TCONS_00006329	PF13465.6	zf-H2C2_2	2	26	26	20.7	0.00039
TCONS_00006329	PF00096.26	zf-C2H2	2	20	23	13.3	0.085
TCONS_00006337	PF13499.6	EF-hand_7	5	63	71	23.3	6.4e-05
TCONS_00006337	PF13936.6	HTH_38	1	33	44	21.5	0.00015
TCONS_00001724	PF02214.22	BTB_2	1	88	94	59.5	3.2e-16
TCONS_00006367	PF03178.15	CPSF_A	242	322	322	73.4	1.9e-20
TCONS_00001733	PF01137.21	RTC	1	222	222	278.8	2.3e-83
TCONS_00001733	PF05189.13	RTC_insert	2	102	103	47.7	1.7e-12
TCONS_00001734	PF01137.21	RTC	1	222	222	278.9	2.1e-83
TCONS_00001734	PF05189.13	RTC_insert	2	102	103	47.7	1.7e-12
TCONS_00001735	PF01137.21	RTC	1	222	222	278.9	2.1e-83
TCONS_00001735	PF05189.13	RTC_insert	2	102	103	47.7	1.7e-12
TCONS_00001736	PF01137.21	RTC	1	222	222	278.8	2.3e-83
TCONS_00001736	PF05189.13	RTC_insert	2	102	103	47.7	1.7e-12
TCONS_00001762	PF00134.23	Cyclin_N	1	126	127	131.2	1.8e-38
TCONS_00001762	PF02984.19	Cyclin_C	1	117	119	89.4	1.7e-25
TCONS_00001777	PF03114.18	BAR	1	238	239	242.2	5.7e-72
TCONS_00001777	PF14604.6	SH3_9	1	49	49	59	3.1e-16
TCONS_00001779	PF03114.18	BAR	1	238	239	242.2	5.7e-72
TCONS_00001779	PF14604.6	SH3_9	1	49	49	59	3.1e-16
TCONS_00001788	PF01607.24	CBM_14	12	48	53	21.2	0.00025
TCONS_00001789	PF07690.16	MFS_1	3	340	353	122	2.6e-35
TCONS_00006421	PF00646.33	F-box	4	45	48	27.1	2.7e-06
TCONS_00006424	PF01582.20	TIR	1	155	176	81.8	4.8e-23
TCONS_00006424	PF13855.6	LRR_8	16	60	61	15.5	0.011
TCONS_00006424	PF13855.6	LRR_8	2	61	61	60.1	1.3e-16
TCONS_00006425	PF13855.6	LRR_8	2	59	61	11.8	0.15
TCONS_00006425	PF13855.6	LRR_8	2	61	61	42.7	3.6e-11
TCONS_00006425	PF13855.6	LRR_8	2	61	61	58.2	4.9e-16
TCONS_00006425	PF01582.20	TIR	1	155	176	81.8	4.8e-23
TCONS_00006427	PF13639.6	zf-RING_2	2	44	44	34.4	2.1e-08
TCONS_00006427	PF03732.17	Retrotrans_gag	5	95	96	29.8	5.3e-07
TCONS_00006427	PF00078.27	RVT_1	132	222	222	42.8	4.1e-11
TCONS_00006427	PF17919.1	RT_RNaseH_2	1	100	100	133	3.1e-39
TCONS_00006427	PF17921.1	Integrase_H2C2	1	57	58	74	7.4e-21
TCONS_00006427	PF00665.26	rve	3	84	119	24.3	2.7e-05
TCONS_00006427	PF00077.20	RVP	15	93	101	25	1.8e-05
TCONS_00006430	PF13855.6	LRR_8	2	61	61	21.2	0.00018
TCONS_00006430	PF13855.6	LRR_8	2	61	61	50.3	1.5e-13
TCONS_00006430	PF12799.7	LRR_4	6	39	44	10.3	0.76
TCONS_00006430	PF13855.6	LRR_8	1	61	61	46	3.3e-12
TCONS_00006430	PF13855.6	LRR_8	2	61	61	34.3	1.5e-08
TCONS_00006430	PF01462.18	LRRNT	2	28	28	20.7	0.00023
TCONS_00006430	PF13855.6	LRR_8	3	59	61	16.8	0.0042
TCONS_00006430	PF01582.20	TIR	1	156	176	71.9	5.4e-20
TCONS_00006431	PF13306.6	LRR_5	26	116	128	35.8	6.7e-09
TCONS_00006431	PF13855.6	LRR_8	1	61	61	36.6	2.8e-09
TCONS_00006431	PF13855.6	LRR_8	2	61	61	26.5	3.9e-06
TCONS_00006431	PF12799.7	LRR_4	1	37	44	14.3	0.042
TCONS_00006431	PF12799.7	LRR_4	2	37	44	16.2	0.01
TCONS_00006431	PF01462.18	LRRNT	2	24	28	19.4	0.0006
TCONS_00006431	PF13855.6	LRR_8	2	59	61	21.7	0.00013
TCONS_00006431	PF01582.20	TIR	1	155	176	79	3.6e-22
TCONS_00006432	PF13306.6	LRR_5	26	111	128	38	1.4e-09
TCONS_00006432	PF13855.6	LRR_8	1	61	61	37.9	1.1e-09
TCONS_00006432	PF13855.6	LRR_8	2	61	61	31	1.6e-07
TCONS_00006433	PF13855.6	LRR_8	2	61	61	21.2	0.00018
TCONS_00006433	PF13855.6	LRR_8	2	61	61	50.3	1.5e-13
TCONS_00006433	PF12799.7	LRR_4	6	39	44	10.3	0.76
TCONS_00006433	PF13855.6	LRR_8	1	61	61	46	3.3e-12
TCONS_00006433	PF13855.6	LRR_8	2	61	61	34.3	1.5e-08
TCONS_00006433	PF01462.18	LRRNT	2	28	28	20.7	0.00023
TCONS_00006433	PF13855.6	LRR_8	3	59	61	16.8	0.0042
TCONS_00006433	PF01582.20	TIR	1	156	176	71.9	5.4e-20
TCONS_00001814	PF00089.26	Trypsin	48	221	221	99.2	2.9e-28
TCONS_00001814	PF00089.26	Trypsin	1	46	221	47.3	2.2e-12
TCONS_00001818	PF03103.17	DUF243	1	98	98	93.9	5.7e-27
TCONS_00006495	PF05649.13	Peptidase_M13_N	1	380	382	113.2	2.2e-32
TCONS_00006495	PF01431.21	Peptidase_M13	9	205	205	88	6.3e-25
TCONS_00006504	PF13384.6	HTH_23	20	43	50	12.6	0.093
TCONS_00006504	PF13404.6	HTH_AsnC-type	6	37	42	13.7	0.042
TCONS_00006509	PF13384.6	HTH_23	20	43	50	12.3	0.11
TCONS_00006509	PF13384.6	HTH_23	11	35	50	7.1	4.7
TCONS_00001874	PF03477.16	ATP-cone	2	86	86	63.6	1.9e-17
TCONS_00001874	PF00317.21	Ribonuc_red_lgN	3	82	83	76	1.7e-21
TCONS_00001874	PF02867.15	Ribonuc_red_lgC	1	524	524	631.3	1.1e-189
TCONS_00001875	PF03477.16	ATP-cone	2	86	86	63.6	1.9e-17
TCONS_00001875	PF00317.21	Ribonuc_red_lgN	3	82	83	75.7	2.1e-21
TCONS_00001875	PF02867.15	Ribonuc_red_lgC	1	524	524	630.8	1.6e-189
TCONS_00001876	PF03477.16	ATP-cone	2	86	86	63.6	1.9e-17
TCONS_00001876	PF00317.21	Ribonuc_red_lgN	3	82	83	75.7	2.1e-21
TCONS_00001876	PF02867.15	Ribonuc_red_lgC	1	524	524	612.5	5.7e-184
TCONS_00001877	PF03477.16	ATP-cone	2	86	86	63.6	1.9e-17
TCONS_00001877	PF00317.21	Ribonuc_red_lgN	3	82	83	76	1.7e-21
TCONS_00001877	PF02867.15	Ribonuc_red_lgC	1	524	524	631.3	1.1e-189
TCONS_00001878	PF03477.16	ATP-cone	2	86	86	63.6	1.9e-17
TCONS_00001878	PF00317.21	Ribonuc_red_lgN	3	82	83	75.7	2.1e-21
TCONS_00001878	PF02867.15	Ribonuc_red_lgC	1	524	524	631.3	1.1e-189
TCONS_00006537	PF03645.13	Tctex-1	2	102	103	118.5	1.3e-34
TCONS_00006569	PF13855.6	LRR_8	2	61	61	51	8.7e-14
TCONS_00006569	PF13855.6	LRR_8	2	61	61	34.5	1.3e-08
TCONS_00006569	PF13516.6	LRR_6	4	15	24	7.6	4.4
TCONS_00006569	PF13855.6	LRR_8	1	37	61	21.5	0.00014
TCONS_00006569	PF13855.6	LRR_8	5	61	61	19.5	0.0006
TCONS_00001921	PF01981.16	PTH2	1	33	117	36.8	4e-09
TCONS_00001921	PF01981.16	PTH2	11	117	117	116	1.1e-33
TCONS_00006608	PF10033.9	ATG13	102	237	240	29.3	6.4e-07
TCONS_00006608	PF05978.16	UNC-93	1	155	157	165.2	9.2e-49
TCONS_00006608	PF07690.16	MFS_1	34	174	353	21.5	9.5e-05
TCONS_00006613	PF10033.9	ATG13	102	237	240	29.2	7.1e-07
TCONS_00006653	PF07776.15	zf-AD	1	74	76	37.3	2.4e-09
TCONS_00006653	PF13894.6	zf-C2H2_4	2	23	24	12	0.31
TCONS_00006653	PF13894.6	zf-C2H2_4	1	23	24	12.6	0.2
TCONS_00006653	PF13894.6	zf-C2H2_4	2	23	24	10	1.3
TCONS_00006658	PF07701.14	HNOBA	17	221	221	150.5	4.5e-44
TCONS_00006658	PF00211.20	Guanylate_cyc	3	182	183	201.1	1.1e-59
TCONS_00006658	PF07700.15	HNOB	1	137	164	140.5	4.6e-41
TCONS_00006659	PF01825.21	GPS	1	45	45	30.3	4.5e-07
TCONS_00006659	PF00002.24	7tm_2	3	245	246	102	3e-29
TCONS_00006659	PF16489.5	GAIN	3	103	210	20.4	0.00027
TCONS_00001954	PF00069.25	Pkinase	1	251	264	91	7.8e-26
TCONS_00001956	PF00069.25	Pkinase	1	252	264	91.2	6.9e-26
TCONS_00001957	PF00069.25	Pkinase	1	252	264	91.2	6.9e-26
TCONS_00001958	PF00069.25	Pkinase	1	252	264	91.2	6.9e-26
TCONS_00001959	PF00069.25	Pkinase	1	252	264	91.2	6.9e-26
TCONS_00001961	PF00069.25	Pkinase	1	252	264	91.2	6.9e-26
TCONS_00001962	PF00069.25	Pkinase	1	252	264	91.2	6.9e-26
TCONS_00001963	PF00069.25	Pkinase	1	252	264	91.2	6.9e-26
TCONS_00001965	PF00069.25	Pkinase	1	252	264	91.2	6.9e-26
TCONS_00006687	PF00641.18	zf-RanBP	3	29	30	28.1	9e-07
TCONS_00006687	PF00641.18	zf-RanBP	3	29	30	30.2	2e-07
TCONS_00006687	PF02891.20	zf-MIZ	33	48	50	7.1	4.5
TCONS_00006687	PF00641.18	zf-RanBP	3	25	30	6.4	5.3
TCONS_00006687	PF02891.20	zf-MIZ	33	48	50	7.5	3.4
TCONS_00006687	PF00641.18	zf-RanBP	3	30	30	10	0.4
TCONS_00006687	PF00641.18	zf-RanBP	4	29	30	27.6	1.3e-06
TCONS_00006687	PF02891.20	zf-MIZ	33	48	50	5.9	10
TCONS_00006687	PF00641.18	zf-RanBP	3	29	30	15.7	0.0069
TCONS_00006687	PF00641.18	zf-RanBP	3	29	30	15.5	0.0076
TCONS_00006701	PF00656.22	Peptidase_C14	2	226	248	42.5	7e-11
TCONS_00006702	PF00656.22	Peptidase_C14	2	226	248	42.5	7e-11
TCONS_00006705	PF00656.22	Peptidase_C14	4	233	248	39.3	6.9e-10
TCONS_00006706	PF00656.22	Peptidase_C14	4	233	248	39.3	6.9e-10
TCONS_00006707	PF00656.22	Peptidase_C14	4	233	248	39.3	6.9e-10
TCONS_00002015	PF00292.18	PAX	3	125	125	219.1	1.1e-65
TCONS_00002018	PF00292.18	PAX	3	125	125	219.1	1.1e-65
TCONS_00006749	PF00137.21	ATP-synt_C	1	60	60	37.5	2.2e-09
TCONS_00006752	PF00078.27	RVT_1	111	221	222	68	8.4e-19
TCONS_00002074	PF07898.13	DUF1676	5	171	172	82.9	2.7e-23
TCONS_00002078	PF07898.13	DUF1676	1	172	172	152.3	1.2e-44
TCONS_00002079	PF07898.13	DUF1676	1	172	172	152.3	1.2e-44
TCONS_00002080	PF07898.13	DUF1676	1	172	172	152.3	1.2e-44
TCONS_00002081	PF07898.13	DUF1676	1	172	172	152.2	1.4e-44
TCONS_00002082	PF07898.13	DUF1676	1	172	172	152.3	1.2e-44
TCONS_00006768	PF07898.13	DUF1676	2	172	172	133	1.1e-38
TCONS_00006769	PF07898.13	DUF1676	2	172	172	133	1.1e-38
TCONS_00002108	PF01597.19	GCV_H	38	120	122	30.5	2.7e-07
TCONS_00006809	PF01545.21	Cation_efflux	85	199	199	43.3	3.2e-11
TCONS_00006809	PF01545.21	Cation_efflux	1	69	199	70.1	2e-19
TCONS_00002132	PF10181.9	PIG-H	7	62	72	28.9	7.8e-07
TCONS_00002147	PF00884.23	Sulfatase	1	309	309	173.5	6.6e-51
TCONS_00002147	PF16347.5	DUF4976	8	65	103	19.2	0.0011
TCONS_00002147	PF16347.5	DUF4976	50	103	103	35.9	6.7e-09
TCONS_00006836	PF16027.5	DUF4786	3	168	170	113	2.2e-32
TCONS_00002148	PF16027.5	DUF4786	6	159	170	64.7	1.5e-17
TCONS_00002157	PF11781.8	zf-RRN7	3	30	32	35	8.4e-09
TCONS_00002179	PF00651.31	BTB	4	109	111	87.2	8e-25
TCONS_00002179	PF07707.15	BACK	6	100	103	31.6	1.3e-07
TCONS_00002179	PF08005.12	PHR	1	151	151	156.5	7.9e-46
TCONS_00002181	PF00651.31	BTB	4	109	111	87.6	6.2e-25
TCONS_00002181	PF07707.15	BACK	6	100	103	32.1	9.6e-08
TCONS_00002181	PF08005.12	PHR	1	151	151	156.8	6e-46
TCONS_00002182	PF00651.31	BTB	4	109	111	87.6	6.1e-25
TCONS_00002182	PF07707.15	BACK	6	100	103	32	9.8e-08
TCONS_00002182	PF08005.12	PHR	1	151	151	156.9	5.9e-46
TCONS_00006922	PF13565.6	HTH_32	2	73	73	23.9	4.7e-05
TCONS_00006948	PF00078.27	RVT_1	22	114	222	53.6	2.1e-14
TCONS_00006958	PF16275.5	SF1-HH	1	113	113	143.6	2.8e-42
TCONS_00006958	PF00013.29	KH_1	3	65	66	35.1	8.8e-09
TCONS_00006958	PF00098.23	zf-CCHC	2	13	18	8.8	1.7
TCONS_00006958	PF00098.23	zf-CCHC	2	17	18	20.7	0.0003
TCONS_00006959	PF00013.29	KH_1	3	65	66	35.8	5.3e-09
TCONS_00006959	PF00098.23	zf-CCHC	2	13	18	8.7	2
TCONS_00006959	PF00098.23	zf-CCHC	2	17	18	21.8	0.00014
TCONS_00006960	PF16275.5	SF1-HH	55	113	113	85.6	2.9e-24
TCONS_00006960	PF00013.29	KH_1	3	65	66	35.4	6.8e-09
TCONS_00006960	PF00098.23	zf-CCHC	2	13	18	8.4	2.3
TCONS_00006960	PF00098.23	zf-CCHC	2	17	18	21.6	0.00016
TCONS_00007008	PF00078.27	RVT_1	61	199	222	34.6	1.3e-08
TCONS_00007008	PF05380.13	Peptidase_A17	1	162	162	187.4	1.7e-55
TCONS_00007008	PF17921.1	Integrase_H2C2	4	57	58	26.2	6.5e-06
TCONS_00007008	PF00665.26	rve	10	117	119	27.8	2.3e-06
TCONS_00007008	PF18701.1	DUF5641	1	94	94	85	3.1e-24
TCONS_00007008	PF00628.29	PHD	2	49	52	20	0.00046
TCONS_00007008	PF03564.15	DUF1759	1	143	148	53.7	2.1e-14
TCONS_00007040	PF12578.8	3-PAP	72	94	132	6.8	5.4
TCONS_00002282	PF13936.6	HTH_38	1	39	44	27	2.8e-06
TCONS_00002295	PF00024.26	PAN_1	21	79	79	21.6	0.00015
TCONS_00002295	PF00024.26	PAN_1	1	79	79	52	5.1e-14
TCONS_00002295	PF00024.26	PAN_1	1	79	79	33.9	2.3e-08
TCONS_00002296	PF00024.26	PAN_1	21	79	79	21.6	0.00015
TCONS_00002296	PF00024.26	PAN_1	1	79	79	52	5.1e-14
TCONS_00002296	PF00024.26	PAN_1	1	79	79	33.9	2.3e-08
TCONS_00007071	PF08799.11	PRP4	1	28	29	43.5	1.7e-11
TCONS_00007071	PF02840.15	Prp18	3	143	143	200.4	1.2e-59
TCONS_00007071	PF14748.6	P5CR_dimer	1	73	103	94.7	3.4e-27
TCONS_00002315	PF05873.12	Mt_ATP-synt_D	1	154	154	230.6	6.7e-69
TCONS_00002316	PF05873.12	Mt_ATP-synt_D	1	154	154	230.6	6.7e-69
TCONS_00002323	PF00012.20	HSP70	1	598	599	849.7	9.4e-256
TCONS_00007094	PF12597.8	DUF3767	18	92	101	48.3	6.7e-13
TCONS_00007096	PF00012.20	HSP70	1	598	599	847.4	4.7e-255
TCONS_00002324	PF00012.20	HSP70	1	598	599	849.7	9.4e-256
TCONS_00007097	PF00581.20	Rhodanese	3	107	107	55	1e-14
TCONS_00007097	PF00581.20	Rhodanese	3	107	107	52.1	8e-14
TCONS_00007098	PF00581.20	Rhodanese	3	107	107	52.1	8e-14
TCONS_00007099	PF00581.20	Rhodanese	3	106	107	56.2	4e-15
TCONS_00002347	PF05577.12	Peptidase_S28	2	432	434	293.8	2e-87
TCONS_00002348	PF05485.12	THAP	2	61	89	19.4	0.0015
TCONS_00002348	PF07727.14	RVT_2	183	237	242	31.5	1.3e-07
TCONS_00007132	PF08208.11	RNA_polI_A34	2	204	205	42.2	9.3e-11
TCONS_00002444	PF17002.5	DUF5089	5	191	193	18.7	0.0012
TCONS_00002444	PF12352.8	V-SNARE_C	15	63	66	14.4	0.035
TCONS_00002444	PF00835.19	SNAP-25	1	55	55	61.4	7.2e-17
TCONS_00002444	PF12352.8	V-SNARE_C	29	64	66	6.9	7.4
TCONS_00002453	PF00379.23	Chitin_bind_4	1	53	53	40.4	3.1e-10
TCONS_00002454	PF00379.23	Chitin_bind_4	1	53	53	39.9	4.4e-10
TCONS_00002455	PF00379.23	Chitin_bind_4	1	53	53	40.3	3.4e-10
TCONS_00002456	PF00379.23	Chitin_bind_4	1	53	53	39.9	4.5e-10
TCONS_00002461	PF00379.23	Chitin_bind_4	1	53	53	50.3	2.6e-13
TCONS_00007297	PF00379.23	Chitin_bind_4	1	53	53	50.3	2.5e-13
TCONS_00007298	PF00379.23	Chitin_bind_4	1	53	53	50.9	1.7e-13
TCONS_00007299	PF00379.23	Chitin_bind_4	1	53	53	53	3.7e-14
TCONS_00007300	PF00379.23	Chitin_bind_4	1	53	53	54.5	1.3e-14
TCONS_00002462	PF00379.23	Chitin_bind_4	1	53	53	54.3	1.4e-14
TCONS_00002465	PF07679.16	I-set	2	90	90	62.5	2.9e-17
TCONS_00002465	PF13927.6	Ig_3	7	79	79	47.2	2.6e-12
TCONS_00002465	PF07679.16	I-set	15	88	90	54.3	1.1e-14
TCONS_00002466	PF07679.16	I-set	2	90	90	62.5	2.9e-17
TCONS_00002466	PF13927.6	Ig_3	7	79	79	47.2	2.6e-12
TCONS_00002466	PF07679.16	I-set	15	88	90	54.3	1.1e-14
TCONS_00007306	PF00046.29	Homeodomain	1	57	57	75.7	1.8e-21
TCONS_00007307	PF00046.29	Homeodomain	1	57	57	75.7	1.8e-21
TCONS_00007308	PF00046.29	Homeodomain	1	57	57	75.7	1.8e-21
TCONS_00007332	PF00078.27	RVT_1	159	222	222	35.2	8.6e-09
TCONS_00007358	PF00179.26	UQ_con	2	139	140	171.1	9.9e-51
TCONS_00007372	PF07782.13	DC_STAMP	1	191	191	185.7	7.4e-55
TCONS_00002495	PF02230.16	Abhydrolase_2	9	213	217	138.6	2.5e-40
TCONS_00007378	PF05033.16	Pre-SET	22	109	109	25.3	1.9e-05
TCONS_00007378	PF00856.28	SET	3	169	169	62.9	4.8e-17
TCONS_00007395	PF13384.6	HTH_23	21	41	50	13.3	0.056
TCONS_00007395	PF01498.18	HTH_Tnp_Tc3_2	1	72	72	80.3	9.2e-23
TCONS_00007395	PF13358.6	DDE_3	82	142	146	37.1	2.4e-09
TCONS_00007396	PF01498.18	HTH_Tnp_Tc3_2	1	72	72	80.1	1e-22
TCONS_00007396	PF13358.6	DDE_3	82	142	146	37.1	2.4e-09
TCONS_00007397	PF01498.18	HTH_Tnp_Tc3_2	1	55	72	45.5	6.9e-12
TCONS_00007397	PF13358.6	DDE_3	40	125	146	31.1	1.6e-07
TCONS_00002502	PF02197.17	RIIa	2	36	38	32.4	5.5e-08
TCONS_00002502	PF02197.17	RIIa	2	34	38	33.2	3.1e-08
TCONS_00007427	PF04218.13	CENP-B_N	1	52	53	65.3	2.9e-18
TCONS_00002543	PF12756.7	zf-C2H2_2	51	95	101	13.7	0.06
TCONS_00002556	PF13976.6	gag_pre-integrs	25	66	67	31.9	8.7e-08
TCONS_00002556	PF00665.26	rve	4	89	119	48.4	9.4e-13
TCONS_00002556	PF14223.6	Retrotran_gag_2	61	137	138	60	1.8e-16
TCONS_00002557	PF13976.6	gag_pre-integrs	25	66	67	31.9	8.7e-08
TCONS_00002557	PF00665.26	rve	4	89	119	48.4	9.4e-13
TCONS_00002557	PF14223.6	Retrotran_gag_2	61	137	138	60	1.8e-16
TCONS_00002560	PF12756.7	zf-C2H2_2	51	95	101	15.1	0.022
TCONS_00002560	PF12756.7	zf-C2H2_2	47	77	101	7.7	4.4
TCONS_00002560	PF12756.7	zf-C2H2_2	43	78	101	6.5	10
TCONS_00002564	PF14529.6	Exo_endo_phos_2	1	117	119	25.5	9.3e-06
TCONS_00002564	PF00078.27	RVT_1	1	209	222	130.6	5.9e-38
TCONS_00002566	PF03564.15	DUF1759	1	146	148	131.5	2.2e-38
TCONS_00007444	PF05768.14	DUF836	2	33	82	18.6	0.0018
TCONS_00007444	PF00085.20	Thioredoxin	2	101	103	22.8	6.7e-05
TCONS_00002586	PF14223.6	Retrotran_gag_2	54	137	138	43	3.4e-11
TCONS_00002586	PF00098.23	zf-CCHC	1	18	18	19.2	0.00092
TCONS_00002586	PF07727.14	RVT_2	1	82	242	45.5	7.1e-12
TCONS_00002586	PF00665.26	rve	3	117	119	79.3	2.4e-22
TCONS_00002601	PF03564.15	DUF1759	51	142	148	61.8	6.8e-17
TCONS_00002634	PF10545.9	MADF_DNA_bdg	2	85	85	56.8	2.1e-15
TCONS_00007476	PF14529.6	Exo_endo_phos_2	2	96	119	52.4	4.1e-14
TCONS_00007479	PF13975.6	gag-asp_proteas	1	86	92	22.4	0.00014
TCONS_00007479	PF17921.1	Integrase_H2C2	1	57	58	59.2	3.2e-16
TCONS_00007479	PF00665.26	rve	4	117	119	63.6	1.8e-17
TCONS_00007479	PF17919.1	RT_RNaseH_2	1	35	100	19.1	0.001
TCONS_00007480	PF07253.11	Gypsy	258	432	472	43	2.3e-11
TCONS_00007481	PF00078.27	RVT_1	18	221	222	114	6.9e-33
TCONS_00007481	PF17919.1	RT_RNaseH_2	3	90	100	92.8	1e-26
TCONS_00007489	PF02466.19	Tim17	1	110	111	107.8	3.6e-31
TCONS_00007490	PF02466.19	Tim17	1	110	111	107.8	3.6e-31
TCONS_00002645	PF00333.20	Ribosomal_S5	1	65	65	54.9	6.2e-15
TCONS_00002645	PF03719.15	Ribosomal_S5_C	4	71	72	74.9	2.5e-21
TCONS_00002646	PF13359.6	DDE_Tnp_4	112	158	158	25.4	9.2e-06
TCONS_00002647	PF00333.20	Ribosomal_S5	1	65	65	55.8	3.4e-15
TCONS_00002647	PF03719.15	Ribosomal_S5_C	4	71	72	75.8	1.3e-21
TCONS_00002647	PF17917.1	RT_RNaseH	46	103	105	47.2	2.1e-12
TCONS_00002647	PF17921.1	Integrase_H2C2	1	57	58	51.4	8.7e-14
TCONS_00007500	PF01044.19	Vinculin	29	349	968	285.4	1.1e-84
TCONS_00007500	PF01044.19	Vinculin	404	968	968	701.7	1.8e-210
TCONS_00002658	PF00078.27	RVT_1	5	179	222	117.4	6.5e-34
TCONS_00007503	PF00078.27	RVT_1	55	198	222	19.4	0.00061
TCONS_00007503	PF05380.13	Peptidase_A17	1	162	162	181.7	9.7e-54
TCONS_00007503	PF17921.1	Integrase_H2C2	4	57	58	23	6.2e-05
TCONS_00007503	PF00665.26	rve	18	118	119	29.7	6e-07
TCONS_00007503	PF18701.1	DUF5641	1	94	94	101	3.1e-29
TCONS_00007506	PF08167.12	RIX1	14	185	188	45.9	5.1e-12
TCONS_00007507	PF08167.12	RIX1	14	185	188	47.7	1.5e-12
TCONS_00007509	PF08167.12	RIX1	14	185	188	48.2	9.9e-13
TCONS_00002667	PF00076.22	RRM_1	1	70	70	68	4.7e-19
TCONS_00002670	PF04218.13	CENP-B_N	13	46	53	17.7	0.0021
TCONS_00002670	PF01498.18	HTH_Tnp_Tc3_2	1	72	72	61.1	8.8e-17
TCONS_00002670	PF13358.6	DDE_3	56	135	146	46.8	2.5e-12
TCONS_00002672	PF00076.22	RRM_1	1	64	70	62.6	2.3e-17
TCONS_00002673	PF07727.14	RVT_2	12	97	242	82.4	3.7e-23
TCONS_00002674	PF00098.23	zf-CCHC	2	17	18	23.4	4.3e-05
TCONS_00002675	PF04218.13	CENP-B_N	13	46	53	17.7	0.0021
TCONS_00002675	PF01498.18	HTH_Tnp_Tc3_2	1	72	72	61.1	8.8e-17
TCONS_00002675	PF13358.6	DDE_3	56	135	146	46.8	2.5e-12
TCONS_00002676	PF00078.27	RVT_1	3	208	222	125.4	2.3e-36
TCONS_00002676	PF07727.14	RVT_2	12	97	242	82.4	3.7e-23
TCONS_00002676	PF00076.22	RRM_1	1	64	70	62.6	2.3e-17
TCONS_00002677	PF00076.22	RRM_1	1	63	70	62.3	2.7e-17
TCONS_00002678	PF00078.27	RVT_1	62	176	222	63.4	2.1e-17
TCONS_00002682	PF14529.6	Exo_endo_phos_2	2	48	119	21.9	0.00012
TCONS_00007527	PF00069.25	Pkinase	1	264	264	227.9	1.4e-67
TCONS_00007529	PF00069.25	Pkinase	1	264	264	227.9	1.4e-67
TCONS_00007530	PF13873.6	Myb_DNA-bind_5	36	78	78	28.9	9.2e-07
TCONS_00002711	PF03732.17	Retrotrans_gag	27	93	96	18.1	0.0024
TCONS_00002711	PF13975.6	gag-asp_proteas	1	85	92	20.4	0.00059
TCONS_00002711	PF17919.1	RT_RNaseH_2	1	99	100	106.9	4.3e-31
TCONS_00002711	PF17921.1	Integrase_H2C2	1	57	58	60.4	1.3e-16
TCONS_00002711	PF00665.26	rve	4	117	119	62.6	3.6e-17
TCONS_00002713	PF00098.23	zf-CCHC	2	18	18	20.4	0.00038
TCONS_00002713	PF00098.23	zf-CCHC	4	18	18	10.4	0.56
TCONS_00002715	PF04825.13	Rad21_Rec8_N	1	106	110	138.3	1e-40
TCONS_00002716	PF04825.13	Rad21_Rec8_N	1	106	110	135.3	9e-40
TCONS_00002716	PF04824.16	Rad21_Rec8	5	53	55	61.8	2.7e-17
TCONS_00002717	PF04825.13	Rad21_Rec8_N	1	106	110	135.3	9e-40
TCONS_00002717	PF04824.16	Rad21_Rec8	5	53	55	61.8	2.7e-17
TCONS_00002718	PF04825.13	Rad21_Rec8_N	1	106	110	137.5	1.8e-40
TCONS_00002719	PF04825.13	Rad21_Rec8_N	1	106	110	135.3	9e-40
TCONS_00002719	PF04824.16	Rad21_Rec8	5	53	55	61.8	2.7e-17
TCONS_00002721	PF00078.27	RVT_1	159	219	222	24.8	1.3e-05
TCONS_00007540	PF04696.13	Pinin_SDK_memA	2	129	130	116.8	6.4e-34
TCONS_00002733	PF01733.18	Nucleoside_tran	196	307	309	110.9	7.6e-32
TCONS_00007544	PF03732.17	Retrotrans_gag	26	96	96	28.9	1e-06
TCONS_00007544	PF00098.23	zf-CCHC	2	18	18	17.7	0.0027
TCONS_00007544	PF00098.23	zf-CCHC	2	17	18	19	0.001
TCONS_00007544	PF00078.27	RVT_1	2	221	222	106.9	1e-30
TCONS_00007544	PF17919.1	RT_RNaseH_2	2	99	100	104.1	3.2e-30
TCONS_00007544	PF17921.1	Integrase_H2C2	1	56	58	51.7	7e-14
TCONS_00007544	PF00665.26	rve	4	115	119	60.8	1.3e-16
TCONS_00007545	PF03732.17	Retrotrans_gag	26	96	96	28.9	1e-06
TCONS_00007545	PF00098.23	zf-CCHC	2	18	18	17.7	0.0027
TCONS_00007545	PF00098.23	zf-CCHC	2	17	18	19	0.001
TCONS_00007545	PF00078.27	RVT_1	2	221	222	106.9	1e-30
TCONS_00007545	PF17919.1	RT_RNaseH_2	2	99	100	104.1	3.2e-30
TCONS_00007545	PF17921.1	Integrase_H2C2	1	56	58	51.7	7e-14
TCONS_00007545	PF00665.26	rve	4	115	119	60.8	1.3e-16
TCONS_00002736	PF00046.29	Homeodomain	32	57	57	39.1	5e-10
TCONS_00002741	PF13347.6	MFS_2	7	84	427	26.7	2e-06
TCONS_00002741	PF07690.16	MFS_1	94	165	353	9.5	0.4
TCONS_00002741	PF07690.16	MFS_1	36	113	353	17.8	0.0013
TCONS_00002742	PF06003.12	SMN	64	152	264	40.8	1.5e-10
TCONS_00002744	PF17900.1	Peptidase_M1_N	2	185	186	116.6	1.4e-33
TCONS_00002744	PF01433.20	Peptidase_M1	11	208	218	56.1	3.6e-15
TCONS_00002744	PF11838.8	ERAP1_C	1	312	315	193	8.9e-57
TCONS_00007570	PF18701.1	DUF5641	1	55	94	56.3	2.7e-15
TCONS_00002745	PF00091.25	Tubulin	1	196	197	228.5	8.1e-68
TCONS_00002745	PF03953.17	Tubulin_C	1	125	126	175.1	6e-52
TCONS_00002746	PF00091.25	Tubulin	1	196	197	228.5	8.1e-68
TCONS_00002746	PF03953.17	Tubulin_C	1	125	126	175.1	6e-52
TCONS_00002751	PF03372.23	Exo_endo_phos	36	233	233	21.5	0.00014
TCONS_00002752	PF03372.23	Exo_endo_phos	36	233	233	22.9	5e-05
TCONS_00002755	PF03372.23	Exo_endo_phos	36	233	233	21.5	0.00014
TCONS_00002756	PF03372.23	Exo_endo_phos	124	233	233	19	0.00082
TCONS_00002756	PF07727.14	RVT_2	1	96	242	118.2	4.4e-34
TCONS_00007584	PF18634.1	RXLR_WY	8	27	48	20.7	0.0003
TCONS_00007593	PF13837.6	Myb_DNA-bind_4	22	89	90	27.1	4.1e-06
TCONS_00007594	PF13837.6	Myb_DNA-bind_4	22	89	90	27.1	4.1e-06
TCONS_00002777	PF09808.9	SNAPc_SNAP43	1	188	191	127.6	5.3e-37
TCONS_00007609	PF16197.5	KAsynt_C_assoc	73	112	112	20.5	0.00051
TCONS_00007609	PF00698.21	Acyl_transf_1	1	53	319	43.1	3.6e-11
TCONS_00007610	PF00107.26	ADH_zinc_N	1	113	130	47.9	1.2e-12
TCONS_00007610	PF08659.10	KR	2	41	180	35.9	6.9e-09
TCONS_00007611	PF00698.21	Acyl_transf_1	7	318	319	192.7	1.1e-56
TCONS_00007611	PF00109.26	ketoacyl-synt	3	216	253	171.8	1.9e-50
TCONS_00002780	PF00078.27	RVT_1	92	209	222	75.6	3.9e-21
TCONS_00002781	PF13359.6	DDE_Tnp_4	58	158	158	42.6	4.7e-11
TCONS_00002782	PF05970.14	PIF1	325	362	364	27	2.3e-06
TCONS_00007617	PF07727.14	RVT_2	2	241	242	223.6	2.9e-66
TCONS_00007617	PF00665.26	rve	68	116	119	46.8	2.9e-12
TCONS_00007617	PF13976.6	gag_pre-integrs	8	66	67	41.6	8.3e-11
TCONS_00007617	PF00665.26	rve	5	50	119	23	6.9e-05
TCONS_00007618	PF07727.14	RVT_2	2	241	242	223.6	2.9e-66
TCONS_00007618	PF00665.26	rve	68	116	119	46.8	2.9e-12
TCONS_00007618	PF13976.6	gag_pre-integrs	8	66	67	41.6	8.3e-11
TCONS_00007618	PF00665.26	rve	5	50	119	23	6.9e-05
TCONS_00007619	PF07727.14	RVT_2	2	241	242	223.6	2.9e-66
TCONS_00007619	PF00665.26	rve	68	116	119	46.8	2.9e-12
TCONS_00007619	PF13976.6	gag_pre-integrs	8	66	67	41.6	8.3e-11
TCONS_00007619	PF00665.26	rve	5	50	119	23	6.9e-05
TCONS_00007620	PF07727.14	RVT_2	2	241	242	228.1	1.2e-67
TCONS_00007620	PF00665.26	rve	68	116	119	46.8	2.9e-12
TCONS_00007620	PF13976.6	gag_pre-integrs	8	66	67	41.6	8.3e-11
TCONS_00007620	PF00665.26	rve	5	50	119	23	6.9e-05
TCONS_00007621	PF07727.14	RVT_2	2	241	242	223.6	2.9e-66
TCONS_00007621	PF00665.26	rve	68	116	119	46.8	2.9e-12
TCONS_00007621	PF13976.6	gag_pre-integrs	8	66	67	41.6	8.3e-11
TCONS_00007621	PF00665.26	rve	5	50	119	23	6.9e-05
TCONS_00007622	PF07727.14	RVT_2	2	241	242	223.6	2.9e-66
TCONS_00007622	PF00665.26	rve	68	116	119	46.8	2.9e-12
TCONS_00007622	PF13976.6	gag_pre-integrs	8	66	67	41.6	8.3e-11
TCONS_00007622	PF00665.26	rve	5	50	119	23	6.9e-05
TCONS_00007623	PF07727.14	RVT_2	2	241	242	223.6	2.9e-66
TCONS_00007623	PF00665.26	rve	68	116	119	46.8	2.9e-12
TCONS_00007623	PF13976.6	gag_pre-integrs	8	66	67	41.6	8.3e-11
TCONS_00007623	PF00665.26	rve	5	50	119	23	6.9e-05
TCONS_00002823	PF00078.27	RVT_1	160	209	222	30.3	2.8e-07
TCONS_00007651	PF05076.13	SUFU	1	171	172	161.7	1.6e-47
TCONS_00007651	PF12470.8	SUFU_C	3	205	205	191.1	2.4e-56
TCONS_00007654	PF13894.6	zf-C2H2_4	2	24	24	13.4	0.11
TCONS_00007654	PF13465.6	zf-H2C2_2	4	26	26	16	0.012
TCONS_00007654	PF13465.6	zf-H2C2_2	4	24	26	13.6	0.071
TCONS_00007654	PF13894.6	zf-C2H2_4	2	23	24	20.2	0.00069
TCONS_00007654	PF00096.26	zf-C2H2	1	23	23	22.7	9e-05
TCONS_00007654	PF13894.6	zf-C2H2_4	1	24	24	20.3	0.00069
TCONS_00007654	PF00096.26	zf-C2H2	2	23	23	18.6	0.0018
TCONS_00007655	PF13894.6	zf-C2H2_4	2	24	24	13.4	0.11
TCONS_00007655	PF13465.6	zf-H2C2_2	4	26	26	16	0.012
TCONS_00007655	PF13465.6	zf-H2C2_2	4	24	26	13.6	0.071
TCONS_00007655	PF13894.6	zf-C2H2_4	2	23	24	20.2	0.00069
TCONS_00007655	PF00096.26	zf-C2H2	1	23	23	22.7	9e-05
TCONS_00007655	PF13894.6	zf-C2H2_4	1	24	24	20.3	0.00069
TCONS_00007655	PF00096.26	zf-C2H2	2	23	23	18.6	0.0018
TCONS_00007657	PF05605.12	zf-Di19	2	52	54	20.2	0.00056
TCONS_00007657	PF00096.26	zf-C2H2	3	23	23	18.1	0.0026
TCONS_00007657	PF13894.6	zf-C2H2_4	2	23	24	21	0.0004
TCONS_00007657	PF00096.26	zf-C2H2	1	23	23	24.9	1.8e-05
TCONS_00007657	PF00096.26	zf-C2H2	1	23	23	16.2	0.011
TCONS_00007662	PF12894.7	ANAPC4_WD40	2	88	92	19.9	0.00066
TCONS_00007662	PF17005.5	WD40_like	17	108	301	24.4	1.6e-05
TCONS_00007662	PF00400.32	WD40	3	38	38	14.8	0.041
TCONS_00007663	PF17005.5	WD40_like	11	108	301	29.5	4.6e-07
TCONS_00007663	PF00400.32	WD40	3	38	38	16	0.017
TCONS_00007675	PF04932.15	Wzy_C	20	95	155	20.7	0.00025
TCONS_00002873	PF00708.18	Acylphosphatase	8	83	85	27.8	2.5e-06
TCONS_00002887	PF13855.6	LRR_8	2	57	61	25.1	1.1e-05
TCONS_00002887	PF13855.6	LRR_8	2	61	61	32	7.8e-08
TCONS_00002888	PF13855.6	LRR_8	2	57	61	25.1	1.1e-05
TCONS_00002888	PF13855.6	LRR_8	2	61	61	32	7.8e-08
TCONS_00002889	PF13855.6	LRR_8	2	57	61	25.1	1.1e-05
TCONS_00002889	PF13855.6	LRR_8	2	61	61	32	7.8e-08
TCONS_00002893	PF13855.6	LRR_8	2	57	61	25.1	1.1e-05
TCONS_00002893	PF13855.6	LRR_8	2	61	61	32	7.8e-08
TCONS_00002894	PF13855.6	LRR_8	2	57	61	25.1	1.1e-05
TCONS_00002894	PF13855.6	LRR_8	2	61	61	32	7.8e-08
TCONS_00002895	PF13855.6	LRR_8	2	57	61	25.1	1.1e-05
TCONS_00002895	PF13855.6	LRR_8	2	61	61	32	7.8e-08
TCONS_00002896	PF13855.6	LRR_8	2	57	61	25.1	1.1e-05
TCONS_00002896	PF13855.6	LRR_8	2	61	61	32	7.8e-08
TCONS_00002898	PF13975.6	gag-asp_proteas	3	51	92	32.3	1.1e-07
TCONS_00002906	PF00155.21	Aminotran_1_2	3	361	363	173.5	6.9e-51
TCONS_00002907	PF00155.21	Aminotran_1_2	3	361	363	173.5	6.9e-51
TCONS_00002908	PF00155.21	Aminotran_1_2	3	361	363	174.1	4.6e-51
TCONS_00002909	PF00155.21	Aminotran_1_2	3	361	363	173.2	8.6e-51
TCONS_00002910	PF00155.21	Aminotran_1_2	3	361	363	173.5	6.9e-51
TCONS_00007708	PF02284.16	COX5A	4	103	103	147.3	1.2e-43
TCONS_00007742	PF01130.21	CD36	6	86	467	83.8	8.9e-24
TCONS_00007744	PF01498.18	HTH_Tnp_Tc3_2	1	69	72	69	3.2e-19
TCONS_00007744	PF13358.6	DDE_3	105	145	146	29.6	5e-07
TCONS_00002916	PF04727.13	ELMO_CED12	31	176	177	136	1.4e-39
TCONS_00002923	PF04727.13	ELMO_CED12	31	176	177	136	1.4e-39
TCONS_00002924	PF04727.13	ELMO_CED12	31	176	177	136	1.4e-39
TCONS_00002942	PF01080.17	Presenilin	223	311	398	17.9	0.0011
TCONS_00002943	PF00091.25	Tubulin	1	196	197	229.4	4.2e-68
TCONS_00002943	PF03953.17	Tubulin_C	1	125	126	176.1	2.9e-52
TCONS_00002944	PF00091.25	Tubulin	1	196	197	229.4	4.2e-68
TCONS_00002944	PF03953.17	Tubulin_C	1	125	126	176.1	2.9e-52
TCONS_00002946	PF00091.25	Tubulin	1	196	197	229.4	4.2e-68
TCONS_00002946	PF03953.17	Tubulin_C	1	125	126	176.1	2.9e-52
TCONS_00002948	PF04558.15	tRNA_synt_1c_R1	1	162	162	171.6	1.2e-50
TCONS_00002948	PF03950.18	tRNA-synt_1c_C	74	144	174	10.4	0.44
TCONS_00002948	PF04557.15	tRNA_synt_1c_R2	1	95	95	102.9	1.3e-29
TCONS_00002948	PF00749.21	tRNA-synt_1c	2	313	314	364.4	3.7e-109
TCONS_00002948	PF03950.18	tRNA-synt_1c_C	1	174	174	145	2.1e-42
TCONS_00002949	PF00017.24	SH2	1	77	77	37.4	2.1e-09
TCONS_00002949	PF08416.13	PTB	1	131	131	113.2	9.1e-33
TCONS_00002949	PF04558.15	tRNA_synt_1c_R1	1	162	162	171.6	1.2e-50
TCONS_00002949	PF03950.18	tRNA-synt_1c_C	74	144	174	10.4	0.44
TCONS_00002949	PF04557.15	tRNA_synt_1c_R2	1	95	95	102.9	1.3e-29
TCONS_00002949	PF00749.21	tRNA-synt_1c	2	313	314	364.4	3.7e-109
TCONS_00002949	PF03950.18	tRNA-synt_1c_C	1	174	174	145	2.1e-42
TCONS_00002950	PF00017.24	SH2	1	77	77	37.3	2.1e-09
TCONS_00002950	PF08416.13	PTB	1	131	131	113.2	9.3e-33
TCONS_00002951	PF00017.24	SH2	1	77	77	37.3	2.1e-09
TCONS_00002951	PF08416.13	PTB	1	131	131	113.2	9.3e-33
TCONS_00002951	PF04558.15	tRNA_synt_1c_R1	1	162	162	171.6	1.2e-50
TCONS_00002951	PF03950.18	tRNA-synt_1c_C	74	144	174	10.4	0.44
TCONS_00002951	PF04557.15	tRNA_synt_1c_R2	1	95	95	102.9	1.3e-29
TCONS_00002951	PF00749.21	tRNA-synt_1c	2	313	314	364.4	3.7e-109
TCONS_00002951	PF03950.18	tRNA-synt_1c_C	1	174	174	145	2.1e-42
TCONS_00007774	PF04937.15	DUF659	1	151	152	43.3	3.2e-11
TCONS_00002959	PF04500.16	FLYWCH	2	62	62	36.5	4e-09
TCONS_00002959	PF04500.16	FLYWCH	2	62	62	37.8	1.5e-09
TCONS_00002959	PF04500.16	FLYWCH	2	62	62	36.9	2.9e-09
TCONS_00002959	PF04500.16	FLYWCH	3	62	62	53.7	1.6e-14
TCONS_00002959	PF13417.6	GST_N_3	1	72	75	53.3	2.7e-14
TCONS_00002959	PF00043.25	GST_C	24	89	93	41.8	9.2e-11
TCONS_00002960	PF13417.6	GST_N_3	1	72	75	56.6	2.6e-15
TCONS_00002960	PF00043.25	GST_C	24	89	93	45.1	8.6e-12
TCONS_00002961	PF13417.6	GST_N_3	1	72	75	56.6	2.6e-15
TCONS_00002961	PF00043.25	GST_C	24	89	93	45.1	8.6e-12
TCONS_00002976	PF00383.23	dCMP_cyt_deam_1	4	96	101	57.2	1.2e-15
TCONS_00002979	PF00076.22	RRM_1	1	38	70	26.9	3e-06
TCONS_00003018	PF00226.31	DnaJ	1	63	63	52.7	3.5e-14
TCONS_00003018	PF05207.13	zf-CSL	9	34	59	19.1	0.0008
TCONS_00003018	PF05207.13	zf-CSL	33	56	59	19.1	0.00076
TCONS_00003019	PF00226.31	DnaJ	1	63	63	52.7	3.5e-14
TCONS_00003019	PF05207.13	zf-CSL	9	34	59	19.1	0.0008
TCONS_00003019	PF05207.13	zf-CSL	33	56	59	19.1	0.00076
TCONS_00003020	PF00226.31	DnaJ	1	63	63	52.7	3.5e-14
TCONS_00003020	PF05207.13	zf-CSL	9	34	59	19.1	0.0008
TCONS_00003020	PF05207.13	zf-CSL	33	56	59	19.1	0.00076
TCONS_00003021	PF00226.31	DnaJ	1	63	63	52.7	3.5e-14
TCONS_00003021	PF05207.13	zf-CSL	9	34	59	19.1	0.0008
TCONS_00003021	PF05207.13	zf-CSL	33	56	59	19.1	0.00076
TCONS_00007825	PF02771.16	Acyl-CoA_dh_N	12	112	113	72.2	5.4e-20
TCONS_00007825	PF02770.19	Acyl-CoA_dh_M	1	97	97	87.4	5.4e-25
TCONS_00007825	PF00441.24	Acyl-CoA_dh_1	1	146	150	139.1	1.2e-40
TCONS_00007825	PF02142.22	MGS	16	43	95	6.6	9
TCONS_00007825	PF00441.24	Acyl-CoA_dh_1	1	146	150	138.8	1.5e-40
TCONS_00007825	PF02142.22	MGS	11	86	95	8	3.2
TCONS_00007825	PF00441.24	Acyl-CoA_dh_1	42	102	150	12.6	0.12
TCONS_00003076	PF00400.32	WD40	8	38	38	30.5	4.5e-07
TCONS_00003076	PF00400.32	WD40	6	38	38	13.6	0.094
TCONS_00003076	PF00400.32	WD40	1	38	38	24	5e-05
TCONS_00003076	PF00400.32	WD40	15	37	38	18.8	0.0022
TCONS_00003076	PF00400.32	WD40	3	38	38	21.1	0.0004
TCONS_00003076	PF00400.32	WD40	19	38	38	21.7	0.00026
TCONS_00003076	PF00400.32	WD40	1	33	38	18.2	0.0033
TCONS_00003077	PF00400.32	WD40	3	38	38	20.6	0.00061
TCONS_00003077	PF00400.32	WD40	19	38	38	21.2	0.00037
TCONS_00007866	PF00012.20	HSP70	1	599	599	876.8	6.1e-264
TCONS_00007866	PF10712.9	NAD-GH	355	454	576	117.9	4.5e-34
TCONS_00007867	PF00012.20	HSP70	1	599	599	876.8	6.1e-264
TCONS_00007867	PF10712.9	NAD-GH	355	454	576	117.9	4.5e-34
TCONS_00007868	PF00012.20	HSP70	1	599	599	876.8	6.1e-264
TCONS_00007868	PF10712.9	NAD-GH	355	454	576	117.9	4.5e-34
TCONS_00007869	PF00012.20	HSP70	1	599	599	876.8	6.1e-264
TCONS_00007869	PF10712.9	NAD-GH	355	454	576	117.9	4.5e-34
TCONS_00007870	PF00012.20	HSP70	1	599	599	876.8	6.1e-264
TCONS_00007870	PF10712.9	NAD-GH	355	454	576	117.9	4.5e-34
TCONS_00007872	PF07700.15	HNOB	1	161	164	177.7	1.7e-52
TCONS_00007872	PF07701.14	HNOBA	3	221	221	226.1	3.4e-67
TCONS_00007872	PF00211.20	Guanylate_cyc	4	181	183	162.7	6.7e-48
TCONS_00007877	PF13543.6	SAM_KSR1	1	129	129	151.5	1.2e-44
TCONS_00007877	PF00130.22	C1_1	1	50	53	25.4	9.3e-06
TCONS_00007877	PF07714.17	Pkinase_Tyr	1	257	259	184.6	2e-54
TCONS_00007878	PF13543.6	SAM_KSR1	1	129	129	151.5	1.2e-44
TCONS_00007878	PF00130.22	C1_1	1	50	53	25.4	9.3e-06
TCONS_00007878	PF07714.17	Pkinase_Tyr	1	257	259	184.6	2e-54
TCONS_00007879	PF13543.6	SAM_KSR1	1	129	129	151.5	1.2e-44
TCONS_00007879	PF00130.22	C1_1	1	50	53	25.4	9.3e-06
TCONS_00007879	PF07714.17	Pkinase_Tyr	1	257	259	184.6	2e-54
TCONS_00007882	PF00060.26	Lig_chan	41	149	149	101.9	2.8e-29
TCONS_00007882	PF00497.20	SBP_bac_3	84	223	225	35.9	5e-09
TCONS_00007882	PF10562.9	CaM_bdg_C0	1	16	29	19.6	0.00068
TCONS_00007890	PF00075.24	RNase_H	5	141	143	44.3	2e-11
TCONS_00007905	PF13733.6	Glyco_transf_7N	23	134	134	122.8	7.3e-36
TCONS_00007905	PF02709.14	Glyco_transf_7C	1	78	78	87	5e-25
TCONS_00003203	PF00071.22	Ras	1	160	162	174.3	1.5e-51
TCONS_00003204	PF00071.22	Ras	1	160	162	174.3	1.5e-51
TCONS_00003260	PF00467.29	KOW	3	26	32	23.2	4.8e-05
TCONS_00003260	PF01777.18	Ribosomal_L27e	1	85	85	104.6	2.7e-30
TCONS_00008036	PF15860.5	DUF4728	2	90	92	60.1	2.6e-16
TCONS_00003266	PF00083.24	Sugar_tr	43	116	452	36.8	2.1e-09
TCONS_00003267	PF00083.24	Sugar_tr	43	116	452	36.8	2.1e-09
TCONS_00003270	PF07690.16	MFS_1	36	187	353	33.1	2.8e-08
TCONS_00008042	PF00435.21	Spectrin	2	104	105	25.8	1.1e-05
TCONS_00008042	PF00397.26	WW	2	31	31	25.5	1e-05
TCONS_00008042	PF09068.11	EF-hand_2	2	123	123	125.4	1.3e-36
TCONS_00008042	PF09069.11	EF-hand_3	1	92	92	128.1	1.3e-37
TCONS_00008042	PF00569.17	ZZ	2	44	45	57.8	6.9e-16
TCONS_00008043	PF00435.21	Spectrin	6	70	105	13	0.11
TCONS_00008043	PF00435.21	Spectrin	3	104	105	43	5.2e-11
TCONS_00008043	PF00435.21	Spectrin	2	104	105	26.1	9.3e-06
TCONS_00008043	PF00435.21	Spectrin	10	75	105	18.6	0.002
TCONS_00008043	PF00435.21	Spectrin	2	104	105	25.8	1.2e-05
TCONS_00008043	PF00397.26	WW	2	31	31	25.3	1.2e-05
TCONS_00008043	PF09068.11	EF-hand_2	2	123	123	125.3	1.5e-36
TCONS_00008043	PF09069.11	EF-hand_3	1	92	92	128	1.4e-37
TCONS_00008043	PF00569.17	ZZ	2	44	45	57.6	7.7e-16
TCONS_00008046	PF00435.21	Spectrin	2	104	105	25.9	1.1e-05
TCONS_00008046	PF00397.26	WW	2	31	31	25.5	1e-05
TCONS_00008046	PF09068.11	EF-hand_2	2	123	123	125.5	1.2e-36
TCONS_00008046	PF09069.11	EF-hand_3	1	92	92	128.2	1.2e-37
TCONS_00008046	PF00569.17	ZZ	2	44	45	57.8	6.6e-16
TCONS_00008058	PF00435.21	Spectrin	6	104	105	23.9	4.5e-05
TCONS_00008058	PF00435.21	Spectrin	3	104	105	43	5e-11
TCONS_00008058	PF00435.21	Spectrin	2	104	105	26.1	9.1e-06
TCONS_00008058	PF00435.21	Spectrin	10	75	105	18.6	0.002
TCONS_00008058	PF00435.21	Spectrin	2	104	105	25.8	1.2e-05
TCONS_00008058	PF00397.26	WW	2	31	31	25.4	1.1e-05
TCONS_00008058	PF09068.11	EF-hand_2	2	123	123	125.3	1.4e-36
TCONS_00008058	PF09069.11	EF-hand_3	1	92	92	128	1.4e-37
TCONS_00008058	PF00569.17	ZZ	2	44	45	57.7	7.5e-16
TCONS_00008061	PF00435.21	Spectrin	6	104	105	23.9	4.3e-05
TCONS_00008061	PF00435.21	Spectrin	3	104	105	43.1	4.8e-11
TCONS_00008061	PF00435.21	Spectrin	2	104	105	26.2	8.7e-06
TCONS_00008061	PF00435.21	Spectrin	10	103	105	17.6	0.0041
TCONS_00008061	PF00435.21	Spectrin	2	104	105	25.8	1.1e-05
TCONS_00008061	PF00397.26	WW	2	31	31	25.4	1.1e-05
TCONS_00008061	PF09068.11	EF-hand_2	2	123	123	125.4	1.4e-36
TCONS_00008061	PF09069.11	EF-hand_3	1	92	92	128	1.3e-37
TCONS_00008061	PF00569.17	ZZ	2	44	45	57.7	7.2e-16
TCONS_00008076	PF00435.21	Spectrin	36	104	105	19.2	0.0013
TCONS_00008076	PF00435.21	Spectrin	10	75	105	18.5	0.0021
TCONS_00008077	PF00435.21	Spectrin	36	104	105	19.2	0.0012
TCONS_00008077	PF00435.21	Spectrin	10	73	105	18.1	0.0028
TCONS_00008092	PF05577.12	Peptidase_S28	1	432	434	446.5	9e-134
TCONS_00008117	PF14554.6	VEGF_C	4	35	58	11.7	0.2
TCONS_00008117	PF14554.6	VEGF_C	12	36	58	6.6	8.4
TCONS_00008117	PF14554.6	VEGF_C	7	38	58	9.7	0.92
TCONS_00003303	PF13358.6	DDE_3	43	135	146	43.3	3e-11
TCONS_00003303	PF01498.18	HTH_Tnp_Tc3_2	8	71	72	51.6	8.2e-14
TCONS_00008139	PF03932.14	CutC	2	126	202	150.6	3.7e-44
TCONS_00008140	PF03932.14	CutC	2	201	202	182.6	5.8e-54
TCONS_00003311	PF01498.18	HTH_Tnp_Tc3_2	15	63	72	23.4	5.2e-05
TCONS_00003347	PF02757.17	YLP	3	7	9	7.9	3.6
TCONS_00003347	PF02756.14	GYR	1	18	18	35.6	5.4e-09
TCONS_00003347	PF02757.17	YLP	1	9	9	14.5	0.024
TCONS_00003347	PF02756.14	GYR	1	18	18	29.7	3.7e-07
TCONS_00003347	PF02757.17	YLP	1	9	9	16.3	0.0065
TCONS_00008196	PF13873.6	Myb_DNA-bind_5	6	76	78	36.1	4.9e-09
TCONS_00003402	PF01239.22	PPTA	2	26	28	13.2	0.057
TCONS_00003402	PF01239.22	PPTA	1	28	28	38.3	6.9e-10
TCONS_00003402	PF01239.22	PPTA	1	28	28	27.5	1.7e-06
TCONS_00003402	PF01239.22	PPTA	1	26	28	36.7	2.2e-09
TCONS_00003402	PF01239.22	PPTA	1	26	28	21.9	0.0001
TCONS_00003410	PF02958.20	EcKinase	2	294	294	250.3	2.4e-74
TCONS_00003414	PF02958.20	EcKinase	1	294	294	271	1.2e-80
TCONS_00008276	PF00320.27	GATA	1	35	36	52.5	2.6e-14
TCONS_00008277	PF00320.27	GATA	1	35	36	52.5	2.6e-14
TCONS_00003460	PF18322.1	CLIP_1	12	53	53	47.2	1.6e-12
TCONS_00003460	PF00089.26	Trypsin	8	221	221	162.1	1.7e-47
TCONS_00003461	PF18322.1	CLIP_1	12	53	53	47.2	1.6e-12
TCONS_00003461	PF00089.26	Trypsin	8	221	221	162.1	1.7e-47
TCONS_00008317	PF13424.6	TPR_12	3	58	77	21.9	0.00016
TCONS_00008318	PF13424.6	TPR_12	3	59	77	23.6	4.6e-05
TCONS_00008325	PF00400.32	WD40	13	38	38	15.9	0.018
TCONS_00008325	PF00400.32	WD40	6	38	38	21.2	0.00037
TCONS_00008325	PF12894.7	ANAPC4_WD40	46	78	92	6.9	7.7
TCONS_00008325	PF00400.32	WD40	16	37	38	9.1	2.5
TCONS_00008326	PF12108.8	SF3a60_bindingd	1	27	27	49	4.1e-13
TCONS_00008326	PF16837.5	SF3A3	1	79	79	88.5	3.1e-25
TCONS_00008326	PF13297.6	Telomere_Sde2_2	25	60	60	48	7e-13
TCONS_00008326	PF11931.8	DUF3449	2	184	184	256.3	1.5e-76
TCONS_00008326	PF02301.18	HORMA	5	106	212	39.1	5.8e-10
TCONS_00008328	PF12108.8	SF3a60_bindingd	1	27	27	49	4.1e-13
TCONS_00008328	PF16837.5	SF3A3	1	79	79	88.5	3.1e-25
TCONS_00008328	PF13297.6	Telomere_Sde2_2	25	60	60	48	7e-13
TCONS_00008328	PF11931.8	DUF3449	2	184	184	256.3	1.5e-76
TCONS_00008328	PF02301.18	HORMA	6	103	212	39.4	4.9e-10
TCONS_00008335	PF16972.5	TipE	8	96	486	80.1	1.9e-22
TCONS_00008335	PF16972.5	TipE	215	311	486	41.9	7.6e-11
TCONS_00008337	PF01667.17	Ribosomal_S27e	1	55	55	96.1	7.1e-28
TCONS_00008351	PF13561.6	adh_short_C2	1	234	234	198	1.6e-58
TCONS_00008352	PF13561.6	adh_short_C2	1	234	234	198	1.6e-58
TCONS_00008353	PF13561.6	adh_short_C2	1	234	234	198	1.6e-58
TCONS_00008356	PF13561.6	adh_short_C2	1	234	234	204.8	1.4e-60
TCONS_00008357	PF13561.6	adh_short_C2	1	234	234	198	1.6e-58
TCONS_00008402	PF04005.12	Hus1	1	291	292	181.5	1.9e-53
TCONS_00008411	PF01702.18	TGT	2	349	350	491.3	1.5e-147
TCONS_00008425	PF02958.20	EcKinase	2	102	294	64.5	9.7e-18
TCONS_00008430	PF02958.20	EcKinase	1	294	294	299	3.6e-89
TCONS_00008436	PF02807.15	ATP-gua_PtransN	2	67	67	68.3	5.6e-19
TCONS_00008436	PF00217.19	ATP-gua_Ptrans	1	211	212	256.3	1.9e-76
TCONS_00008437	PF02807.15	ATP-gua_PtransN	2	67	67	68.3	5.6e-19
TCONS_00008437	PF00217.19	ATP-gua_Ptrans	1	211	212	256.3	1.9e-76
TCONS_00003562	PF17054.5	JUPITER	10	48	359	19	0.00079
TCONS_00003562	PF17054.5	JUPITER	290	357	359	14	0.025
TCONS_00003569	PF13300.6	DUF4078	3	86	86	81.3	4.6e-23
TCONS_00003570	PF13300.6	DUF4078	3	86	86	81.3	4.6e-23
TCONS_00008466	PF00728.22	Glyco_hydro_20	71	232	354	23.7	2.7e-05
TCONS_00003572	PF04503.13	SSDP	1	285	285	268.1	1.8e-79
TCONS_00003573	PF04503.13	SSDP	1	285	285	268.1	1.8e-79
TCONS_00003574	PF04503.13	SSDP	1	285	285	268.1	1.8e-79
TCONS_00003575	PF04503.13	SSDP	1	285	285	268.1	1.8e-79
TCONS_00003576	PF04503.13	SSDP	1	285	285	268.1	1.8e-79
TCONS_00003577	PF04503.13	SSDP	1	285	285	268.1	1.8e-79
TCONS_00003583	PF07776.15	zf-AD	2	74	76	34.1	2.5e-08
TCONS_00003583	PF05605.12	zf-Di19	5	54	54	20.4	0.00048
TCONS_00003583	PF18868.1	zf-C2H2_3rep	1	118	126	8.6	2.9
TCONS_00003583	PF02892.15	zf-BED	1	43	44	22.4	9.3e-05
TCONS_00003583	PF13465.6	zf-H2C2_2	1	26	26	26.6	5.4e-06
TCONS_00003583	PF13465.6	zf-H2C2_2	2	26	26	23.6	4.9e-05
TCONS_00003583	PF18868.1	zf-C2H2_3rep	31	73	126	9.5	1.5
TCONS_00003583	PF13912.6	zf-C2H2_6	2	21	27	20.9	0.00026
TCONS_00003584	PF07776.15	zf-AD	2	69	76	30.9	2.5e-07
TCONS_00003584	PF05605.12	zf-Di19	5	53	54	16.7	0.0067
TCONS_00003584	PF00096.26	zf-C2H2	1	23	23	15.9	0.013
TCONS_00003584	PF13465.6	zf-H2C2_2	8	25	26	11.7	0.27
TCONS_00003584	PF13465.6	zf-H2C2_2	1	26	26	23.9	4e-05
TCONS_00003584	PF00096.26	zf-C2H2	1	23	23	25	1.7e-05
TCONS_00003584	PF13912.6	zf-C2H2_6	2	21	27	20.6	0.00032
TCONS_00003584	PF13894.6	zf-C2H2_4	1	21	24	10.5	0.9
TCONS_00003585	PF13909.6	zf-H2C2_5	2	25	26	17	0.0035
TCONS_00003585	PF18387.1	zf_C2H2_ZHX	7	32	53	15	0.014
TCONS_00003585	PF13909.6	zf-H2C2_5	2	25	26	23.3	3.9e-05
TCONS_00003585	PF13894.6	zf-C2H2_4	2	24	24	13.5	0.11
TCONS_00003585	PF00096.26	zf-C2H2	3	23	23	20.9	0.00033
TCONS_00003585	PF13465.6	zf-H2C2_2	2	24	26	27.2	3.3e-06
TCONS_00003585	PF13465.6	zf-H2C2_2	1	24	26	28.3	1.6e-06
TCONS_00003585	PF13465.6	zf-H2C2_2	4	24	26	25.5	1.2e-05
TCONS_00003631	PF07776.15	zf-AD	2	73	76	39.8	4e-10
TCONS_00003631	PF05605.12	zf-Di19	4	53	54	19.2	0.0011
TCONS_00003631	PF00096.26	zf-C2H2	1	23	23	17.8	0.0032
TCONS_00003631	PF13465.6	zf-H2C2_2	2	24	26	28.3	1.6e-06
TCONS_00003631	PF13465.6	zf-H2C2_2	5	24	26	28.3	1.5e-06
TCONS_00003631	PF13465.6	zf-H2C2_2	3	26	26	18.4	0.0022
TCONS_00003631	PF13465.6	zf-H2C2_2	1	25	26	28.7	1.2e-06
TCONS_00003634	PF12265.8	CAF1C_H4-bd	1	66	67	96.6	7.5e-28
TCONS_00003634	PF00400.32	WD40	7	38	38	15.3	0.027
TCONS_00003634	PF00400.32	WD40	6	38	38	13.5	0.1
TCONS_00003634	PF00400.32	WD40	2	38	38	31.5	2.1e-07
TCONS_00003634	PF00400.32	WD40	4	38	38	22.5	0.00015
TCONS_00003634	PF00400.32	WD40	4	37	38	19	0.0018
TCONS_00008501	PF00085.20	Thioredoxin	3	85	103	16.8	0.005
TCONS_00008501	PF05063.14	MT-A70	1	172	172	144.9	2.2e-42
TCONS_00008518	PF01795.19	Methyltransf_5	3	307	309	288.2	8.9e-86
TCONS_00008521	PF15860.5	DUF4728	2	85	92	24.7	2.7e-05
TCONS_00008523	PF00406.22	ADK	1	150	151	152.3	1e-44
TCONS_00008523	PF05191.14	ADK_lid	1	36	36	53.1	2.2e-14
TCONS_00008524	PF00406.22	ADK	1	150	151	152.3	1e-44
TCONS_00008524	PF05191.14	ADK_lid	1	36	36	53.1	2.2e-14
TCONS_00008525	PF00406.22	ADK	1	150	151	152.3	1e-44
TCONS_00008525	PF05191.14	ADK_lid	1	36	36	53.1	2.2e-14
TCONS_00008525	PF00406.22	ADK	1	123	151	123.8	6.2e-36
TCONS_00008525	PF05191.14	ADK_lid	1	35	36	50.1	2e-13
TCONS_00008526	PF00406.22	ADK	1	123	151	123.8	6.2e-36
TCONS_00008526	PF05191.14	ADK_lid	1	35	36	50.1	2e-13
TCONS_00008527	PF00406.22	ADK	1	123	151	123.8	6.2e-36
TCONS_00008527	PF05191.14	ADK_lid	1	35	36	50.1	2e-13
TCONS_00008528	PF00406.22	ADK	1	123	151	123.8	6.2e-36
TCONS_00008528	PF05191.14	ADK_lid	1	35	36	50.1	2e-13
TCONS_00008529	PF00406.22	ADK	1	123	151	123.8	6.2e-36
TCONS_00008529	PF05191.14	ADK_lid	1	35	36	50.1	2e-13
TCONS_00008530	PF00406.22	ADK	1	150	151	152.3	1e-44
TCONS_00008530	PF05191.14	ADK_lid	1	36	36	53.1	2.2e-14
TCONS_00008530	PF00406.22	ADK	1	123	151	123.8	6.2e-36
TCONS_00008530	PF05191.14	ADK_lid	1	35	36	50.1	2e-13
TCONS_00003696	PF13927.6	Ig_3	13	77	79	24	4.5e-05
TCONS_00003696	PF13927.6	Ig_3	13	79	79	42.6	6.7e-11
TCONS_00003696	PF08205.12	C2-set_2	14	35	89	11.3	0.27
TCONS_00003697	PF13927.6	Ig_3	10	79	79	50.1	3e-13
TCONS_00003697	PF13927.6	Ig_3	9	79	79	33	6.9e-08
TCONS_00008536	PF01127.22	Sdh_cyt	4	119	121	62.2	4.4e-17
TCONS_00003698	PF00163.19	Ribosomal_S4	38	81	83	27.6	4.1e-06
TCONS_00003698	PF01479.25	S4	1	44	48	40.3	1.9e-10
TCONS_00008543	PF00201.18	UDPGT	138	258	499	47.7	1e-12
TCONS_00008551	PF01127.22	Sdh_cyt	4	120	121	86.7	1.2e-24
TCONS_00003701	PF00838.17	TCTP	1	166	166	208	1.1e-61
TCONS_00003703	PF02958.20	EcKinase	1	294	294	215.6	9.3e-64
TCONS_00003704	PF02958.20	EcKinase	1	294	294	221	2.1e-65
TCONS_00003705	PF02958.20	EcKinase	1	294	294	220.9	2.2e-65
TCONS_00003706	PF02958.20	EcKinase	1	77	294	66.8	1.9e-18
TCONS_00003724	PF07258.14	COMM_domain	3	67	72	32.7	6.1e-08
TCONS_00003725	PF07258.14	COMM_domain	3	67	72	32.7	6.1e-08
TCONS_00003744	PF00786.28	PBD	1	59	59	59	4.3e-16
TCONS_00003744	PF00069.25	Pkinase	1	264	264	239.1	5.2e-71
TCONS_00003746	PF07719.17	TPR_2	7	32	34	11.2	0.33
TCONS_00003746	PF00515.28	TPR_1	1	34	34	21	0.0002
TCONS_00003746	PF00515.28	TPR_1	2	32	34	23.4	3.6e-05
TCONS_00003775	PF01757.22	Acyl_transf_3	2	339	340	72.3	3.7e-20
TCONS_00008643	PF00339.29	Arrestin_N	6	122	146	48.4	9.5e-13
TCONS_00008643	PF02752.22	Arrestin_C	4	131	134	34.3	2.9e-08
TCONS_00008658	PF04068.15	RLI	2	35	35	54	1e-14
TCONS_00008658	PF04034.13	Ribo_biogen_C	1	127	127	184.2	7e-55
TCONS_00003814	PF00962.22	A_deaminase	1	323	328	125.9	2.2e-36
TCONS_00008715	PF04790.13	Sarcoglycan_1	42	258	260	152.2	1.6e-44
TCONS_00008716	PF04790.13	Sarcoglycan_1	42	258	260	152.2	1.6e-44
TCONS_00008717	PF04790.13	Sarcoglycan_1	42	258	260	152.2	1.6e-44
TCONS_00008718	PF00078.27	RVT_1	158	210	222	19.4	0.00061
TCONS_00008719	PF16891.5	STPPase_N	1	48	48	81.8	3.4e-23
TCONS_00008719	PF00149.28	Metallophos	4	201	204	138.1	5.3e-40
TCONS_00003839	PF06325.13	PrmA	162	232	296	37.6	1.6e-09
TCONS_00003839	PF17286.2	PRMT5_C	14	129	177	19.8	0.00057
TCONS_00008744	PF03184.19	DDE_1	100	175	175	36.4	4e-09
TCONS_00008744	PF03184.19	DDE_1	19	90	175	30.3	3e-07
TCONS_00008763	PF15997.5	DUF4772	1	116	117	123.5	6.5e-36
TCONS_00003867	PF02949.20	7tm_6	20	312	313	96.5	1.5e-27
TCONS_00008782	PF05281.11	Secretogranin_V	1	224	227	275.2	4e-82
TCONS_00008791	PF05267.12	DUF725	3	121	121	56.6	2.5e-15
TCONS_00008799	PF00625.21	Guanylate_kin	3	179	182	209.7	2.7e-62
TCONS_00008800	PF00625.21	Guanylate_kin	3	179	182	210.1	2.1e-62
TCONS_00008801	PF00625.21	Guanylate_kin	3	179	182	210.1	2.1e-62
TCONS_00008802	PF00625.21	Guanylate_kin	3	179	182	209.7	2.7e-62
TCONS_00003950	PF07200.13	Mod_r	3	145	146	114.6	4e-33
TCONS_00008833	PF00628.29	PHD	2	50	52	26.7	3.7e-06
TCONS_00008834	PF00628.29	PHD	2	50	52	26.7	3.7e-06
TCONS_00008835	PF00628.29	PHD	2	50	52	30.5	2.4e-07
TCONS_00003980	PF13522.6	GATase_6	11	123	134	55.5	6.6e-15
TCONS_00003980	PF00156.27	Pribosyltran	20	121	159	30.6	2.1e-07
TCONS_00003981	PF13522.6	GATase_6	11	123	134	55.5	6.6e-15
TCONS_00003981	PF00156.27	Pribosyltran	20	121	159	30.6	2.1e-07
TCONS_00008888	PF06585.11	JHBP	6	239	240	214.7	1.1e-63
TCONS_00008889	PF06585.11	JHBP	5	140	240	120.5	6.4e-35
TCONS_00004060	PF00147.18	Fibrinogen_C	21	219	221	178.5	1.6e-52
TCONS_00004061	PF00147.18	Fibrinogen_C	21	69	221	60.3	2.3e-16
TCONS_00004061	PF00147.18	Fibrinogen_C	92	219	221	98.1	6.3e-28
TCONS_00008913	PF00147.18	Fibrinogen_C	2	219	221	192.6	7.6e-57
TCONS_00008915	PF00147.18	Fibrinogen_C	2	219	221	207.3	2.5e-61
TCONS_00004067	PF00147.18	Fibrinogen_C	23	219	221	199.1	8.3e-59
TCONS_00004068	PF00147.18	Fibrinogen_C	9	168	221	151.5	2.8e-44
TCONS_00008916	PF00147.18	Fibrinogen_C	2	81	221	74.5	1e-20
TCONS_00008916	PF00147.18	Fibrinogen_C	97	219	221	96.6	1.8e-27
TCONS_00004069	PF00147.18	Fibrinogen_C	2	219	221	211.1	1.8e-62
TCONS_00004070	PF00147.18	Fibrinogen_C	4	219	221	208.1	1.5e-61
TCONS_00004072	PF00147.18	Fibrinogen_C	2	219	221	211.1	1.8e-62
TCONS_00004073	PF00147.18	Fibrinogen_C	2	219	221	204	2.5e-60
TCONS_00004074	PF00147.18	Fibrinogen_C	2	130	221	116.9	1.1e-33
TCONS_00004077	PF13499.6	EF-hand_7	5	70	71	30.6	3.4e-07
TCONS_00004077	PF00036.32	EF-hand_1	2	24	29	16.2	0.0053
TCONS_00004077	PF13499.6	EF-hand_7	8	67	71	16.9	0.0064
TCONS_00004078	PF13499.6	EF-hand_7	5	70	71	30.6	3.4e-07
TCONS_00004078	PF00036.32	EF-hand_1	2	24	29	16.2	0.0053
TCONS_00004078	PF13499.6	EF-hand_7	8	67	71	16.9	0.0064
TCONS_00004094	PF03184.19	DDE_1	1	91	175	72	4.5e-20
TCONS_00008954	PF18149.1	Helicase_PWI	23	102	111	27.2	3.4e-06
TCONS_00008954	PF00270.29	DEAD	2	172	176	94.9	4.6e-27
TCONS_00008954	PF00271.31	Helicase_C	11	109	111	28.5	1.5e-06
TCONS_00008954	PF02889.16	Sec63	2	255	257	247.4	1.2e-73
TCONS_00008954	PF00270.29	DEAD	2	170	176	85.1	4.7e-24
TCONS_00008954	PF00271.31	Helicase_C	38	109	111	27.7	2.6e-06
TCONS_00008954	PF02889.16	Sec63	1	256	257	226.2	3.7e-67
TCONS_00008962	PF00022.19	Actin	2	407	407	497.9	1.6e-149
TCONS_00008972	PF06840.11	DUF1241	6	150	150	205.6	2.7e-61
TCONS_00008973	PF06840.11	DUF1241	6	150	150	205.6	2.7e-61
TCONS_00008974	PF06840.11	DUF1241	6	150	150	205.6	2.7e-61
TCONS_00008992	PF13465.6	zf-H2C2_2	11	26	26	7.1	7.7
TCONS_00008992	PF13465.6	zf-H2C2_2	3	25	26	32.3	8.5e-08
TCONS_00008993	PF13465.6	zf-H2C2_2	11	26	26	7.1	7.7
TCONS_00008993	PF13465.6	zf-H2C2_2	3	25	26	32.3	8.5e-08
TCONS_00008994	PF13465.6	zf-H2C2_2	11	26	26	7.1	7.7
TCONS_00008994	PF13465.6	zf-H2C2_2	3	25	26	32.3	8.5e-08
TCONS_00008995	PF13465.6	zf-H2C2_2	11	26	26	7.1	7.7
TCONS_00008995	PF13465.6	zf-H2C2_2	3	25	26	32.3	8.5e-08
TCONS_00008996	PF13465.6	zf-H2C2_2	11	26	26	7.1	7.7
TCONS_00008996	PF13465.6	zf-H2C2_2	3	25	26	32.3	8.5e-08
TCONS_00008997	PF13465.6	zf-H2C2_2	11	26	26	7.1	7.7
TCONS_00008997	PF13465.6	zf-H2C2_2	3	25	26	32.3	8.5e-08
TCONS_00009006	PF07679.16	I-set	15	90	90	36.6	3.5e-09
TCONS_00009006	PF13927.6	Ig_3	2	76	79	15.5	0.02
TCONS_00009006	PF07714.17	Pkinase_Tyr	2	259	259	329.8	1e-98
TCONS_00009007	PF07679.16	I-set	15	90	90	36.6	3.5e-09
TCONS_00009007	PF13927.6	Ig_3	2	76	79	15.5	0.02
TCONS_00009007	PF07714.17	Pkinase_Tyr	2	259	259	329.8	1e-98
TCONS_00004148	PF06477.13	DUF1091	9	83	83	47.4	2e-12
TCONS_00004160	PF06585.11	JHBP	11	239	240	178	1.7e-52
TCONS_00009089	PF09799.9	Transmemb_17	1	107	107	89.6	1.7e-25
TCONS_00009091	PF09799.9	Transmemb_17	15	107	107	73.7	1.5e-20
TCONS_00009092	PF16017.5	BTB_3	1	106	106	154.9	5.9e-46
TCONS_00009093	PF16017.5	BTB_3	1	106	106	154.9	5.9e-46
TCONS_00004232	PF03372.23	Exo_endo_phos	1	204	233	32.7	5.1e-08
TCONS_00004255	PF01529.20	DHHC	2	121	134	69.4	3.2e-19
TCONS_00004256	PF01529.20	DHHC	2	121	134	70	2.1e-19
TCONS_00009123	PF13414.6	TPR_11	1	41	42	24.5	1.6e-05
TCONS_00009123	PF13431.6	TPR_17	11	28	34	7.3	6.7
TCONS_00009152	PF02629.19	CoA_binding	2	96	96	101.5	3.1e-29
TCONS_00009152	PF00549.19	Ligase_CoA	1	98	153	45.6	6.2e-12
TCONS_00009175	PF00293.28	NUDIX	38	110	131	29.9	4.6e-07
TCONS_00009178	PF00151.19	Lipase	101	336	336	138.7	2.8e-40
TCONS_00004346	PF07690.16	MFS_1	31	353	353	99.1	2.4e-28
TCONS_00004363	PF03107.16	C1_2	16	46	47	19.6	0.00082
TCONS_00004363	PF02373.22	JmjC	23	114	114	50.7	2.1e-13
TCONS_00004364	PF03107.16	C1_2	16	46	47	19.6	0.00082
TCONS_00004364	PF02373.22	JmjC	23	114	114	50.7	2.1e-13
TCONS_00004365	PF03107.16	C1_2	16	46	47	19.6	0.00082
TCONS_00004365	PF02373.22	JmjC	23	114	114	50.7	2.1e-13
TCONS_00004379	PF03107.16	C1_2	16	46	47	19.6	0.00082
TCONS_00004379	PF02373.22	JmjC	23	114	114	50.7	2e-13
TCONS_00004385	PF00753.27	Lactamase_B	5	68	197	62	7.5e-17
TCONS_00009220	PF06031.13	SERTA	1	36	36	56.5	1.6e-15
TCONS_00009222	PF06031.13	SERTA	1	36	36	56.5	1.6e-15
TCONS_00009223	PF06031.13	SERTA	1	36	36	56.5	1.6e-15
TCONS_00009224	PF06031.13	SERTA	1	36	36	56.5	1.6e-15
TCONS_00004400	PF00001.21	7tm_1	195	254	263	20	0.00035
TCONS_00004401	PF00001.21	7tm_1	195	254	263	20	0.00035
TCONS_00004402	PF00001.21	7tm_1	195	254	263	20	0.00035
TCONS_00004403	PF00001.21	7tm_1	195	254	263	20	0.00035
TCONS_00004404	PF00001.21	7tm_1	195	254	263	20	0.00035
TCONS_00004418	PF00010.26	HLH	1	50	53	59.9	1.7e-16
TCONS_00004420	PF00349.21	Hexokinase_1	2	78	199	60.1	2.6e-16
TCONS_00004420	PF00349.21	Hexokinase_1	104	199	199	65.7	5.1e-18
TCONS_00004420	PF03727.16	Hexokinase_2	1	239	240	186.2	6.2e-55
TCONS_00004420	PF00349.21	Hexokinase_1	2	199	199	226.4	3e-67
TCONS_00004420	PF03727.16	Hexokinase_2	1	206	240	226.1	4.2e-67
TCONS_00004421	PF00349.21	Hexokinase_1	2	199	199	226.4	3e-67
TCONS_00004421	PF03727.16	Hexokinase_2	1	206	240	226.1	4.2e-67
TCONS_00004421	PF00349.21	Hexokinase_1	2	199	199	162.1	1.5e-47
TCONS_00004421	PF03727.16	Hexokinase_2	1	149	240	120.2	9.3e-35
TCONS_00004435	PF00474.17	SSF	1	298	406	96.2	1.9e-27
TCONS_00004435	PF00474.17	SSF	317	406	406	23.4	2.4e-05
TCONS_00004447	PF00118.24	Cpn60_TCP1	2	489	491	534.8	1.8e-160
TCONS_00009275	PF15365.6	PNRC	1	19	20	22.3	8e-05
TCONS_00009278	PF15365.6	PNRC	1	19	20	22.3	8e-05
TCONS_00009280	PF15365.6	PNRC	1	19	20	22.3	8e-05
TCONS_00009281	PF15365.6	PNRC	1	19	20	22.3	8e-05
TCONS_00009282	PF15365.6	PNRC	1	19	20	22.3	8e-05
TCONS_00009283	PF15365.6	PNRC	1	19	20	22.3	8e-05
TCONS_00009284	PF15365.6	PNRC	1	19	20	22.3	8e-05
TCONS_00009285	PF15365.6	PNRC	1	19	20	22.3	8e-05
TCONS_00009287	PF15365.6	PNRC	1	19	20	22.3	8e-05
TCONS_00004457	PF00137.21	ATP-synt_C	1	60	60	54.7	9.5e-15
TCONS_00004457	PF00137.21	ATP-synt_C	1	23	60	14.9	0.026
TCONS_00004458	PF00137.21	ATP-synt_C	1	60	60	54.7	9.5e-15
TCONS_00004458	PF00137.21	ATP-synt_C	1	23	60	14.9	0.026
TCONS_00009309	PF07890.12	Rrp15p	37	134	134	85.9	3e-24
TCONS_00004512	PF17921.1	Integrase_H2C2	1	57	58	71.4	4.8e-20
TCONS_00004512	PF00665.26	rve	2	115	119	52.2	6.4e-14
TCONS_00004512	PF13639.6	zf-RING_2	1	44	44	36.1	5.8e-09
TCONS_00004515	PF04280.15	Tim44	3	145	147	110.1	9.4e-32
TCONS_00004516	PF04280.15	Tim44	3	145	147	110.1	9.4e-32
TCONS_00004532	PF04752.12	ChaC	1	178	179	195.8	6.3e-58
TCONS_00009356	PF03357.21	Snf7	2	142	173	126.8	6.4e-37
TCONS_00004544	PF15951.5	MITF_TFEB_C_3_N	10	136	153	40.3	4.8e-10
TCONS_00004544	PF00010.26	HLH	1	52	53	52.6	3.3e-14
TCONS_00004549	PF07686.17	V-set	3	101	109	32.4	8.4e-08
TCONS_00004549	PF13927.6	Ig_3	13	79	79	36.9	4.1e-09
TCONS_00004550	PF07686.17	V-set	3	101	109	33.2	4.8e-08
TCONS_00004550	PF13927.6	Ig_3	13	79	79	37.7	2.4e-09
TCONS_00004551	PF07686.17	V-set	3	101	109	33.2	4.8e-08
TCONS_00004551	PF13927.6	Ig_3	13	79	79	37.7	2.4e-09
TCONS_00004561	PF01030.24	Recep_L_domain	1	110	112	85.7	2.2e-24
TCONS_00004561	PF00757.20	Furin-like	10	142	149	28.6	1.1e-06
TCONS_00004561	PF01030.24	Recep_L_domain	1	105	112	85.6	2.4e-24
TCONS_00004561	PF00041.21	fn3	43	78	85	8.9	1.9
TCONS_00004561	PF00041.21	fn3	10	51	85	18.4	0.0021
TCONS_00004561	PF00041.21	fn3	49	76	85	9.8	0.98
TCONS_00009374	PF00010.26	HLH	1	52	53	56.3	2.3e-15
TCONS_00009374	PF07527.13	Hairy_orange	1	39	40	42.6	4.9e-11
TCONS_00009375	PF15952.5	ESM4	20	74	176	19.6	0.00099
TCONS_00009375	PF15952.5	ESM4	49	169	176	35	1.9e-08
TCONS_00009376	PF15952.5	ESM4	18	74	176	19.5	0.001
TCONS_00009376	PF15952.5	ESM4	49	169	176	34.9	1.9e-08
TCONS_00004583	PF00010.26	HLH	2	29	53	29.3	6.3e-07
TCONS_00004583	PF07527.13	Hairy_orange	1	37	40	28.4	1.4e-06
TCONS_00004585	PF00010.26	HLH	2	34	53	29.4	5.8e-07
TCONS_00004585	PF07527.13	Hairy_orange	1	37	40	28.4	1.4e-06
TCONS_00004591	PF00067.22	p450	56	462	463	179.5	9.9e-53
TCONS_00004592	PF00067.22	p450	56	462	463	179.5	9.9e-53
TCONS_00004593	PF00067.22	p450	5	462	463	203.4	5.4e-60
TCONS_00004596	PF00028.17	Cadherin	33	92	93	15.8	0.014
TCONS_00004596	PF00028.17	Cadherin	1	31	93	13.6	0.068
TCONS_00004596	PF00028.17	Cadherin	4	61	93	13.8	0.061
TCONS_00009395	PF01019.21	G_glu_transpept	2	511	512	524.2	3.8e-157
TCONS_00009396	PF01019.21	G_glu_transpept	2	511	512	524.2	3.8e-157
TCONS_00009427	PF02185.16	HR1	21	56	69	20.6	0.00035
TCONS_00009467	PF13358.6	DDE_3	72	142	146	27.4	2.4e-06
TCONS_00013374	PF14664.6	RICTOR_N	18	373	373	298.4	7.2e-89
TCONS_00013374	PF14666.6	RICTOR_M	2	104	104	95.3	1.6e-27
TCONS_00013374	PF14668.6	RICTOR_V	5	39	71	7.1	6.6
TCONS_00013374	PF14663.6	RasGEF_N_2	2	107	108	90.2	1.1e-25
TCONS_00013374	PF14668.6	RICTOR_V	1	70	71	66.3	2.1e-18
TCONS_00013375	PF14664.6	RICTOR_N	18	373	373	298.4	7.1e-89
TCONS_00013375	PF14666.6	RICTOR_M	2	104	104	95.4	1.5e-27
TCONS_00013375	PF14668.6	RICTOR_V	5	39	71	7.1	6.5
TCONS_00013375	PF14663.6	RasGEF_N_2	2	107	108	90.2	1.1e-25
TCONS_00013375	PF14668.6	RICTOR_V	1	70	71	66.4	2e-18
TCONS_00013376	PF14664.6	RICTOR_N	18	373	373	298.4	7.2e-89
TCONS_00013376	PF14666.6	RICTOR_M	2	104	104	95.3	1.6e-27
TCONS_00013376	PF14668.6	RICTOR_V	5	39	71	7.1	6.6
TCONS_00013376	PF14663.6	RasGEF_N_2	2	107	108	90.2	1.1e-25
TCONS_00013376	PF14668.6	RICTOR_V	1	70	71	66.3	2.1e-18
TCONS_00013377	PF14668.6	RICTOR_V	1	70	71	67.3	1e-18
TCONS_00013377	PF14664.6	RICTOR_N	18	373	373	300.6	1.6e-89
TCONS_00013377	PF14666.6	RICTOR_M	2	104	104	96.8	5.3e-28
TCONS_00013377	PF14663.6	RasGEF_N_2	2	93	108	72.3	3.9e-20
TCONS_00013378	PF14664.6	RICTOR_N	18	373	373	298.4	7.1e-89
TCONS_00013378	PF14666.6	RICTOR_M	2	104	104	95.4	1.5e-27
TCONS_00013378	PF14668.6	RICTOR_V	5	39	71	7.1	6.5
TCONS_00013378	PF14663.6	RasGEF_N_2	2	107	108	90.2	1.1e-25
TCONS_00013378	PF14668.6	RICTOR_V	1	70	71	66.4	2e-18
TCONS_00013379	PF14664.6	RICTOR_N	18	373	373	298.4	7.2e-89
TCONS_00013379	PF14666.6	RICTOR_M	2	104	104	95.3	1.6e-27
TCONS_00013379	PF14668.6	RICTOR_V	5	39	71	7.1	6.6
TCONS_00013379	PF14663.6	RasGEF_N_2	2	107	108	90.2	1.1e-25
TCONS_00013379	PF14668.6	RICTOR_V	1	70	71	66.3	2.1e-18
TCONS_00013380	PF14664.6	RICTOR_N	18	373	373	298.4	7.1e-89
TCONS_00013380	PF14666.6	RICTOR_M	2	104	104	95.4	1.5e-27
TCONS_00013380	PF14668.6	RICTOR_V	5	39	71	7.1	6.5
TCONS_00013380	PF14663.6	RasGEF_N_2	2	107	108	90.2	1.1e-25
TCONS_00013380	PF14668.6	RICTOR_V	1	70	71	66.4	2e-18
TCONS_00013381	PF14664.6	RICTOR_N	18	373	373	298.4	7.2e-89
TCONS_00013381	PF14666.6	RICTOR_M	2	104	104	95.3	1.6e-27
TCONS_00013381	PF14668.6	RICTOR_V	5	39	71	7.1	6.6
TCONS_00013381	PF14663.6	RasGEF_N_2	2	107	108	90.2	1.1e-25
TCONS_00013381	PF14668.6	RICTOR_V	1	70	71	66.3	2.1e-18
TCONS_00013384	PF03091.15	CutA1	2	98	99	129.8	2.7e-38
TCONS_00013385	PF03091.15	CutA1	2	98	99	129.8	2.7e-38
TCONS_00013386	PF03091.15	CutA1	2	98	99	129.8	2.7e-38
TCONS_00009488	PF16066.5	DUF4808	15	121	121	140.1	4.8e-41
TCONS_00009488	PF05448.12	AXE1	255	297	317	18	0.00093
TCONS_00009489	PF16066.5	DUF4808	15	121	121	140.1	4.8e-41
TCONS_00009489	PF05448.12	AXE1	255	297	317	18	0.00093
TCONS_00009490	PF16066.5	DUF4808	15	121	121	140.1	4.8e-41
TCONS_00009490	PF05448.12	AXE1	255	297	317	18	0.00093
TCONS_00009491	PF16066.5	DUF4808	15	121	121	140.1	4.8e-41
TCONS_00009491	PF05448.12	AXE1	255	297	317	18	0.00093
TCONS_00009495	PF04117.12	Mpv17_PMP22	1	53	62	60	1.9e-16
TCONS_00009499	PF00169.29	PH	4	104	105	33	6.6e-08
TCONS_00009499	PF01363.21	FYVE	2	67	68	69.1	2.7e-19
TCONS_00009500	PF00169.29	PH	4	104	105	33	6.6e-08
TCONS_00009500	PF01363.21	FYVE	2	67	68	69.1	2.7e-19
TCONS_00009501	PF00169.29	PH	4	104	105	33	6.6e-08
TCONS_00009501	PF01363.21	FYVE	2	67	68	69.1	2.7e-19
TCONS_00009502	PF00169.29	PH	4	104	105	33	6.6e-08
TCONS_00009502	PF01363.21	FYVE	2	67	68	69.1	2.7e-19
TCONS_00009503	PF00169.29	PH	4	104	105	33	6.6e-08
TCONS_00009503	PF01363.21	FYVE	2	67	68	69.1	2.7e-19
TCONS_00009504	PF00169.29	PH	4	104	105	33	6.6e-08
TCONS_00009504	PF01363.21	FYVE	2	67	68	69.1	2.7e-19
TCONS_00009505	PF00400.32	WD40	2	38	38	42.7	6.3e-11
TCONS_00009505	PF00400.32	WD40	6	38	38	15.6	0.023
TCONS_00009505	PF00400.32	WD40	2	37	38	31.2	2.7e-07
TCONS_00009505	PF00400.32	WD40	2	37	38	21.1	0.00042
TCONS_00009505	PF00400.32	WD40	1	37	38	29.7	8.1e-07
TCONS_00013414	PF13855.6	LRR_8	26	51	61	10.7	0.35
TCONS_00013414	PF13855.6	LRR_8	2	61	61	43.3	2.2e-11
TCONS_00013414	PF13855.6	LRR_8	1	59	61	44.7	8.1e-12
TCONS_00013414	PF13927.6	Ig_3	2	79	79	38	1.9e-09
TCONS_00009509	PF00106.25	adh_short	3	192	195	166.3	5.3e-49
TCONS_00009510	PF00106.25	adh_short	3	192	195	166.3	5.3e-49
TCONS_00013428	PF03103.17	DUF243	1	98	98	99.7	8.8e-29
TCONS_00009519	PF03103.17	DUF243	1	98	98	99.2	1.2e-28
TCONS_00009526	PF00022.19	Actin	2	407	407	502	9.3e-151
TCONS_00009529	PF00022.19	Actin	2	407	407	502	9.3e-151
TCONS_00009530	PF00022.19	Actin	2	407	407	502	9.3e-151
TCONS_00009531	PF00022.19	Actin	2	407	407	502	9.3e-151
TCONS_00009532	PF00022.19	Actin	2	407	407	502	9.3e-151
TCONS_00009534	PF00651.31	BTB	1	101	111	85.8	2.2e-24
TCONS_00009536	PF00651.31	BTB	1	101	111	85.8	2.2e-24
TCONS_00009550	PF00410.19	Ribosomal_S8	2	126	127	75.4	3.7e-21
TCONS_00013454	PF00578.21	AhpC-TSA	2	123	124	127	3.7e-37
TCONS_00013454	PF10417.9	1-cysPrx_C	1	35	40	52.3	3.8e-14
TCONS_00013485	PF15868.5	MBF2	1	90	90	67.6	1e-18
TCONS_00013488	PF08612.11	Med20	1	225	225	149.2	1.1e-43
TCONS_00013497	PF03281.14	Mab-21	2	195	296	184.9	2.1e-54
TCONS_00009623	PF04410.14	Gar1	10	124	154	115	2.5e-33
TCONS_00009624	PF01758.16	SBF	2	103	195	51.8	7.8e-14
TCONS_00013511	PF00179.26	UQ_con	23	139	140	129.4	7e-38
TCONS_00013512	PF00179.26	UQ_con	23	139	140	129.4	7e-38
TCONS_00013513	PF00179.26	UQ_con	23	139	140	129.4	7e-38
TCONS_00013514	PF00179.26	UQ_con	23	139	140	129.4	7e-38
TCONS_00013516	PF00179.26	UQ_con	23	139	140	129.4	7e-38
TCONS_00013517	PF00179.26	UQ_con	23	139	140	129.4	7e-38
TCONS_00013518	PF00781.24	DAGK_cat	1	126	126	98.3	2.4e-28
TCONS_00009633	PF00781.24	DAGK_cat	1	126	126	97.5	4e-28
TCONS_00009634	PF00781.24	DAGK_cat	1	126	126	97.5	4e-28
TCONS_00009635	PF00781.24	DAGK_cat	1	126	126	97.5	4e-28
TCONS_00009636	PF00781.24	DAGK_cat	1	126	126	97.5	4e-28
TCONS_00009637	PF00781.24	DAGK_cat	1	126	126	97.5	4e-28
TCONS_00009638	PF00781.24	DAGK_cat	1	126	126	97.5	4e-28
TCONS_00009639	PF00781.24	DAGK_cat	1	126	126	97.5	4e-28
TCONS_00009711	PF14646.6	MYCBPAP	74	437	438	234.1	2.9e-69
TCONS_00009711	PF14646.6	MYCBPAP	4	56	438	42.1	5.3e-11
TCONS_00013636	PF00067.22	p450	310	462	463	160.3	6.6e-47
TCONS_00009728	PF03392.13	OS-D	1	43	93	47.1	1.9e-12
TCONS_00009739	PF00349.21	Hexokinase_1	2	199	199	238.2	7.1e-71
TCONS_00009739	PF03727.16	Hexokinase_2	1	240	240	297.2	7.7e-89
TCONS_00013732	PF17716.1	DUF5561	110	170	252	19.1	0.00064
TCONS_00013733	PF17716.1	DUF5561	110	170	252	19.4	0.00053
TCONS_00013787	PF08017.11	Fibrinogen_BP	78	181	393	21.9	4.9e-05
TCONS_00013788	PF08017.11	Fibrinogen_BP	94	181	393	18	0.00079
TCONS_00013789	PF08017.11	Fibrinogen_BP	78	197	393	26.9	1.5e-06
TCONS_00013790	PF08017.11	Fibrinogen_BP	94	181	393	18.5	0.00054
TCONS_00013791	PF08017.11	Fibrinogen_BP	111	197	393	19.8	0.00022
TCONS_00013792	PF08017.11	Fibrinogen_BP	78	197	393	27.2	1.2e-06
TCONS_00013793	PF08017.11	Fibrinogen_BP	78	181	393	21.6	6.2e-05
TCONS_00013799	PF00333.20	Ribosomal_S5	1	65	65	101.1	2.4e-29
TCONS_00013799	PF03719.15	Ribosomal_S5_C	1	72	72	84.6	2.3e-24
TCONS_00013800	PF00333.20	Ribosomal_S5	1	65	65	101.1	2.4e-29
TCONS_00013800	PF03719.15	Ribosomal_S5_C	1	72	72	84.6	2.3e-24
TCONS_00013801	PF00333.20	Ribosomal_S5	1	65	65	101.1	2.4e-29
TCONS_00013801	PF03719.15	Ribosomal_S5_C	1	72	72	84.6	2.3e-24
TCONS_00013802	PF00333.20	Ribosomal_S5	1	65	65	101.1	2.4e-29
TCONS_00013802	PF03719.15	Ribosomal_S5_C	1	72	72	84.6	2.3e-24
TCONS_00013803	PF00333.20	Ribosomal_S5	1	65	65	101.1	2.4e-29
TCONS_00013803	PF03719.15	Ribosomal_S5_C	1	72	72	84.6	2.3e-24
TCONS_00013804	PF00333.20	Ribosomal_S5	1	65	65	101.1	2.4e-29
TCONS_00013804	PF03719.15	Ribosomal_S5_C	1	72	72	84.6	2.3e-24
TCONS_00013805	PF00333.20	Ribosomal_S5	1	65	65	101.1	2.4e-29
TCONS_00013805	PF03719.15	Ribosomal_S5_C	1	72	72	84.6	2.3e-24
TCONS_00013840	PF00106.25	adh_short	6	186	195	49.2	4.2e-13
TCONS_00009843	PF03801.13	Ndc80_HEC	33	138	153	54.5	9.4e-15
TCONS_00013842	PF00106.25	adh_short	6	186	195	49.2	4.2e-13
TCONS_00013843	PF00106.25	adh_short	6	186	195	49.2	4.2e-13
TCONS_00013881	PF01849.18	NAC	1	57	57	72.9	1.6e-20
TCONS_00013882	PF01849.18	NAC	1	57	57	72.9	1.6e-20
TCONS_00013883	PF01849.18	NAC	1	57	57	72.9	1.6e-20
TCONS_00013884	PF01849.18	NAC	1	57	57	72.9	1.6e-20
TCONS_00013885	PF01849.18	NAC	1	57	57	72.9	1.6e-20
TCONS_00013886	PF01849.18	NAC	1	57	57	72.9	1.6e-20
TCONS_00013887	PF01849.18	NAC	1	57	57	72.9	1.6e-20
TCONS_00009891	PF05154.16	TM2	2	50	51	48.4	8.4e-13
TCONS_00009891	PF00226.31	DnaJ	1	57	63	65.6	3.2e-18
TCONS_00013898	PF05485.12	THAP	1	87	89	27.3	5.1e-06
TCONS_00013898	PF07776.15	zf-AD	1	73	76	42.6	5.3e-11
TCONS_00013898	PF13465.6	zf-H2C2_2	3	26	26	17.3	0.0047
TCONS_00013898	PF13465.6	zf-H2C2_2	2	25	26	32.1	9.8e-08
TCONS_00013898	PF13465.6	zf-H2C2_2	4	25	26	25.9	8.8e-06
TCONS_00013898	PF13465.6	zf-H2C2_2	2	25	26	26.5	5.8e-06
TCONS_00013898	PF13465.6	zf-H2C2_2	12	25	26	7.4	6.2
TCONS_00013898	PF13465.6	zf-H2C2_2	2	25	26	28.5	1.3e-06
TCONS_00013899	PF12874.7	zf-met	2	14	25	6.7	9.8
TCONS_00013899	PF07776.15	zf-AD	1	73	76	41.1	1.5e-10
TCONS_00013899	PF12171.8	zf-C2H2_jaz	2	22	27	16.3	0.0089
TCONS_00013899	PF13465.6	zf-H2C2_2	2	25	26	34.3	1.9e-08
TCONS_00013899	PF13465.6	zf-H2C2_2	3	25	26	26.5	5.6e-06
TCONS_00013899	PF13465.6	zf-H2C2_2	2	25	26	26.8	4.6e-06
TCONS_00013899	PF13465.6	zf-H2C2_2	2	25	26	28.2	1.7e-06
TCONS_00013899	PF12171.8	zf-C2H2_jaz	2	27	27	20.8	0.00035
TCONS_00013900	PF05485.12	THAP	1	87	89	24.2	4.9e-05
TCONS_00013900	PF07776.15	zf-AD	1	73	76	33.7	3.2e-08
TCONS_00013900	PF00096.26	zf-C2H2	1	23	23	16.7	0.0072
TCONS_00013900	PF13465.6	zf-H2C2_2	2	25	26	26	8.2e-06
TCONS_00013900	PF13465.6	zf-H2C2_2	4	25	26	25.9	9e-06
TCONS_00013900	PF13465.6	zf-H2C2_2	2	24	26	25	1.7e-05
TCONS_00013900	PF13465.6	zf-H2C2_2	2	25	26	28.5	1.4e-06
TCONS_00013901	PF05485.12	THAP	1	87	89	27.3	5.1e-06
TCONS_00013901	PF07776.15	zf-AD	1	73	76	42.6	5.3e-11
TCONS_00013901	PF13465.6	zf-H2C2_2	3	26	26	17.3	0.0047
TCONS_00013901	PF13465.6	zf-H2C2_2	2	25	26	32.1	9.8e-08
TCONS_00013901	PF13465.6	zf-H2C2_2	4	25	26	25.9	8.8e-06
TCONS_00013901	PF13465.6	zf-H2C2_2	2	25	26	26.5	5.8e-06
TCONS_00013901	PF13465.6	zf-H2C2_2	12	25	26	7.4	6.2
TCONS_00013901	PF13465.6	zf-H2C2_2	2	25	26	28.5	1.3e-06
TCONS_00013901	PF13465.6	zf-H2C2_2	12	24	26	8.2	3.7
TCONS_00013901	PF05191.14	ADK_lid	1	31	36	18	0.0021
TCONS_00013901	PF13465.6	zf-H2C2_2	2	25	26	30.6	3e-07
TCONS_00013901	PF09723.10	Zn-ribbon_8	5	17	40	6.9	6.9
TCONS_00013901	PF09723.10	Zn-ribbon_8	5	17	40	9.3	1.2
TCONS_00013901	PF12171.8	zf-C2H2_jaz	2	27	27	23.2	6.3e-05
TCONS_00013902	PF05485.12	THAP	1	87	89	24.2	4.9e-05
TCONS_00013902	PF07776.15	zf-AD	1	73	76	33.7	3.2e-08
TCONS_00013902	PF00096.26	zf-C2H2	1	23	23	16.7	0.0072
TCONS_00013902	PF13465.6	zf-H2C2_2	2	25	26	26	8.2e-06
TCONS_00013902	PF13465.6	zf-H2C2_2	4	25	26	25.9	9e-06
TCONS_00013902	PF13465.6	zf-H2C2_2	2	24	26	25	1.7e-05
TCONS_00013902	PF13465.6	zf-H2C2_2	2	25	26	28.5	1.4e-06
TCONS_00013903	PF07776.15	zf-AD	1	73	76	43.4	3e-11
TCONS_00013903	PF13465.6	zf-H2C2_2	3	26	26	17.8	0.0032
TCONS_00013903	PF13465.6	zf-H2C2_2	2	25	26	32.6	6.6e-08
TCONS_00013903	PF13465.6	zf-H2C2_2	4	25	26	26.5	6e-06
TCONS_00013903	PF13465.6	zf-H2C2_2	2	25	26	27	3.9e-06
TCONS_00013903	PF13465.6	zf-H2C2_2	12	25	26	8	4.2
TCONS_00013903	PF13465.6	zf-H2C2_2	2	25	26	29.1	8.9e-07
TCONS_00013904	PF05485.12	THAP	1	87	89	27.3	5.3e-06
TCONS_00013904	PF07776.15	zf-AD	1	73	76	33.7	3.2e-08
TCONS_00013904	PF00096.26	zf-C2H2	1	23	23	16.7	0.0072
TCONS_00013904	PF13465.6	zf-H2C2_2	2	25	26	26	8.2e-06
TCONS_00013904	PF13465.6	zf-H2C2_2	4	25	26	25.9	9e-06
TCONS_00013904	PF13465.6	zf-H2C2_2	2	24	26	25	1.7e-05
TCONS_00013904	PF13465.6	zf-H2C2_2	2	25	26	28.5	1.4e-06
TCONS_00013905	PF00808.23	CBFD_NFYB_HMF	2	65	65	72.6	2.4e-20
TCONS_00009902	PF00231.19	ATP-synt	1	185	279	147.4	6.9e-43
TCONS_00009902	PF00231.19	ATP-synt	231	279	279	74.1	1.5e-20
TCONS_00009903	PF00231.19	ATP-synt	1	185	279	147.4	6.9e-43
TCONS_00009903	PF00231.19	ATP-synt	231	279	279	74.1	1.5e-20
TCONS_00013912	PF01223.23	Endonuclease_NS	7	203	226	92.7	2.9e-26
TCONS_00009915	PF03153.13	TFIIA	142	285	415	20.6	0.00038
TCONS_00009925	PF00173.28	Cyt-b5	2	73	74	46.6	2.8e-12
TCONS_00009925	PF00174.19	Oxidored_molyb	1	172	172	201.7	6.3e-60
TCONS_00009925	PF03404.16	Mo-co_dimer	2	136	138	142	1.1e-41
TCONS_00009947	PF00078.27	RVT_1	159	219	222	22.6	6.3e-05
TCONS_00009953	PF00071.22	Ras	1	161	162	200.8	1e-59
TCONS_00013935	PF00002.24	7tm_2	10	196	246	42.6	4.3e-11
TCONS_00013936	PF00002.24	7tm_2	10	196	246	42.6	4.3e-11
TCONS_00013937	PF00002.24	7tm_2	10	196	246	42.6	4.3e-11
TCONS_00013938	PF00002.24	7tm_2	10	196	246	42.6	4.3e-11
TCONS_00013939	PF00002.24	7tm_2	10	196	246	42.6	4.3e-11
TCONS_00013940	PF00002.24	7tm_2	10	196	246	42.6	4.3e-11
TCONS_00009966	PF05458.12	Siva	10	171	173	25.5	9.1e-06
TCONS_00013947	PF02204.18	VPS9	4	102	104	73.8	1.1e-20
TCONS_00013947	PF00788.23	RA	3	84	93	42.7	6.5e-11
TCONS_00013948	PF02204.18	VPS9	4	102	104	73.5	1.4e-20
TCONS_00013948	PF00788.23	RA	3	84	93	42.4	7.9e-11
TCONS_00013948	PF00017.24	SH2	1	50	77	22.6	8.6e-05
TCONS_00013949	PF02204.18	VPS9	4	102	104	73.5	1.4e-20
TCONS_00013949	PF00788.23	RA	3	84	93	42.4	7.9e-11
TCONS_00013949	PF00017.24	SH2	1	50	77	22.6	8.6e-05
TCONS_00013950	PF02204.18	VPS9	4	102	104	73.5	1.4e-20
TCONS_00013950	PF00788.23	RA	3	84	93	42.4	7.9e-11
TCONS_00013950	PF00017.24	SH2	1	50	77	23.9	3.4e-05
TCONS_00013951	PF02204.18	VPS9	4	102	104	73.5	1.4e-20
TCONS_00013951	PF00788.23	RA	3	84	93	42.4	7.9e-11
[truncated: 5,633 more rows]

## Sheet: plek.results
transcript_id	coding_status	coding_potential_score
TCONS_00000010	Non-coding	-0.408071
TCONS_00000013	Non-coding	-1.93481
TCONS_00004630	Coding	0.285425
TCONS_00004633	Non-coding	-2.00184
TCONS_00004634	Non-coding	-2.30604
TCONS_00000021	Coding	0.748989
TCONS_00000022	Coding	0.582495
TCONS_00000023	Coding	0.662951
TCONS_00000031	Non-coding	-1.01141
TCONS_00000032	Non-coding	-0.850332
TCONS_00000042	Coding	1.69784
TCONS_00004649	Non-coding	-2.20731
TCONS_00000045	Coding	0.518157
TCONS_00000046	Coding	1.4231
TCONS_00000047	Coding	0.073462
TCONS_00000048	Coding	0.936792
TCONS_00000049	Coding	0.592042
TCONS_00000050	Coding	0.566082
TCONS_00000051	Non-coding	-2.30067
TCONS_00004653	Non-coding	-2.36943
TCONS_00004658	Coding	0.099027
TCONS_00004668	Coding	1.50881
TCONS_00000055	Non-coding	-0.077304
TCONS_00000056	Non-coding	-0.29455
TCONS_00004694	Coding	0.444244
TCONS_00004695	Non-coding	-0.505484
TCONS_00004696	Coding	0.228018
TCONS_00004697	Coding	0.490495
TCONS_00004698	Coding	0.217891
TCONS_00004699	Coding	0.629386
TCONS_00004700	Coding	0.73162
TCONS_00004701	Coding	0.67319
TCONS_00004702	Coding	0.185901
TCONS_00000064	Coding	2.18567
TCONS_00000065	Coding	2.62905
TCONS_00000066	Coding	2.48447
TCONS_00000067	Coding	2.0401
TCONS_00000068	Coding	2.05074
TCONS_00000069	Coding	2.45378
TCONS_00000070	Coding	2.43466
TCONS_00000071	Coding	1.75961
TCONS_00000072	Coding	2.02945
TCONS_00000073	Coding	1.73192
TCONS_00000074	Coding	2.08195
TCONS_00000075	Coding	1.74567
TCONS_00000076	Coding	2.20873
TCONS_00000077	Coding	2.28904
TCONS_00000078	Coding	1.57947
TCONS_00000079	Coding	1.9814
TCONS_00000080	Coding	1.68445
TCONS_00000081	Coding	1.37957
TCONS_00004744	Non-coding	-1.12945
TCONS_00004745	Non-coding	-0.50673
TCONS_00004746	Non-coding	-0.83536
TCONS_00004747	Coding	0.070325
TCONS_00004748	Non-coding	-0.558217
TCONS_00004749	Non-coding	-0.407049
TCONS_00004750	Non-coding	-0.743499
TCONS_00004751	Non-coding	-1.05387
TCONS_00004752	Non-coding	-0.791587
TCONS_00004753	Non-coding	-0.865886
TCONS_00004757	Non-coding	-2.3971
TCONS_00004759	Coding	1.23237
TCONS_00004760	Coding	0.940381
TCONS_00004761	Coding	1.63655
TCONS_00004762	Coding	1.29975
TCONS_00004763	Coding	2.05386
TCONS_00004765	Coding	2.2734
TCONS_00004770	Non-coding	-1.04171
TCONS_00004776	Non-coding	-0.228734
TCONS_00004777	Non-coding	-0.209243
TCONS_00004778	Non-coding	-0.059131
TCONS_00004788	Non-coding	-1.93118
TCONS_00004789	Non-coding	-2.30864
TCONS_00000179	Coding	1.27435
TCONS_00000180	Non-coding	-0.794471
TCONS_00004810	Non-coding	-0.496141
TCONS_00004811	Non-coding	-2.26192
TCONS_00004815	Non-coding	-1.48504
TCONS_00004816	Non-coding	-1.24746
TCONS_00004819	Coding	0.499775
TCONS_00000211	Non-coding	-1.4464
TCONS_00000213	Non-coding	-2.44395
TCONS_00004822	Coding	0.242968
TCONS_00000221	Non-coding	-1.90289
TCONS_00004832	Non-coding	-2.26038
TCONS_00004833	Non-coding	-1.65753
TCONS_00004839	Non-coding	-2.12869
TCONS_00000226	Coding	1.57253
TCONS_00000227	Coding	1.56923
TCONS_00004841	Non-coding	-1.45802
TCONS_00004842	Non-coding	-2.07688
TCONS_00004852	Non-coding	-0.542311
TCONS_00004853	Non-coding	-1.10332
TCONS_00004854	Non-coding	-0.396086
TCONS_00004855	Non-coding	-1.08725
TCONS_00004856	Non-coding	-0.99839
TCONS_00004875	Coding	0.332359
TCONS_00004876	Coding	0.230516
TCONS_00004877	Non-coding	-0.906583
TCONS_00004878	Non-coding	-0.38337
TCONS_00004879	Non-coding	-0.630308
TCONS_00004880	Coding	0.367154
TCONS_00004882	Coding	0.480127
TCONS_00004883	Coding	0.583104
TCONS_00004884	Coding	0.400187
TCONS_00004885	Coding	0.613619
TCONS_00004886	Coding	0.472489
TCONS_00004887	Coding	0.588628
TCONS_00000248	Non-coding	-1.2803
TCONS_00000259	Non-coding	-1.29336
TCONS_00000260	Non-coding	-1.70618
TCONS_00000261	Coding	0.761336
TCONS_00000262	Non-coding	-1.04536
TCONS_00000263	Non-coding	-0.56043
TCONS_00000264	Non-coding	-2.16729
TCONS_00004889	Non-coding	-2.19744
TCONS_00004890	Non-coding	-1.04793
TCONS_00004891	Non-coding	-1.21755
TCONS_00004892	Non-coding	-1.22609
TCONS_00004894	Non-coding	-2.50441
TCONS_00004895	Non-coding	-2.60034
TCONS_00004896	Non-coding	-2.50438
TCONS_00004897	Non-coding	-2.52415
TCONS_00004901	Non-coding	-2.38945
TCONS_00000269	Coding	0.6974
TCONS_00000270	Coding	0.38118
TCONS_00000271	Coding	0.293845
TCONS_00000272	Coding	0.471546
TCONS_00004909	Non-coding	-2.59952
TCONS_00004923	Non-coding	-2.29066
TCONS_00000276	Non-coding	-1.16226
TCONS_00000277	Non-coding	-2.05622
TCONS_00000278	Non-coding	-2.15636
TCONS_00000279	Non-coding	-2.40328
TCONS_00000283	Non-coding	-2.34337
TCONS_00000284	Non-coding	-1.47944
TCONS_00000285	Non-coding	-0.230427
TCONS_00000292	Non-coding	-2.12605
TCONS_00000297	Non-coding	-0.664274
TCONS_00000298	Non-coding	-2.30064
TCONS_00000299	Non-coding	-0.340735
TCONS_00000300	Non-coding	-2.43542
TCONS_00000302	Non-coding	-2.25176
TCONS_00004931	Non-coding	-2.43458
TCONS_00004932	Non-coding	-2.43123
TCONS_00004933	Non-coding	-2.42464
TCONS_00000306	Non-coding	-2.20624
TCONS_00004934	Coding	0.152047
TCONS_00004935	Non-coding	-1.39676
TCONS_00004937	Coding	0.534088
TCONS_00004938	Non-coding	-2.27423
TCONS_00004939	Coding	0.874213
TCONS_00004940	Non-coding	-1.03047
TCONS_00004941	Coding	1.56588
TCONS_00004942	Non-coding	-0.690681
TCONS_00004943	Non-coding	-1.9928
TCONS_00004944	Non-coding	-1.09843
TCONS_00004945	Non-coding	-1.43749
TCONS_00004947	Non-coding	-0.630076
TCONS_00004948	Non-coding	-0.833554
TCONS_00000308	Non-coding	-2.18121
TCONS_00000309	Non-coding	-2.34744
TCONS_00004956	Non-coding	-1.78367
TCONS_00004957	Non-coding	-1.45868
TCONS_00004959	Non-coding	-2.38393
TCONS_00004960	Non-coding	-0.946848
TCONS_00004962	Non-coding	-0.051244
TCONS_00004964	Non-coding	-2.25829
TCONS_00004966	Non-coding	-0.91748
TCONS_00004982	Coding	2.33151
TCONS_00004983	Non-coding	-1.92191
TCONS_00004985	Non-coding	-2.63035
TCONS_00000330	Non-coding	-2.31593
TCONS_00000331	Non-coding	-2.31918
TCONS_00000332	Non-coding	-2.40853
TCONS_00004986	Non-coding	-1.95153
TCONS_00004988	Non-coding	-2.46534
TCONS_00000341	Non-coding	-2.01764
TCONS_00004989	Non-coding	-2.30988
TCONS_00000342	Non-coding	-2.06404
TCONS_00000343	Non-coding	-2.52566
TCONS_00000344	Non-coding	-2.55551
TCONS_00000345	Non-coding	-2.42895
TCONS_00004990	Non-coding	-2.25067
TCONS_00000346	Non-coding	-2.53497
TCONS_00000347	Non-coding	-2.29982
TCONS_00000380	Non-coding	-0.225836
TCONS_00004992	Coding	0.774457
TCONS_00004993	Coding	0.811179
TCONS_00004994	Coding	0.639365
TCONS_00004995	Coding	0.079886
TCONS_00000381	Non-coding	-1.0963
TCONS_00000382	Non-coding	-0.687049
TCONS_00004996	Coding	1.13761
TCONS_00004997	Non-coding	-1.07871
TCONS_00000383	Non-coding	-0.971386
TCONS_00000384	Non-coding	-0.1672
TCONS_00000385	Non-coding	-0.488314
TCONS_00000386	Non-coding	-0.701628
TCONS_00000388	Non-coding	-0.117468
TCONS_00000397	Coding	0.291814
TCONS_00000399	Coding	1.53299
TCONS_00000400	Coding	0.016591
TCONS_00000401	Non-coding	-2.36955
TCONS_00000402	Non-coding	-1.01383
TCONS_00000403	Non-coding	-2.11327
TCONS_00000404	Non-coding	-1.07961
TCONS_00000405	Non-coding	-0.888478
TCONS_00000406	Non-coding	-2.23383
TCONS_00000407	Non-coding	-1.88196
TCONS_00004999	Non-coding	-2.2688
TCONS_00005000	Non-coding	-2.10337
TCONS_00005001	Non-coding	-0.674695
TCONS_00005002	Non-coding	-0.562537
TCONS_00005003	Non-coding	-0.717447
TCONS_00005004	Non-coding	-1.8078
TCONS_00005005	Non-coding	-2.2504
TCONS_00005006	Non-coding	-2.23113
TCONS_00005007	Non-coding	-2.25028
TCONS_00005008	Non-coding	-1.55579
TCONS_00005009	Non-coding	-2.04933
TCONS_00005010	Non-coding	-1.19751
TCONS_00005011	Non-coding	-0.66355
TCONS_00005012	Non-coding	-0.609254
TCONS_00005013	Non-coding	-1.5509
TCONS_00005014	Non-coding	-1.94472
TCONS_00005015	Non-coding	-1.15417
TCONS_00005016	Non-coding	-1.73306
TCONS_00005017	Non-coding	-1.15372
TCONS_00005018	Non-coding	-1.37858
TCONS_00005019	Non-coding	-1.39633
TCONS_00005020	Non-coding	-0.855598
TCONS_00005021	Non-coding	-2.07711
TCONS_00005022	Non-coding	-1.38099
TCONS_00005023	Non-coding	-0.942349
TCONS_00005024	Non-coding	-1.2513
TCONS_00005025	Non-coding	-2.33367
TCONS_00005026	Non-coding	-1.43366
TCONS_00005027	Non-coding	-1.60561
TCONS_00005028	Non-coding	-2.4589
TCONS_00005029	Non-coding	-2.21718
TCONS_00005030	Non-coding	-2.26862
TCONS_00005032	Non-coding	-1.72939
TCONS_00005033	Non-coding	-1.96299
TCONS_00005034	Non-coding	-1.2847
TCONS_00005035	Non-coding	-0.799691
TCONS_00005036	Non-coding	-1.28646
TCONS_00005037	Non-coding	-1.95078
TCONS_00005038	Non-coding	-1.34701
TCONS_00005039	Non-coding	-1.74616
TCONS_00005040	Non-coding	-1.32354
TCONS_00005042	Non-coding	-1.51673
TCONS_00005043	Non-coding	-1.99804
TCONS_00005044	Non-coding	-1.06339
TCONS_00005045	Non-coding	-0.598766
TCONS_00005046	Non-coding	-0.468689
TCONS_00005047	Non-coding	-2.30613
TCONS_00005048	Non-coding	-2.28282
TCONS_00005049	Non-coding	-2.20094
TCONS_00005050	Non-coding	-1.61857
TCONS_00005051	Non-coding	-1.62281
TCONS_00005052	Non-coding	-1.41929
TCONS_00005053	Non-coding	-2.43697
TCONS_00005054	Non-coding	-2.47638
TCONS_00000410	Non-coding	-2.42199
TCONS_00000411	Non-coding	-2.18681
TCONS_00000412	Non-coding	-2.33509
TCONS_00000413	Non-coding	-2.11712
TCONS_00005055	Non-coding	-1.13645
TCONS_00000415	Non-coding	-2.21506
TCONS_00005058	Non-coding	-2.26424
TCONS_00005059	Non-coding	-2.03912
TCONS_00005064	Non-coding	-2.21535
TCONS_00000425	Coding	0.60284
TCONS_00000426	Non-coding	-2.34708
TCONS_00005077	Non-coding	-2.30135
TCONS_00005079	Non-coding	-1.69689
TCONS_00005080	Non-coding	-1.89271
TCONS_00005081	Non-coding	-2.67097
TCONS_00000429	Non-coding	-1.74305
TCONS_00000430	Non-coding	-2.66684
TCONS_00000434	Non-coding	-2.45114
TCONS_00005084	Non-coding	-1.36864
TCONS_00005093	Non-coding	-2.51714
TCONS_00000447	Non-coding	-0.838333
TCONS_00000448	Non-coding	-1.31432
TCONS_00000450	Coding	0.331041
TCONS_00005101	Non-coding	-2.38817
TCONS_00000461	Non-coding	-2.04116
TCONS_00000462	Non-coding	-2.23473
TCONS_00005102	Non-coding	-2.34466
TCONS_00000463	Non-coding	-2.23224
TCONS_00000466	Non-coding	-1.85204
TCONS_00005105	Non-coding	-1.01963
TCONS_00000469	Non-coding	-0.710299
TCONS_00005106	Non-coding	-2.00632
TCONS_00005107	Non-coding	-2.05438
TCONS_00005108	Non-coding	-1.48343
TCONS_00005109	Non-coding	-2.12495
TCONS_00005110	Non-coding	-0.640983
TCONS_00005111	Non-coding	-0.624532
TCONS_00000471	Non-coding	-2.38884
TCONS_00005116	Non-coding	-2.25412
TCONS_00005117	Non-coding	-2.31386
TCONS_00005118	Non-coding	-2.45456
TCONS_00005119	Non-coding	-2.36516
TCONS_00005120	Non-coding	-2.36963
TCONS_00000483	Non-coding	-2.30728
TCONS_00005121	Non-coding	-2.47131
TCONS_00005122	Non-coding	-2.28329
TCONS_00005123	Non-coding	-2.47258
TCONS_00005124	Non-coding	-2.4483
TCONS_00000484	Non-coding	-2.28174
TCONS_00000485	Non-coding	-0.41919
TCONS_00000489	Non-coding	-2.4131
TCONS_00005137	Non-coding	-2.21895
TCONS_00000490	Non-coding	-2.48783
TCONS_00000493	Non-coding	-1.27495
TCONS_00000501	Non-coding	-2.49939
TCONS_00005141	Non-coding	-2.28452
TCONS_00005148	Non-coding	-1.01649
TCONS_00005150	Non-coding	-1.76871
TCONS_00005151	Non-coding	-1.77269
TCONS_00005152	Non-coding	-1.46695
TCONS_00005153	Non-coding	-1.77167
TCONS_00005154	Non-coding	-2.39549
TCONS_00005155	Non-coding	-2.33112
TCONS_00005167	Non-coding	-2.2502
TCONS_00005168	Non-coding	-1.79264
TCONS_00000506	Non-coding	-2.28845
TCONS_00000507	Non-coding	-2.39333
TCONS_00000508	Non-coding	-2.38919
TCONS_00005169	Non-coding	-2.3088
TCONS_00005170	Non-coding	-2.29605
TCONS_00000511	Non-coding	-2.1418
TCONS_00005171	Non-coding	-2.54851
TCONS_00005173	Non-coding	-2.46155
TCONS_00000512	Non-coding	-0.594394
TCONS_00005174	Non-coding	-2.39127
TCONS_00005175	Non-coding	-2.4743
TCONS_00000514	Non-coding	-2.14389
TCONS_00000515	Non-coding	-2.21163
TCONS_00005180	Coding	0.039173
TCONS_00005181	Non-coding	-0.644496
TCONS_00005182	Non-coding	-2.28159
TCONS_00005183	Non-coding	-2.26287
TCONS_00005184	Non-coding	-2.42589
TCONS_00005185	Non-coding	-2.40718
TCONS_00005186	Non-coding	-2.38899
TCONS_00005187	Non-coding	-2.25956
TCONS_00005189	Non-coding	-2.24439
TCONS_00005190	Non-coding	-2.14512
TCONS_00005191	Non-coding	-2.28612
TCONS_00005192	Non-coding	-2.26682
TCONS_00005193	Non-coding	-2.44892
TCONS_00000517	Non-coding	-0.85979
TCONS_00000518	Coding	1.55641
TCONS_00000519	Coding	1.59471
TCONS_00000520	Coding	1.75767
TCONS_00000521	Coding	1.78495
TCONS_00000522	Coding	1.31813
TCONS_00000523	Coding	1.43648
TCONS_00000524	Coding	1.38693
TCONS_00000525	Coding	1.63604
TCONS_00000526	Coding	1.39874
TCONS_00000527	Coding	1.54641
TCONS_00000528	Non-coding	-0.00924
TCONS_00000529	Coding	1.52467
TCONS_00000530	Coding	1.38556
TCONS_00000531	Non-coding	-2.13554
TCONS_00000532	Non-coding	-0.641436
TCONS_00000533	Coding	0.029538
TCONS_00000534	Non-coding	-0.063813
TCONS_00000535	Non-coding	-0.270906
TCONS_00000536	Non-coding	-0.768275
TCONS_00000537	Non-coding	-0.259586
TCONS_00000538	Coding	0.051356
TCONS_00000541	Non-coding	-2.19947
TCONS_00005195	Non-coding	-2.57793
TCONS_00005200	Non-coding	-1.49769
TCONS_00005201	Non-coding	-2.13283
TCONS_00005202	Non-coding	-1.95384
TCONS_00005203	Non-coding	-1.00121
TCONS_00005204	Non-coding	-1.89137
TCONS_00005206	Non-coding	-0.915179
TCONS_00005207	Non-coding	-1.97969
TCONS_00005210	Coding	0.024581
TCONS_00005211	Coding	0.296084
TCONS_00005212	Coding	0.221189
TCONS_00005213	Coding	0.606876
TCONS_00005214	Coding	0.597688
TCONS_00005215	Coding	0.118687
TCONS_00005216	Coding	0.270273
TCONS_00005217	Coding	0.41831
TCONS_00005218	Coding	0.426453
TCONS_00005219	Coding	0.379823
TCONS_00005220	Coding	0.255919
TCONS_00005221	Coding	0.661245
TCONS_00005222	Coding	0.558779
TCONS_00005223	Coding	1.00373
TCONS_00005224	Coding	0.467845
TCONS_00005225	Coding	0.574544
TCONS_00005226	Non-coding	-2.3935
TCONS_00005227	Non-coding	-2.56231
TCONS_00005228	Non-coding	-1.71002
TCONS_00005229	Coding	0.096219
TCONS_00005230	Non-coding	-1.95279
TCONS_00005231	Non-coding	-2.34196
TCONS_00005232	Coding	0.458345
TCONS_00005233	Non-coding	-2.2795
TCONS_00005234	Coding	0.120349
TCONS_00005235	Non-coding	-2.28148
TCONS_00005236	Non-coding	-2.35392
TCONS_00005237	Non-coding	-2.4596
TCONS_00005238	Non-coding	-1.77925
TCONS_00005239	Non-coding	-1.46192
TCONS_00000554	Non-coding	-2.5343
TCONS_00005242	Non-coding	-2.33046
TCONS_00005243	Non-coding	-2.36042
TCONS_00005245	Coding	1.06206
TCONS_00005246	Non-coding	-0.339021
TCONS_00005248	Non-coding	-0.949783
TCONS_00005259	Coding	0.312117
TCONS_00000567	Non-coding	-1.16213
TCONS_00005283	Non-coding	-1.28891
TCONS_00005291	Non-coding	-0.680527
TCONS_00005292	Non-coding	-0.732963
TCONS_00000578	Non-coding	-2.4161
TCONS_00000579	Non-coding	-2.41466
TCONS_00005294	Non-coding	-2.29239
TCONS_00000600	Non-coding	-0.884828
TCONS_00000603	Non-coding	-0.600836
TCONS_00000604	Non-coding	-1.9181
TCONS_00000609	Non-coding	-2.2582
TCONS_00000618	Coding	0.323287
TCONS_00000622	Non-coding	-2.41583
TCONS_00000623	Non-coding	-2.19524
TCONS_00005299	Non-coding	-2.33989
TCONS_00000624	Non-coding	-1.928
TCONS_00000626	Non-coding	-2.23114
TCONS_00000627	Non-coding	-1.69525
TCONS_00000628	Non-coding	-2.23068
TCONS_00000629	Non-coding	-2.36551
TCONS_00000630	Non-coding	-1.19744
TCONS_00000631	Non-coding	-1.32681
TCONS_00000632	Non-coding	-1.21126
TCONS_00005302	Non-coding	-2.09122
TCONS_00005317	Non-coding	-2.32902
TCONS_00005318	Non-coding	-1.74809
TCONS_00005319	Non-coding	-1.45623
TCONS_00005320	Non-coding	-1.98211
TCONS_00005326	Non-coding	-1.47935
TCONS_00005327	Non-coding	-2.58529
TCONS_00005328	Coding	0.391778
TCONS_00005329	Non-coding	-0.313062
TCONS_00005330	Non-coding	-0.554627
TCONS_00005331	Non-coding	-0.194129
TCONS_00005332	Coding	0.271644
TCONS_00005333	Coding	0.541074
TCONS_00005334	Coding	0.047205
TCONS_00005335	Coding	0.062561
TCONS_00005336	Non-coding	-0.606022
TCONS_00005337	Non-coding	-0.118465
TCONS_00005338	Coding	0.215284
TCONS_00005339	Coding	0.233518
TCONS_00005340	Coding	0.145027
TCONS_00005341	Coding	0.442714
TCONS_00005342	Coding	0.791137
TCONS_00005343	Coding	0.367206
TCONS_00005344	Coding	0.367206
TCONS_00005345	Coding	0.670317
TCONS_00005346	Coding	0.103295
TCONS_00005347	Non-coding	-2.32157
TCONS_00005348	Non-coding	-1.68915
TCONS_00005349	Non-coding	-1.94807
TCONS_00000638	Non-coding	-2.43867
TCONS_00005350	Non-coding	-2.28119
TCONS_00000639	Non-coding	-2.56049
TCONS_00000641	Non-coding	-2.41167
TCONS_00000642	Non-coding	-2.29017
TCONS_00000644	Non-coding	-2.42948
TCONS_00005353	Non-coding	-2.32239
TCONS_00005355	Non-coding	-2.33297
TCONS_00005356	Non-coding	-2.3015
TCONS_00000646	Non-coding	-2.48519
TCONS_00000647	Non-coding	-2.43465
TCONS_00000650	Non-coding	-1.35666
TCONS_00000651	Non-coding	-1.42528
TCONS_00000652	Non-coding	-1.63069
TCONS_00000653	Non-coding	-1.75218
TCONS_00000654	Non-coding	-1.93043
TCONS_00000655	Non-coding	-2.08205
TCONS_00000656	Non-coding	-2.00213
TCONS_00000657	Coding	0.447277
TCONS_00000658	Coding	0.444369
TCONS_00000659	Coding	0.479819
TCONS_00000660	Coding	0.639533
TCONS_00000661	Coding	0.507345
TCONS_00005359	Non-coding	-2.24259
TCONS_00000664	Non-coding	-2.44408
TCONS_00000665	Non-coding	-2.47485
TCONS_00000666	Non-coding	-2.24678
TCONS_00000667	Non-coding	-2.21297
TCONS_00000668	Non-coding	-2.26251
TCONS_00000669	Non-coding	-2.31624
TCONS_00005363	Non-coding	-2.42857
TCONS_00005373	Non-coding	-2.28356
TCONS_00005374	Non-coding	-2.13053
TCONS_00000673	Non-coding	-2.21427
TCONS_00000674	Non-coding	-2.43269
TCONS_00000675	Non-coding	-2.44099
TCONS_00000676	Non-coding	-2.40015
TCONS_00005390	Non-coding	-0.315064
TCONS_00005393	Non-coding	-0.427976
TCONS_00000680	Coding	2.19418
TCONS_00000681	Coding	1.2287
TCONS_00005401	Non-coding	-2.19316
TCONS_00000682	Coding	0.672979
TCONS_00000683	Coding	1.3163
TCONS_00000684	Coding	1.34443
TCONS_00000685	Coding	2.01883
TCONS_00000686	Coding	1.90404
TCONS_00000687	Coding	1.8476
TCONS_00000688	Coding	1.67875
TCONS_00000689	Coding	1.83173
TCONS_00000690	Coding	1.68345
TCONS_00000691	Non-coding	-2.41004
TCONS_00005422	Non-coding	-2.16404
TCONS_00005424	Non-coding	-2.14104
TCONS_00000700	Non-coding	-2.36504
TCONS_00005425	Non-coding	-2.26274
TCONS_00000702	Non-coding	-2.18942
TCONS_00005427	Non-coding	-2.28447
TCONS_00000704	Non-coding	-0.939345
TCONS_00000705	Non-coding	-1.36716
TCONS_00000706	Non-coding	-1.35038
TCONS_00000707	Non-coding	-0.30434
TCONS_00000708	Non-coding	-0.807014
TCONS_00000709	Coding	0.519327
TCONS_00000710	Non-coding	-0.773817
TCONS_00000711	Non-coding	-0.812396
TCONS_00000712	Non-coding	-0.506952
TCONS_00000713	Non-coding	-0.628215
TCONS_00000714	Non-coding	-1.03149
TCONS_00005429	Non-coding	-1.59218
TCONS_00005430	Non-coding	-1.4786
TCONS_00005435	Coding	0.281468
TCONS_00000725	Non-coding	-1.64633
TCONS_00000726	Non-coding	-0.673715
TCONS_00000727	Non-coding	-2.38024
TCONS_00000728	Non-coding	-2.07086
TCONS_00000734	Non-coding	-0.80313
TCONS_00000736	Non-coding	-2.0157
TCONS_00000737	Non-coding	-1.65758
TCONS_00000738	Non-coding	-1.17567
TCONS_00000739	Non-coding	-2.30108
TCONS_00000743	Non-coding	-1.32538
TCONS_00000748	Non-coding	-2.53651
TCONS_00005455	Non-coding	-1.48275
TCONS_00000757	Non-coding	-2.29987
TCONS_00000758	Non-coding	-1.79423
TCONS_00000759	Coding	0.786499
TCONS_00005465	Coding	1.90268
TCONS_00000769	Non-coding	-1.41382
TCONS_00000771	Non-coding	-2.37963
TCONS_00000772	Non-coding	-2.17505
TCONS_00000773	Non-coding	-2.19646
TCONS_00000774	Non-coding	-2.10642
TCONS_00000775	Non-coding	-2.48455
TCONS_00005466	Non-coding	-1.58415
TCONS_00005467	Non-coding	-0.815248
TCONS_00005468	Coding	1.10588
TCONS_00005469	Coding	1.48457
TCONS_00005470	Coding	0.9872
TCONS_00005471	Coding	2.17414
TCONS_00005472	Coding	2.21671
TCONS_00005473	Coding	2.22316
TCONS_00005474	Coding	2.03965
TCONS_00005475	Coding	2.09076
TCONS_00005476	Coding	0.694123
TCONS_00000780	Non-coding	-2.32816
TCONS_00005484	Non-coding	-2.05252
TCONS_00000783	Non-coding	-2.13341
TCONS_00005485	Non-coding	-0.791194
TCONS_00005488	Non-coding	-1.77679
TCONS_00005489	Non-coding	-0.709766
TCONS_00005490	Non-coding	-0.763959
TCONS_00005491	Coding	1.75849
TCONS_00005492	Coding	0.834926
TCONS_00005494	Non-coding	-2.02985
TCONS_00005495	Non-coding	-1.44485
TCONS_00005496	Non-coding	-1.34959
TCONS_00005497	Non-coding	-0.912514
TCONS_00005498	Non-coding	-0.912514
TCONS_00000784	Non-coding	-2.54339
TCONS_00005500	Non-coding	-2.50544
TCONS_00005505	Non-coding	-1.6287
TCONS_00005521	Non-coding	-1.21702
TCONS_00005522	Coding	1.20967
TCONS_00005523	Coding	0.961395
TCONS_00005526	Non-coding	-2.26442
TCONS_00005528	Non-coding	-1.96852
TCONS_00000795	Non-coding	-2.38351
TCONS_00005529	Non-coding	-1.27416
TCONS_00000796	Non-coding	-2.27783
TCONS_00000797	Non-coding	-0.763704
TCONS_00000798	Non-coding	-2.34688
TCONS_00000800	Non-coding	-2.43493
TCONS_00005531	Non-coding	-1.18681
TCONS_00005532	Non-coding	-2.38187
TCONS_00005533	Non-coding	-0.015958
TCONS_00000804	Non-coding	-1.58182
TCONS_00000805	Non-coding	-2.36692
TCONS_00000806	Non-coding	-2.44533
TCONS_00000811	Non-coding	-2.34918
TCONS_00005535	Non-coding	-0.561075
TCONS_00000814	Non-coding	-0.932466
TCONS_00000815	Non-coding	-2.37952
TCONS_00000816	Non-coding	-2.34538
TCONS_00005537	Non-coding	-2.1767
TCONS_00005538	Non-coding	-2.3385
TCONS_00000820	Non-coding	-2.28933
TCONS_00000821	Non-coding	-2.1488
TCONS_00005539	Non-coding	-1.73439
TCONS_00005540	Non-coding	-1.14466
TCONS_00005541	Non-coding	-1.1934
TCONS_00005542	Non-coding	-1.34874
TCONS_00005543	Non-coding	-1.22744
TCONS_00005544	Non-coding	-1.16391
TCONS_00005545	Non-coding	-2.45032
TCONS_00005546	Non-coding	-2.25393
TCONS_00000825	Non-coding	-2.37802
TCONS_00000826	Non-coding	-0.304212
TCONS_00000827	Coding	0.062603
TCONS_00005547	Non-coding	-2.2722
TCONS_00000828	Non-coding	-2.331
TCONS_00000829	Non-coding	-2.47279
TCONS_00005549	Non-coding	-1.90061
TCONS_00005550	Non-coding	-1.24048
TCONS_00005551	Non-coding	-1.14862
TCONS_00005554	Non-coding	-2.29825
TCONS_00005558	Non-coding	-1.76473
TCONS_00005560	Non-coding	-2.60161
TCONS_00005561	Non-coding	-1.86643
TCONS_00000841	Coding	0.519048
TCONS_00005564	Non-coding	-0.475413
TCONS_00005565	Non-coding	-0.539858
TCONS_00005566	Non-coding	-0.453101
TCONS_00005567	Non-coding	-0.832585
TCONS_00005568	Non-coding	-0.812706
TCONS_00005569	Non-coding	-0.668189
TCONS_00005570	Non-coding	-0.510772
TCONS_00005571	Non-coding	-0.823411
TCONS_00005572	Non-coding	-0.466168
TCONS_00005573	Non-coding	-1.13565
TCONS_00000845	Non-coding	-2.20625
TCONS_00005575	Non-coding	-1.31861
TCONS_00000857	Non-coding	-2.21973
TCONS_00005579	Non-coding	-0.907315
TCONS_00000862	Non-coding	-2.2654
TCONS_00000863	Non-coding	-2.57877
TCONS_00000864	Non-coding	-2.22881
TCONS_00000867	Non-coding	-2.22702
TCONS_00005587	Non-coding	-2.43775
TCONS_00005588	Non-coding	-2.37142
TCONS_00000870	Coding	1.07531
TCONS_00000871	Coding	1.04573
TCONS_00000879	Coding	1.10432
TCONS_00000880	Coding	1.09746
TCONS_00000881	Coding	1.20198
TCONS_00000884	Non-coding	-2.44088
TCONS_00000885	Non-coding	-2.51307
TCONS_00005591	Non-coding	-2.38324
TCONS_00005592	Non-coding	-2.55165
TCONS_00005593	Non-coding	-2.46094
TCONS_00000886	Non-coding	-0.511318
TCONS_00000887	Non-coding	-0.522017
TCONS_00000889	Non-coding	-1.33031
TCONS_00000890	Non-coding	-0.980511
TCONS_00005595	Non-coding	-2.49135
TCONS_00005596	Non-coding	-2.31295
TCONS_00005597	Non-coding	-2.41665
TCONS_00000892	Coding	0.343148
TCONS_00005598	Coding	0.905215
TCONS_00005599	Non-coding	-0.308144
TCONS_00005600	Non-coding	-0.705779
TCONS_00005601	Coding	0.558126
TCONS_00005603	Non-coding	-1.8378
TCONS_00000897	Coding	1.30847
TCONS_00000898	Coding	1.21833
TCONS_00005607	Non-coding	-1.52258
TCONS_00005608	Non-coding	-1.58531
TCONS_00005609	Non-coding	-2.09709
TCONS_00005618	Non-coding	-0.459015
TCONS_00005619	Non-coding	-2.29124
TCONS_00000906	Non-coding	-2.2753
TCONS_00000907	Non-coding	-2.20993
TCONS_00000908	Non-coding	-2.09927
TCONS_00000909	Non-coding	-2.15644
TCONS_00000915	Non-coding	-0.448966
TCONS_00005632	Coding	1.63073
TCONS_00005633	Non-coding	-0.409035
TCONS_00005634	Non-coding	-1.20742
TCONS_00005635	Non-coding	-1.33115
TCONS_00005636	Non-coding	-1.89071
TCONS_00005637	Non-coding	-1.97004
TCONS_00005638	Non-coding	-2.12987
TCONS_00005639	Non-coding	-2.2052
TCONS_00005640	Non-coding	-2.31751
TCONS_00005641	Non-coding	-2.37511
TCONS_00005642	Non-coding	-2.32734
TCONS_00005655	Non-coding	-0.231289
TCONS_00005656	Non-coding	-0.076385
TCONS_00005657	Coding	2.59098
TCONS_00005658	Non-coding	-0.694144
TCONS_00005659	Coding	1.89683
TCONS_00000924	Non-coding	-1.45142
TCONS_00000925	Non-coding	-1.39149
TCONS_00000927	Non-coding	-2.53361
TCONS_00000929	Non-coding	-0.809377
TCONS_00000931	Coding	1.01794
TCONS_00000932	Coding	1.25104
TCONS_00000933	Non-coding	-1.77154
TCONS_00000934	Non-coding	-2.0624
TCONS_00000935	Non-coding	-0.712757
TCONS_00000936	Non-coding	-0.759096
TCONS_00000937	Coding	1.03476
TCONS_00000938	Non-coding	-1.99732
TCONS_00005661	Coding	0.05683
TCONS_00000943	Non-coding	-2.44295
TCONS_00000946	Non-coding	-0.51379
TCONS_00005669	Coding	1.0536
TCONS_00005680	Non-coding	-0.164735
TCONS_00005681	Non-coding	-1.10911
TCONS_00005682	Non-coding	-1.12916
TCONS_00005683	Non-coding	-0.052167
TCONS_00005684	Non-coding	-1.70511
TCONS_00000955	Non-coding	-2.41043
TCONS_00000956	Non-coding	-2.42105
TCONS_00000957	Non-coding	-0.783912
TCONS_00000964	Coding	0.880854
TCONS_00000965	Coding	0.670567
TCONS_00000966	Coding	1.74942
TCONS_00000973	Non-coding	-0.074258
TCONS_00000976	Non-coding	-1.85604
TCONS_00000977	Non-coding	-2.44068
TCONS_00005702	Non-coding	-2.17794
TCONS_00000980	Non-coding	-0.321914
TCONS_00000981	Non-coding	-2.41231
TCONS_00000991	Non-coding	-0.125901
TCONS_00000992	Non-coding	-0.602373
TCONS_00000993	Non-coding	-0.606902
TCONS_00000994	Non-coding	-0.633459
TCONS_00000996	Non-coding	-1.50392
TCONS_00000997	Non-coding	-1.15173
TCONS_00000998	Non-coding	-2.04401
TCONS_00000999	Non-coding	-1.85876
TCONS_00001000	Non-coding	-2.04793
TCONS_00001001	Non-coding	-0.388027
TCONS_00005706	Non-coding	-0.943436
TCONS_00005707	Coding	0.20363
TCONS_00005711	Non-coding	-2.58049
TCONS_00001015	Non-coding	-2.55448
TCONS_00001016	Non-coding	-2.37664
TCONS_00005713	Non-coding	-1.39321
TCONS_00005715	Non-coding	-1.39826
TCONS_00005716	Non-coding	-1.59949
TCONS_00005717	Non-coding	-2.22637
TCONS_00001022	Non-coding	-1.69242
TCONS_00001023	Non-coding	-1.71835
TCONS_00001024	Non-coding	-1.05575
TCONS_00001025	Non-coding	-1.98954
TCONS_00001027	Non-coding	-2.03924
TCONS_00001028	Non-coding	-0.495522
TCONS_00001029	Non-coding	-0.600108
TCONS_00001030	Non-coding	-2.13606
TCONS_00001031	Non-coding	-1.09766
TCONS_00001032	Non-coding	-1.40571
TCONS_00001033	Non-coding	-1.90116
TCONS_00001034	Non-coding	-2.11968
TCONS_00005722	Non-coding	-2.35865
TCONS_00005724	Non-coding	-2.0388
TCONS_00005732	Coding	0.119946
TCONS_00005734	Non-coding	-0.0298
TCONS_00001038	Non-coding	-1.63419
TCONS_00005740	Non-coding	-1.59708
TCONS_00001039	Non-coding	-2.15249
TCONS_00005741	Non-coding	-0.555537
TCONS_00005742	Non-coding	-2.34518
TCONS_00001040	Non-coding	-2.2101
TCONS_00001041	Non-coding	-2.35966
TCONS_00001042	Non-coding	-2.37479
TCONS_00001044	Non-coding	-2.56318
TCONS_00001045	Non-coding	-2.27148
TCONS_00001057	Non-coding	-0.307856
TCONS_00001058	Non-coding	-1.89053
TCONS_00001059	Non-coding	-1.44197
TCONS_00001060	Non-coding	-1.45979
TCONS_00001061	Non-coding	-1.47529
TCONS_00001062	Non-coding	-1.54329
TCONS_00001063	Non-coding	-1.58171
TCONS_00005745	Non-coding	-2.25124
TCONS_00005746	Non-coding	-2.23883
TCONS_00005747	Non-coding	-2.2304
TCONS_00001066	Non-coding	-1.84043
TCONS_00001067	Coding	0.451838
TCONS_00001068	Coding	0.643567
TCONS_00005748	Non-coding	-1.89955
TCONS_00001069	Non-coding	-2.6168
TCONS_00001070	Non-coding	-2.26524
TCONS_00005749	Non-coding	-1.97569
TCONS_00001079	Non-coding	-1.37218
TCONS_00001080	Non-coding	-2.56041
TCONS_00001082	Non-coding	-0.524948
TCONS_00001083	Coding	1.65283
TCONS_00001084	Non-coding	-0.550838
TCONS_00001085	Non-coding	-2.46837
TCONS_00005750	Coding	1.21902
TCONS_00005751	Coding	1.33305
TCONS_00005752	Coding	0.499104
TCONS_00005753	Coding	0.509787
TCONS_00005754	Coding	0.495175
TCONS_00005755	Coding	0.376929
TCONS_00005756	Coding	0.397742
TCONS_00005757	Coding	0.985226
TCONS_00005758	Coding	1.44525
TCONS_00001086	Non-coding	-1.35943
TCONS_00001087	Non-coding	-1.36636
TCONS_00005763	Non-coding	-2.01323
TCONS_00005764	Non-coding	-0.479086
TCONS_00005771	Non-coding	-1.76229
TCONS_00005772	Non-coding	-1.49016
TCONS_00005774	Non-coding	-2.14558
TCONS_00005776	Non-coding	-2.41035
TCONS_00005781	Non-coding	-2.19469
TCONS_00001109	Non-coding	-2.32001
TCONS_00001110	Non-coding	-0.437394
TCONS_00005799	Non-coding	-0.446147
TCONS_00005800	Non-coding	-1.71135
TCONS_00001112	Coding	2.16781
TCONS_00001113	Coding	2.17284
TCONS_00001114	Coding	2.14528
TCONS_00001115	Coding	0.129538
TCONS_00001116	Non-coding	-1.64135
TCONS_00005802	Non-coding	-0.447214
TCONS_00005803	Non-coding	-0.445156
TCONS_00005804	Non-coding	-0.025159
TCONS_00001118	Non-coding	-0.874739
TCONS_00001119	Coding	0.859854
TCONS_00001123	Coding	1.32956
TCONS_00001124	Coding	1.33096
TCONS_00001125	Non-coding	-0.762422
TCONS_00001126	Non-coding	-0.604449
TCONS_00001127	Non-coding	-0.525581
TCONS_00001128	Non-coding	-0.495234
TCONS_00005815	Non-coding	-1.63809
TCONS_00005820	Non-coding	-0.14303
TCONS_00005822	Non-coding	-1.75929
TCONS_00005823	Non-coding	-0.848792
TCONS_00001138	Coding	0.803261
TCONS_00001139	Coding	0.956431
TCONS_00001140	Coding	0.981052
TCONS_00001141	Coding	0.355057
TCONS_00001142	Coding	0.948366
TCONS_00001143	Coding	0.761326
TCONS_00001144	Non-coding	-0.618805
TCONS_00001145	Coding	0.735811
TCONS_00001146	Non-coding	-0.401555
TCONS_00001147	Coding	0.391287
TCONS_00001148	Non-coding	-1.97562
TCONS_00001149	Non-coding	-2.10407
TCONS_00001150	Coding	0.780446
TCONS_00001151	Non-coding	-0.142281
TCONS_00001152	Coding	0.613105
TCONS_00001153	Coding	0.330863
TCONS_00001154	Coding	0.481244
TCONS_00001155	Coding	0.433088
TCONS_00001156	Coding	0.389417
TCONS_00001157	Coding	0.43802
TCONS_00005835	Coding	0.263964
TCONS_00005840	Non-coding	-0.285935
TCONS_00005841	Non-coding	-1.15116
TCONS_00001165	Non-coding	-2.13293
TCONS_00001168	Non-coding	-1.8052
TCONS_00001174	Coding	0.122064
TCONS_00001175	Coding	0.296536
TCONS_00005848	Non-coding	-2.1852
TCONS_00005849	Non-coding	-2.0441
TCONS_00001192	Non-coding	-1.84564
TCONS_00001193	Non-coding	-1.88549
TCONS_00001194	Non-coding	-2.39635
TCONS_00001196	Non-coding	-2.1274
TCONS_00001197	Non-coding	-0.954784
TCONS_00001198	Coding	0.294519
TCONS_00001199	Non-coding	-0.838336
TCONS_00001200	Coding	0.515318
TCONS_00001201	Coding	0.691194
TCONS_00001202	Coding	0.496658
TCONS_00001203	Coding	0.705626
TCONS_00001204	Coding	0.426203
TCONS_00001205	Coding	1.17367
TCONS_00001206	Coding	0.570527
TCONS_00001207	Coding	0.916531
TCONS_00001208	Coding	0.54427
TCONS_00001209	Non-coding	-0.061132
TCONS_00001210	Non-coding	-1.47564
TCONS_00001211	Coding	0.061526
TCONS_00001213	Non-coding	-2.37582
TCONS_00001218	Coding	0.906653
TCONS_00001219	Non-coding	-0.933269
TCONS_00001220	Non-coding	-1.8035
TCONS_00001221	Non-coding	-0.229153
TCONS_00001222	Coding	0.167243
TCONS_00001226	Non-coding	-0.829355
TCONS_00001227	Non-coding	-2.46903
TCONS_00001228	Non-coding	-2.51077
TCONS_00001229	Non-coding	-2.49935
TCONS_00001230	Non-coding	-2.45434
TCONS_00001231	Non-coding	-2.48114
TCONS_00001232	Non-coding	-2.24837
TCONS_00001233	Non-coding	-2.49515
TCONS_00001236	Non-coding	-2.39154
TCONS_00001237	Non-coding	-1.00593
TCONS_00005863	Non-coding	-2.17156
TCONS_00001245	Non-coding	-0.629801
TCONS_00001246	Coding	0.36207
TCONS_00001251	Non-coding	-0.143078
TCONS_00005873	Non-coding	-1.84538
TCONS_00001262	Non-coding	-1.38642
TCONS_00005896	Coding	1.01187
TCONS_00001267	Coding	1.42744
TCONS_00005909	Non-coding	-0.239582
TCONS_00005910	Non-coding	-0.591988
TCONS_00001287	Non-coding	-0.859994
TCONS_00001288	Non-coding	-0.577668
TCONS_00001289	Non-coding	-0.166167
TCONS_00001296	Non-coding	-0.920027
TCONS_00001297	Coding	1.4981
TCONS_00001299	Non-coding	-2.0117
TCONS_00001301	Non-coding	-2.2949
TCONS_00001308	Non-coding	-0.54406
TCONS_00001313	Non-coding	-1.42257
TCONS_00001327	Non-coding	-1.50907
TCONS_00001346	Non-coding	-1.99648
TCONS_00001347	Non-coding	-2.02122
TCONS_00001348	Non-coding	-2.04335
TCONS_00001349	Non-coding	-2.29813
TCONS_00001350	Coding	0.242028
TCONS_00001351	Non-coding	-2.31602
TCONS_00001352	Non-coding	-2.30375
TCONS_00001353	Non-coding	-2.12417
TCONS_00001354	Non-coding	-1.16532
TCONS_00001355	Non-coding	-2.38828
TCONS_00001361	Non-coding	-1.65162
TCONS_00001363	Non-coding	-1.20166
TCONS_00001366	Non-coding	-0.53012
TCONS_00005928	Non-coding	-1.18038
TCONS_00001367	Coding	1.49872
TCONS_00005929	Non-coding	-0.181956
TCONS_00005936	Coding	1.25666
TCONS_00005937	Coding	1.05486
TCONS_00005939	Non-coding	-2.29821
TCONS_00005945	Non-coding	-1.82292
TCONS_00005946	Non-coding	-1.02223
TCONS_00005959	Non-coding	-0.618475
TCONS_00005967	Non-coding	-2.1366
TCONS_00005968	Non-coding	-0.626799
TCONS_00005969	Non-coding	-0.727226
TCONS_00005971	Non-coding	-2.36847
TCONS_00005972	Non-coding	-1.17776
TCONS_00005973	Non-coding	-2.41561
TCONS_00005974	Non-coding	-1.01975
TCONS_00005975	Non-coding	-0.90069
TCONS_00001397	Non-coding	-2.38279
TCONS_00001399	Coding	0.28306
TCONS_00001400	Coding	0.1632
TCONS_00001404	Coding	0.606651
TCONS_00001407	Non-coding	-1.6514
TCONS_00001408	Non-coding	-0.230363
TCONS_00001409	Non-coding	-2.34194
TCONS_00001410	Non-coding	-0.517707
TCONS_00001419	Coding	1.77467
TCONS_00001420	Coding	1.81077
TCONS_00001421	Coding	1.78498
TCONS_00001422	Non-coding	-2.37416
TCONS_00001423	Coding	1.57407
TCONS_00001424	Non-coding	-1.53726
TCONS_00001425	Coding	1.96767
TCONS_00001426	Coding	1.68875
TCONS_00001427	Coding	1.67015
TCONS_00001428	Coding	1.92064
TCONS_00001429	Coding	1.72541
TCONS_00001431	Non-coding	-1.17876
TCONS_00006012	Coding	0.005775
TCONS_00001452	Non-coding	-2.35597
TCONS_00006034	Non-coding	-2.19379
TCONS_00006035	Coding	1.55716
TCONS_00006036	Coding	1.93071
TCONS_00006037	Coding	1.8553
TCONS_00006038	Coding	1.66306
TCONS_00006039	Coding	1.36512
TCONS_00006040	Coding	1.19278
TCONS_00006041	Coding	0.678422
TCONS_00006042	Non-coding	-0.681636
TCONS_00006043	Non-coding	-2.28319
TCONS_00006044	Non-coding	-2.2138
TCONS_00006045	Coding	0.4419
TCONS_00006046	Coding	0.618973
TCONS_00006047	Coding	1.36694
TCONS_00006048	Non-coding	-1.65255
TCONS_00006049	Non-coding	-0.835035
TCONS_00006050	Non-coding	-0.925425
TCONS_00006053	Non-coding	-2.36814
TCONS_00006054	Non-coding	-2.35194
TCONS_00006055	Non-coding	-2.40628
TCONS_00001459	Non-coding	-1.22352
TCONS_00001463	Coding	0.465231
TCONS_00006062	Non-coding	-2.22437
TCONS_00006063	Non-coding	-2.4721
TCONS_00006065	Non-coding	-2.29452
TCONS_00006066	Non-coding	-2.31443
TCONS_00006067	Non-coding	-2.52851
TCONS_00006068	Non-coding	-2.25966
TCONS_00001481	Non-coding	-1.41973
TCONS_00001482	Non-coding	-2.39655
TCONS_00001485	Coding	0.5332
TCONS_00001486	Non-coding	-0.320579
TCONS_00001489	Coding	0.801664
TCONS_00001490	Coding	0.026953
TCONS_00001491	Coding	1.49481
TCONS_00001492	Coding	0.050449
TCONS_00001493	Non-coding	-0.156632
TCONS_00001494	Non-coding	-0.781519
TCONS_00006073	Non-coding	-2.41405
TCONS_00001495	Non-coding	-0.044966
TCONS_00001496	Coding	0.853943
TCONS_00006074	Non-coding	-2.34207
TCONS_00001497	Non-coding	-2.49317
TCONS_00001498	Non-coding	-1.77253
TCONS_00001504	Non-coding	-1.28348
TCONS_00006087	Non-coding	-0.0246
TCONS_00006088	Non-coding	-1.27146
TCONS_00006089	Non-coding	-1.02391
TCONS_00006090	Non-coding	-1.09782
TCONS_00001530	Non-coding	-0.785114
TCONS_00001532	Non-coding	-1.45097
TCONS_00001537	Coding	1.0257
TCONS_00001551	Non-coding	-2.34456
TCONS_00006113	Non-coding	-2.32733
TCONS_00006117	Non-coding	-2.05686
TCONS_00006121	Non-coding	-0.949395
TCONS_00006128	Coding	0.600644
TCONS_00001562	Non-coding	-0.912731
TCONS_00001568	Non-coding	-1.76443
TCONS_00006129	Non-coding	-0.654283
TCONS_00006137	Coding	0.282355
TCONS_00001571	Coding	0.770872
TCONS_00001572	Coding	0.243192
TCONS_00001573	Coding	0.140974
TCONS_00001574	Coding	0.865866
TCONS_00001575	Coding	0.073097
TCONS_00001576	Coding	0.598496
TCONS_00001577	Non-coding	-0.169023
TCONS_00001578	Coding	0.571204
TCONS_00001579	Non-coding	-0.630866
TCONS_00006138	Non-coding	-0.200525
TCONS_00006139	Coding	1.45172
TCONS_00001585	Coding	0.087418
TCONS_00006155	Coding	1.06693
TCONS_00001597	Non-coding	-2.43946
TCONS_00006167	Non-coding	-1.72761
TCONS_00006168	Non-coding	-1.07969
TCONS_00006169	Non-coding	-1.757
TCONS_00006172	Coding	0.271304
TCONS_00001604	Non-coding	-2.40103
TCONS_00001605	Non-coding	-1.24324
TCONS_00006179	Non-coding	-1.19648
TCONS_00001612	Coding	1.15984
TCONS_00006183	Non-coding	-2.29423
TCONS_00001613	Coding	0.961425
TCONS_00001614	Coding	0.892739
TCONS_00001615	Coding	0.839984
TCONS_00001616	Coding	1.67075
TCONS_00001617	Coding	1.05335
TCONS_00001618	Non-coding	-1.49675
TCONS_00001619	Coding	0.44278
TCONS_00001626	Non-coding	-0.656082
TCONS_00001639	Coding	0.888002
TCONS_00001642	Coding	1.72688
TCONS_00001645	Non-coding	-0.320061
TCONS_00001646	Non-coding	-0.791586
TCONS_00001647	Non-coding	-1.84905
TCONS_00006209	Non-coding	-1.82694
TCONS_00006215	Non-coding	-2.23405
TCONS_00006222	Non-coding	-2.30142
TCONS_00006223	Non-coding	-2.34026
TCONS_00006224	Non-coding	-1.4882
TCONS_00001657	Non-coding	-2.20197
TCONS_00001662	Non-coding	-1.82023
TCONS_00001663	Non-coding	-2.19499
TCONS_00001664	Non-coding	-2.26698
TCONS_00001665	Non-coding	-1.15913
TCONS_00001668	Non-coding	-2.26452
TCONS_00006233	Non-coding	-1.39871
TCONS_00001669	Coding	1.46317
TCONS_00001670	Coding	0.907015
TCONS_00006236	Non-coding	-0.011489
TCONS_00006237	Coding	0.787978
TCONS_00006238	Non-coding	-1.11191
TCONS_00006239	Coding	1.44925
TCONS_00006240	Coding	1.76497
TCONS_00006241	Non-coding	-2.52047
TCONS_00001674	Non-coding	-2.24381
TCONS_00006255	Coding	2.34187
TCONS_00006256	Non-coding	-1.43283
TCONS_00006257	Coding	1.97433
TCONS_00006258	Non-coding	-1.58966
TCONS_00006264	Non-coding	-1.70013
TCONS_00006266	Coding	0.674888
TCONS_00006267	Coding	0.811014
TCONS_00006268	Coding	0.739876
TCONS_00006269	Coding	0.61511
TCONS_00006270	Coding	1.59869
TCONS_00006271	Coding	1.73674
TCONS_00006272	Coding	1.84694
TCONS_00006273	Coding	0.899761
TCONS_00006274	Coding	1.00438
TCONS_00006275	Non-coding	-0.321
TCONS_00006282	Coding	1.37927
TCONS_00006283	Coding	0.029241
TCONS_00006284	Coding	1.21751
TCONS_00006285	Non-coding	-1.60411
TCONS_00006286	Coding	1.80451
TCONS_00006287	Non-coding	-1.03793
TCONS_00006288	Coding	0.741878
TCONS_00006289	Non-coding	-1.60924
TCONS_00006290	Coding	1.21869
TCONS_00006291	Coding	0.602088
TCONS_00006292	Non-coding	-0.752448
TCONS_00006293	Non-coding	-0.038349
TCONS_00006295	Non-coding	-2.32239
TCONS_00001679	Coding	1.22502
TCONS_00006302	Coding	1.13485
TCONS_00006303	Coding	0.996984
TCONS_00001685	Coding	0.32566
TCONS_00001686	Coding	0.865011
TCONS_00001687	Coding	0.858641
TCONS_00006310	Non-coding	-0.612627
TCONS_00006315	Coding	0.149001
TCONS_00006316	Non-coding	-0.231668
TCONS_00001689	Non-coding	-2.34768
TCONS_00006319	Coding	1.4119
TCONS_00006320	Coding	0.967398
TCONS_00006321	Non-coding	-2.26673
TCONS_00006322	Non-coding	-2.27231
TCONS_00006323	Non-coding	-2.07142
TCONS_00006325	Non-coding	-2.28118
TCONS_00006329	Coding	0.93993
TCONS_00006335	Non-coding	-0.708403
TCONS_00006337	Coding	1.71613
TCONS_00001717	Coding	0.069836
TCONS_00001719	Coding	0.007672
TCONS_00001720	Non-coding	-0.41959
TCONS_00006343	Non-coding	-2.42927
TCONS_00006353	Non-coding	-1.20054
TCONS_00006354	Non-coding	-0.766519
TCONS_00006355	Coding	0.079458
TCONS_00006356	Coding	1.50623
TCONS_00006357	Coding	1.49789
TCONS_00001723	Non-coding	-0.123086
TCONS_00001724	Non-coding	-0.475912
TCONS_00001725	Coding	0.243288
TCONS_00001730	Non-coding	-2.54836
TCONS_00001731	Non-coding	-2.40677
TCONS_00006367	Coding	0.733804
TCONS_00001732	Coding	2.26855
TCONS_00001733	Coding	0.163457
TCONS_00001734	Coding	0.147485
TCONS_00001735	Coding	0.123062
TCONS_00001736	Coding	0.16167
TCONS_00006372	Non-coding	-0.171937
TCONS_00006381	Non-coding	-1.42938
TCONS_00006383	Non-coding	-0.155548
TCONS_00006384	Non-coding	-0.601909
TCONS_00006385	Non-coding	-1.58254
TCONS_00001762	Coding	1.51833
TCONS_00006388	Coding	0.467235
TCONS_00001764	Non-coding	-0.703339
TCONS_00001765	Non-coding	-1.09914
TCONS_00006392	Coding	0.937654
TCONS_00006393	Non-coding	-2.16977
TCONS_00001769	Non-coding	-2.47451
TCONS_00006394	Non-coding	-1.5328
TCONS_00001772	Non-coding	-2.31465
TCONS_00006401	Non-coding	-2.15613
TCONS_00006403	Non-coding	-0.903076
TCONS_00001777	Coding	1.40291
TCONS_00001778	Non-coding	-2.2831
TCONS_00001779	Coding	1.20594
TCONS_00001780	Non-coding	-1.97524
TCONS_00001788	Non-coding	-1.52462
TCONS_00006408	Non-coding	-1.93586
TCONS_00001789	Coding	0.714904
TCONS_00001791	Coding	0.543749
TCONS_00001792	Coding	0.265793
TCONS_00001793	Non-coding	-0.128933
TCONS_00001794	Coding	0.157245
TCONS_00006409	Non-coding	-1.19643
TCONS_00006410	Non-coding	-0.84385
TCONS_00006411	Non-coding	-0.801105
TCONS_00001795	Non-coding	-2.08475
TCONS_00006417	Non-coding	-2.11662
TCONS_00006418	Non-coding	-1.26608
TCONS_00006421	Non-coding	-0.296695
TCONS_00006422	Non-coding	-1.81673
TCONS_00006423	Non-coding	-2.62334
TCONS_00006424	Coding	0.960693
TCONS_00006425	Coding	1.12149
TCONS_00001804	Non-coding	-1.13299
TCONS_00006426	Non-coding	-0.973685
TCONS_00006427	Coding	1.39275
TCONS_00006428	Non-coding	-1.34457
TCONS_00006429	Non-coding	-0.767163
TCONS_00006430	Coding	1.28779
TCONS_00006431	Coding	0.935894
TCONS_00006432	Non-coding	-0.420151
TCONS_00006433	Coding	1.28808
TCONS_00006434	Non-coding	-0.239314
TCONS_00006435	Non-coding	-0.698097
TCONS_00006436	Coding	0.863913
TCONS_00006438	Non-coding	-0.656087
TCONS_00006439	Non-coding	-1.26831
TCONS_00001805	Non-coding	-1.00676
TCONS_00001806	Non-coding	-1.77919
TCONS_00001807	Non-coding	-1.56194
TCONS_00001808	Non-coding	-0.693367
TCONS_00006445	Coding	1.27145
TCONS_00006453	Non-coding	-2.47378
TCONS_00006455	Non-coding	-2.43408
TCONS_00006456	Non-coding	-0.223512
TCONS_00006457	Non-coding	-2.04121
TCONS_00001814	Coding	0.55283
TCONS_00001818	Coding	0.078054
TCONS_00001821	Non-coding	-2.22866
TCONS_00001822	Non-coding	-1.17582
TCONS_00001825	Non-coding	-0.963316
TCONS_00001828	Non-coding	-2.26652
TCONS_00001829	Non-coding	-2.35665
TCONS_00001830	Coding	0.570974
TCONS_00001831	Non-coding	-1.80399
TCONS_00001832	Non-coding	-2.30152
TCONS_00001833	Non-coding	-0.284175
TCONS_00001835	Non-coding	-0.63024
TCONS_00001836	Non-coding	-0.57038
TCONS_00001841	Non-coding	-2.19419
TCONS_00001845	Coding	3.16138
TCONS_00001846	Coding	3.167
TCONS_00001847	Coding	3.20061
TCONS_00001853	Non-coding	-2.37248
TCONS_00006488	Non-coding	-0.686024
TCONS_00006489	Coding	0.617558
TCONS_00006490	Coding	0.344061
TCONS_00006491	Coding	0.355001
TCONS_00006492	Non-coding	-0.365893
TCONS_00006493	Non-coding	-0.93722
TCONS_00006494	Non-coding	-0.49442
TCONS_00006495	Coding	0.660691
TCONS_00006496	Non-coding	-2.33472
TCONS_00006497	Coding	0.98044
TCONS_00006500	Non-coding	-2.52467
TCONS_00006502	Coding	0.256054
TCONS_00006503	Coding	0.020951
TCONS_00006504	Coding	1.80195
TCONS_00006509	Coding	0.805156
TCONS_00006510	Non-coding	-1.91636
TCONS_00006517	Non-coding	-0.293948
TCONS_00006518	Non-coding	-2.02731
TCONS_00006519	Non-coding	-2.34888
TCONS_00006520	Coding	0.181601
TCONS_00006521	Non-coding	-2.23198
TCONS_00006522	Non-coding	-0.872094
TCONS_00006523	Coding	1.31362
TCONS_00006524	Non-coding	-1.34327
TCONS_00001861	Non-coding	-2.31012
TCONS_00001862	Non-coding	-2.32114
TCONS_00001863	Non-coding	-1.7888
TCONS_00001864	Non-coding	-1.23729
TCONS_00001865	Non-coding	-1.44568
TCONS_00006525	Non-coding	-1.63033
TCONS_00006526	Non-coding	-1.82298
TCONS_00006527	Non-coding	-1.52646
TCONS_00006531	Non-coding	-0.572037
TCONS_00001874	Coding	2.12468
TCONS_00001875	Coding	2.1752
TCONS_00001876	Coding	1.98741
TCONS_00001877	Coding	1.90288
TCONS_00001878	Coding	1.89714
TCONS_00001883	Non-coding	-0.606672
TCONS_00001884	Non-coding	-0.973022
TCONS_00006537	Coding	0.735437
TCONS_00006538	Non-coding	-2.03282
TCONS_00001902	Non-coding	-0.284905
TCONS_00001915	Non-coding	-2.37551
TCONS_00001917	Non-coding	-2.53196
TCONS_00001918	Non-coding	-2.42371
TCONS_00006569	Non-coding	-0.001169
TCONS_00006578	Non-coding	-1.82042
TCONS_00006579	Non-coding	-2.38215
TCONS_00006580	Non-coding	-0.204625
TCONS_00006582	Non-coding	-2.30272
TCONS_00001921	Non-coding	-0.790303
TCONS_00001924	Non-coding	-1.50497
TCONS_00001925	Non-coding	-1.38848
TCONS_00001926	Non-coding	-1.61401
TCONS_00006607	Coding	1.28288
TCONS_00006608	Coding	0.16633
TCONS_00006612	Non-coding	-1.21203
TCONS_00006613	Non-coding	-0.364155
TCONS_00006615	Non-coding	-2.16401
TCONS_00006622	Coding	1.06759
TCONS_00006623	Non-coding	-1.85873
TCONS_00006624	Coding	0.321361
TCONS_00006651	Non-coding	-0.309998
TCONS_00001943	Non-coding	-0.249009
TCONS_00006653	Coding	0.14884
TCONS_00006655	Non-coding	-1.9906
TCONS_00006657	Non-coding	-1.29078
TCONS_00006658	Coding	1.32995
TCONS_00006659	Coding	1.68698
TCONS_00006664	Non-coding	-2.52841
TCONS_00001954	Non-coding	-0.5479
TCONS_00001955	Non-coding	-1.68627
TCONS_00006667	Non-coding	-2.32653
TCONS_00001956	Non-coding	-0.250864
TCONS_00001957	Coding	0.517047
TCONS_00001958	Non-coding	-0.281553
TCONS_00001959	Coding	0.397908
TCONS_00001960	Coding	0.029744
TCONS_00001961	Non-coding	-0.274427
TCONS_00001962	Coding	0.475548
TCONS_00001963	Non-coding	-0.73384
TCONS_00001964	Coding	1.21862
TCONS_00001965	Coding	0.27596
TCONS_00001966	Non-coding	-2.09677
TCONS_00001967	Non-coding	-2.536
TCONS_00001968	Non-coding	-1.88993
TCONS_00006681	Non-coding	-1.68421
TCONS_00001970	Non-coding	-0.397236
TCONS_00001973	Non-coding	-2.41751
TCONS_00001974	Non-coding	-2.54794
TCONS_00001975	Non-coding	-2.05177
TCONS_00001976	Non-coding	-0.364989
TCONS_00001977	Non-coding	-0.360785
TCONS_00006684	Non-coding	-2.58615
TCONS_00001978	Coding	0.565156
TCONS_00006687	Non-coding	-0.050191
TCONS_00006688	Non-coding	-0.48997
TCONS_00006690	Non-coding	-1.31721
TCONS_00006692	Non-coding	-2.08099
TCONS_00006693	Coding	0.056846
TCONS_00006695	Non-coding	-1.35649
TCONS_00001997	Non-coding	-1.08974
TCONS_00006701	Coding	0.733643
TCONS_00006702	Coding	0.761599
TCONS_00006705	Coding	1.14422
TCONS_00006706	Coding	1.15393
TCONS_00006707	Coding	0.931549
TCONS_00002009	Coding	0.211362
TCONS_00002010	Non-coding	-2.22141
TCONS_00006711	Non-coding	-2.30077
TCONS_00002012	Non-coding	-1.95959
TCONS_00006717	Non-coding	-2.45725
TCONS_00002015	Coding	2.60964
TCONS_00002016	Non-coding	-1.36031
TCONS_00002017	Non-coding	-1.36031
TCONS_00002018	Coding	2.37458
TCONS_00006718	Non-coding	-1.85864
TCONS_00006733	Non-coding	-1.84961
TCONS_00006734	Coding	0.474887
TCONS_00002021	Non-coding	-1.64067
TCONS_00006744	Non-coding	-2.26055
TCONS_00006745	Non-coding	-2.22916
TCONS_00006746	Non-coding	-2.4055
TCONS_00006747	Non-coding	-2.3425
TCONS_00006748	Coding	0.833006
TCONS_00002040	Non-coding	-0.874301
TCONS_00002041	Non-coding	-1.27069
TCONS_00002042	Non-coding	-0.93278
TCONS_00002043	Non-coding	-0.95857
TCONS_00002044	Non-coding	-0.778432
TCONS_00002045	Non-coding	-0.980427
TCONS_00002046	Non-coding	-1.2586
TCONS_00002047	Non-coding	-1.22087
TCONS_00002048	Non-coding	-0.78049
TCONS_00006749	Non-coding	-0.598041
TCONS_00006751	Non-coding	-2.30084
TCONS_00002054	Non-coding	-2.65862
TCONS_00006752	Non-coding	-1.83037
TCONS_00006753	Non-coding	-2.33804
TCONS_00002056	Non-coding	-2.49621
TCONS_00006754	Non-coding	-1.19329
TCONS_00006757	Non-coding	-0.602212
TCONS_00002058	Non-coding	-2.31676
TCONS_00002065	Non-coding	-0.826884
TCONS_00002073	Non-coding	-1.41749
TCONS_00002074	Non-coding	-0.319988
TCONS_00002078	Coding	1.08349
TCONS_00002079	Coding	1.25926
TCONS_00002080	Coding	0.758784
TCONS_00002081	Coding	0.727151
TCONS_00002082	Coding	0.837307
TCONS_00006768	Coding	0.242805
TCONS_00006769	Coding	0.353232
TCONS_00002097	Coding	0.080973
TCONS_00006771	Non-coding	-1.50485
TCONS_00002106	Non-coding	-2.52966
TCONS_00006772	Non-coding	-2.20437
TCONS_00006773	Non-coding	-1.87092
TCONS_00006775	Non-coding	-1.38898
TCONS_00006776	Non-coding	-1.01045
TCONS_00006777	Non-coding	-2.20896
TCONS_00006778	Non-coding	-1.80207
TCONS_00006779	Non-coding	-1.09047
TCONS_00002108	Non-coding	-0.445629
TCONS_00006787	Non-coding	-1.056
TCONS_00006788	Non-coding	-0.484909
TCONS_00006802	Non-coding	-0.232763
TCONS_00006803	Non-coding	-0.522152
TCONS_00006804	Non-coding	-1.72079
TCONS_00006805	Coding	0.078221
TCONS_00006806	Coding	0.099171
TCONS_00006807	Non-coding	-1.3563
TCONS_00006808	Non-coding	-0.765015
TCONS_00006809	Coding	0.537638
TCONS_00006810	Non-coding	-0.089489
TCONS_00002132	Non-coding	-0.799312
TCONS_00002147	Coding	1.02737
TCONS_00006836	Non-coding	-0.53399
TCONS_00002148	Non-coding	-0.563035
TCONS_00002157	Coding	1.08039
TCONS_00006841	Non-coding	-2.24348
TCONS_00002160	Coding	1.28842
TCONS_00002171	Coding	1.54105
TCONS_00002174	Non-coding	-2.35451
TCONS_00006850	Coding	0.116062
TCONS_00006853	Non-coding	-0.753235
TCONS_00006855	Non-coding	-2.41245
TCONS_00006856	Non-coding	-2.41933
TCONS_00006858	Non-coding	-1.65228
TCONS_00006859	Non-coding	-2.46251
TCONS_00006860	Non-coding	-2.3586
TCONS_00002178	Non-coding	-2.26977
TCONS_00002179	Non-coding	-0.081418
TCONS_00002180	Non-coding	-0.644675
TCONS_00002181	Coding	0.263939
TCONS_00002182	Coding	0.421439
TCONS_00006862	Non-coding	-0.530662
TCONS_00002193	Non-coding	-1.42737
TCONS_00002194	Non-coding	-1.30942
TCONS_00002195	Non-coding	-1.34881
TCONS_00006871	Non-coding	-1.31341
TCONS_00006881	Non-coding	-1.56208
TCONS_00002203	Non-coding	-2.45821
TCONS_00002204	Non-coding	-0.848858
TCONS_00002206	Non-coding	-1.91797
TCONS_00006885	Non-coding	-0.740607
TCONS_00002208	Non-coding	-2.29388
TCONS_00002209	Non-coding	-2.28494
TCONS_00006891	Non-coding	-2.21766
TCONS_00006892	Non-coding	-1.23433
TCONS_00006911	Non-coding	-0.722335
TCONS_00006912	Coding	1.49547
TCONS_00006913	Non-coding	-0.179543
TCONS_00006914	Coding	1.08123
TCONS_00006915	Non-coding	-1.37646
TCONS_00006916	Coding	1.08234
TCONS_00006917	Coding	1.47312
TCONS_00006918	Coding	1.81412
TCONS_00006919	Coding	2.06077
TCONS_00006920	Coding	1.45564
TCONS_00006922	Coding	1.93827
TCONS_00006923	Coding	1.21541
TCONS_00006924	Coding	1.7468
TCONS_00006925	Coding	1.41233
TCONS_00006926	Coding	2.13101
TCONS_00006927	Coding	0.680334
TCONS_00006928	Coding	0.774222
TCONS_00006929	Coding	0.870341
TCONS_00006930	Coding	1.15203
TCONS_00006931	Coding	0.789102
TCONS_00006932	Coding	1.68337
TCONS_00006933	Coding	1.83294
TCONS_00006934	Coding	2.04385
TCONS_00006935	Coding	1.80748
TCONS_00006936	Coding	1.64294
TCONS_00006937	Coding	1.27123
TCONS_00006938	Coding	0.848443
TCONS_00006939	Coding	1.43944
TCONS_00006940	Coding	1.3392
TCONS_00006941	Non-coding	-1.47998
TCONS_00006942	Non-coding	-1.28657
TCONS_00006943	Coding	1.25039
TCONS_00006944	Non-coding	-1.03826
TCONS_00006945	Non-coding	-2.21847
TCONS_00006946	Coding	0.376302
TCONS_00006947	Coding	0.380775
TCONS_00006948	Coding	0.491539
TCONS_00006949	Coding	1.63168
TCONS_00006950	Coding	1.08227
TCONS_00006951	Non-coding	-0.23181
TCONS_00006952	Coding	0.208902
TCONS_00006953	Non-coding	-1.64986
TCONS_00002217	Non-coding	-1.06515
TCONS_00006958	Coding	0.983746
TCONS_00006959	Coding	1.05609
TCONS_00006960	Coding	1.34673
TCONS_00002228	Non-coding	-1.28379
TCONS_00006966	Non-coding	-1.4636
TCONS_00006970	Non-coding	-1.89142
TCONS_00006971	Non-coding	-1.75114
TCONS_00006972	Non-coding	-1.5592
TCONS_00006973	Non-coding	-1.78303
TCONS_00006974	Non-coding	-2.55746
TCONS_00006975	Non-coding	-2.31485
TCONS_00006977	Non-coding	-0.052668
TCONS_00006981	Coding	0.20563
TCONS_00006982	Non-coding	-0.766829
TCONS_00006983	Coding	0.343809
TCONS_00006984	Non-coding	-1.46134
TCONS_00006985	Coding	1.022
TCONS_00006986	Non-coding	-0.404983
TCONS_00006987	Coding	0.867046
TCONS_00006988	Coding	1.53524
TCONS_00006990	Non-coding	-1.1301
TCONS_00006991	Coding	0.515859
TCONS_00006992	Coding	1.01094
TCONS_00006998	Coding	0.652242
TCONS_00006999	Non-coding	-0.39809
TCONS_00007000	Coding	0.966154
TCONS_00007001	Coding	0.694637
TCONS_00007002	Coding	0.306386
TCONS_00007003	Non-coding	-0.424139
TCONS_00007004	Non-coding	-0.687569
TCONS_00007005	Coding	0.150205
TCONS_00007008	Coding	1.98486
TCONS_00002238	Non-coding	-1.21004
TCONS_00007013	Non-coding	-2.42058
TCONS_00007014	Non-coding	-1.31814
TCONS_00007015	Non-coding	-1.49959
TCONS_00007016	Non-coding	-1.18957
TCONS_00002245	Non-coding	-1.54694
TCONS_00002246	Non-coding	-2.16066
TCONS_00002247	Non-coding	-1.9419
TCONS_00007019	Non-coding	-1.81473
TCONS_00007020	Non-coding	-1.35344
TCONS_00007021	Non-coding	-1.82404
TCONS_00007022	Non-coding	-1.69146
TCONS_00007023	Non-coding	-1.81051
TCONS_00007024	Non-coding	-1.56498
TCONS_00002248	Non-coding	-1.57483
TCONS_00002249	Non-coding	-1.67357
TCONS_00007025	Non-coding	-2.11026
TCONS_00007026	Non-coding	-2.32831
TCONS_00007027	Non-coding	-2.21266
TCONS_00002250	Non-coding	-1.79709
TCONS_00002251	Non-coding	-1.79176
TCONS_00002252	Non-coding	-1.74943
TCONS_00002253	Non-coding	-1.87153
TCONS_00002254	Non-coding	-1.71924
TCONS_00007028	Non-coding	-1.61763
TCONS_00002255	Non-coding	-1.65426
TCONS_00002256	Non-coding	-2.10826
TCONS_00002257	Non-coding	-2.05049
TCONS_00002258	Non-coding	-1.87252
TCONS_00002259	Non-coding	-1.48242
TCONS_00007029	Non-coding	-1.85347
TCONS_00007030	Non-coding	-1.80713
TCONS_00007031	Non-coding	-0.133273
TCONS_00002260	Non-coding	-2.16273
TCONS_00007032	Non-coding	-1.82472
TCONS_00002261	Non-coding	-1.55375
TCONS_00007033	Non-coding	-2.21064
TCONS_00002262	Non-coding	-1.75301
TCONS_00002263	Non-coding	-1.67908
TCONS_00007034	Non-coding	-2.42583
TCONS_00002264	Non-coding	-2.06434
TCONS_00007037	Non-coding	-2.38049
TCONS_00002274	Non-coding	-2.26832
TCONS_00007040	Non-coding	-0.675145
TCONS_00007041	Non-coding	-0.716484
TCONS_00007042	Non-coding	-1.47085
TCONS_00002281	Non-coding	-2.36476
TCONS_00002282	Coding	1.2463
TCONS_00007044	Non-coding	-2.2979
TCONS_00007045	Non-coding	-2.30867
TCONS_00002287	Non-coding	-0.179741
TCONS_00002288	Non-coding	-2.30756
TCONS_00007047	Non-coding	-0.730087
TCONS_00007048	Non-coding	-1.18897
TCONS_00007053	Coding	1.10753
TCONS_00007054	Non-coding	-0.55186
TCONS_00007055	Non-coding	-2.56235
TCONS_00007056	Coding	1.18546
TCONS_00007057	Coding	0.837141
TCONS_00007058	Coding	0.382757
TCONS_00007059	Coding	0.787666
TCONS_00007060	Coding	1.20823
TCONS_00007061	Coding	0.003637
TCONS_00007062	Non-coding	-0.430075
TCONS_00002295	Coding	2.17772
TCONS_00002296	Coding	2.17772
TCONS_00007067	Non-coding	-2.20928
TCONS_00007068	Non-coding	-1.55838
TCONS_00002299	Non-coding	-2.25937
TCONS_00002301	Non-coding	-2.1145
TCONS_00002302	Non-coding	-0.869669
TCONS_00002305	Coding	1.87477
TCONS_00002306	Coding	0.814783
TCONS_00007071	Coding	0.889218
TCONS_00007074	Coding	1.32677
TCONS_00007075	Coding	0.881698
TCONS_00007076	Non-coding	-0.185557
TCONS_00007077	Coding	1.8803
TCONS_00007081	Coding	0.705532
TCONS_00007082	Coding	1.34644
TCONS_00007083	Non-coding	-2.39109
TCONS_00007084	Non-coding	-0.185229
TCONS_00007085	Non-coding	-2.2114
TCONS_00007087	Non-coding	-0.619237
TCONS_00007089	Coding	0.572178
TCONS_00007090	Non-coding	-1.5436
TCONS_00002315	Coding	0.479847
TCONS_00002316	Coding	0.571418
TCONS_00007093	Non-coding	-1.76617
TCONS_00002323	Coding	1.9056
TCONS_00007094	Non-coding	-0.623535
TCONS_00007096	Coding	2.3338
TCONS_00002324	Coding	2.47615
TCONS_00007097	Non-coding	-0.623048
TCONS_00007098	Non-coding	-0.772831
TCONS_00007099	Non-coding	-0.66009
TCONS_00007100	Non-coding	-0.722713
TCONS_00002330	Non-coding	-0.431774
TCONS_00007106	Coding	0.55291
TCONS_00007113	Non-coding	-0.262265
TCONS_00002347	Coding	1.37205
TCONS_00002348	Coding	1.1339
TCONS_00002351	Non-coding	-2.37572
TCONS_00002352	Non-coding	-1.79523
TCONS_00007120	Non-coding	-2.35533
TCONS_00002360	Non-coding	-1.29683
TCONS_00002361	Non-coding	-0.625533
TCONS_00002362	Coding	1.06857
TCONS_00002363	Coding	1.17328
TCONS_00002364	Coding	1.28664
TCONS_00007124	Non-coding	-1.73023
TCONS_00007127	Non-coding	-1.8816
TCONS_00007128	Non-coding	-2.03183
TCONS_00007132	Coding	0.236786
TCONS_00007144	Coding	0.195648
TCONS_00002392	Non-coding	-0.569873
TCONS_00002393	Non-coding	-1.82426
TCONS_00002397	Non-coding	-0.713277
TCONS_00007163	Coding	1.09457
TCONS_00007164	Coding	1.05703
TCONS_00007168	Coding	0.517708
TCONS_00007172	Coding	0.521506
TCONS_00007174	Coding	0.93695
TCONS_00007175	Coding	1.45115
TCONS_00007176	Coding	0.824246
TCONS_00007178	Coding	1.14026
TCONS_00007179	Coding	1.3931
TCONS_00007180	Non-coding	-0.745984
TCONS_00007181	Coding	0.334495
TCONS_00007182	Non-coding	-0.158536
TCONS_00002402	Non-coding	-1.9891
TCONS_00007184	Non-coding	-0.683707
TCONS_00002429	Non-coding	-0.569535
TCONS_00007191	Coding	0.556967
TCONS_00007192	Non-coding	-2.10555
TCONS_00007196	Non-coding	-2.04806
TCONS_00007197	Coding	0.147013
TCONS_00007198	Coding	1.25245
TCONS_00007199	Non-coding	-1.09438
TCONS_00007200	Non-coding	-1.43217
TCONS_00007201	Coding	0.487496
TCONS_00007202	Coding	0.490854
TCONS_00007203	Coding	0.21883
TCONS_00007204	Coding	1.93689
TCONS_00007205	Coding	0.154889
TCONS_00007206	Non-coding	-1.53964
TCONS_00007207	Non-coding	-1.28168
TCONS_00007208	Coding	0.663279
TCONS_00007209	Coding	0.327188
TCONS_00007210	Coding	0.843919
TCONS_00007211	Non-coding	-0.012897
TCONS_00007212	Non-coding	-0.004235
TCONS_00007219	Non-coding	-2.11066
TCONS_00002431	Coding	1.07258
TCONS_00002433	Coding	0.729457
TCONS_00007224	Non-coding	-0.479095
TCONS_00007225	Non-coding	-0.33905
TCONS_00007255	Coding	1.33909
TCONS_00007259	Coding	0.986651
TCONS_00007260	Coding	0.215084
TCONS_00007261	Non-coding	-1.31582
TCONS_00007267	Coding	0.715742
TCONS_00007272	Coding	0.694901
TCONS_00007274	Coding	1.50707
TCONS_00007275	Coding	0.987661
TCONS_00007276	Coding	0.717068
TCONS_00007277	Coding	0.419215
TCONS_00007278	Coding	0.04012
TCONS_00007279	Coding	2.35409
TCONS_00007280	Coding	2.13371
TCONS_00007287	Non-coding	-1.10357
TCONS_00007288	Coding	0.412373
TCONS_00002443	Non-coding	-1.94083
TCONS_00002444	Coding	0.109917
TCONS_00002453	Non-coding	-1.39678
TCONS_00002454	Non-coding	-1.17143
TCONS_00002455	Non-coding	-1.37112
TCONS_00002456	Non-coding	-1.59446
TCONS_00002461	Non-coding	-1.63654
TCONS_00007297	Non-coding	-1.79433
TCONS_00007298	Non-coding	-1.91153
TCONS_00007299	Non-coding	-1.08939
TCONS_00007300	Non-coding	-0.541529
TCONS_00002462	Non-coding	-1.34429
TCONS_00002463	Non-coding	-1.05483
TCONS_00002465	Coding	1.64667
TCONS_00002466	Coding	1.88203
TCONS_00007306	Coding	1.02328
TCONS_00007307	Non-coding	-0.206678
TCONS_00007308	Coding	0.002498
TCONS_00007309	Non-coding	-2.35485
TCONS_00007313	Non-coding	-2.38096
TCONS_00007322	Non-coding	-1.67926
TCONS_00007323	Non-coding	-2.07108
TCONS_00002467	Non-coding	-1.69715
TCONS_00007331	Coding	0.164996
TCONS_00007332	Non-coding	-0.521259
TCONS_00007333	Non-coding	-0.00706
TCONS_00007339	Non-coding	-0.693692
TCONS_00007340	Non-coding	-0.105503
TCONS_00007341	Coding	0.88151
TCONS_00002471	Non-coding	-1.36864
TCONS_00007346	Coding	0.333335
TCONS_00002487	Non-coding	-0.647478
TCONS_00007348	Non-coding	-0.821012
TCONS_00007349	Non-coding	-0.731971
TCONS_00007358	Non-coding	-0.206363
TCONS_00007359	Coding	1.41522
TCONS_00007360	Non-coding	-1.71777
TCONS_00007361	Non-coding	-1.74256
TCONS_00007365	Non-coding	-0.651051
TCONS_00007366	Non-coding	-0.765715
TCONS_00007367	Coding	0.457292
TCONS_00007368	Non-coding	-0.239701
TCONS_00007369	Coding	0.142307
TCONS_00007370	Coding	0.083834
TCONS_00002493	Non-coding	-2.13815
TCONS_00007372	Coding	1.25862
TCONS_00007376	Non-coding	-0.329619
TCONS_00007377	Non-coding	-1.81582
TCONS_00002495	Non-coding	-0.219438
TCONS_00007378	Coding	1.81484
TCONS_00007380	Non-coding	-0.797739
TCONS_00002498	Non-coding	-2.29394
TCONS_00007381	Non-coding	-2.29313
TCONS_00007382	Coding	1.1286
TCONS_00007391	Coding	1.76859
TCONS_00007393	Non-coding	-0.637646
TCONS_00007395	Coding	1.90508
TCONS_00007396	Coding	1.85266
TCONS_00007397	Coding	1.35478
TCONS_00002499	Non-coding	-0.784106
TCONS_00002502	Non-coding	-0.662086
TCONS_00007408	Non-coding	-0.539773
TCONS_00007409	Non-coding	-0.654017
TCONS_00007410	Non-coding	-0.628317
TCONS_00007415	Non-coding	-1.05411
TCONS_00002521	Coding	0.642426
TCONS_00002522	Coding	0.214431
TCONS_00002523	Non-coding	-0.49372
TCONS_00002528	Non-coding	-2.06143
TCONS_00007425	Non-coding	-2.2818
TCONS_00007427	Coding	0.378413
TCONS_00002543	Coding	2.10606
TCONS_00002544	Non-coding	-1.04226
TCONS_00002555	Non-coding	-1.36785
TCONS_00002556	Coding	0.820397
TCONS_00002557	Coding	1.19371
TCONS_00002558	Coding	1.60329
TCONS_00002560	Coding	1.79948
TCONS_00002561	Coding	0.088078
TCONS_00002562	Non-coding	-2.13539
TCONS_00002563	Coding	0.571303
TCONS_00002564	Coding	2.23932
TCONS_00007436	Non-coding	-0.326774
TCONS_00002566	Non-coding	-0.403006
TCONS_00007443	Coding	0.345099
TCONS_00007444	Coding	1.95076
TCONS_00002575	Coding	0.740431
TCONS_00002576	Non-coding	-1.36389
TCONS_00002577	Coding	1.13937
TCONS_00002578	Coding	0.61717
TCONS_00002579	Coding	0.784639
TCONS_00007446	Non-coding	-2.06628
TCONS_00002580	Coding	0.998262
TCONS_00002581	Coding	0.955194
TCONS_00007447	Non-coding	-2.49588
TCONS_00007448	Non-coding	-2.41827
TCONS_00002583	Non-coding	-1.93059
TCONS_00002584	Non-coding	-1.54732
TCONS_00002586	Coding	2.41693
TCONS_00002587	Non-coding	-1.64172
TCONS_00002588	Non-coding	-1.52688
TCONS_00002589	Non-coding	-2.35386
TCONS_00002596	Coding	1.59016
TCONS_00002597	Coding	0.081578
TCONS_00002598	Coding	0.928459
TCONS_00002599	Non-coding	-2.27441
TCONS_00002600	Coding	0.628311
TCONS_00002601	Coding	0.542099
TCONS_00002602	Coding	0.199193
TCONS_00002618	Non-coding	-2.14897
TCONS_00002619	Non-coding	-1.87487
TCONS_00002620	Non-coding	-1.87487
TCONS_00002621	Non-coding	-2.05254
TCONS_00007472	Non-coding	-2.41279
TCONS_00007473	Non-coding	-1.83669
TCONS_00002624	Non-coding	-2.12925
TCONS_00002627	Non-coding	-2.20231
TCONS_00002628	Non-coding	-2.35892
TCONS_00002629	Non-coding	-2.64194
TCONS_00002630	Non-coding	-2.71273
TCONS_00002631	Non-coding	-2.56337
TCONS_00002632	Non-coding	-2.44022
TCONS_00002633	Non-coding	-2.12749
TCONS_00002634	Non-coding	-0.43539
TCONS_00002635	Non-coding	-2.38465
TCONS_00007475	Non-coding	-2.37063
TCONS_00007476	Coding	0.119249
TCONS_00002641	Non-coding	-0.978633
TCONS_00007478	Non-coding	-0.207359
TCONS_00007479	Coding	1.74629
TCONS_00007480	Coding	0.171644
TCONS_00007481	Coding	0.789679
TCONS_00007486	Non-coding	-0.657654
TCONS_00007487	Non-coding	-1.03344
TCONS_00007489	Non-coding	-0.932144
TCONS_00007490	Non-coding	-1.07312
TCONS_00002645	Coding	1.65958
TCONS_00002646	Coding	0.693375
TCONS_00002647	Coding	0.723498
TCONS_00007494	Non-coding	-2.34086
TCONS_00007500	Coding	2.60003
TCONS_00002655	Non-coding	-2.08682
TCONS_00002658	Non-coding	-1.69329
TCONS_00007503	Coding	1.83974
TCONS_00007504	Coding	0.284678
TCONS_00007505	Non-coding	-0.804702
TCONS_00007506	Coding	1.42771
TCONS_00007507	Coding	1.39387
TCONS_00007508	Non-coding	-0.568414
TCONS_00007509	Coding	1.06522
TCONS_00002663	Non-coding	-1.12511
TCONS_00002665	Non-coding	-2.39884
TCONS_00002666	Non-coding	-0.336823
TCONS_00002667	Non-coding	-0.889674
TCONS_00002668	Non-coding	-0.624812
TCONS_00002669	Non-coding	-1.65779
TCONS_00002670	Coding	0.665401
TCONS_00002671	Coding	0.474374
TCONS_00002672	Coding	1.17341
TCONS_00002673	Coding	1.16405
TCONS_00002674	Coding	1.65174
TCONS_00002675	Coding	0.662727
TCONS_00002676	Coding	1.9287
TCONS_00002677	Non-coding	-0.420484
TCONS_00002678	Coding	0.366313
TCONS_00002679	Coding	1.01793
TCONS_00002682	Non-coding	-0.170073
TCONS_00007514	Non-coding	-0.048983
TCONS_00007516	Non-coding	-1.39579
TCONS_00007517	Non-coding	-1.62309
TCONS_00007520	Coding	0.975206
TCONS_00007521	Coding	0.721099
TCONS_00007523	Non-coding	-2.4806
TCONS_00007525	Non-coding	-2.35922
TCONS_00007526	Non-coding	-0.962509
TCONS_00007527	Coding	0.044931
TCONS_00007528	Non-coding	-1.96173
TCONS_00007529	Coding	0.396558
TCONS_00002698	Non-coding	-1.27185
TCONS_00007530	Non-coding	-1.48498
TCONS_00002709	Non-coding	-2.2904
TCONS_00002711	Coding	1.36797
TCONS_00007532	Non-coding	-0.931477
TCONS_00002713	Coding	0.799252
TCONS_00007533	Non-coding	-0.7762
TCONS_00002715	Coding	2.08701
TCONS_00002716	Coding	1.8469
TCONS_00002717	Coding	1.7276
TCONS_00002718	Coding	1.17926
TCONS_00002719	Coding	1.60941
TCONS_00002720	Non-coding	-0.774794
TCONS_00002721	Coding	2.11846
TCONS_00007538	Non-coding	-1.63433
TCONS_00002726	Non-coding	-2.15549
TCONS_00007540	Coding	2.16
TCONS_00002727	Non-coding	-0.903794
TCONS_00002728	Non-coding	-0.192193
TCONS_00002729	Non-coding	-2.38954
TCONS_00002733	Coding	2.13259
TCONS_00007542	Coding	0.102512
TCONS_00007544	Coding	1.83434
TCONS_00007545	Coding	1.77908
TCONS_00002736	Coding	0.194955
TCONS_00002737	Non-coding	-2.42985
TCONS_00002740	Non-coding	-2.43029
TCONS_00002741	Coding	0.857231
TCONS_00007564	Non-coding	-1.02571
TCONS_00007565	Coding	1.20579
TCONS_00007566	Coding	1.43128
TCONS_00007567	Coding	1.25804
TCONS_00002742	Coding	0.234929
TCONS_00002744	Coding	1.98044
TCONS_00007569	Non-coding	-2.02394
TCONS_00007570	Non-coding	-1.18306
TCONS_00007571	Non-coding	-1.19542
TCONS_00007572	Non-coding	-2.51449
TCONS_00007573	Coding	1.40427
TCONS_00002745	Coding	0.851307
TCONS_00002746	Coding	0.639255
TCONS_00007575	Coding	1.37102
TCONS_00007576	Coding	1.47709
TCONS_00007577	Coding	1.50343
TCONS_00007578	Coding	0.706742
TCONS_00002751	Coding	2.21675
TCONS_00002752	Coding	1.19829
TCONS_00002753	Coding	0.940413
TCONS_00002754	Coding	1.67132
TCONS_00002755	Coding	2.11242
TCONS_00002756	Coding	2.65977
TCONS_00007583	Non-coding	-2.01529
TCONS_00007584	Coding	0.152596
TCONS_00007585	Non-coding	-0.789417
TCONS_00007586	Non-coding	-0.271165
TCONS_00007593	Coding	1.45403
TCONS_00007594	Coding	1.38907
TCONS_00007599	Non-coding	-2.49462
TCONS_00007600	Non-coding	-2.6224
TCONS_00002777	Coding	0.780486
TCONS_00007609	Non-coding	-1.47415
TCONS_00007610	Coding	0.492911
TCONS_00007611	Coding	1.33789
TCONS_00002780	Coding	1.08334
TCONS_00007612	Non-coding	-2.08843
TCONS_00007613	Non-coding	-2.31826
TCONS_00007615	Non-coding	-2.4845
TCONS_00007616	Non-coding	-2.57095
TCONS_00002781	Coding	0.931788
TCONS_00002782	Coding	0.673032
TCONS_00007617	Coding	1.46728
TCONS_00007618	Coding	1.46728
TCONS_00007619	Coding	1.27633
TCONS_00007620	Coding	1.43752
TCONS_00007621	Coding	1.36274
TCONS_00007622	Coding	1.36274
TCONS_00007623	Coding	1.36274
TCONS_00002789	Non-coding	-2.26534
TCONS_00002795	Non-coding	-2.57272
TCONS_00002796	Non-coding	-2.11284
TCONS_00007632	Non-coding	-2.04914
TCONS_00007636	Non-coding	-2.296
TCONS_00002811	Non-coding	-2.21223
TCONS_00002819	Coding	0.180621
TCONS_00002820	Coding	0.874375
TCONS_00002821	Coding	0.829862
TCONS_00002822	Non-coding	-1.33655
TCONS_00002823	Coding	1.03679
TCONS_00007641	Non-coding	-1.85046
TCONS_00007642	Non-coding	-1.91753
TCONS_00007643	Non-coding	-0.86631
TCONS_00007649	Coding	0.506088
TCONS_00007651	Coding	1.33591
TCONS_00002837	Non-coding	-0.540555
TCONS_00002839	Non-coding	-1.76906
TCONS_00002840	Coding	0.402638
TCONS_00002841	Non-coding	-0.875307
TCONS_00002842	Non-coding	-0.003334
TCONS_00002844	Non-coding	-0.326582
TCONS_00007653	Non-coding	-1.18751
TCONS_00007654	Coding	1.23386
TCONS_00007655	Coding	1.26193
TCONS_00007657	Coding	0.513842
[truncated: 11,182 more rows]
