# Supplementary material for: Genome-wide analysis of long noncoding RNAs and their association in regulating the metamorphosis of the Sarcophaga peregrina (Diptera: Sarcophagidae)
Source: PLoS Negl Trop Dis. 2023 Jun 26;17(6):e0011411. doi: 10.1371/journal.pntd.0011411 (PMC10328366; doi:10.1371/journal.pntd.0011411)
Supplement: S4 Table — The differentially expressed mRNAs between P5-vs-P1 groups (A); The differentially expressed lncRNAs between P5-vs-P1 groups (B); The differentially expressed mRNAs P9-vs-P5 groups (C); The differentially expressed lncRNAs between P9-vs-P5 groups (D). (XLSX) [file pntd.0011411.s009.xlsx]

## Sheet: Table S4-A
Table S4-A. The differentially expressed mRNAs between P5-vs-P1
gene_id	BaseMean	lfcSE	stat	FoldChange	log2FoldChange	pValue	qValue	Regulation	Expression_P1_1	Expression_P1_2	Expression_P1_3	Expression_P5_1	Expression_P5_2	Expression_P5_3
evm.model.Contig1.10.path1	17.3539	0.745641	3.44599	5.93592	2.56947	0.000568974	0.00136426	Up	0.417043	0.24292	0.102721	1.44016	2.40051	1.39348
evm.model.Contig1.1000.path1	147.814	0.252574	11.5349	7.53402	2.91342	8.79569e-31	1.1185e-29	Up	0.664331	0.699025	0.802318	6.33015	6.75753	5.7284
evm.model.Contig1.1008.path1	6.92996	1.36861	3.05893	18.2078	4.18648	0.0022213	0.00489284	Up	0	0.0412592	0.0348939	0.564478	0.63817	0.364122
evm.model.Contig1.101.path1	912.653	0.28143	8.36011	5.10809	2.35278	6.26592e-17	4.38305e-16	Up	3.2851	4.21126	4.0165	13.9342	34.1929	20.1154
evm.model.Contig1.1030.path1	35.5401	0.730455	5.8288	19.1288	4.25768	5.58273e-09	2.24645e-08	Up	0.0919871	0.0133952	0.0113286	1.07514	0.725158	0.803866
evm.model.Contig1.1033.path1	201.854	1.03897	8.79503	563.303	9.13777	1.43004e-18	1.08656e-17	Up	0	0.0701943	0.059365	25.6092	28.4699	27.5669
evm.model.Contig1.108.path1	795.034	0.106373	12.4271	2.49997	1.32191	1.86271e-35	2.73626e-34	Up	12.5542	12.818	12.7368	36.2331	37.6733	35.7676
evm.model.Contig1.109.path1	533.674	0.218727	6.27532	2.58933	1.37258	3.48916e-10	1.56023e-09	Up	6.51944	4.61285	6.22616	16.9567	21.7209	13.282
evm.model.Contig1.113.path1	2582.44	0.117876	15.0543	3.42131	1.77455	3.23345e-51	7.27527e-50	Up	15.2267	17.3055	14.4322	59.1134	59.5787	66.0722
evm.model.Contig1.114.path1	8470.86	0.165625	12.7417	4.31793	2.11034	3.46909e-37	5.38046e-36	Up	21.3771	22.5147	19.8926	125.223	83.5866	107.034
evm.model.Contig1.115.path1	398.346	0.339557	6.59669	4.72381	2.23995	4.20443e-11	2.02383e-10	Up	3.50177	4.4908	3.97193	12.6944	35.4079	17.5774
evm.model.Contig1.116.path1	29.8713	0.606029	2.28094	2.60686	1.38231	0.0225523	0.0412093	Up	0.198582	0.336496	0.337941	1.41947	0.68673	0.501128
evm.model.Contig1.117.path1	36.731	0.637215	-4.43238	0.141181	-2.82438	9.31976e-06	2.77897e-05	Down	1.50864	1.80567	0.570115	0.109795	0.31032	0.212472
evm.model.Contig1.118.path1	133.621	0.479552	8.05816	14.5637	3.86431	7.74485e-16	5.13112e-15	Up	0.40906	0.551782	0.12727	8.55562	4.52593	4.91387
evm.model.Contig1.121.path1	12207.6	0.0795495	-12.6586	0.497585	-1.00698	1.00275e-36	1.54028e-35	Down	97.3201	99.1511	98.3672	57.9989	58.989	51.9605
evm.model.Contig1.124.path1	290.002	0.31633	-4.78034	0.350584	-1.51217	1.74995e-06	5.6305e-06	Down	27.5816	29.895	22.7609	5.84773	12.0436	14.5403
evm.model.Contig1.125.path1	1152.09	0.188996	6.19802	2.2523	1.1714	5.71776e-10	2.50765e-09	Up	34.5528	37.7636	53.951	94.7684	121.612	111.593
evm.model.Contig1.127.path1	431.438	0.315951	6.71306	4.34995	2.121	1.90586e-11	9.37884e-11	Up	5.82864	7.49633	8.63686	23.6827	57.0872	30.154
evm.model.Contig1.128.path1	68.8123	0.399776	4.2533	3.24984	1.70037	2.10643e-05	6.07953e-05	Up	0.316542	0.326615	0.213853	0.691898	1.37614	1.14368
evm.model.Contig1.131.path1	378.568	0.281561	-15.5176	0.0483893	-4.36917	2.6356e-54	6.51509e-53	Down	23.0654	26.3685	20.4394	0.669041	1.69191	1.53321
evm.model.Contig1.132.path1	475.765	0.283641	8.09478	4.91098	2.29601	5.73698e-16	3.82865e-15	Up	5.42534	5.44855	6.7092	19.4408	38.7663	41.5067
evm.model.Contig1.133.path1	1687.47	0.200844	11.4618	4.93153	2.30204	2.05117e-30	2.54505e-29	Up	3.85669	4.51986	4.43811	16.7686	27.9131	28.2393
evm.model.Contig1.154.path1	1866.71	0.155613	31.0719	28.5455	4.83519	5.77844e-212	9.34791e-210	Up	1.99488	2.05987	1.53363	63.6214	55.9151	63.3462
evm.model.Contig1.167.path1	6322.43	0.128675	-9.29799	0.436357	-1.19642	1.43131e-20	1.18857e-19	Down	261.939	277.59	274.391	156.44	121.263	130.271
evm.model.Contig1.180.path1	14801.3	0.130073	-7.81052	0.494506	-1.01594	5.69542e-15	3.57502e-14	Down	616.663	544.132	450.713	316.187	315.544	285.713
evm.model.Contig1.185.path1	7.7237	1.34625	-3.42439	0.0409476	-4.61008	0.000616171	0.00147218	Down	0.705436	0.632159	1.0158	0	0.0543212	0.0557894
evm.model.Contig1.186.path1	9426.29	0.109296	-15.5019	0.309008	-1.69428	3.37025e-54	8.28303e-53	Down	56.4123	51.3448	58.0146	21.1892	18.1162	19.5623
evm.model.Contig1.208.path1	157.857	0.48331	5.12824	5.57328	2.47853	2.92469e-07	1.01239e-06	Up	1.24789	1.60285	1.63929	4.2838	18.0333	6.87537
evm.model.Contig1.256.path1	4.01069	1.71293	2.5138	19.7799	4.30596	0.0119438	0.0232189	Up	0	0.0404866	0	0.332344	0.38269	0.178652
evm.model.Contig1.260.path1	14.6135	0.81835	3.32447	6.59138	2.72058	0.000885862	0.00207731	Up	0.0830973	0.0161342	0.0545803	0.338462	0.568427	0.284776
evm.model.Contig1.265.path1	26.4955	0.936714	4.90545	24.1676	4.595	9.32157e-07	3.07828e-06	Up	0.205444	0	0	2.18293	1.50816	2.14738
evm.model.Contig1.268.path1	102.547	0.914163	8.28081	190.021	7.57001	1.2234e-16	8.45137e-16	Up	0.00869925	0.0101343	0.00857082	2.80997	1.61105	1.52044
evm.model.Contig1.274.path1	4515.78	0.125651	-9.06649	0.454008	-1.13921	1.22909e-19	9.81737e-19	Down	390.848	390.873	490.087	202.506	245.817	217.281
evm.model.Contig1.289.path1	4.69302	1.62649	2.23729	12.4574	3.63893	0.0252672	0.0456481	Up	0	0	0.112174	0.90732	0.398911	0.351165
evm.model.Contig1.290.path1	86.8771	0.501022	8.91162	22.0839	4.46492	5.02902e-19	3.93094e-18	Up	0.0426434	0.0695491	0.0756249	2.25646	1.42578	1.06974
evm.model.Contig1.319.path1	27.6577	0.480588	2.48596	2.28901	1.19472	0.0129203	0.0249013	Up	1.90056	1.82336	1.76235	5.8207	4.36468	4.25277
evm.model.Contig1.323.path1	5800.93	0.115931	14.5128	3.20978	1.68248	1.0055e-47	2.11701e-46	Up	45.1588	43.7897	42.0381	181.243	157.162	145.142
evm.model.Contig1.350.path1	31.3576	0.63134	-4.80717	0.122007	-3.03496	1.5308e-06	4.9503e-06	Down	1.05693	0.941568	0.535975	0.132121	0.046678	0.175779
evm.model.Contig1.364.path1	76.3316	0.670711	-6.94226	0.0396578	-4.65625	3.85871e-12	2.02025e-11	Down	6.26613	1.89484	3.28384	0.0566641	0.106769	0.356379
evm.model.Contig1.365.path1	292.931	0.776051	-11.0491	0.00262282	-8.57467	2.21418e-28	2.54243e-27	Down	24.131	6.6408	12.8948	0.0271613	0.0255893	0.0788429
evm.model.Contig1.366.path1	165.645	0.673704	-10.2349	0.00840073	-6.89527	1.38392e-24	1.37425e-23	Down	10.9976	3.00276	9.57755	0.0521669	0.0491477	0.12619
evm.model.Contig1.367.path1	2993.81	0.322236	28.6257	598.095	9.22423	3.21837e-180	4.19701e-178	Up	0.147289	0.200184	0.362786	193.513	141.079	157.208
evm.model.Contig1.381.path1	3.79026	1.78002	2.37822	18.8081	4.23328	0.0173966	0.0325327	Up	0.0443981	0	0	0.141525	0.488891	0.456459
evm.model.Contig1.383.path1	118.811	0.601088	5.31451	9.15455	3.19449	1.06946e-07	3.86311e-07	Up	0.336551	0.616109	2.32108	6.89657	14.4869	13.3955
evm.model.Contig1.384.path1	383.578	0.186093	11.6097	4.47068	2.1605	3.67727e-31	4.74702e-30	Up	2.19962	1.88368	1.88011	8.59034	12.0012	10.184
evm.model.Contig1.385.path1	145.737	0.646523	-5.64257	0.0797675	-3.64806	1.67526e-08	6.49371e-08	Down	6.63182	13.1152	1.29097	0.596687	0.535385	0.79729
evm.model.Contig1.386.path1	216.255	0.265138	10.9584	7.49278	2.9055	6.05278e-28	6.84554e-27	Up	1.00246	1.64694	1.19026	9.31331	13.4059	10.3328
evm.model.Contig1.405.path1	2538.73	0.122141	16.016	3.88039	1.9562	9.88389e-58	2.6426e-56	Up	14.8713	14.2999	17.4822	72.0041	65.2378	70.9498
evm.model.Contig1.410.path1	301.348	0.293449	5.73545	3.21109	1.68306	9.72542e-09	3.85518e-08	Up	2.58668	2.79814	3.19573	7.32922	15.783	8.84349
evm.model.Contig1.414.path1	545.634	0.174634	5.9387	2.0521	1.0371	2.87283e-09	1.18779e-08	Up	10.5278	11.3388	7.77227	22.6136	24.3444	23.0185
evm.model.Contig1.433.path1	2823.9	0.202519	21.8728	21.5506	4.42966	4.71718e-106	2.92648e-104	Up	3.49273	3.18832	2.85052	57.0109	104.044	76.5611
evm.model.Contig1.443.path1	780.22	0.357313	5.90257	4.31411	2.10906	3.57887e-09	1.46878e-08	Up	25.2778	29.075	37.0942	80.9163	262.439	116.125
evm.model.Contig1.463.path1	291.646	0.240582	5.44177	2.47802	1.30919	5.27527e-08	1.95301e-07	Up	1.82361	1.22526	1.10308	4.37101	4.04162	3.43579
evm.model.Contig1.469.path1	162.341	0.307948	4.81841	2.79688	1.48382	1.44707e-06	4.6914e-06	Up	3.35631	3.35797	3.15114	8.30719	15.4947	8.15974
evm.model.Contig1.481.path1	3913.94	0.16199	22.231	12.1359	3.60121	1.72176e-109	1.11132e-107	Up	5.87316	6.9002	4.61539	80.2879	91.9294	70.98
evm.model.Contig1.483.path1	1297.2	0.306698	10.8577	10.0564	3.33004	1.83278e-27	2.03855e-26	Up	0.641462	0.38578	0.558982	3.6392	9.47438	5.41639
evm.model.Contig1.491.path1	363.465	0.285881	-10.8934	0.115486	-3.11422	1.23915e-27	1.3843e-26	Down	44.8838	36.1932	49.7065	8.32584	4.0596	4.94666
evm.model.Contig1.493.path1	87.106	0.46065	-5.18465	0.191006	-2.38831	2.16426e-07	7.6008e-07	Down	2.56934	2.21797	3.11418	0.235686	0.962199	0.551115
evm.model.Contig1.505.path1	3788.55	0.12125	15.4153	3.65305	1.8691	1.29191e-53	3.10349e-52	Up	5.91826	4.90982	6.15111	24.6982	22.4965	24.1327
evm.model.Contig1.51.path1	83.0567	0.407722	7.23337	7.72322	2.9492	4.7116e-13	2.62829e-12	Up	0.199018	0.144905	0.343139	2.06178	2.54013	1.57295
evm.model.Contig1.514.path1	130.655	0.390623	9.86529	14.4562	3.85361	5.88638e-23	5.45525e-22	Up	0.0910426	0.0436722	0.126633	1.82092	1.20088	1.36548
evm.model.Contig1.541.path1	625.277	0.264281	21.5114	51.4482	5.68505	1.21746e-102	7.20332e-101	Up	0.79536	0.463282	0.574653	29.0997	44.8522	35.7613
evm.model.Contig1.548.path1	7.20442	1.78931	-3.58572	0.0117113	-6.41595	0.000336145	0.000834649	Down	1.70933	0.142236	0.721753	0	0	0
evm.model.Contig1.55.path1	3409.45	0.112591	-9.86868	0.462933	-1.11112	5.69064e-23	5.27768e-22	Down	81.3017	96.1444	79.6917	43.7555	49.7932	43.6392
evm.model.Contig1.555.path1	426.421	0.283458	6.52017	3.60048	1.84819	7.02281e-11	3.32413e-10	Up	1.99553	3.22554	1.53599	7.97775	8.78952	11.1685
evm.model.Contig1.562.path1	141.987	0.449626	7.62901	10.7794	3.4302	2.36572e-14	1.42747e-13	Up	0.503522	1.29887	0.744133	8.17807	7.23672	15.826
evm.model.Contig1.563.path1	135.507	0.314352	8.76689	6.75467	2.75589	1.83672e-18	1.38567e-17	Up	0.834369	0.79528	0.946604	5.88349	5.49236	8.63018
evm.model.Contig1.571.path1	326.114	0.158263	7.94747	2.39129	1.25779	1.90354e-15	1.23114e-14	Up	3.79128	4.22148	3.75594	11.2172	10.7777	10.3583
evm.model.Contig1.588.path1	705.178	0.15945	-8.15853	0.40588	-1.30088	3.39121e-16	2.28104e-15	Down	24.3862	31.2433	27.2036	13.9176	11.7244	13.0011
evm.model.Contig1.590.path1	108.589	0.622981	6.58588	17.1826	4.10288	4.52197e-11	2.17258e-10	Up	0.76059	1.15188	0.749361	16.5673	5.02516	30.2621
evm.model.Contig1.598.path1	397.734	0.287314	-4.16588	0.436207	-1.19692	3.10151e-05	8.79265e-05	Down	10.459	17.9989	8.2034	5.83377	6.4273	6.15784
evm.model.Contig1.600.path1	129.019	0.246052	-6.7532	0.316079	-1.66164	1.44623e-11	7.18618e-11	Down	2.17173	2.17822	2.29985	0.802091	0.964932	0.656695
evm.model.Contig1.634.path1	1568.84	0.198792	31.9396	81.5341	6.34933	7.53183e-224	1.43667e-221	Up	0.690038	0.782714	0.554615	70.4639	62.5503	56.0265
evm.model.Contig1.635.path1	350.986	0.190921	8.89577	3.24538	1.69839	5.80178e-19	4.51564e-18	Up	1.38045	1.58687	1.45014	4.92492	6.74477	4.86869
evm.model.Contig1.639.path1	53134.7	0.197116	7.80434	2.90463	1.53836	5.98154e-15	3.75094e-14	Up	144.75	112.65	118.499	511.566	305.768	433.112
evm.model.Contig1.656.path1	115.593	0.319991	-3.77912	0.432484	-1.20928	0.000157386	0.000409987	Down	2.09873	1.49718	1.96319	0.601345	1.15669	1.01825
evm.model.Contig1.663.path1	148.255	0.351812	-4.71417	0.316768	-1.6585	2.42695e-06	7.69257e-06	Down	6.15425	8.72966	6.06339	3.76086	1.88332	1.96701
evm.model.Contig1.664.path1	357.389	0.220473	-13.2394	0.132225	-2.91893	5.19608e-40	8.88968e-39	Down	17.6136	25.708	18.8496	2.79653	3.47912	3.19156
evm.model.Contig1.671.path1	496.793	0.225673	-18.6249	0.054291	-4.20314	2.01762e-77	8.13412e-76	Down	31.9765	27.5692	32.2937	2.58902	1.5036	1.64719
evm.model.Contig1.684.path1	5816.78	0.442217	25.7774	2700.88	11.3992	1.58974e-146	1.51619e-144	Up	0.0533287	0.497008	0.157624	638.264	844.545	608.092
evm.model.Contig1.687.path1	804.925	0.279556	3.67902	2.03989	1.02849	0.000234131	0.000594988	Up	15.832	26.2447	31.8563	73.8958	45.2476	53.7977
evm.model.Contig1.701.path1	59.8175	0.418097	5.68533	5.19463	2.37702	1.30563e-08	5.12624e-08	Up	0.393928	0.407921	0.431236	3.32527	2.19078	1.845
evm.model.Contig1.702.path1	59.2171	0.464046	3.62596	3.21009	1.68261	0.000287889	0.000722834	Up	1.07898	1.42456	0.460654	3.66867	3.0603	4.14139
evm.model.Contig1.705.path1	30.9	0.679374	3.47329	5.13251	2.35966	0.000514112	0.00123992	Up	0.451072	1.27617	0.190463	4.38202	3.80588	2.98125
evm.model.Contig1.729.path1	568.779	0.370692	19.9226	167.168	7.38515	2.59116e-88	1.28353e-86	Up	0.188484	0.0168905	0.0714235	17.1926	18.2731	19.6315
evm.model.Contig1.739.path1	826.079	0.189843	-15.7841	0.125304	-2.9965	4.00337e-56	1.04202e-54	Down	14.0707	12.5897	10.5533	1.36503	2.1202	1.89194
evm.model.Contig1.740.path1	8514.72	0.118554	15.572	3.59531	1.84612	1.12822e-54	2.81615e-53	Up	25.4931	22.714	28.2059	93.1855	111.304	111.975
evm.model.Contig1.741.path1	33604.7	0.086561	21.1127	3.5493	1.82753	6.08203e-99	3.4546e-97	Up	9.89768	9.00827	10.1888	37.5011	40.119	41.2373
evm.model.Contig1.743.path1	18757.6	0.0942972	19.4794	3.57229	1.83685	1.64256e-84	7.63344e-83	Up	14.61	14.0955	15.7452	54.8495	64.5525	63.5198
evm.model.Contig1.744.path1	3203.31	0.112442	17.0638	3.78076	1.91868	2.7614e-65	8.52433e-64	Up	24.3555	23.2062	28.5382	102.109	117.64	111.8
evm.model.Contig1.749.path1	10643.9	0.577625	-4.9549	0.137541	-2.86207	7.23693e-07	2.41609e-06	Down	271.26	919.738	361.51	72.2227	82.1471	91.8298
evm.model.Contig1.758.path1	217.293	0.403221	3.18891	2.43823	1.28583	0.00142811	0.00323432	Up	4.54654	2.57084	2.69813	4.71789	14.5589	8.52859
evm.model.Contig1.759.path1	607.329	0.150618	-6.78981	0.492205	-1.02267	1.12283e-11	5.6384e-11	Down	16.335	19.0561	18.5303	8.70244	10.8787	10.9862
evm.model.Contig1.764.path1	11604.3	0.104981	-9.60008	0.497296	-1.00782	7.98845e-22	6.97352e-21	Down	198.272	208.302	179.844	115.381	104.941	114.973
evm.model.Contig1.773.path1	25.3949	0.519833	-2.30503	0.435809	-1.19823	0.0211648	0.0389164	Down	2.49578	2.53474	1.57624	1.22394	0.896862	1.18428
evm.model.Contig1.779.path1	86.6829	0.300062	-6.07472	0.282674	-1.82279	1.24208e-09	5.30895e-09	Down	2.96392	2.39217	2.29032	0.699843	0.872655	0.916158
evm.model.Contig1.786.path1	1990.15	0.146307	10.4882	2.89687	1.53449	9.78845e-26	1.01375e-24	Up	12.7121	17.5508	14.4444	47.5138	48.2604	53.1712
evm.model.Contig1.789.path1	61.7649	0.420926	8.17564	10.8629	3.44134	2.94312e-16	1.99222e-15	Up	0.199983	0.232972	0.177327	2.82612	2.16208	2.5906
evm.model.Contig1.790.path1	124.608	0.415213	3.43691	2.68896	1.42705	0.000588398	0.00140872	Up	1.89114	1.64499	1.44089	2.62564	8.27926	4.64038
evm.model.Contig1.794.path1	348.059	0.155865	9.1257	2.68026	1.42238	7.12757e-20	5.76886e-19	Up	1.93617	1.81165	1.93803	5.83256	6.41255	5.32588
evm.model.Contig1.796.path1	28.0579	0.800637	3.24019	6.03862	2.59422	0.00119449	0.00274446	Up	0.152118	0.0098451	0.0333049	0.359182	0.490672	0.521311
evm.model.Contig1.801.path1	15637.3	0.156457	-17.0617	0.157189	-2.66942	2.86088e-65	8.78894e-64	Down	562.557	672.263	436.154	102.4	103.069	97.0117
evm.model.Contig1.826.path1	897.068	0.158448	-6.87768	0.469843	-1.08975	6.08371e-12	3.12876e-11	Down	28.7543	22.5836	28.3519	15.4189	12.7583	14.8502
evm.model.Contig1.832.path1	7604.18	0.135348	-8.91143	0.433425	-1.20615	5.038e-19	3.93555e-18	Down	198.085	202.729	169.421	102.019	82.4392	99.3939
evm.model.Contig1.835.path1	558.85	0.135391	7.91384	2.10157	1.07146	2.49561e-15	1.60513e-14	Up	2.1352	2.10034	2.23705	4.98862	5.03253	5.63037
evm.model.Contig1.841.path1	4487.69	0.409973	25.88	1563.01	10.6101	1.11904e-147	1.0917e-145	Up	0.168713	0.196544	0.047492	187.075	318.719	224.376
evm.model.Contig1.857.path1	100.202	0.315222	5.44143	3.28356	1.71526	5.28537e-08	1.95618e-07	Up	0.344345	0.401149	0.491036	1.73312	1.23369	1.69558
evm.model.Contig1.858.path1	87.0721	0.310173	3.27208	2.02078	1.01491	0.00106759	0.00247395	Up	0.51365	0.819525	0.550073	1.54241	1.41961	1.40058
evm.model.Contig1.861.path1	387.774	0.189564	-11.5132	0.220297	-2.18248	1.13231e-30	1.43135e-29	Down	2.94991	2.79471	2.30372	0.774382	0.67311	0.593183
evm.model.Contig1.868.path1	917.121	0.249332	18.012	22.4863	4.49097	1.56762e-72	5.54964e-71	Up	0.279686	0.371191	0.160451	6.18432	8.13711	6.62085
evm.model.Contig1.876.path1	11134.9	0.0804026	-15.8648	0.413061	-1.27557	1.11035e-56	2.91382e-55	Down	38.862	35.3003	34.6537	16.9854	17.8061	16.9576
evm.model.Contig1.881.path1	42.0367	0.473045	4.67881	4.6373	2.21329	2.88545e-06	9.05822e-06	Up	0.27604	0.44526	0.209204	1.98545	1.44542	1.48448
evm.model.Contig1.886.path1	118.195	0.427512	8.52898	12.5207	3.64624	1.47644e-17	1.06664e-16	Up	0.299329	0.0871768	0.368637	3.99153	4.28489	2.76968
evm.model.Contig1.889.path1	2402.44	0.180036	-13.4844	0.185864	-2.42768	1.9316e-41	3.41909e-40	Down	65.8989	72.3879	57.6775	17.0077	11.2628	13.5263
evm.model.Contig1.892.path1	22.8825	1.48277	-3.09448	0.041567	-4.58842	0.00197157	0.00437063	Down	0.537925	7.98994	0.0662479	0	0.134622	0.276522
evm.model.Contig1.901.path1	213.255	0.351804	6.50142	4.88116	2.28722	7.95643e-11	3.7563e-10	Up	1.40865	2.21408	1.1235	5.96324	12.7135	8.09175
evm.model.Contig1.903.path1	34.639	0.78977	-4.26575	0.0967926	-3.36896	1.99231e-05	5.75928e-05	Down	3.14201	0.718381	1.56228	0.0624022	0.146977	0.392468
evm.model.Contig1.908.path1	219.539	0.2838	8.16035	4.97916	2.3159	3.34059e-16	2.24935e-15	Up	2.67508	3.16507	3.12976	12.5687	23.8499	15.2554
evm.model.Contig1.91.path1	54.883	0.682966	6.56798	22.4044	4.48571	5.10011e-11	2.44576e-10	Up	0.0803394	0.0779936	0.0263844	2.64629	1.24657	0.812207
evm.model.Contig1.910.path1	9078.83	0.067906	-33.3605	0.207995	-2.26538	5.13635e-244	1.13177e-241	Down	82.9587	82.0133	80.6367	19.6358	20.0849	19.0915
evm.model.Contig1.912.path1	39.8817	0.518454	-2.92723	0.349258	-1.51763	0.00341996	0.00730033	Down	4.3034	10.8099	8.08224	2.85784	2.4232	4.00956
evm.model.Contig1.913.path1	165.475	0.455636	3.08928	2.65293	1.40759	0.00200643	0.00444096	Up	2.35783	3.0569	4.64604	4.5661	16.9028	9.57909
evm.model.Contig1.916.path1	51.1756	0.410953	2.64979	2.12717	1.08894	0.00805422	0.0161972	Up	0.980197	0.951577	1.19106	2.083	3.63053	1.9819
evm.model.Contig1.920.path1	176.577	0.293509	5.77347	3.23679	1.69457	7.76567e-09	3.10142e-08	Up	1.34174	0.839126	1.25236	3.2565	5.61294	4.00767
evm.model.Contig1.921.path1	195.684	0.262473	5.29569	2.62074	1.38998	1.18569e-07	4.26488e-07	Up	4.09924	3.16917	4.47931	9.70116	10.9676	14.7889
evm.model.Contig1.929.path1	442.798	0.308335	4.53507	2.63595	1.39832	5.75836e-06	1.74886e-05	Up	1.9548	2.04103	1.7741	3.41292	9.02097	5.22031
evm.model.Contig1.931.path1	1187.48	0.226107	12.1747	6.74018	2.75279	4.24003e-34	6.01416e-33	Up	9.80609	8.04776	8.36353	74.7397	46.8842	80.7739
evm.model.Contig1.942.path1	56.4579	0.545629	3.94061	4.43863	2.15011	8.12733e-05	0.0002195	Up	0.305908	0.593952	0.341577	0.931781	3.14394	2.2854
evm.model.Contig1.946.path1	3186.78	0.286281	7.63477	4.54945	2.18569	2.26222e-14	1.3689e-13	Up	2.10827	2.55626	2.04167	6.61837	18.4237	10.4099
evm.model.Contig1.956.path1	5186.86	0.11061	12.1596	2.54025	1.34497	5.0988e-34	7.21624e-33	Up	15.612	18.6717	18.0074	53.5195	49.0453	50.2012
evm.model.Contig1.964.path1	754.849	0.199247	11.9143	5.18339	2.37389	9.96936e-33	1.34681e-31	Up	2.73437	1.96264	1.59033	12.062	12.706	12.7502
evm.model.Contig1.965.path1	5.24844	1.60357	2.94313	26.3462	4.71952	0.00324908	0.00696816	Up	0	0	0.0809045	0.872526	0.739826	1.18195
evm.model.Contig1.968.path1	1712.67	0.145167	-8.87644	0.409358	-1.28856	6.9034e-19	5.35674e-18	Down	26.9238	34.6487	29.7217	15.4389	12.9993	14.5151
evm.model.Contig1.969.path1	22.7585	0.580897	2.68044	2.94253	1.55706	0.00735253	0.0148938	Up	0.211328	0.268569	0.170352	0.469502	0.961586	0.77031
evm.model.Contig1.971.path1	865.021	0.120304	-14.0557	0.30972	-1.69096	7.10651e-45	1.3951e-43	Down	35.1576	37.3117	32.4669	12.7509	12.8574	11.8061
evm.model.Contig1.974.path1	420.181	0.337451	5.46755	3.5926	1.84503	4.56294e-08	1.70161e-07	Up	0.757295	0.925787	0.815199	1.93714	5.61079	2.88363
evm.model.Contig1.98.path1	1044.68	0.298806	6.36524	3.73724	1.90197	1.94979e-10	8.94733e-10	Up	8.03303	8.55413	8.10332	20.9821	57.3457	28.9354
evm.model.Contig10.107.path1	259.094	0.492671	7.23589	11.8344	3.56492	4.62475e-13	2.58098e-12	Up	0.471824	0.510396	0.343109	5.33561	2.14792	10.3716
evm.model.Contig10.109.path1	189.737	0.740096	10.441	211.918	7.72736	1.61054e-25	1.65589e-24	Up	0.0126938	0.0147879	0.0375193	3.61472	8.3486	4.29365
evm.model.Contig10.123.path1	355.788	0.192089	-7.51327	0.367746	-1.44322	5.76663e-14	3.3962e-13	Down	7.63175	6.39737	7.36648	2.3639	3.49568	3.21378
evm.model.Contig10.129.path1	4258.49	0.103449	-28.9875	0.125109	-2.99874	9.44542e-185	1.32651e-182	Down	169.8	185.056	187.633	27.205	24.451	26.399
evm.model.Contig10.130.path1	45.892	0.376123	2.73191	2.03854	1.02754	0.00629679	0.0128922	Up	0.660748	0.97055	0.905729	1.92307	2.0706	1.94935
evm.model.Contig10.134.path1	89.7843	0.509159	7.60665	14.6517	3.873	2.81301e-14	1.69098e-13	Up	0.122849	0.314852	0.387313	3.2111	7.25569	3.53645
evm.model.Contig10.135.path1	42.4732	0.471165	5.13686	5.35286	2.42031	2.79363e-07	9.70444e-07	Up	1.1135	2.16198	1.58465	7.3618	11.766	10.6848
evm.model.Contig10.140.path1	114.168	1.60963	6.31956	1153.76	10.1721	2.62316e-10	1.18922e-09	Up	0	0	0	21.1207	10.1541	3.50735
evm.model.Contig10.141.path1	153.062	0.428853	10.7752	24.6067	4.62098	4.50807e-27	4.92841e-26	Up	0.505303	0.0802717	0.203663	7.19942	8.57616	6.9897
evm.model.Contig10.142.path1	2988.17	0.173337	7.89222	2.58116	1.36802	2.96857e-15	1.90167e-14	Up	32.8454	49.4168	37.3186	108.351	140.096	107.842
evm.model.Contig10.143.path1	26.4201	0.767659	3.19552	5.4758	2.45307	0.00139578	0.00316447	Up	0.155691	0.471574	0.122714	0.6948	2.6807	1.34456
evm.model.Contig10.144.path1	70.1509	0.325011	4.16984	2.55841	1.35525	3.04808e-05	8.65269e-05	Up	0.937062	0.93189	0.765603	2.37989	3.15732	2.23226
evm.model.Contig10.146.path1	85.3758	0.452343	4.42399	4.00321	2.00116	9.68961e-06	2.88319e-05	Up	0.819717	0.993137	1.45371	3.76265	8.17294	3.26989
evm.model.Contig10.166.path1	279.826	0.270714	-6.89442	0.274254	-1.86642	5.4086e-12	2.79168e-11	Down	24.7	37.0959	23.7434	10.9235	7.15047	8.85366
evm.model.Contig10.176.path1	4858.6	0.0794788	-16.7679	0.397027	-1.33269	4.19042e-63	1.24254e-61	Down	149.432	163.085	153.879	69.9198	73.3917	69.897
evm.model.Contig10.181.path1	194.972	0.66589	10.9034	153.327	7.26047	1.11024e-27	1.24464e-26	Up	0.0905288	0.210925	0.0445961	18.1319	11.6451	28.7596
evm.model.Contig10.188.path1	107.159	0.367039	7.37396	6.52749	2.70653	1.65634e-13	9.47961e-13	Up	0.713785	0.317939	0.703247	3.81444	5.59017	3.77715
evm.model.Contig10.192.path1	241.462	0.194952	-7.21873	0.377016	-1.4073	5.24736e-13	2.92333e-12	Down	7.36308	6.59631	8.08162	3.11113	2.93108	3.51939
evm.model.Contig10.207.path1	80.7717	0.421804	-2.52655	0.477739	-1.06571	0.0115191	0.0224822	Down	5.46505	7.02976	5.6648	5.08099	3.07731	1.81435
evm.model.Contig10.218.path1	33.6389	0.885645	6.25336	46.4709	5.53826	4.01715e-10	1.78447e-09	Up	0.46396	0	0	7.5179	9.63726	8.58599
evm.model.Contig10.227.path1	1272.29	0.184496	-6.20327	0.452353	-1.14448	5.53027e-10	2.42876e-09	Down	77.2772	61.4003	51.1963	37.7423	30.8392	30.1464
evm.model.Contig10.228.path1	40.376	0.448369	2.29982	2.04368	1.03117	0.0214586	0.0393911	Up	0.67718	0.341141	0.396703	1.2446	1.15425	0.940828
evm.model.Contig10.236.path1	648.369	0.213642	10.0953	4.45921	2.15679	5.7938e-24	5.57146e-23	Up	2.02983	1.85339	1.55201	10.634	7.10791	10.0396
evm.model.Contig10.238.path1	188.758	0.492072	5.09785	5.69032	2.50851	3.43527e-07	1.18241e-06	Up	0.365323	1.61723	0.431915	4.81332	5.74889	5.21319
evm.model.Contig10.257.path1	2657.77	0.112735	17.9528	4.06685	2.02391	4.56512e-72	1.60281e-70	Up	11.0878	9.70858	10.671	49.9092	45.6525	51.5878
evm.model.Contig10.258.path1	2150.47	0.108384	-10.4872	0.454816	-1.13665	9.89031e-26	1.02347e-24	Down	35.2229	32.26	29.2484	16.5874	16.839	17.2019
evm.model.Contig10.267.path1	185.366	0.276508	4.16973	2.2237	1.15296	3.04965e-05	8.65525e-05	Up	1.87933	2.1698	1.58707	6.20456	4.35051	3.8298
evm.model.Contig10.276.path1	322.069	0.220008	-19.3705	0.0521323	-4.26168	1.36833e-83	6.24546e-82	Down	7.72716	6.8668	7.53988	0.539468	0.409076	0.381939
evm.model.Contig10.281.path1	140.723	0.302607	-6.93441	0.233517	-2.0984	4.07912e-12	2.13041e-11	Down	5.43005	8.04738	9.41309	1.78933	2.0298	2.332
evm.model.Contig10.288.path1	205.771	0.322781	7.65693	5.54625	2.47151	1.90437e-14	1.15674e-13	Up	1.69901	1.37027	1.72543	6.49897	14.6791	9.67436
evm.model.Contig10.291.path1	49.141	0.484448	5.39041	6.11085	2.61137	7.02984e-08	2.57647e-07	Up	0.60705	0.454623	0.683529	2.81043	6.07687	3.52177
evm.model.Contig10.292.path1	48.36	0.545086	3.58521	3.87514	1.95425	0.000336807	0.00083613	Up	0.550461	0.61073	0.361556	1.08622	3.64735	2.10203
evm.model.Contig10.299.path1	83.4343	0.421981	4.91975	4.21649	2.07604	8.66552e-07	2.86979e-06	Up	1.02101	1.04951	0.739661	3.6056	7.09445	3.02563
evm.model.Contig10.314.path1	95.1116	0.538289	2.48925	2.5314	1.33994	0.0128012	0.024713	Up	1.4568	2.25053	1.27928	1.68252	8.33784	4.65604
evm.model.Contig10.318.path1	181.2	0.408531	5.66478	4.97343	2.31424	1.47211e-08	5.74461e-08	Up	0.906589	1.95697	1.86522	6.34638	14.3872	6.55189
evm.model.Contig10.322.path1	3331.68	0.128247	-7.95122	0.493213	-1.01972	1.84687e-15	1.1957e-14	Down	63.7605	62.518	70.6213	40.1287	32.6474	38.7659
evm.model.Contig10.326.path1	1126.23	0.16882	-15.4446	0.164099	-2.60736	8.20328e-54	1.98934e-52	Down	54.261	42.1992	43.731	9.93863	9.36343	7.19326
evm.model.Contig10.327.path1	5163.22	0.160377	-19.4725	0.114789	-3.12294	1.87934e-84	8.70216e-83	Down	131.627	86.0928	102.934	12.8942	15.3985	14.109
evm.model.Contig10.329.path1	4805.6	0.0912921	16.4841	2.83798	1.50486	4.77603e-61	1.35039e-59	Up	13.4138	12.5963	12.2566	38.2481	43.4741	43.347
evm.model.Contig10.333.path1	10.2798	0.877003	2.80736	5.51005	2.46207	0.00499488	0.0104135	Up	0.0501578	0.014608	0.0494173	0.199856	0.238499	0.296513
evm.model.Contig10.345.path1	822.701	0.176565	18.9951	10.2239	3.35388	1.87267e-80	8.0311e-79	Up	2.4092	3.3548	2.318	28.8787	35.8745	30.2068
evm.model.Contig10.347.path1	832.513	0.132184	-7.82692	0.488152	-1.0346	4.99951e-15	3.15993e-14	Down	38.0148	45.855	38.3383	22.7406	22.7354	23.1576
evm.model.Contig10.361.path1	2685.81	0.134051	16.5523	4.65522	2.21885	1.54169e-61	4.40779e-60	Up	35.5758	27.2394	30.067	179.536	158.884	158.908
evm.model.Contig10.371.path1	7236.23	0.113377	-11.7811	0.396199	-1.3357	4.88441e-32	6.43534e-31	Down	241.104	217.437	211.711	110.926	94.0864	100.181
evm.model.Contig10.375.path1	15.7811	0.950385	-2.73363	0.165167	-2.598	0.00626402	0.0128292	Down	0.496546	1.0123	0.947854	0	0.310666	0.159532
evm.model.Contig10.380.path1	530.982	0.383755	5.94632	4.86328	2.28193	2.74242e-09	1.13608e-08	Up	3.11137	3.07027	3.4982	8.78997	32.4288	13.6608
evm.model.Contig10.384.path1	111.056	0.429268	-4.7315	0.244672	-2.03108	2.22871e-06	7.08884e-06	Down	6.8237	6.23302	7.14314	1.15348	1.24197	3.26858
evm.model.Contig10.385.path1	2811.22	0.209634	-7.32383	0.345001	-1.53533	2.40997e-13	1.36281e-12	Down	259.818	323.497	255.305	130.073	128.944	74.7653
evm.model.Contig10.386.path1	45.5067	0.430831	-4.52621	0.258811	-1.95003	6.00507e-06	1.82119e-05	Down	1.69647	2.33566	1.39286	0.600859	0.591815	0.422825
evm.model.Contig10.387.path1	8.835	0.933993	-2.61673	0.183773	-2.44401	0.00887764	0.0177137	Down	0.481914	0.363266	0.391011	0.0301208	0.0851327	0.145723
evm.model.Contig10.388.path1	25.7535	0.904034	2.21655	4.01065	2.00384	0.0266538	0.047896	Up	0.0175632	0.409208	0.103823	0.746464	0.492284	1.17369
evm.model.Contig10.389.path1	4.4647	2.0931	2.62438	45.0386	5.49309	0.0086806	0.0173612	Up	0	0	0	0.809366	0.0346602	0.177985
evm.model.Contig10.390.path1	27.4984	0.677363	5.66025	14.2614	3.83404	1.51156e-08	5.88775e-08	Up	0.166692	0.155352	0.0328462	1.62948	2.0024	2.12508
evm.model.Contig10.403.path1	2188.65	0.162644	-7.84049	0.413165	-1.27521	4.48809e-15	2.84513e-14	Down	131.946	162.149	115.103	66.564	57.7726	69.9444
evm.model.Contig10.415.path1	335.952	0.155801	-8.22574	0.411346	-1.28157	1.93996e-16	1.3251e-15	Down	18.0743	18.3769	19.6359	7.97337	9.77356	8.83486
evm.model.Contig10.430.path1	369.708	0.171163	10.5482	3.49538	1.80545	5.1802e-26	5.42648e-25	Up	1.10961	1.08099	0.927007	3.99208	3.9754	4.55651
evm.model.Contig10.45.path1	750.107	0.140112	9.91164	2.61849	1.38873	3.70524e-23	3.45642e-22	Up	3.24736	2.55522	2.81353	9.01207	8.99664	7.98782
evm.model.Contig10.451.path1	5122.14	0.144489	-17.2428	0.177834	-2.4914	1.26714e-66	4.02837e-65	Down	186.435	165.341	175.44	29.2698	36.2414	42.4071
evm.model.Contig10.453.path1	7277.82	0.111724	11.8012	2.49401	1.31847	3.84922e-32	5.09245e-31	Up	20.6479	19.749	23.9996	60.9799	58.8658	64.8495
evm.model.Contig10.459.path1	1216.09	0.112171	14.8241	3.16638	1.66283	1.02291e-49	2.24234e-48	Up	6.5606	5.99388	6.58549	21.9273	23.1211	24.7278
evm.model.Contig10.47.path1	52.8004	0.401974	5.00978	4.03845	2.0138	5.44928e-07	1.83581e-06	Up	2.12648	2.47727	1.33324	10.2704	8.61161	8.54624
evm.model.Contig10.471.path1	255.042	0.233627	11.6219	6.56681	2.71519	3.18877e-31	4.12475e-30	Up	0.762272	0.922173	1.19874	6.51073	8.48183	6.87241
evm.model.Contig10.63.path1	8.0795	1.34499	-3.47773	0.0390773	-4.67752	0.000505677	0.0012205	Down	1.67986	0.93189	1.02456	0	0.0800769	0.0822413
evm.model.Contig100.13.path1	25.7544	0.702057	2.90652	4.114	2.04054	0.00365472	0.00776903	Up	0.224497	0.0290589	0.110591	0.530083	0.474434	0.730887
evm.model.Contig100.16.path1	3801.58	0.166683	19.125	9.11229	3.18781	1.5628e-81	6.86345e-80	Up	5.78336	7.41436	7.05204	81.405	74.9854	56.0735
evm.model.Contig100.19.path1	14.0905	0.969988	3.18431	8.50755	3.08874	0.001451	0.00327976	Up	0.0547984	0.106397	0	0.640482	0.31085	0.582165
evm.model.Contig100.25.path1	295.414	0.348567	6.13127	4.39894	2.13716	8.71828e-10	3.76799e-09	Up	7.55855	6.51459	5.57009	21.1556	54.3187	24.9556
evm.model.Contig100.26.path1	248.491	0.328554	7.44594	5.45052	2.4464	9.62531e-14	5.58889e-13	Up	4.9346	3.37419	3.752	17.3254	38.3906	20.624
evm.model.Contig100.27.path1	147.231	0.383548	5.07919	3.85869	1.94811	3.79057e-07	1.29806e-06	Up	3.20433	4.27731	4.3409	9.85955	26.998	16.0601
evm.model.Contig100.32.path1	129.457	0.261372	4.01843	2.07097	1.0503	5.85879e-05	0.000160677	Up	1.67104	1.41995	1.74322	4.49111	3.9163	3.13284
evm.model.Contig100.44.path1	123.601	0.253806	4.51996	2.21483	1.14719	6.18514e-06	1.87135e-05	Up	1.97252	2.07136	2.18975	5.96296	4.58884	5.31269
evm.model.Contig100.46.path1	5.22998	1.66439	3.4388	52.8373	5.72348	0.000584305	0.00139944	Up	0	0	0	0.860754	0.737216	0.984285
evm.model.Contig100.47.path1	2480.78	0.140013	22.833	9.17003	3.19693	2.15549e-115	1.49713e-113	Up	5.36833	6.96136	4.98992	59.8542	63.0285	59.7498
evm.model.Contig100.48.path1	451.813	0.189853	17.2418	9.66936	3.27342	1.2889e-66	4.08739e-65	Up	3.73431	5.80044	4.51536	52.6644	53.7512	49.2706
evm.model.Contig100.50.path1	95.1423	0.396605	4.92012	3.86735	1.95134	8.64898e-07	2.8658e-06	Up	1.94106	1.21336	2.23891	5.83524	11.8481	6.57091
evm.model.Contig100.55.path1	2543.84	0.170615	23.5485	16.1979	4.01774	1.3e-122	9.83075e-121	Up	4.80755	7.43488	5.91554	119.564	120.903	97.8389
evm.model.Contig100.59.path1	1000.2	0.210318	-14.4405	0.121826	-3.0371	2.87721e-47	5.93077e-46	Down	67.1832	82.6641	86.8958	13.9677	8.46931	10.6623
evm.model.Contig100.61.path1	1078.16	0.171443	-11.4035	0.257913	-1.95504	4.01855e-30	4.9287e-29	Down	42.041	49.8715	50.5065	16.0293	11.5399	14.6026
evm.model.Contig100.62.path1	653.736	0.169918	-9.74177	0.317471	-1.6553	2.00041e-22	1.80673e-21	Down	39.9913	54.4608	51.6236	19.1297	17.2148	17.0061
evm.model.Contig100.63.path1	3154.1	0.12561	-18.4959	0.199813	-2.32328	2.22737e-76	8.67858e-75	Down	133.111	146.811	140.18	35.0465	28.3326	33.0663
evm.model.Contig100.65.path1	1145.72	0.125366	-17.7446	0.213962	-2.22457	1.89776e-70	6.41624e-69	Down	158.799	183.1	185.2	45.6385	42.0396	42.094
evm.model.Contig100.81.path1	7249.85	0.974612	6.42607	76.794	6.26292	1.30948e-10	6.0988e-10	Up	10.8	2.10193	1.14278	530.663	312.237	391.378
evm.model.Contig100.92.path1	380.732	0.264564	11.1751	7.76256	2.95653	5.39716e-29	6.34551e-28	Up	0.311159	0.440164	0.656925	4.52831	3.83794	4.21016
evm.model.Contig101.13.path1	54.0411	0.632845	-7.60153	0.0356343	-4.81059	2.92653e-14	1.75674e-13	Down	1.33927	1.19403	1.62917	0.130686	0.0273606	0.0140501
evm.model.Contig101.21.path1	51.043	0.416754	-2.58593	0.473784	-1.0777	0.00971154	0.0192305	Down	1.30186	2.06518	2.23779	0.824082	1.35868	0.882805
evm.model.Contig101.25.path1	848.038	0.349226	6.8636	5.26687	2.39695	6.71479e-12	3.43948e-11	Up	3.5169	3.90796	3.26507	10.4632	36.4245	18.635
evm.model.Contig101.27.path1	965.184	0.183244	11.8389	4.49835	2.16939	2.45798e-32	3.2756e-31	Up	12.7536	11.9452	18.7019	70.3224	79.7405	75.0567
evm.model.Contig101.29.path1	310.611	0.182961	6.48238	2.27524	1.18602	9.02869e-11	4.24372e-10	Up	8.0651	6.81934	9.09948	21.6541	19.7064	21.4873
evm.model.Contig101.3.path1	12.4184	1.01184	3.67752	13.187	3.72104	0.000235516	0.00059815	Up	0.458232	0	0.112867	2.43446	3.55502	2.94444
evm.model.Contig101.33.path1	303.64	0.389093	-9.89481	0.0693481	-3.85	4.38443e-23	4.07512e-22	Down	7.59581	17.6498	8.75791	0.545329	1.27414	0.907566
evm.model.Contig101.36.path1	42.6564	0.799023	-3.39835	0.152264	-2.71536	0.000677946	0.00161044	Down	5.21161	2.59142	5.9487	0.0675311	0.636228	1.6989
evm.model.Contig101.38.path1	346.215	0.242707	-11.2447	0.150813	-2.72916	2.45969e-29	2.92962e-28	Down	31.3026	27.8458	44.033	6.67704	5.11479	6.09835
evm.model.Contig101.39.path1	105.828	0.299647	3.86979	2.23391	1.15957	0.00010893	0.000289122	Up	3.58976	4.33975	5.00486	13.386	9.35673	10.4452
evm.model.Contig101.42.path1	128.418	0.450644	4.94187	4.68167	2.22702	7.73774e-07	2.57656e-06	Up	0.634274	1.14941	1.31925	3.14507	9.19486	4.54055
evm.model.Contig101.49.path1	346.831	0.153167	-8.03034	0.426323	-1.22998	9.72025e-16	6.40334e-15	Down	19.9828	19.7708	18.0438	8.64873	10.1852	9.53999
evm.model.Contig101.52.path1	1432.77	0.244274	18.0329	21.1848	4.40496	1.0752e-72	3.84902e-71	Up	1.43165	1.60605	1.95904	41.9312	28.0791	51.2706
evm.model.Contig101.55.path1	36.1179	0.814708	5.2768	19.6853	4.29905	1.31459e-07	4.71527e-07	Up	0.313958	0	0.0343692	3.03941	2.13017	2.86917
evm.model.Contig101.56.path1	14.7715	1.37117	5.26659	149.227	7.22136	1.38982e-07	4.97254e-07	Up	0	0	0	3.37781	2.66627	2.47333
evm.model.Contig101.57.path1	8.43766	1.62531	3.94535	85.1785	6.41242	7.96823e-05	0.000215339	Up	0	0	0	1.42793	0.384369	1.77641
evm.model.Contig101.6.path1	3681.95	0.205388	38.5096	240.421	7.90942	0	0	Up	0.379994	0.456958	0.265692	92.7735	96.8404	112.249
evm.model.Contig101.64.path1	508.932	0.37211	13.5832	33.2303	5.05443	5.03979e-42	9.09725e-41	Up	0.223351	1.01713	0.54013	26.774	19.4722	20.9796
evm.model.Contig101.7.path1	394.644	0.516577	15.3423	243.117	7.92551	3.98527e-53	9.4845e-52	Up	0.0713785	0.24946	0.0351623	34.8118	28.3669	30.8949
evm.model.Contig101.76.path1	330.724	0.447647	5.26858	5.12823	2.35846	1.37482e-07	4.92163e-07	Up	5.6338	11.3247	17.8491	38.4992	114.01	55.1957
evm.model.Contig101.80.path1	3683.49	0.145258	-12.292	0.290073	-1.78551	1.00023e-34	1.44767e-33	Down	170.816	145.581	189.297	57.4818	49.4499	61.5423
evm.model.Contig101.81.path1	183.088	0.234244	7.59017	3.42939	1.77795	3.19489e-14	1.91334e-13	Up	1.03102	1.47962	1.10413	4.65193	4.47244	5.08492
evm.model.Contig101.88.path1	78.9111	0.361654	7.3485	6.30989	2.65762	2.0045e-13	1.13957e-12	Up	0.75315	0.40495	0.656412	5.04776	3.97268	4.22897
evm.model.Contig1019.1.path1	983.676	0.194377	5.50519	2.09955	1.07008	3.68778e-08	1.3874e-07	Up	17.604	17.4503	14.079	46.0582	43.2598	29.5195
evm.model.Contig102.11.path1	654.178	0.203889	-8.85072	0.286267	-1.80457	8.69555e-19	6.70664e-18	Down	16.3987	23.0484	14.8764	6.33967	5.45976	6.07775
evm.model.Contig102.18.path1	244.703	0.283676	16.7428	26.8997	4.74952	6.39605e-63	1.88344e-61	Up	0.109382	0.169901	0.188592	4.77481	4.52584	5.13548
evm.model.Contig102.2.path1	662.131	0.302802	6.85568	4.21611	2.07591	7.09759e-12	3.62539e-11	Up	1.31221	1.76753	1.26398	4.26998	10.7784	6.2034
evm.model.Contig102.22.path1	7358.09	0.153137	-11.6904	0.289126	-1.79023	1.42736e-31	1.85383e-30	Down	270.151	212.636	220.244	91.8058	72.3903	69.3601
evm.model.Contig102.26.path1	24.1419	0.640797	4.12846	6.25714	2.6455	3.65206e-05	0.00010271	Up	0.136173	0.0453246	0.19166	1.05417	0.954208	0.719999
evm.model.Contig102.32.path1	634.517	0.192191	-6.01391	0.448812	-1.15582	1.81098e-09	7.61579e-09	Down	28.7449	37.7627	38.9255	21.0775	15.7705	17.5112
evm.model.Contig102.4.path1	84.5493	0.295294	-4.01578	0.43957	-1.18584	5.92502e-05	0.000162423	Down	2.52204	2.35601	3.28182	1.26404	1.4767	1.39431
evm.model.Contig102.40.path1	516.638	1.12327	-7.2509	0.00353346	-8.1447	4.13996e-13	2.31751e-12	Down	143.478	30.2213	126.713	0.530083	0.699166	0
evm.model.Contig102.42.path1	18.5744	1.01123	-3.59574	0.0804298	-3.63613	0.000323468	0.000805518	Down	0.746602	0.408256	0.375296	0	0.0152527	0.12532
evm.model.Contig102.5.path1	75.1205	0.367145	-7.79526	0.137548	-2.86199	6.42765e-15	4.02082e-14	Down	7.97686	6.25837	6.6829	1.49911	0.92346	0.892631
evm.model.Contig102.63.path1	124.079	0.317449	7.41512	5.11212	2.35392	1.21516e-13	7.02066e-13	Up	2.90331	2.45379	1.40218	14.0937	13.7909	11.8226
evm.model.Contig102.65.path1	4562.75	0.0839786	12.2512	2.04039	1.02884	1.65462e-34	2.37864e-33	Up	16.3567	18.1747	17.1969	39.4006	42.9229	39.2402
evm.model.Contig102.8.path1	159.04	0.255816	-7.16314	0.280788	-1.83245	7.88477e-13	4.34717e-12	Down	9.88844	13.9219	10.158	4.03345	3.61236	3.32454
evm.model.Contig103.2.path1	760.403	0.159408	-6.91158	0.465948	-1.10176	4.79289e-12	2.48996e-11	Down	4.87343	5.87587	6.45233	3.34352	3.13295	2.75046
evm.model.Contig103.25.path1	183.729	0.22076	-7.99681	0.29415	-1.76538	1.27681e-15	8.34237e-15	Down	8.39715	10.7277	10.1155	3.59892	3.21404	3.08327
evm.model.Contig103.34.path1	24.5948	0.564561	4.21627	5.2066	2.38034	2.48375e-05	7.10277e-05	Up	0.276991	0.322684	0.204676	1.58194	1.35175	1.85104
evm.model.Contig103.35.path1	9573.77	0.145339	-19.0904	0.14614	-2.77457	3.03551e-81	1.32402e-79	Down	276.052	237.008	314.595	38.9335	48.7711	51.5892
evm.model.Contig103.37.path1	90.1573	0.32871	3.41792	2.17876	1.12351	0.000631007	0.0015065	Up	1.63923	1.77324	1.44199	3.60791	5.50889	3.09975
evm.model.Contig103.46.path1	310.794	0.290285	10.5317	8.32347	3.05719	6.17306e-26	6.4454e-25	Up	1.33252	1.10075	2.26765	15.9606	17.535	11.8067
evm.model.Contig1039.1.path1	11.4348	1.08972	3.04117	9.94534	3.31402	0.0023566	0.00517126	Up	0.235513	0	0.0464071	0.700678	0.943038	1.6465
evm.model.Contig104.1.path1	3978.78	0.437187	-5.19195	0.207351	-2.26985	2.08104e-07	7.32665e-07	Down	231.98	587.789	294.779	97.363	86.6192	82.1632
evm.model.Contig104.15.path1	1248.47	0.205071	22.2383	23.5953	4.56043	1.46443e-109	9.5487e-108	Up	1.08085	1.03143	1.29146	23.1767	32.8278	36.6705
evm.model.Contig104.30.path1	544.793	0.185399	8.67179	3.04774	1.60774	4.2539e-18	3.15524e-17	Up	3.95943	4.95651	4.73935	12.695	18.2881	16.997
evm.model.Contig104.38.path1	10773.8	0.0830598	-13.0409	0.47199	-1.08317	7.16451e-39	1.17538e-37	Down	174.778	169.057	162.018	86.1201	100.638	88.4275
evm.model.Contig104.39.path1	1840.32	0.232516	9.97861	4.99398	2.32019	1.89088e-23	1.77687e-22	Up	5.06331	7.20661	6.72098	27.6202	51.6299	30.6347
evm.model.Contig104.45.path1	97.9679	0.434631	3.57305	2.93419	1.55296	0.000352842	0.000872547	Up	1.47855	1.96004	3.96832	5.74237	10.667	8.75373
evm.model.Contig104.46.path1	228.878	1.04313	4.83251	32.9206	5.04092	1.34824e-06	4.38102e-06	Up	0.41425	2.70248	0.163254	28.8744	47.8545	47.2741
evm.model.Contig104.47.path1	155.463	0.415673	9.91263	17.3928	4.12042	3.66845e-23	3.4246e-22	Up	0.638252	0.457563	1.30603	10.5899	19.7574	18.3733
evm.model.Contig104.51.path1	6.25418	2.3271	2.56989	63.1358	5.98039	0.0101731	0.020042	Up	0	0	0	4.59212	0	0.653424
evm.model.Contig104.58.path1	2.9179	1.98106	2.46422	29.4819	4.88176	0.0137313	0.0262586	Up	0	0	0	0.551583	0.454703	0.266853
evm.model.Contig104.8.path1	363.781	0.197677	6.39922	2.40324	1.26498	1.56175e-10	7.22113e-10	Up	2.99189	3.38441	2.64868	9.70597	7.4948	7.69738
evm.model.Contig1043.2.path1	69.7982	0.322512	3.331	2.10568	1.07429	0.000865358	0.00203258	Up	3.17781	2.59142	2.56733	7.49596	7.253	5.48876
evm.model.Contig105.21.path1	7361.85	0.0815843	-14.4555	0.441552	-1.17934	2.31347e-47	4.78416e-46	Down	154.022	158.576	153.999	80.0901	76.4417	80.4545
evm.model.Contig105.23.path1	23.2251	0.747692	3.06635	4.89966	2.29268	0.00216692	0.00477799	Up	0.109167	0.222557	0.295777	0.550975	0.928892	2.04829
evm.model.Contig105.25.path1	21.8107	1.0021	5.27952	39.1413	5.29062	1.29524e-07	4.64978e-07	Up	0.0176747	0.0411806	0	0.995345	0.7785	0.745028
evm.model.Contig105.26.path1	980.911	0.113136	-12.8175	0.365991	-1.45012	1.30914e-37	2.05285e-36	Down	21.367	21.891	21.8159	8.30972	10.252	8.88591
evm.model.Contig105.32.path1	53.0087	0.571775	6.3923	12.5966	3.65496	1.63411e-10	7.53933e-10	Up	0.223775	0.0695172	0.0440942	1.91801	1.44859	1.5491
evm.model.Contig105.33.path1	758.09	0.320901	19.7534	80.9462	6.33889	7.49812e-87	3.65748e-85	Up	0.325068	0.12623	0.0776408	16.1395	15.3731	18.0065
evm.model.Contig105.35.path1	17.8663	0.761363	-3.25586	0.179382	-2.47889	0.00113049	0.0026074	Down	0.216354	0.50409	0.343425	0.0255429	0.120323	0.074145
evm.model.Contig105.36.path1	4020.72	0.190993	-24.074	0.0412931	-4.59796	4.68105e-128	3.76251e-126	Down	148.716	165.99	117.432	7.74097	7.79195	5.04595
evm.model.Contig105.50.path1	244.919	0.191304	9.50077	3.52479	1.81754	2.08342e-21	1.79421e-20	Up	1.77182	1.74491	2.24956	7.64697	8.17352	7.62448
evm.model.Contig105.51.path1	347.533	0.181269	10.6151	3.79524	1.92419	2.53426e-26	2.69226e-25	Up	2.11582	1.85267	1.88022	9.60975	8.12608	7.80545
evm.model.Contig105.54.path1	899.259	0.218018	7.8234	3.26173	1.70564	5.14164e-15	3.24334e-14	Up	5.94712	5.69978	5.67925	17.1945	30.569	17.6924
evm.model.Contig105.58.path1	908.985	0.144095	-9.46747	0.388446	-1.36421	2.86704e-21	2.45089e-20	Down	16.3526	21.2772	18.5742	8.7189	8.59704	7.81644
evm.model.Contig105.60.path1	39.0517	0.525367	4.36455	4.90071	2.29299	1.27384e-05	3.75196e-05	Up	0.236993	0.233613	0.233494	1.1816	0.839471	1.93049
evm.model.Contig105.62.path1	87.4859	0.317967	7.06862	4.74888	2.24759	1.56483e-12	8.42752e-12	Up	0.227756	0.154061	0.267824	1.17097	1.17674	1.22366
evm.model.Contig105.75.path1	5.41121	1.81676	3.17732	54.6604	5.77242	0.00148645	0.00335338	Up	0	0	0	0.455056	0.357266	1.76123
evm.model.Contig106.10.path1	7.77494	1.17115	-2.49775	0.131649	-2.92523	0.0124984	0.0241758	Down	0.523442	0.221742	0.210974	0.0505618	0.095271	0
evm.model.Contig106.32.path1	125	0.488617	3.8768	3.71734	1.89427	0.000105839	0.000281562	Up	1.3256	1.04149	2.39945	3.37387	11.5726	5.70498
evm.model.Contig106.4.path1	7.26614	2.14746	2.41885	36.6158	5.1944	0.0155696	0.0294287	Up	0	0.0362749	0	1.32343	0	0.128054
evm.model.Contig106.53.path1	644.741	0.290917	-11.5401	0.0975845	-3.3572	8.28426e-31	1.05556e-29	Down	29.462	22.4494	24.4231	4.23228	1.78205	2.51654
evm.model.Contig106.56.path1	147.788	0.349691	5.38108	3.68512	1.88171	7.40408e-08	2.70278e-07	Up	0.610474	0.896085	0.745811	1.8811	4.2289	3.47708
evm.model.Contig106.59.path1	5426.67	0.244683	15.464	13.773	3.78377	6.07294e-54	1.47552e-52	Up	69.114	41.0963	61.3946	1231.25	750.641	728.905
evm.model.Contig106.63.path1	614.593	0.165078	6.35323	2.06877	1.04878	2.10836e-10	9.65417e-10	Up	9.69742	12.2106	8.67866	22.9964	24.8054	24.9652
evm.model.Contig106.70.path1	2046.4	0.147851	-9.08116	0.394293	-1.34266	1.07428e-19	8.62389e-19	Down	74.7708	64.6888	69.8657	25.9981	38.6957	30.6033
evm.model.Contig106.82.path1	2244.69	0.116788	-9.17469	0.475827	-1.07149	4.52863e-20	3.69578e-19	Down	120.542	121.881	148.182	68.1757	74.6196	71.2561
evm.model.Contig106.88.path1	4.40094	1.84786	-3.08367	0.0192609	-5.69818	0.00204463	0.00452082	Down	0.142757	0.60979	0.468831	0	0	0
evm.model.Contig106.89.path1	19.1297	0.570293	-2.50717	0.371176	-1.42982	0.0121701	0.0236194	Down	2.93027	3.41366	3.60877	1.29731	1.83334	1.12974
evm.model.Contig106.90.path1	78.1559	0.316505	-6.02709	0.266535	-1.9076	1.66943e-09	7.03206e-09	Down	4.44255	3.67287	4.80054	1.14203	1.61391	1.21552
evm.model.Contig106.92.path1	290.723	0.192318	7.16607	2.59937	1.37816	7.71825e-13	4.26272e-12	Up	3.29451	3.45191	2.45841	8.82388	9.7963	8.89865
evm.model.Contig106.94.path1	937.239	0.113337	8.99617	2.02735	1.01959	2.33724e-19	1.8461e-18	Up	9.32256	8.41894	8.38747	19.6423	22.1806	19.2286
evm.model.Contig107.51.path1	6622.65	0.0836206	-24.6726	0.239295	-2.06314	2.1049e-134	1.79337e-132	Down	135.397	134.769	143.48	38.9452	36.9832	37.9419
evm.model.Contig107.52.path1	50.715	0.430413	-5.09209	0.218893	-2.1917	3.5413e-07	1.21792e-06	Down	7.70174	6.05355	8.77652	2.2677	1.20756	2.1942
evm.model.Contig107.55.path1	1100.81	0.256494	-12.6052	0.106346	-3.23316	1.97663e-36	3.00017e-35	Down	37.3122	18.0436	25.7769	2.9801	3.03112	3.90207
evm.model.Contig107.62.path1	4071.23	0.101666	-12.9001	0.402901	-1.3115	4.49438e-38	7.17978e-37	Down	211.503	227.601	224.35	91.8976	115.7	100.633
evm.model.Contig107.66.path1	101.4	0.318717	3.79133	2.31075	1.20836	0.000149843	0.000391775	Up	0.392474	0.72937	0.552399	1.62836	1.52477	1.28737
evm.model.Contig108.42.path1	2102.55	0.13656	26.1491	11.8839	3.57094	1.00786e-150	1.02226e-148	Up	32.5293	34.616	32.2545	392.609	454.322	512.051
evm.model.Contig108.43.path1	3033.3	0.19586	19.7039	14.5123	3.85921	1.9966e-86	9.5927e-85	Up	10.0474	5.65225	7.36953	110.775	145.041	130.567
evm.model.Contig108.6.path1	606.258	0.165959	-13.4557	0.212702	-2.23309	2.8494e-41	5.01589e-40	Down	13.4229	14.3235	11.913	2.65616	3.46805	3.58972
evm.model.Contig108.8.path1	825.135	0.257461	-9.11294	0.19666	-2.34623	8.01799e-20	6.47315e-19	Down	21.0338	20.5405	16.7013	6.18337	4.07206	2.91706
evm.model.Contig108.86.path1	92.5449	0.316274	6.10898	3.81614	1.93212	1.00268e-09	4.31455e-09	Up	0.633451	0.718002	0.573496	2.12835	3.15344	3.16826
evm.model.Contig109.1.path1	4286.01	0.622377	12.7922	249.271	7.96157	1.81244e-37	2.82475e-36	Up	0.8021	0.366438	0.402877	166.292	65.2429	215.555
evm.model.Contig109.2.path1	1086.56	0.587186	10.3862	68.5291	6.09864	2.86464e-25	2.91714e-24	Up	0.416217	1.36907	0.458316	58.5589	42.4987	74.3566
evm.model.Contig109.22.path1	352.823	0.340731	3.09857	2.07884	1.05578	0.00194456	0.004316	Up	4.4136	9.44706	3.92931	17.1765	13.7072	11.6175
evm.model.Contig109.24.path1	295.352	0.273247	4.24876	2.23607	1.16096	2.14955e-05	6.19839e-05	Up	4.37862	7.22913	3.85687	14.9742	11.8724	12.8194
evm.model.Contig109.25.path1	3093.38	0.10653	23.192	5.54293	2.47065	5.48424e-119	3.95981e-117	Up	15.4812	14.6719	13.643	83.6797	102.099	93.9975
evm.model.Contig109.3.path1	114.067	0.402268	3.75906	2.85234	1.51215	0.000170555	0.000442219	Up	2.19671	3.13267	1.2314	5.71451	6.17998	9.53999
evm.model.Contig109.35.path1	515.67	0.14777	13.5663	4.01304	2.0047	6.34481e-42	1.14368e-40	Up	2.38993	2.26133	2.08933	9.85955	10.0976	11.155
evm.model.Contig109.36.path1	263.613	0.196252	10.4119	4.12204	2.04336	2.18807e-25	2.23708e-24	Up	1.71463	2.18548	2.16631	10.031	9.02641	9.66443
evm.model.Contig109.44.path1	10590	0.107443	-14.1951	0.347442	-1.52516	9.82845e-46	1.95043e-44	Down	304.418	305.816	371.081	124.062	138.264	130.373
evm.model.Contig109.5.path1	1382.82	0.521513	-13.0007	0.00909918	-6.78005	1.21193e-38	1.97809e-37	Down	60.3813	95.3069	56.8965	1.15828	0.346006	0.710716
evm.model.Contig109.52.path1	1388.44	0.537591	4.08195	4.57705	2.19442	4.46602e-05	0.000124147	Up	7.36001	10.3758	9.34414	23.9757	83.7122	36.7807
evm.model.Contig109.6.path1	6.48747	1.29375	-2.50545	0.105738	-3.24144	0.0122295	0.0237203	Down	0.206204	0.360331	0.60948	0.109551	0.0344034	0
evm.model.Contig109.9.path1	45.2714	0.546766	-2.46816	0.392427	-1.3495	0.0135811	0.0260142	Down	2.05241	1.75114	1.68034	1.47432	0.578749	0.416074
evm.model.Contig11.123.path1	215.931	0.273662	12.5736	10.8597	3.44092	2.95039e-36	4.45171e-35	Up	1.80429	1.2011	0.906965	15.3762	18.3567	15.2943
evm.model.Contig11.125.path1	93.068	0.320614	-4.24814	0.389039	-1.36201	2.15554e-05	6.21287e-05	Down	1.16918	1.01613	1.44447	0.66059	0.566624	0.40068
evm.model.Contig11.126.path1	40.9904	0.47882	3.60517	3.30862	1.72623	0.00031195	0.000778636	Up	0.261052	0.691171	0.374106	1.68949	1.71049	1.61033
evm.model.Contig11.13.path1	17.6589	0.730976	2.26281	3.14718	1.65406	0.0236474	0.0430382	Up	0.260652	0.789488	0.256804	1.99407	1.66992	1.01831
evm.model.Contig11.134.path1	685.502	0.17419	-14.5087	0.173467	-2.52727	1.06727e-47	2.24338e-46	Down	169.412	142.228	140.529	35.7761	27.8668	26.5757
evm.model.Contig11.135.path1	1608.37	0.475618	6.30356	7.9894	2.99809	2.9088e-10	1.31035e-09	Up	20.4233	11.0749	16.0437	107.343	102.77	224.985
evm.model.Contig11.136.path1	24309.5	0.13256	-16.5142	0.219285	-2.18912	2.89806e-61	8.24883e-60	Down	310.684	267.368	258.821	80.4191	64.6339	65.7971
evm.model.Contig11.138.path1	9610.31	0.0911045	-16.8735	0.344542	-1.53725	7.05187e-64	2.11556e-62	Down	338.18	320.042	288.684	121.231	131.885	122.644
evm.model.Contig11.153.path1	2232.62	0.171251	23.5123	16.2968	4.02651	3.05247e-122	2.29474e-120	Up	7.77013	9.76259	6.70639	169.42	135.252	148.283
evm.model.Contig11.159.path1	153.572	0.4535	-3.7611	0.306582	-1.70566	0.000169169	0.000438936	Down	4.26611	4.29303	2.82934	2.20473	1.26289	0.546118
evm.model.Contig11.160.path1	1342.79	0.124662	-14.6562	0.281837	-1.82707	1.23021e-48	2.63794e-47	Down	39.9113	32.3463	37.3454	10.8683	12.7857	11.9342
evm.model.Contig11.162.path1	14.6622	0.73861	2.46595	3.53419	1.82138	0.0136649	0.0261511	Up	0.140328	0.122608	0.0691282	0.503228	0.59702	0.252476
evm.model.Contig11.165.path1	44.5187	0.436892	4.83677	4.32633	2.11314	1.31967e-06	4.29692e-06	Up	0.0957378	0.102952	0.159626	0.704253	0.538168	0.545142
evm.model.Contig11.167.path1	12.7642	1.03724	3.95734	17.2044	4.10471	7.57893e-05	0.000205427	Up	0.0237928	0	0.0703247	0.505618	0.619262	0.80723
evm.model.Contig11.171.path1	30.8174	0.570213	-3.73303	0.228676	-2.12862	0.000189192	0.000487082	Down	1.76067	2.71634	2.4848	0.657303	0.285813	0.880615
evm.model.Contig11.172.path1	328.202	0.200878	-7.47425	0.353208	-1.50141	7.76471e-14	4.5374e-13	Down	5.35987	7.45355	5.56204	2.57865	2.62428	2.26825
evm.model.Contig11.178.path1	2352.41	0.110149	-11.1537	0.426741	-1.22857	6.86692e-29	8.0513e-28	Down	12.1711	10.9162	10.7016	5.85084	5.23468	5.49524
evm.model.Contig11.188.path1	53052.6	0.167589	-11.1692	0.273226	-1.87183	5.76981e-29	6.7774e-28	Down	277.16	395.66	262.668	86.549	109.002	99.3156
evm.model.Contig11.194.path1	255.271	0.518621	6.61288	10.7747	3.42958	3.76914e-11	1.82047e-10	Up	0.75709	1.53781	0.172134	10.7052	10.3772	9.38033
evm.model.Contig11.200.path1	1313.23	0.130005	-8.63367	0.459322	-1.12242	5.94143e-18	4.36137e-17	Down	59.4438	56.4932	70.8959	33.8096	34.7356	30.3014
evm.model.Contig11.201.path1	1023.84	0.173724	-8.75536	0.34844	-1.52102	2.03446e-18	1.53124e-17	Down	16.2471	14.8029	18.9509	6.5291	8.19412	5.39015
evm.model.Contig11.212.path1	3360.49	0.145007	10.2171	2.79249	1.48155	1.66224e-24	1.64169e-23	Up	48.9511	37.4117	52.8128	139.891	148.084	159.276
evm.model.Contig11.213.path1	537.906	0.142611	-8.33192	0.438843	-1.18822	7.95428e-17	5.53379e-16	Down	10.6984	11.4821	11.8618	6.11458	6.05732	5.03455
evm.model.Contig11.222.path1	87.0807	0.356051	7.07827	5.73672	2.52023	1.45968e-12	7.87782e-12	Up	0.291663	0.201349	0.319285	1.33144	1.98971	2.07681
evm.model.Contig11.228.path1	4424.87	0.261715	27.4302	144.896	7.17887	1.19796e-165	1.36695e-163	Up	1.51006	1.19827	1.16434	286.043	144.504	212.062
evm.model.Contig11.229.path1	680.803	0.363533	12.1468	21.3441	4.41576	5.96439e-34	8.39482e-33	Up	0.631683	1.90315	1.35202	43.095	21.6305	29.9189
evm.model.Contig11.231.path1	51.5182	0.431952	-2.39248	0.488545	-1.03344	0.016735	0.0314196	Down	0.735729	0.419803	0.362434	0.26324	0.345704	0.24699
evm.model.Contig11.234.path1	1429.98	0.141743	-11.4394	0.325008	-1.62145	2.65851e-30	3.29222e-29	Down	42.1314	47.8083	45.0776	19.2409	15.0596	16.1277
evm.model.Contig11.235.path1	61.762	0.389738	3.36872	2.48444	1.31292	0.000755174	0.00178196	Up	0.86249	1.31659	0.90836	2.11727	3.81084	2.90481
evm.model.Contig11.256.path1	169.754	0.389544	6.14198	5.25093	2.39257	8.14988e-10	3.53189e-09	Up	0.763289	1.54303	1.26074	5.12855	11.1917	5.37779
evm.model.Contig11.258.path1	3942.53	0.0910514	-12.0686	0.466884	-1.09887	1.54694e-33	2.14192e-32	Down	34.3099	38.2951	34.3068	18.1917	20.1192	19.178
evm.model.Contig11.259.path1	281.901	0.386381	6.20959	5.27536	2.39927	5.31229e-10	2.33647e-09	Up	1.2238	1.82271	1.02258	4.59234	13.4139	6.91212
evm.model.Contig11.26.path1	89.6542	0.426229	5.73108	5.43678	2.44275	9.97956e-09	3.95101e-08	Up	1.16801	1.09611	0.383589	5.10214	6.78806	4.66993
evm.model.Contig11.263.path1	304.428	0.275683	10.95	8.1045	3.01872	6.64613e-28	7.50332e-27	Up	1.96122	2.62575	1.15359	16.2667	18.2848	18.7489
evm.model.Contig11.264.path1	98.992	0.576368	6.54997	13.6914	3.77519	5.75484e-11	2.74839e-10	Up	1.25932	1.23542	0.130603	9.22572	19.2413	12.879
evm.model.Contig11.265.path1	179.524	0.330895	11.2344	13.1539	3.71742	2.76241e-29	3.28406e-28	Up	0.995622	1.39184	0.588554	11.6368	17.3021	15.8045
evm.model.Contig11.270.path1	190.482	0.268345	4.60641	2.35562	1.23611	4.09672e-06	1.26586e-05	Up	4.19773	5.04463	5.39825	16.1509	10.0851	13.3106
evm.model.Contig11.282.path1	189.846	0.207056	-8.40798	0.299178	-1.74092	4.17123e-17	2.93837e-16	Down	11.4922	11.0361	10.5958	3.58904	3.49792	4.31096
evm.model.Contig11.283.path1	590.408	0.209843	-6.83792	0.369876	-1.43489	8.03511e-12	4.08305e-11	Down	16.2296	13.8985	14.9664	6.47152	8.23092	4.56741
evm.model.Contig11.295.path1	7158.27	0.0894693	-15.8127	0.375074	-1.41475	2.54279e-56	6.6592e-55	Down	91.3518	88.6293	82.1524	39.2458	37.2593	36.6173
evm.model.Contig11.299.path1	25.4568	0.83097	2.67484	4.6677	2.22271	0.00747646	0.0151138	Up	0.643448	0.0394523	0.200194	0.935577	1.72896	2.12387
evm.model.Contig11.312.path1	1900.55	0.111481	-9.67846	0.473368	-1.07897	3.7229e-22	3.31097e-21	Down	190.345	166.648	191.986	100.196	108.914	90.3552
evm.model.Contig11.318.path1	34.3356	0.632674	5.67915	12.0675	3.59305	1.35362e-08	5.30652e-08	Up	0.095269	0.022197	0.168952	1.47792	1.0872	1.48879
evm.model.Contig11.324.path1	36934.3	0.113001	16.1766	3.55038	1.82797	7.37592e-59	2.02719e-57	Up	44.2552	47.7001	39.399	158.251	196.23	183.167
evm.model.Contig11.325.path1	799.358	0.132762	13.8658	3.58221	1.84085	1.02092e-43	1.95612e-42	Up	22.4427	26.1449	24.7336	94.3154	113.411	94.8823
evm.model.Contig11.326.path1	93.262	0.337567	6.75032	4.85236	2.27869	1.47519e-11	7.31866e-11	Up	0.401697	0.222282	0.306719	2.04874	1.61852	1.5487
evm.model.Contig11.329.path1	1807.22	0.171611	5.88488	2.01378	1.00991	3.98345e-09	1.62959e-08	Up	11.1064	10.0795	10.1747	28.1511	19.0889	25.1852
evm.model.Contig11.339.path1	428.25	0.224575	-4.57542	0.490551	-1.02752	4.7526e-06	1.45481e-05	Down	15.6778	11.7899	15.3207	6.12159	10.5138	7.62675
evm.model.Contig11.340.path1	99.6946	0.325263	6.67363	4.50237	2.17069	2.49552e-11	1.21821e-10	Up	0.286578	0.471999	0.292083	1.77451	2.12686	1.52396
evm.model.Contig11.350.path1	1344.19	0.143026	30.729	21.0396	4.39503	2.3333e-207	3.68143e-205	Up	2.88121	2.51738	2.14988	56.6811	63.0077	63.099
evm.model.Contig11.351.path1	5.83894	1.25111	-2.4729	0.117125	-3.09387	0.0134021	0.0256983	Down	0.309307	0.0800735	0.13544	0.0182584	0.0172017	0.0353333
evm.model.Contig11.357.path1	801.624	0.111332	11.4162	2.41327	1.27099	3.46907e-30	4.27117e-29	Up	7.10034	7.24211	6.56017	19.0715	19.8286	19.1426
evm.model.Contig11.359.path1	1583	0.121788	13.5374	3.13549	1.64869	9.40163e-42	1.67811e-40	Up	17.6856	18.2752	15.3879	65.0388	58.7226	61.3015
evm.model.Contig11.378.path1	721.554	0.207674	7.78936	3.06874	1.61765	6.73494e-15	4.20687e-14	Up	2.25607	1.59624	2.74392	7.57072	8.93166	6.8667
evm.model.Contig11.379.path1	28.3148	0.645861	3.61124	5.03627	2.33236	0.00030474	0.000761404	Up	1.43762	0.304505	1.80269	7.63768	8.24228	4.97155
evm.model.Contig11.381.path1	4627.89	0.115196	-12.7559	0.361125	-1.46943	2.88984e-37	4.49297e-36	Down	195.936	202.348	177.359	76.6272	74.6307	87.7679
evm.model.Contig11.382.path1	23.0268	0.667947	3.60297	5.3022	2.40659	0.000314605	0.000784671	Up	0.081041	0.472049	0.319378	1.8083	1.70365	1.74969
evm.model.Contig11.383.path1	14.4926	0.811163	3.67208	7.88249	2.97865	0.000240588	0.000610426	Up	0.135959	0.158387	0.0334879	1.04735	1.12284	0.768791
evm.model.Contig11.385.path1	2102.65	0.205242	22.0733	23.1088	4.53037	5.71015e-108	3.59486e-106	Up	0.605165	0.547105	0.453384	16.1122	10.7025	15.6969
evm.model.Contig11.388.path1	1783.2	0.246393	8.2421	4.0863	2.0308	1.69219e-16	1.15896e-15	Up	8.80955	11.5892	8.73557	31.0606	66.1337	40.823
evm.model.Contig11.393.path1	4374.66	0.0819696	29.2828	5.27912	2.4003	1.71911e-188	2.49662e-186	Up	25.6744	26.5053	25.0336	147.49	162.851	158.961
evm.model.Contig11.395.path1	274.664	0.269213	-14.052	0.0726453	-3.78299	7.48664e-45	1.46747e-43	Down	7.12046	4.62154	5.16685	0.44434	0.588336	0.383459
evm.model.Contig11.399.path1	44.8156	0.686171	-3.285	0.209632	-2.25407	0.00101984	0.00237275	Down	6.22385	4.28442	1.7281	0.901788	0.339839	1.68695
evm.model.Contig11.40.path1	2989.17	0.194633	26.8598	37.4737	5.22781	6.47565e-159	6.89657e-157	Up	1.18474	1.37127	0.918739	51.4987	40.4764	57.1064
evm.model.Contig11.400.path1	320.921	0.273374	7.44198	4.09664	2.03444	9.91902e-14	5.75681e-13	Up	1.25326	1.96142	1.44679	5.79736	10.0619	6.20815
evm.model.Contig11.403.path1	3446.25	0.130137	-9.45151	0.426319	-1.22999	3.33983e-21	2.8342e-20	Down	33.0505	31.1853	36.2531	13.6354	18.0931	17.6523
evm.model.Contig11.405.path1	90.8133	0.482844	2.95711	2.6904	1.42782	0.00310535	0.00668233	Up	4.44788	1.34007	5.21332	9.69658	15.4304	9.22462
evm.model.Contig11.413.path1	15.7426	0.829623	3.39309	7.03713	2.81499	0.000691083	0.00163921	Up	0.0251469	0.0878855	0.173429	1.01535	0.553811	0.749756
evm.model.Contig11.417.path1	185.171	0.382604	4.45977	3.26329	1.70633	8.20465e-06	2.46024e-05	Up	0.539041	1.12136	1.59325	4.92296	3.28902	3.9717
evm.model.Contig11.42.path1	4610.75	0.0931306	13.8128	2.43918	1.2864	2.13346e-43	4.04534e-42	Up	31.8421	31.1331	31.7295	90.677	83.5277	91.3949
evm.model.Contig11.425.path1	187.465	0.583319	-5.55339	0.105887	-3.2394	2.80183e-08	1.0676e-07	Down	4.3119	23.2674	6.49131	0.769704	1.58844	1.8087
evm.model.Contig11.430.path1	878.462	0.143282	18.053	6.00708	2.58666	7.47e-73	2.6892e-71	Up	6.60017	5.33403	5.87885	42.5953	44.4698	36.3571
evm.model.Contig11.431.path1	516.611	0.22373	15.0777	10.3628	3.37334	2.26946e-51	5.11529e-50	Up	3.88616	2.21742	4.37576	41.6713	42.6338	41.34
evm.model.Contig11.434.path1	180.051	0.31506	6.41412	4.05818	2.02083	1.41638e-10	6.56797e-10	Up	2.01367	1.48993	2.1448	10.4378	10.433	5.62328
evm.model.Contig11.53.path1	385.758	0.201983	7.47669	2.84843	1.51017	7.62179e-14	4.45796e-13	Up	4.99027	6.37911	4.43822	14.7033	17.9568	19.1077
evm.model.Contig11.61.path1	623.035	0.147529	17.5741	6.03219	2.59268	3.89035e-69	1.27811e-67	Up	1.68249	1.63931	1.949	11.7773	13.6476	11.2698
evm.model.Contig11.7.path1	2688.06	0.0845178	16.4286	2.61808	1.38851	1.1941e-60	3.35398e-59	Up	10.1096	10.9277	10.2948	31.0825	31.8715	31.4411
evm.model.Contig11.72.path1	249.746	0.186817	7.67116	2.70027	1.4331	1.70445e-14	1.03834e-13	Up	1.16709	0.967052	1.10128	3.55433	3.15116	3.35463
evm.model.Contig11.83.path1	2177.75	0.647676	-2.44523	0.333622	-1.58372	0.014476	0.0275672	Down	37.1168	103.461	24.1859	16.9415	28.404	18.3858
evm.model.Contig11.84.path1	708.245	0.721938	9.44048	112.63	6.81544	3.71064e-21	3.14469e-20	Up	0.60143	0.0667279	0.366817	52.2799	29.759	52.3227
evm.model.Contig110.108.path1	37.3506	0.59214	-2.52432	0.354841	-1.49475	0.0115921	0.0226075	Down	2.66644	1.55315	4.36094	1.69992	0.640615	1.15138
evm.model.Contig110.19.path1	93.3793	0.357616	-4.69043	0.312651	-1.67737	2.72636e-06	8.57567e-06	Down	2.02814	2.25816	3.16529	1.02982	0.610877	1.03335
evm.model.Contig110.29.path1	420.816	0.236043	10.4186	5.49928	2.45924	2.03869e-25	2.0877e-24	Up	0.811447	0.443715	0.82666	4.22887	4.35988	4.62528
evm.model.Contig110.56.path1	7.90678	1.29748	2.32558	8.09698	3.01738	0.020041	0.0370656	Up	0.390703	0	0.0962337	3.00976	0.880003	0.702947
evm.model.Contig110.77.path1	7.53701	1.57769	2.76563	20.5821	4.36332	0.00568129	0.0117544	Up	0.0512663	0	0.0505094	0.163418	1.95016	0.421657
evm.model.Contig111.13.path1	46.9433	0.730168	-2.65324	0.261103	-1.93731	0.00797242	0.0160453	Down	1.79816	0.889299	1.0028	0.0540743	0.356613	0.697623
evm.model.Contig111.17.path1	28.1401	0.652119	-2.85558	0.275061	-1.86218	0.00429584	0.00902678	Down	0.867043	0.4728	1.036	0.352827	0.0923352	0.303459
evm.model.Contig111.19.path1	1003.04	0.157275	-12.3694	0.259642	-1.9454	3.82609e-35	5.5819e-34	Down	25.6684	23.4649	30.9207	8.87176	7.54833	7.48686
evm.model.Contig111.20.path1	2556.35	0.20047	-23.4434	0.0384814	-4.6997	1.54458e-121	1.15437e-119	Down	78.9397	84.6002	75.4478	4.78842	3.04637	2.73548
evm.model.Contig111.21.path1	3751.94	0.129041	20.1815	6.08071	2.60424	1.42406e-90	7.33851e-89	Up	9.53811	12.5472	9.96868	70.7445	80.6872	73.0619
evm.model.Contig111.22.path1	3356.12	0.144901	18.8143	6.61711	2.7262	5.77061e-79	2.41798e-77	Up	7.48482	10.2556	7.77478	58.7675	70.2921	65.4244
evm.model.Contig111.3.path1	5886.7	0.123629	10.3816	2.43422	1.28346	3.00843e-25	3.05869e-24	Up	27.4531	22.3778	24.185	60.9406	70.6032	75.8791
evm.model.Contig111.33.path1	164.263	0.467703	5.51042	5.96797	2.57724	3.57982e-08	1.34956e-07	Up	0.579146	0.674683	0.519876	1.96917	7.54967	2.81833
evm.model.Contig111.34.path1	101.323	0.470049	4.87326	4.89284	2.29067	1.09769e-06	3.59798e-06	Up	0.894141	0.532394	0.567717	1.8579	6.12631	3.37066
evm.model.Contig111.35.path1	356.287	0.266321	8.35185	4.67274	2.22427	6.72022e-17	4.69058e-16	Up	2.53069	2.36321	2.47354	9.68882	19.0805	11.13
evm.model.Contig111.36.path1	1387.89	0.118154	15.2357	3.4826	1.80017	2.0483e-52	4.77687e-51	Up	4.08311	3.57518	4.24344	14.9538	17.7142	15.1462
evm.model.Contig111.40.path1	39.9647	0.541291	3.63067	3.9048	1.96525	0.000282687	0.000710471	Up	0.777587	1.08703	0.612885	1.98293	5.5007	3.67743
evm.model.Contig111.7.path1	140.909	0.462662	4.24218	3.8979	1.9627	2.21358e-05	6.37295e-05	Up	0.91677	0.418542	0.744559	1.48749	5.07232	2.87856
evm.model.Contig111.8.path1	292.559	0.231051	-4.45667	0.489807	-1.02972	8.32422e-06	2.49258e-05	Down	13.1564	20.9093	15.8808	8.05428	9.94307	10.167
evm.model.Contig112.27.path1	12.6767	0.925452	3.17672	7.67359	2.9399	0.00148951	0.00335907	Up	0.0377587	0.0439875	0	0.240721	0.236239	0.232919
evm.model.Contig112.46.path1	13.4508	1.03078	4.0137	17.5966	4.13723	5.97735e-05	0.000163682	Up	0.0362469	0.0844525	0.0357117	0.50068	1.30625	1.3043
evm.model.Contig113.17.path1	1819.02	0.180857	27.3197	30.7168	4.94095	2.47222e-164	2.77149e-162	Up	2.11718	1.94617	1.48296	53.1467	71.1654	71.8135
evm.model.Contig113.18.path1	84142	0.122777	-8.53349	0.483733	-1.04772	1.41993e-17	1.0264e-16	Down	10778.8	10522.8	11389	6933.67	5467.32	5763.68
evm.model.Contig113.2.path1	22.3811	0.580176	3.48721	4.06483	2.0232	0.000488082	0.00118116	Up	0.64551	0.469996	0.953969	3.25794	2.82706	3.65008
evm.model.Contig113.32.path1	254.628	0.225093	9.66755	4.51931	2.1761	4.14195e-22	3.67598e-21	Up	0.411546	0.375407	0.260113	1.91415	1.86944	1.65653
evm.model.Contig113.38.path1	306.837	0.221327	13.0877	7.44697	2.89665	3.874e-39	6.42983e-38	Up	0.64602	0.615755	0.810069	6.48983	5.0658	6.19898
evm.model.Contig113.40.path1	274.287	0.260869	13.6638	11.8307	3.56447	1.66965e-42	3.05266e-41	Up	1.4216	0.662446	1.12049	13.1827	15.3177	15.4925
evm.model.Contig113.42.path1	15453.5	0.118743	-28.9028	0.092654	-3.432	1.10004e-183	1.51167e-181	Down	938.491	1037.79	830.132	102.315	108.133	89.2147
evm.model.Contig113.45.path1	1008.42	0.276347	8.57309	5.16636	2.36915	1.00741e-17	7.3486e-17	Up	9.21734	3.60331	6.86681	39.1095	37.775	40.1528
evm.model.Contig113.46.path1	12178.3	0.0923833	-31.5368	0.132727	-2.91347	2.72441e-218	4.90395e-216	Down	207.094	239.062	237.493	34.6357	35.6403	34.1962
evm.model.Contig113.53.path1	3075.73	0.218501	11.7304	5.90978	2.56311	8.90249e-32	1.16572e-30	Up	15.6469	16.3636	12.2455	67.0087	128.92	106.515
evm.model.Contig113.59.path1	211.095	0.203371	10.8557	4.61947	2.20773	1.87431e-27	2.08293e-26	Up	2.12321	1.9238	1.70448	10.4444	10.6534	9.48609
evm.model.Contig113.61.path1	698.855	0.276986	7.74908	4.42718	2.14639	9.25613e-15	5.73405e-14	Up	7.49805	6.86078	7.24583	23.5958	55.9924	31.4259
evm.model.Contig113.80.path1	4513.95	0.0882566	11.826	2.06154	1.04372	2.8646e-32	3.79374e-31	Up	16.5971	17.5643	18.6044	39.2689	43.3524	42.6464
evm.model.Contig113.9.path1	29.2958	0.518966	5.01009	6.06315	2.60007	5.44056e-07	1.83361e-06	Up	0.281188	0.421166	0.277037	2.26215	2.33228	2.18883
evm.model.Contig114.1.path1	321.698	0.27218	7.42769	4.06053	2.02167	1.10513e-13	6.39943e-13	Up	1.20379	1.27382	1.24532	7.33337	3.89633	6.07466
evm.model.Contig114.11.path1	229.093	0.180051	6.99733	2.39476	1.25988	2.60878e-12	1.38112e-11	Up	1.09167	0.995287	1.02879	2.81581	2.77163	3.00107
evm.model.Contig114.17.path1	166.252	0.317832	6.15105	3.87716	1.955	7.6972e-10	3.34706e-09	Up	1.65157	1.84807	0.835002	7.15799	6.28688	5.83124
evm.model.Contig114.19.path1	268.799	0.901904	7.50907	109.323	6.77246	5.95499e-14	3.5039e-13	Up	0.318144	0.061771	0.365688	51.833	32.9093	10.1396
evm.model.Contig114.21.path1	1469.83	0.139817	11.3653	3.00854	1.58906	6.22507e-30	7.59125e-29	Up	38.9726	42.0951	35.8159	152.707	130.537	121.046
evm.model.Contig114.22.path1	10282.3	0.15137	-15.2424	0.202045	-2.30725	1.84841e-52	4.31859e-51	Down	775.602	851.497	689.825	213.016	159.909	164.851
evm.model.Contig114.23.path1	219.929	0.385084	7.09523	6.64497	2.73226	1.29135e-12	7.00189e-12	Up	1.62732	2.94449	1.26217	19.4248	15.9783	9.07723
evm.model.Contig114.24.path1	774.603	0.135269	-11.1601	0.351206	-1.50961	6.39251e-29	7.50195e-28	Down	16.752	18.0045	16.9154	7.26752	6.25959	7.33357
evm.model.Contig114.26.path1	75.9869	0.3016	-3.87309	0.445	-1.16812	0.000107463	0.00028535	Down	1.47785	1.53954	1.34403	0.845535	0.640125	0.745084
evm.model.Contig114.27.path1	50.5387	0.554414	2.3969	2.51207	1.32887	0.0165345	0.0310796	Up	1.16875	1.36155	0.453621	1.73107	4.50265	2.43962
evm.model.Contig114.45.path1	132.568	0.281104	4.47959	2.39368	1.25923	7.47854e-06	2.24937e-05	Up	0.496783	0.461609	0.390394	1.35105	0.959086	1.39239
evm.model.Contig114.50.path1	393.909	0.34132	6.90894	5.12715	2.35816	4.88278e-12	2.53357e-11	Up	6.06074	5.06411	4.5711	18.3867	50.5451	24.6235
evm.model.Contig114.51.path1	221.25	0.317693	3.40368	2.11598	1.08133	0.000664843	0.00158255	Up	4.07111	5.46905	5.67323	7.44337	17.0725	12.7451
evm.model.Contig114.54.path1	959.23	0.130588	16.1482	4.31323	2.10877	1.16937e-58	3.20011e-57	Up	4.16227	5.05649	4.21369	21.3421	22.1584	23.0844
evm.model.Contig114.56.path1	160779	0.159946	-55.1436	0.00221263	-8.82002	0	0	Down	12444.2	18091.6	17739.2	37.2472	41.4389	44.308
evm.model.Contig114.64.path1	128.943	0.296083	-4.59575	0.389387	-1.36072	4.31193e-06	1.32691e-05	Down	3.98005	4.29217	4.05573	1.20828	1.98073	2.33823
evm.model.Contig114.65.path1	305.06	0.234727	-6.50182	0.347202	-1.52615	7.93557e-11	3.74784e-10	Down	8.46045	13.7292	10.6089	4.05981	5.11636	3.95374
evm.model.Contig114.69.path1	1515.38	0.236646	-9.25698	0.219057	-2.19062	2.103e-20	1.73396e-19	Down	101.302	133.004	137.739	23.9135	26.4298	43.2726
evm.model.Contig114.70.path1	249.017	0.414489	3.02349	2.3837	1.2532	0.00249874	0.0054644	Up	7.23982	8.13714	6.53015	15.927	9.85034	33.8617
evm.model.Contig115.1.path1	146.333	0.436217	5.25613	4.90012	2.29282	1.47114e-07	5.25173e-07	Up	1.08847	1.68013	1.17964	4.13465	12.7757	5.56733
evm.model.Contig115.10.path1	52.7838	0.434398	2.52433	2.13845	1.09656	0.011592	0.0226075	Up	0.697456	1.27176	1.0158	1.61104	3.15702	2.58765
evm.model.Contig115.11.path1	129.281	0.332562	3.2144	2.09796	1.06899	0.00130716	0.00297993	Up	1.40034	0.75293	1.59193	2.64883	3.7433	2.70537
evm.model.Contig115.12.path1	130.874	0.336709	3.77219	2.41183	1.27013	0.000161822	0.000420513	Up	1.95872	1.24464	1.22806	3.72098	5.64466	3.01049
evm.model.Contig115.35.path1	235.866	0.211795	-8.80634	0.274496	-1.86514	1.293e-18	9.85365e-18	Down	10.388	11.3198	9.83218	2.5734	3.76815	3.63
evm.model.Contig115.40.path1	355.36	0.195015	13.7256	6.39387	2.67669	7.13503e-43	1.33508e-41	Up	1.56979	1.44268	1.87312	13.4179	11.8556	10.7415
evm.model.Contig115.46.path1	65.4768	0.421819	-2.4391	0.490098	-1.02886	0.0147239	0.0279778	Down	2.01295	2.54519	1.74137	1.40851	1.52358	0.630952
evm.model.Contig115.5.path1	159.717	0.446633	5.58858	5.64136	2.49604	2.2894e-08	8.78897e-08	Up	1.76435	2.96892	4.44234	11.1093	31.7263	17.3332
evm.model.Contig115.56.path1	3122.2	0.137056	16.5947	4.83795	2.2744	7.61856e-62	2.19786e-60	Up	6.34653	8.05252	5.91328	37.4967	40.2802	35.3856
evm.model.Contig115.57.path1	54.163	0.487427	6.17005	8.04139	3.00744	6.827e-10	2.98084e-09	Up	0.53024	0.154427	0.235085	2.98603	3.05208	2.56217
evm.model.Contig115.65.path1	60.1429	0.422611	5.95263	5.71856	2.51565	2.6386e-09	1.0952e-08	Up	0.586616	0.217441	0.577955	3.0032	3.20308	2.9881
evm.model.Contig115.67.path1	95.3611	0.329895	10.0071	9.8579	3.30128	1.41919e-23	1.34251e-22	Up	0.286064	0.333254	0.299456	3.79944	3.20369	3.38219
evm.model.Contig115.79.path1	276.396	0.177451	-6.77634	0.434532	-1.20247	1.23259e-11	6.17017e-11	Down	4.62544	4.22874	4.80833	2.02523	2.64935	2.17177
evm.model.Contig115.84.path1	218.926	0.187779	-7.86706	0.359169	-1.47727	3.63073e-15	2.30964e-14	Down	4.10917	4.31771	4.20727	1.541	2.00297	1.68434
evm.model.Contig116.13.path1	235.686	0.425952	5.58291	5.19835	2.37805	2.3653e-08	9.06674e-08	Up	2.80599	1.9419	1.42334	6.70095	21.2755	9.36862
evm.model.Contig116.16.path1	27.0471	1.29397	6.2563	273.517	8.09549	3.94224e-10	1.75363e-09	Up	0	0	0	4.56653	7.33336	5.92484
evm.model.Contig116.20.path1	376.549	1.19322	6.28444	180.862	7.49875	3.29036e-10	1.4734e-09	Up	0.785163	0	0.0703247	63.1769	57.2341	59.0746
evm.model.Contig116.25.path1	303.437	0.214358	9.29892	3.98145	1.9933	1.41879e-20	1.17894e-19	Up	1.79597	2.62556	1.8562	9.3357	10.8929	8.50815
evm.model.Contig116.27.path1	990.276	0.153469	7.73692	2.27738	1.18738	1.01852e-14	6.28219e-14	Up	2.45357	3.21209	2.84002	8.08227	6.84244	7.32969
evm.model.Contig116.3.path1	63.4128	0.437631	5.464	5.24598	2.39121	4.65533e-08	1.73455e-07	Up	0.400829	0.350213	0.434403	3.44978	1.90593	1.79261
evm.model.Contig116.31.path1	6197.49	0.129572	-13.0486	0.30977	-1.69073	6.47584e-39	1.06514e-37	Down	166.688	159.581	164.892	66.3914	50.751	57.5689
evm.model.Contig116.32.path1	8825.39	0.0719602	-13.9695	0.498186	-1.00525	2.3943e-44	4.62923e-43	Down	156.225	147.263	152.938	86.7057	87.2663	87.7015
evm.model.Contig116.36.path1	273.164	0.266382	5.97883	3.01603	1.59265	2.24745e-09	9.37721e-09	Up	3.6454	6.1771	3.36303	15.2823	16.9855	13.4582
evm.model.Contig116.47.path1	613.931	0.142164	7.03639	2.00044	1.00032	1.97289e-12	1.05661e-11	Up	5.97779	6.14242	7.02639	13.0269	15.9468	15.175
evm.model.Contig116.48.path1	192.829	0.240039	5.57018	2.52636	1.33706	2.54472e-08	9.72823e-08	Up	4.14411	6.13961	4.12731	12.6355	14.2941	14.8657
evm.model.Contig116.52.path1	281.757	0.214687	5.07699	2.12869	1.08997	3.83454e-07	1.31206e-06	Up	4.43274	6.40333	4.71668	13.6589	11.5668	12.7605
evm.model.Contig116.56.path1	2757.63	0.160131	10.7607	3.3015	1.72312	5.27844e-27	5.75093e-26	Up	19.9386	22.7047	19.6115	62.4615	97.5504	77.4312
evm.model.Contig116.65.path1	6523.28	0.155434	-7.33148	0.453897	-1.13956	2.27626e-13	1.28834e-12	Down	175.416	172.373	158.655	103.751	71.9118	88.0661
evm.model.Contig116.67.path1	1158.57	0.531276	3.74107	3.9656	1.98754	0.000183238	0.000473182	Up	7.33739	6.21657	6.64489	13.5608	53.7897	25.9683
evm.model.Contig116.71.path1	40.9736	0.545806	4.11133	4.73705	2.24399	3.93395e-05	0.000110133	Up	0.910842	0.265274	1.17783	4.96002	3.70417	4.27251
evm.model.Contig116.9.path1	25.139	0.641693	3.37029	4.4775	2.16269	0.000750883	0.00177315	Up	0.334386	1.26603	0.658898	4.97419	3.51473	3.00811
evm.model.Contig117.10.path1	6197.2	0.107853	-10.7541	0.447557	-1.15986	5.66915e-27	6.17136e-26	Down	88.1421	90.187	79.9587	47.4861	41.4381	43.9711
evm.model.Contig117.20.path1	17.1662	1.28516	4.33812	47.6751	5.57516	1.43707e-05	4.19981e-05	Up	0	0	0.037545	0.323928	0.839246	0.999055
evm.model.Contig117.24.path1	206.095	0.292473	3.7297	2.12998	1.09084	0.000191705	0.000493253	Up	1.31267	1.26555	1.7727	2.51298	4.90501	3.31573
evm.model.Contig117.25.path1	188.214	0.213852	8.76822	3.66828	1.8751	1.81517e-18	1.37022e-17	Up	0.380252	0.442979	0.421468	1.72276	1.98784	1.54747
evm.model.Contig117.3.path1	340.547	0.388614	5.85696	4.84364	2.27609	4.71428e-09	1.91022e-08	Up	7.66237	9.41773	6.85665	23.6032	77.8299	33.5345
evm.model.Contig117.5.path1	53.5584	0.484766	4.18359	4.07857	2.02806	2.86936e-05	8.16895e-05	Up	0.488379	0.787767	1.03636	4.79006	3.87352	2.20154
evm.model.Contig117.51.path1	612.603	0.200902	5.74536	2.22569	1.15425	9.17236e-09	3.64385e-08	Up	2.04552	1.84678	1.26415	4.74207	4.35593	4.10086
evm.model.Contig117.52.path1	86.9218	0.361404	3.71261	2.53459	1.34175	0.000205133	0.000525687	Up	1.26285	1.21532	1.46059	5.13397	3.79252	2.56846
evm.model.Contig117.55.path1	65.1267	0.771235	6.06751	25.6249	4.67948	1.2991e-09	5.5305e-09	Up	0.355752	0.0518047	0.219062	1.65376	10.6392	6.67495
evm.model.Contig117.60.path1	6585.1	0.115543	-11.8497	0.387119	-1.36915	2.15993e-32	2.88142e-31	Down	315.306	321.563	396.272	145.676	162.911	152.104
evm.model.Contig117.62.path1	160.679	0.279673	-9.69199	0.152768	-2.71058	3.26119e-22	2.90237e-21	Down	5.64719	6.44228	6.97209	1.44408	0.844448	1.06
evm.model.Contig117.63.path1	5158.36	0.471885	7.22238	10.6158	3.40814	5.10864e-13	2.84729e-12	Up	10.6944	8.76784	22.2613	164.673	138.271	205.052
evm.model.Contig117.69.path1	2902.67	0.0885651	-12.6503	0.459975	-1.12037	1.11507e-36	1.70871e-35	Down	71.4558	70.0648	64.3215	36.4175	37.558	35.0367
evm.model.Contig118.10.path1	3130.37	0.18197	22.8455	17.8421	4.15721	1.61834e-115	1.13018e-113	Up	8.40842	11.1903	6.83655	157.29	207.162	178.854
evm.model.Contig118.11.path1	39.0924	0.50405	4.88492	5.51074	2.46224	1.03468e-06	3.40105e-06	Up	0.473713	0.194773	0.301995	2.13179	1.64579	2.40648
evm.model.Contig118.17.path1	29.3679	0.651494	-3.02585	0.255019	-1.97132	0.00247935	0.00542477	Down	1.21562	0.755278	0.798446	0.107637	0.202815	0.499912
evm.model.Contig118.36.path1	467.15	0.356121	7.16056	5.85645	2.55003	8.0349e-13	4.42803e-12	Up	1.28464	1.92414	1.35607	10.7127	5.23578	14.5635
evm.model.Contig118.38.path1	207.221	0.24627	9.06145	4.69642	2.23156	1.28725e-19	1.0269e-18	Up	5.91175	5.57931	4.42365	22.502	33.56	30.0818
evm.model.Contig118.39.path1	354.03	0.183068	11.5577	4.33445	2.11585	6.74982e-31	8.64356e-30	Up	3.09003	4.07761	3.44853	15.7482	18.2585	18.8644
evm.model.Contig118.48.path1	129.822	0.441401	-10.5703	0.0393982	-4.66573	4.09317e-26	4.30187e-25	Down	9.45903	6.11724	10.6659	0.305722	0.216021	0.665581
evm.model.Contig118.49.path1	2204.78	0.159874	9.41555	2.83883	1.5053	4.7061e-21	3.98569e-20	Up	17.6101	16.1469	15.1795	43.2053	66.9065	50.415
evm.model.Contig118.51.path1	141.077	0.690081	-10.8999	0.00544125	-7.52185	1.15332e-27	1.29179e-26	Down	5.00432	4.48602	4.41233	0.0180248	0.0679263	0
evm.model.Contig119.39.path1	547.987	0.175522	11.8911	4.2491	2.08716	1.31596e-32	1.76289e-31	Up	3.53102	3.06122	3.41417	13.751	16.2762	18.9449
evm.model.Contig119.40.path1	4.25438	1.84474	2.38133	21.0088	4.39292	0.0172505	0.0322783	Up	0	0.109191	0	0.69714	0.187655	1.63818
evm.model.Contig119.56.path1	922.194	0.141205	-7.69876	0.470705	-1.08711	1.37398e-14	8.40566e-14	Down	17.5627	15.5141	17.5623	9.742	10.0365	7.69171
evm.model.Contig119.62.path1	1427.48	0.1677	-10.1656	0.306772	-1.70476	2.82499e-24	2.75388e-23	Down	41.049	38.6588	53.0289	16.5357	17.3699	13.0266
evm.model.Contig119.68.path1	479.281	0.148577	7.55526	2.1773	1.12254	4.18036e-14	2.48142e-13	Up	11.6933	11.2054	10.3314	29.0977	29.6792	24.548
evm.model.Contig12.118.path1	227.241	0.275257	13.3372	12.7389	3.67116	1.40593e-40	2.43796e-39	Up	0.349844	0.213481	0.237993	4.5315	3.98573	3.27991
evm.model.Contig12.12.path1	3921.67	0.141472	-18.4659	0.163526	-2.6124	3.88396e-76	1.49961e-74	Down	292.958	299.755	339.055	62.5779	49.3356	63.0321
evm.model.Contig12.133.path1	365.464	0.173547	10.5531	3.55898	1.83146	4.91487e-26	5.15698e-25	Up	2.70809	3.03884	3.57056	13.139	13.3354	11.7305
evm.model.Contig12.140.path1	405.326	0.178397	14.4098	5.94081	2.57066	4.4921e-47	9.21494e-46	Up	2.36003	1.62461	2.09619	13.545	14.8193	13.3817
evm.model.Contig12.144.path1	90.7675	0.410283	3.74696	2.90254	1.53732	0.000178988	0.00046305	Up	0.45878	0.48274	1.0644	2.65752	2.28149	1.78019
evm.model.Contig12.149.path1	3005.06	0.115834	19.3127	4.71439	2.23707	4.20057e-83	1.89694e-81	Up	6.07954	5.54746	6.11505	34.6752	29.5387	31.9353
evm.model.Contig12.162.path1	511.327	0.156733	19.2311	8.07882	3.01414	2.03347e-82	9.05495e-81	Up	0.66048	0.586536	0.533384	5.67758	5.47906	5.39338
evm.model.Contig12.163.path1	192.716	0.277648	4.59848	2.42294	1.27676	4.25575e-06	1.31057e-05	Up	2.48135	2.10778	3.89626	8.73353	7.71058	7.25465
evm.model.Contig12.169.path1	5745.34	0.113042	-19.2283	0.221654	-2.17362	2.14428e-82	9.51525e-81	Down	218.304	204.607	212.573	59.2065	48.8074	53.8379
evm.model.Contig12.174.path1	9561.04	0.251802	17.6077	21.6102	4.43364	2.15106e-69	7.0852e-68	Up	9.16024	8.46651	9.07827	230.148	132.026	297.697
evm.model.Contig12.177.path1	417.052	0.437583	13.3277	56.9643	5.83199	1.59682e-40	2.76149e-39	Up	0.421782	0.0786176	0.199466	9.2859	21.8543	15.6629
evm.model.Contig12.178.path1	1560.4	0.230638	-8.90666	0.24078	-2.05421	5.25922e-19	4.09835e-18	Down	187.384	178.686	142.455	38.1874	67.8646	35.8106
evm.model.Contig12.180.path1	23.198	0.656964	-2.20437	0.36648	-1.44819	0.0274981	0.0492055	Down	1.99388	2.50147	3.09777	1.22226	0.38384	1.57686
evm.model.Contig12.182.path1	240.318	0.28584	11.7163	10.1893	3.34898	1.05215e-31	1.3763e-30	Up	1.98457	1.81207	2.90648	25.5322	21.2088	31.9286
evm.model.Contig12.187.path1	15878	0.191853	-6.68166	0.411253	-1.2819	2.36244e-11	1.15634e-10	Down	906.693	540.966	592.225	338.39	291.529	333.517
evm.model.Contig12.192.path1	116.395	0.526195	9.29192	29.6377	4.88936	1.51537e-20	1.25731e-19	Up	0.421782	0.402022	0.0377777	6.96687	13.5112	8.71214
evm.model.Contig12.193.path1	30.0375	0.704288	4.43759	8.72611	3.12534	9.0973e-06	2.71644e-05	Up	0.0946857	0.882442	0.746302	3.72248	7.86715	5.64612
evm.model.Contig12.194.path1	43.4186	0.574404	-8.05462	0.0404812	-4.6266	7.97248e-16	5.27919e-15	Down	6.03148	6.93636	5.86625	0.328652	0.232223	0.318
evm.model.Contig12.197.path1	252.645	0.322735	-13.4456	0.0493998	-4.33935	3.26953e-41	5.73176e-40	Down	36.6125	43.0047	62.2067	1.7147	3.029	3.31826
evm.model.Contig12.199.path1	202.112	0.320053	-4.41869	0.375213	-1.41422	9.92987e-06	2.94919e-05	Down	18.7948	9.70827	22.2441	7.59876	7.33648	6.98789
evm.model.Contig12.201.path1	25.2787	0.775977	5.45865	18.8408	4.23579	4.7977e-08	1.78551e-07	Up	0.0446831	0.0694056	0	0.807122	0.73059	0.857527
evm.model.Contig12.203.path1	974.159	0.675415	-2.71502	0.280531	-1.83377	0.00662713	0.0135317	Down	71.0497	27.3719	15.1224	11.8043	15.7997	9.1899
evm.model.Contig12.207.path1	477.236	0.309854	-7.09598	0.217831	-2.19872	1.28434e-12	6.97276e-12	Down	65.3638	37.1988	53.6432	11.237	9.01572	18.7293
evm.model.Contig12.208.path1	204.325	0.55501	-8.98433	0.0315461	-4.9864	2.60313e-19	2.05105e-18	Down	21.6335	25.7678	14.989	0.171969	1.72817	0.388256
evm.model.Contig12.209.path1	66.1027	0.619874	3.64631	4.79077	2.26026	0.000266029	0.000671112	Up	1.95733	2.53357	0.357117	8.01088	5.95072	12.5212
evm.model.Contig12.210.path1	80.9595	0.511872	3.55124	3.52539	1.81778	0.00038342	0.000942456	Up	1.06881	0.848947	0.622244	1.44538	5.69007	3.27157
evm.model.Contig12.214.path1	15.1134	1.37109	-4.74156	0.0110402	-6.50109	2.12074e-06	6.76584e-06	Down	0.824022	1.41906	0.882452	0.0380678	0	0
evm.model.Contig12.220.path1	34.5113	0.857301	-6.38714	0.0224724	-5.4757	1.69021e-10	7.78973e-10	Down	5.43377	7.49877	3.54157	0.0888248	0.334736	0
evm.model.Contig12.223.path1	2.84404	2.04302	-2.48273	0.0297235	-5.07225	0.0130381	0.0250869	Down	0.92792	0.480441	0.30474	0	0	0
evm.model.Contig12.224.path1	217.928	1.23547	-5.63113	0.00804841	-6.95708	1.79028e-08	6.92279e-08	Down	55.4489	36.5164	50.9511	1.20238	0.11328	0
evm.model.Contig12.225.path1	4.2167	2.41556	-2.33302	0.0201156	-5.63554	0.019647	0.0364076	Down	0	1.87999	0.596231	0	0	0
evm.model.Contig12.226.path1	5.12653	1.84375	-2.66332	0.0332505	-4.91048	0.00773746	0.0156043	Down	0.0956619	1.44875	1.22524	0.101645	0	0
evm.model.Contig12.23.path1	114.6	0.308321	-5.58708	0.302999	-1.72261	2.30918e-08	8.86226e-08	Down	2.76329	3.6563	2.33597	1.23244	0.922062	0.894374
evm.model.Contig12.245.path1	345.765	0.267779	8.7472	5.07117	2.34232	2.18704e-18	1.64124e-17	Up	1.67865	1.77449	1.71512	13.5589	7.4218	9.04462
evm.model.Contig12.264.path1	1682.53	0.123343	19.3139	5.21344	2.38224	4.10718e-83	1.86134e-81	Up	6.10653	6.34553	5.53462	39.0515	34.2301	34.4889
evm.model.Contig12.277.path1	3664.19	0.107355	-21.4198	0.20313	-2.29952	8.73843e-102	5.05326e-100	Down	68.7783	80.9908	82.2927	18.2353	18.3035	17.7248
evm.model.Contig12.279.path1	7482.97	0.138475	-12.3247	0.306368	-1.70666	6.66954e-35	9.70805e-34	Down	213.736	214.174	190.293	83.2759	62.765	71.4359
evm.model.Contig12.280.path1	2765.23	0.168284	-6.74439	0.455343	-1.13497	1.53671e-11	7.60617e-11	Down	69.2059	52.8165	73.7633	38.1261	29.3502	34.8591
evm.model.Contig12.282.path1	793.042	0.139773	8.98223	2.38745	1.25547	2.65336e-19	2.08934e-18	Up	10.8257	12.5244	10.7642	32.7591	33.535	27.4659
evm.model.Contig12.291.path1	295.661	0.17965	7.58967	2.57306	1.36348	3.20715e-14	1.91979e-13	Up	3.94009	4.62332	5.23215	12.8022	14.3764	13.7082
evm.model.Contig12.307.path1	3.08796	1.84821	-2.24516	0.0563463	-4.14954	0.0247575	0.0448161	Down	0.592289	0.804994	0.291772	0	0	0.101489
evm.model.Contig12.312.path1	246.075	0.194229	-6.7108	0.405162	-1.30343	1.93565e-11	9.51812e-11	Down	6.22593	4.84857	6.36929	2.628	2.85156	2.66559
evm.model.Contig12.315.path1	4378.49	0.127689	-11.1934	0.371319	-1.42927	4.39358e-29	5.17988e-28	Down	188.594	145.258	181.184	77.5852	71.1874	71.1524
evm.model.Contig12.317.path1	137.58	0.256277	-4.76923	0.428615	-1.22224	1.84929e-06	5.93817e-06	Down	3.12903	4.14799	2.83479	1.70058	1.67417	1.60849
evm.model.Contig12.32.path1	11297.9	0.0864312	15.6409	2.55241	1.35186	3.83288e-55	9.66159e-54	Up	19.8521	18.5617	20.0428	53.2509	58.103	60.4016
evm.model.Contig12.329.path1	2627.97	0.206985	5.31879	2.1449	1.10091	1.04461e-07	3.77762e-07	Up	11.7593	17.9839	21.5251	37.0152	44.8035	44.8909
evm.model.Contig12.331.path1	11.3394	1.28257	3.84438	30.4992	4.9307	0.000120858	0.000319322	Up	0	0.127176	0.107555	3.01586	3.49701	1.57129
evm.model.Contig12.332.path1	16.8401	1.03462	4.32468	22.2294	4.4744	1.52754e-05	4.45401e-05	Up	0.0343674	0.0800735	0.03386	2.15449	0.722472	0.812666
evm.model.Contig12.346.path1	1443.96	0.128989	-8.3387	0.474474	-1.0756	7.51121e-17	5.23124e-16	Down	38.4147	35.8826	36.4734	20.5219	17.8409	22.0276
evm.model.Contig12.354.path1	3754.34	0.110498	32.068	11.6596	3.54344	1.23108e-225	2.38381e-223	Up	3.81531	4.33494	3.51368	49.5337	56.36	50.6471
evm.model.Contig12.357.path1	1728.29	0.128469	-7.93178	0.493462	-1.01899	2.1602e-15	1.39431e-14	Down	23.0945	19.7818	23.7736	11.0016	14.1851	12.7335
evm.model.Contig12.36.path1	68.0936	0.364405	5.95954	4.5055	2.17169	2.52947e-09	1.05162e-08	Up	0.243087	0.214831	0.148654	0.881748	1.26705	0.999674
evm.model.Contig12.360.path1	89878	0.186827	56.9533	1596.18	10.6404	0	0	Up	1.58058	0.914396	1.02757	2103.12	1965.24	2412.38
evm.model.Contig12.363.path1	870.734	0.317327	10.362	9.76865	3.28816	3.69007e-25	3.73981e-24	Up	8.22475	12.284	4.41527	102.797	72.2531	103.693
evm.model.Contig12.376.path1	1038.88	0.152584	11.1821	3.26303	1.70621	4.98923e-29	5.8713e-28	Up	3.65544	4.40177	4.4499	13.1181	17.6454	16.2885
evm.model.Contig12.383.path1	3.32903	1.8362	2.19908	16.4264	4.03795	0.0278723	0.0498333	Up	0	0	0.110147	0.712738	1.34298	0.344819
evm.model.Contig12.394.path1	1953.06	0.115617	21.6231	5.65686	2.5	1.08861e-103	6.53165e-102	Up	3.62052	4.11156	3.43234	22.5074	26.6087	23.6123
evm.model.Contig12.395.path1	45.0947	0.532145	3.67764	3.88264	1.95704	0.000235403	0.000597983	Up	0.706026	1.58624	0.447173	3.32224	4.08915	4.71815
evm.model.Contig12.401.path1	98.7528	0.407306	5.66423	4.94879	2.30708	1.47685e-08	5.75958e-08	Up	1.23487	1.10976	1.0776	4.23623	10.3132	5.1146
evm.model.Contig12.404.path1	62.2929	0.681244	-3.56707	0.18556	-2.43005	0.000360991	0.00089149	Down	3.5751	4.07127	4.67004	1.96337	0.402118	0.247792
evm.model.Contig12.60.path1	632.071	0.24506	-4.46193	0.468643	-1.09344	8.12255e-06	2.43677e-05	Down	14.3769	14.1868	13.3112	5.18644	10.9399	6.6112
evm.model.Contig120.51.path1	1146.53	0.12098	-11.8267	0.370925	-1.4308	2.84058e-32	3.76975e-31	Down	15.3616	15.8633	14.8189	6.83355	5.98494	6.81567
evm.model.Contig121.102.path1	31.846	1.01709	5.74922	57.5783	5.84745	8.96587e-09	3.56626e-08	Up	0.0181234	0.0422262	0	1.82941	1.28811	0.689414
evm.model.Contig121.104.path1	11.2224	1.4495	4.70857	113.383	6.82506	2.49462e-06	7.88945e-06	Up	0	0	0	3.72739	2.94527	1.86146
evm.model.Contig121.12.path1	25167.6	0.176356	18.2431	9.30031	3.21728	2.34716e-74	8.71998e-73	Up	98.6799	107.93	90.1922	758.212	1263.34	1166.34
evm.model.Contig121.17.path1	7125.86	0.229344	11.6939	6.41708	2.68192	1.37008e-31	1.78125e-30	Up	81.7793	112.494	91.6732	446.497	917.97	758.849
evm.model.Contig121.20.path1	50.7006	0.466526	4.89644	4.87133	2.28431	9.75896e-07	3.21608e-06	Up	0.26057	0.151777	0.313773	1.64582	1.55057	0.907862
evm.model.Contig121.40.path1	1570.51	0.158206	-23.15	0.0789742	-3.66247	1.45295e-118	1.04319e-116	Down	45.4105	55.4472	55.1789	5.46307	4.76088	3.96451
evm.model.Contig121.41.path1	22.6532	1.16754	-5.29529	0.0137685	-6.18248	1.18827e-07	4.27295e-07	Down	2.2495	1.68466	1.30603	0.042682	0	0.0412987
evm.model.Contig121.42.path1	2853.88	0.244888	-28.5217	0.00789621	-6.98462	6.30064e-179	8.05222e-177	Down	184.419	289.056	214.083	2.87386	1.62452	1.75399
evm.model.Contig121.48.path1	892.541	0.184826	-7.34444	0.390274	-1.35744	2.06619e-13	1.17359e-12	Down	55.1318	53.7574	47.7701	27.8021	18.4942	23.85
evm.model.Contig121.56.path1	34.0687	0.739711	2.73644	4.06759	2.02418	0.00621078	0.0127304	Up	0.0897987	0.767156	0.324401	1.9401	1.01879	2.49271
evm.model.Contig121.57.path1	3479.65	0.523581	3.21579	3.21257	1.68373	0.00130085	0.0029666	Up	50.0776	99.8714	31.0169	184.378	213.006	272.179
evm.model.Contig121.86.path1	7532.72	0.086119	12.2052	2.07211	1.0511	2.91648e-34	4.15525e-33	Up	44.0676	40.1682	38.3315	94.357	101.613	96.4912
evm.model.Contig122.26.path1	307.913	0.308069	4.28017	2.49422	1.31859	1.86749e-05	5.41682e-05	Up	2.25034	2.94522	1.95709	5.04785	10.3318	5.29841
evm.model.Contig122.43.path1	6280.28	0.104386	18.4209	3.7918	1.92288	8.92373e-76	3.4351e-74	Up	41.8774	36.5469	45.075	175.603	179.365	183.981
evm.model.Contig122.44.path1	6.5802	1.60126	2.52396	16.4671	4.04152	0.011604	0.0226237	Up	0	0.0777692	0	0.106398	0.601441	0.68633
evm.model.Contig122.58.path1	607.697	0.132131	10.1549	2.53463	1.34177	3.15214e-24	3.06811e-23	Up	6.9187	6.11614	7.37792	20.1515	19.963	19.4984
evm.model.Contig122.60.path1	140.834	0.287453	7.72233	4.6583	2.2198	1.1422e-14	7.00782e-14	Up	0.740925	0.575433	0.393961	3.16155	3.21404	2.79308
evm.model.Contig122.61.path1	7.78574	1.57408	3.3688	39.472	5.30276	0.000754964	0.0017818	Up	0.110467	0	0	1.76063	0.774077	3.06643
evm.model.Contig1226.1.path1	452.772	0.333394	6.71875	4.72393	2.23999	1.83293e-11	9.02344e-11	Up	7.04889	2.79069	2.87559	22.674	25.7444	20.8634
evm.model.Contig123.46.path1	596.198	0.206882	-11.572	0.190248	-2.39405	5.71218e-31	7.34424e-30	Down	7.55179	8.97666	9.91742	2.12374	1.48478	2.16649
evm.model.Contig123.54.path1	21.9499	0.622225	3.70916	4.95173	2.30793	0.000207946	0.000532149	Up	0.603525	0.263657	0.743269	2.40477	3.39839	3.49024
evm.model.Contig123.57.path1	261.96	0.316343	6.73218	4.37619	2.12968	1.67135e-11	8.2534e-11	Up	2.01899	2.30453	1.48686	6.43579	14.1477	8.84808
evm.model.Contig123.58.path1	67.8071	0.471924	4.10755	3.83294	1.93845	3.9988e-05	0.000111924	Up	0.482335	0.374601	1.01831	3.22144	3.24193	1.86549
evm.model.Contig124.24.path1	175.466	0.312725	3.76125	2.25987	1.17624	0.000169064	0.000438797	Up	1.53164	0.802938	1.67251	3.48542	4.13977	2.84756
evm.model.Contig124.37.path1	24.1738	0.729372	-3.31583	0.187053	-2.41848	0.000913704	0.0021375	Down	0.35312	1.05128	0.92775	0.0625341	0.176745	0.262199
evm.model.Contig124.39.path1	23.6136	0.705259	5.08578	12.0152	3.58679	3.66126e-07	1.25647e-06	Up	0.0708336	0.206296	0.104682	1.39238	1.55997	2.22114
evm.model.Contig124.41.path1	43.5074	0.53233	5.38255	7.28683	2.86529	7.34379e-08	2.68307e-07	Up	0.282902	0.0659141	0.222981	1.68334	1.90687	1.27976
evm.model.Contig124.44.path1	522.338	0.833705	2.92934	5.43471	2.4422	0.00339686	0.00725829	Up	3.38893	26.6018	8.18824	100.224	80.0463	58.8161
evm.model.Contig124.45.path1	41.2327	0.620163	6.76379	18.3112	4.19465	1.34427e-11	6.69257e-11	Up	0.0109813	0.0383784	0.0865534	1.05013	0.97836	0.858035
evm.model.Contig124.48.path1	1110.96	0.156888	-19.7504	0.116742	-3.09861	7.95209e-87	3.86417e-85	Down	89.0711	84.6063	93.2324	9.46907	14.6691	11.8069
evm.model.Contig124.49.path1	2475.38	0.251353	-18.3334	0.0410019	-4.60816	4.47753e-75	1.68799e-73	Down	145.703	143.289	102.565	7.0725	7.849	3.62462
evm.model.Contig124.50.path1	420.196	0.168679	-10.3006	0.299891	-1.73749	7.0022e-25	7.02418e-24	Down	13.6236	14.1757	12.0095	4.68329	5.19335	3.88104
evm.model.Contig124.54.path1	58.7441	0.546338	3.68931	4.04352	2.01561	0.000224861	0.00057257	Up	2.22066	1.29349	1.87532	3.8764	14.5288	7.0123
evm.model.Contig124.57.path1	24761.6	0.146622	-12.6028	0.277805	-1.84785	2.03651e-36	3.08738e-35	Down	2484.67	1901.83	2569.63	801.953	662.589	754.544
evm.model.Contig124.62.path1	247.856	0.414991	11.5101	27.4089	4.77657	1.17404e-30	1.48117e-29	Up	0.303089	0.597533	0.298615	10.9743	7.98194	18.289
evm.model.Contig124.64.path1	113.492	0.302747	11.4099	10.9609	3.45429	3.73372e-30	4.59259e-29	Up	0.379712	0.469996	0.467632	5.34584	5.63037	5.61176
evm.model.Contig125.19.path1	1135.18	0.138053	13.0847	3.49762	1.80638	4.02836e-39	6.67736e-38	Up	3.35393	3.8979	4.51603	15.0524	16.4675	15.8863
evm.model.Contig125.20.path1	756.133	0.157904	11.733	3.61172	1.85269	8.63517e-32	1.13303e-30	Up	3.26178	3.21022	4.28853	14.6638	14.4119	15.6687
evm.model.Contig1259.2.path1	11.8136	0.794203	2.70505	4.43324	2.14836	0.00682938	0.0139179	Up	0.0732954	0.0853864	0.0288853	0.26479	0.337512	0.346635
evm.model.Contig126.20.path1	471.816	0.288167	14.0946	16.698	4.0616	4.09811e-45	8.08238e-44	Up	0.76989	1.62857	0.778485	16.4685	21.4781	22.7044
evm.model.Contig126.21.path1	347.049	0.198583	14.543	7.40243	2.888	6.4691e-48	1.37106e-46	Up	0.76222	0.656317	0.57955	5.46677	5.2499	6.28617
evm.model.Contig126.22.path1	42.1367	0.540129	6.3233	10.6693	3.4154	2.56029e-10	1.16195e-09	Up	0.255391	0.264463	0.0838734	2.14076	2.24411	2.9466
evm.model.Contig126.23.path1	1308.95	0.288396	17.6938	34.3643	5.10284	4.67765e-70	1.56904e-68	Up	2.88823	2.64879	1.12007	69.1801	89.1368	104.434
evm.model.Contig126.26.path1	53.5142	0.418262	4.00458	3.19311	1.67496	6.21285e-05	0.000169913	Up	1.38791	0.73914	0.820454	4.38202	3.37418	3.09846
evm.model.Contig126.36.path1	2778.06	0.264627	14.4855	14.2535	3.83325	1.49697e-47	3.12092e-46	Up	15.8313	12.419	9.42136	126.067	271.222	223.935
evm.model.Contig126.37.path1	75.3688	0.408592	8.28021	10.4341	3.38323	1.22958e-16	8.48491e-16	Up	0.593619	0.327573	0.277037	5.21195	4.19096	5.01091
evm.model.Contig126.38.path1	11.6176	0.896465	2.56601	4.92572	2.30033	0.0102877	0.0202428	Up	0.0937293	0.163787	0.277037	1.29469	0.469138	1.25273
evm.model.Contig127.18.path1	1164.33	0.117962	13.0244	2.90065	1.53638	8.89394e-39	1.45724e-37	Up	10.0188	8.71452	10.55	32.115	32.2588	33.4418
evm.model.Contig127.20.path1	28.7315	0.758764	6.19113	25.949	4.69761	5.97332e-10	2.61435e-09	Up	0.0856542	0.0332613	0.0562597	1.57753	2.22934	1.5264
evm.model.Contig127.23.path1	653.776	0.224155	7.15831	3.04105	1.60457	8.16784e-13	4.49161e-12	Up	9.4841	11.4919	6.69083	35.457	35.1631	26.2425
evm.model.Contig127.35.path1	45.8272	1.24218	7.12912	463.249	8.85564	1.01012e-12	5.51918e-12	Up	0	0	0	2.67483	3.25259	3.09975
evm.model.Contig127.39.path1	7.79367	1.34452	2.81919	13.8369	3.79045	0.00481453	0.0100522	Up	0.0950089	0	0	0.504755	0.729165	0.325597
evm.model.Contig128.13.path1	96.8685	0.400618	6.63988	6.32058	2.66006	3.13944e-11	1.52324e-10	Up	0.271078	0.170044	0.0958733	1.51401	1.14807	1.23627
evm.model.Contig128.49.path1	29.8442	0.509406	2.50413	2.42103	1.27562	0.0122753	0.0237874	Up	0.209831	0.271606	0.114852	0.483068	0.595145	0.575276
evm.model.Contig128.52.path1	6326.57	0.122526	13.6371	3.18414	1.6709	2.40854e-42	4.37854e-41	Up	12.9006	13.9559	12.2303	40.1908	52.8485	50.4536
evm.model.Contig128.53.path1	536.465	0.165651	7.87527	2.47006	1.30454	3.40004e-15	2.16505e-14	Up	3.80652	4.03132	3.7377	9.99573	13.3689	9.63223
evm.model.Contig129.7.path1	19.519	0.700853	2.23039	2.95504	1.56318	0.0257214	0.0463703	Up	0.353868	0.114512	0.0968454	0.564	0.806877	0.565932
evm.model.Contig13.133.path1	10.5888	0.975124	-2.62914	0.169137	-2.56373	0.00856022	0.017137	Down	0.0987149	0.574996	0.369578	0.0629333	0.0790547	0.0608936
evm.model.Contig13.135.path1	11.8473	1.31396	2.78488	12.6337	3.65921	0.0053548	0.0111239	Up	0.213315	0	0.0525414	1.58659	0.160154	2.13827
evm.model.Contig13.136.path1	2903.27	0.126771	15.5845	3.9331	1.97567	9.27607e-55	2.32447e-53	Up	5.18617	4.31619	4.83419	23.9617	21.5725	19.3545
evm.model.Contig13.137.path1	1532.88	0.105238	17.6955	3.63573	1.86225	4.54289e-70	1.52785e-68	Up	3.11535	2.72584	2.76198	12.0995	11.9078	11.996
evm.model.Contig13.138.path1	350.89	0.210963	8.41858	3.42478	1.77601	3.81066e-17	2.6921e-16	Up	4.22204	3.27	3.24548	15.8492	15.2338	11.3049
evm.model.Contig13.141.path1	700.688	0.301972	3.90987	2.26682	1.18067	9.23467e-05	0.000247783	Up	14.3317	26.7701	19.7204	75.3146	41.4354	41.3067
evm.model.Contig13.162.path1	994.355	0.113461	-11.0809	0.418339	-1.25725	1.55242e-28	1.79709e-27	Down	28.7655	25.8263	27.9831	13.5247	12.742	13.4804
evm.model.Contig13.165.path1	118.845	0.316742	-5.02437	0.331843	-1.59143	5.05092e-07	1.70905e-06	Down	26.0636	27.8196	17.2089	7.68465	8.19611	11.2235
evm.model.Contig13.180.path1	7.68403	1.54138	-4.22048	0.0110074	-6.50538	2.43781e-05	6.9792e-05	Down	1.03102	1.41948	1.75456	0	0	0
evm.model.Contig13.203.path1	38.6014	0.546042	-6.49664	0.0855294	-3.54744	8.21361e-11	3.87057e-10	Down	7.42336	5.69978	4.40488	0.448161	0.844448	0.433636
evm.model.Contig13.215.path1	3.47341	1.85765	2.20473	17.0964	4.09562	0.0274727	0.0491739	Up	0.0374161	0	0	0.516831	0.112366	0.192339
evm.model.Contig13.268.path1	106.806	0.379981	7.76817	7.73691	2.95176	7.96276e-15	4.94962e-14	Up	1.31422	0.695918	0.823976	7.40524	11.6012	6.46918
evm.model.Contig13.302.path1	346.654	0.195067	12.6055	5.49802	2.45891	1.97043e-36	2.99431e-35	Up	6.11584	8.27123	7.54925	39.961	49.0483	49.6513
evm.model.Contig13.429.path1	14.2642	0.736667	3.4047	5.68883	2.50813	0.000662359	0.00157722	Up	0.137981	0.120557	0.169929	0.769704	1.24313	0.815687
evm.model.Contig13.459.path1	1080.65	0.148711	20.7808	8.51688	3.09033	6.45668e-96	3.4817e-94	Up	8.3446	7.5825	6.21538	71.2867	68.9318	76.5258
evm.model.Contig13.471.path1	9530.29	0.0851805	-19.0245	0.325219	-1.62051	1.0695e-80	4.60209e-79	Down	266.859	243.944	253.293	99.6394	94.7106	91.5652
evm.model.Contig13.495.path1	1006.4	0.160713	9.3793	2.84293	1.50738	6.6415e-21	5.59146e-20	Up	21.1309	24.9912	24.1227	87.8574	66.8159	74.6197
evm.model.Contig13.496.path1	736.152	0.151966	10.6277	3.0632	1.61504	2.21612e-26	2.3641e-25	Up	21.6116	23.7121	18.0485	79.3853	72.094	71.5807
evm.model.Contig13.507.path1	37.7057	0.65714	2.78389	3.55391	1.82941	0.00537108	0.0111559	Up	0.261386	1.10383	0.225336	2.083	1.89703	2.45218
evm.model.Contig13.518.path1	15.1938	0.822042	-2.75363	0.208252	-2.2636	0.00589391	0.0121412	Down	4.08285	3.17091	1.82844	0.394382	0.371557	1.3992
evm.model.Contig13.519.path1	985.643	0.119407	-13.1733	0.336112	-1.57298	1.24981e-39	2.11837e-38	Down	23.2555	22.1364	25.3555	8.60311	9.0752	9.69196
evm.model.Contig13.521.path1	1399.1	0.123043	14.3874	3.41117	1.77027	6.21288e-47	1.26838e-45	Up	36.1624	33.1092	28.9416	132.174	126.276	126.909
evm.model.Contig13.526.path1	1479.15	0.152526	7.3403	2.17285	1.11959	2.13116e-13	1.20889e-12	Up	11.1975	13.7203	15.5593	31.5379	32.8983	36.7534
evm.model.Contig13.528.path1	121.038	0.322741	5.74251	3.61337	1.85334	9.32808e-09	3.70341e-08	Up	0.825751	0.89675	0.427464	2.76603	3.26443	2.89222
evm.model.Contig130.25.path1	2210.64	0.148533	17.5457	6.0886	2.60611	6.41366e-69	2.09633e-67	Up	20.8857	14.8767	18.549	117.49	145.576	118.59
evm.model.Contig130.27.path1	6548.59	0.263568	8.92642	5.10788	2.35272	4.39999e-19	3.45193e-18	Up	4.91575	6.70489	4.01834	20.4785	45.0962	27.1118
evm.model.Contig130.32.path1	7817.5	0.096128	-16.8431	0.325541	-1.61909	1.17987e-63	3.53132e-62	Down	235.601	239.788	271.254	92.5139	91.1747	95.9349
evm.model.Contig130.33.path1	872.106	0.123977	-10.9939	0.388774	-1.363	4.08733e-28	4.65148e-27	Down	5.09824	4.80388	5.11576	1.95363	2.40627	2.36605
evm.model.Contig130.38.path1	2974.36	0.2083	15.8899	9.91671	3.30986	7.44721e-57	1.96643e-55	Up	4.83121	8.08352	8.85904	75.1536	94.7662	79.1482
evm.model.Contig130.8.path1	54.9377	0.448262	6.34843	7.18883	2.84576	2.17527e-10	9.94276e-10	Up	0.721716	0.960882	0.35553	4.98455	6.55385	5.194
evm.model.Contig131.18.path1	565.12	0.196294	13.0973	5.94186	2.57091	3.41223e-39	5.67078e-38	Up	1.12909	1.53766	1.12025	8.87951	9.90182	7.11208
evm.model.Contig131.25.path1	870.181	0.166709	6.90072	2.21977	1.15041	5.17411e-12	2.67496e-11	Up	13.6425	17.4856	14.788	41.6635	43.6201	32.1489
evm.model.Contig131.26.path1	407.296	0.173217	9.4627	3.11471	1.6391	3.00105e-21	2.55519e-20	Up	1.21713	0.878062	1.12765	3.92721	4.07997	3.57606
evm.model.Contig131.30.path1	257.442	0.4415	5.18524	4.88812	2.28928	2.15738e-07	7.5787e-07	Up	2.36651	3.01082	2.577	6.2532	26.994	12.0691
evm.model.Contig131.31.path1	103.703	0.496955	4.17928	4.21904	2.07691	2.92434e-05	8.30883e-05	Up	1.67026	1.72959	0.914221	3.27337	12.0013	5.87664
evm.model.Contig131.32.path1	240.079	0.37589	4.0743	2.89084	1.53149	4.61532e-05	0.000128086	Up	4.05535	3.96364	4.36794	8.54494	23.7384	9.39866
evm.model.Contig131.38.path1	157.641	0.265998	5.48687	2.75012	1.4595	4.09128e-08	1.53288e-07	Up	1.92124	1.66673	1.42973	5.99391	5.87207	4.03453
evm.model.Contig131.4.path1	14814.9	0.579221	15.6901	544.207	9.08801	1.76883e-55	4.51211e-54	Up	1.1236	0.455929	0.422905	402.726	272.854	572.192
evm.model.Contig131.42.path1	118.542	0.399935	3.69599	2.78592	1.47815	0.000219035	0.000558626	Up	0.607931	1.00468	0.975045	1.63742	4.20337	2.5146
evm.model.Contig131.43.path1	173.781	0.232543	-5.69446	0.399368	-1.32421	1.2376e-08	4.8726e-08	Down	4.15415	3.68984	3.70079	1.80956	2.13502	1.37454
evm.model.Contig131.5.path1	4537.05	0.276554	24.0595	100.688	6.65375	6.64681e-128	5.30914e-126	Up	1.86602	1.24502	1.30364	181.473	105.252	222.263
evm.model.Contig131.52.path1	2729.99	0.0939041	13.1817	2.35842	1.23782	1.11781e-39	1.89717e-38	Up	9.53233	10.5438	9.23344	26.279	27.6134	25.6812
evm.model.Contig131.58.path1	91.3251	0.373649	-3.59278	0.394354	-1.34244	0.000327169	0.000814258	Down	4.3082	4.43979	7.10153	1.54055	2.86132	2.81089
evm.model.Contig131.6.path1	373.751	0.280482	18.0787	33.6086	5.07076	4.68756e-73	1.69708e-71	Up	0.440555	0.769846	0.542564	26.5359	21.3066	19.2215
evm.model.Contig131.60.path1	8545.31	0.244335	-26.3812	0.0114711	-6.44585	2.25117e-153	2.3582e-151	Down	321.591	298.296	247.065	2.29683	3.78242	5.36625
evm.model.Contig131.7.path1	10303.9	0.256285	35.8417	582.324	9.18568	2.4787e-281	7.36692e-279	Up	1.31042	1.56785	0.80256	906.1	599.703	931.606
evm.model.Contig131.74.path1	348.803	0.175452	6.53557	2.21404	1.14668	6.33656e-11	3.01606e-10	Up	4.11839	3.68294	3.03057	9.42377	9.44288	8.73182
evm.model.Contig131.8.path1	1011.59	0.241534	24.5687	61.1452	5.93417	2.73099e-133	2.29619e-131	Up	0.40284	0.45311	0.465322	36.8995	32.3027	23.7357
evm.model.Contig132.11.path1	20444.4	0.125338	-17.658	0.215654	-2.21321	8.83221e-70	2.95486e-68	Down	269.574	225.69	203.61	60.8736	56.4388	56.0328
evm.model.Contig132.30.path1	2470.17	0.130534	8.024	2.06681	1.0474	1.02359e-15	6.73265e-15	Up	50.7646	48.7747	50.4235	131.054	103.423	121.463
evm.model.Contig132.31.path1	671.036	0.287228	8.19836	5.11523	2.3548	2.43686e-16	1.65303e-15	Up	3.69842	5.32775	3.72218	16.9021	37.4808	21.2197
evm.model.Contig132.32.path1	246.467	0.362892	6.75253	5.46583	2.45044	1.4529e-11	7.2165e-11	Up	1.36825	2.81116	1.37256	8.32643	16.7599	9.97479
evm.model.Contig132.92.path1	1170.55	0.210808	-5.21471	0.466742	-1.0993	1.84105e-07	6.51583e-07	Down	45.2702	61.8788	51.7946	23.4527	38.6583	23.7448
evm.model.Contig132.94.path1	14.5825	0.792907	2.51154	3.97627	1.99142	0.0120207	0.0233543	Up	0.206204	0.960882	0.60948	3.28652	1.75457	2.968
evm.model.Contig133.13.path1	9516.59	0.10114	-15.7428	0.331661	-1.59222	7.69777e-56	1.98342e-54	Down	267.596	290.686	323.747	114.317	111.784	110.525
evm.model.Contig133.17.path1	62.3122	0.433781	-5.37851	0.198458	-2.3331	7.51044e-08	2.74003e-07	Down	8.65364	13.1177	9.86125	3.43422	2.40051	1.39348
evm.model.Contig133.27.path1	207.777	0.193934	-7.82355	0.34935	-1.51726	5.13545e-15	3.24104e-14	Down	13.353	14.5011	12.8437	5.05001	5.3468	5.95668
evm.model.Contig133.3.path1	80.4962	0.482251	6.61006	9.11165	3.18771	3.84152e-11	1.85472e-10	Up	0.237928	0.224382	0.0669759	2.22713	2.04152	1.25802
evm.model.Contig133.4.path1	630.386	0.190016	17.4909	10.0113	3.32356	1.68095e-68	5.45241e-67	Up	1.96875	1.60209	1.26935	20.1652	17.52	18.0084
evm.model.Contig134.14.path1	693.662	0.158073	9.63316	2.87337	1.52274	5.79184e-22	5.09777e-21	Up	6.41647	7.84294	6.39954	24.1874	24.5465	19.5874
evm.model.Contig134.18.path1	6528.87	0.077584	-14.4056	0.460844	-1.11765	4.76815e-47	9.76554e-46	Down	111.467	110.27	116.018	55.7058	63.0792	60.4998
evm.model.Contig134.19.path1	333.096	0.315971	3.86223	2.33004	1.22035	0.000112359	0.000297914	Up	1.96527	1.8732	2.68435	3.40516	8.39468	5.82043
evm.model.Contig134.22.path1	38.8229	0.614228	-3.85032	0.194121	-2.36497	0.000117964	0.000312127	Down	8.30244	7.68073	7.21753	1.42704	3.30001	0.502105
evm.model.Contig134.28.path1	382.241	0.220465	11.428	5.73373	2.51947	3.02933e-30	3.73334e-29	Up	1.43207	1.447	1.95802	11.4743	8.82082	11.5832
evm.model.Contig134.29.path1	117.643	0.331913	5.91918	3.90319	1.96465	3.23558e-09	1.33218e-08	Up	1.33174	2.45225	2.24323	10.9551	7.78377	8.21499
evm.model.Contig134.30.path1	135.705	0.519021	4.59436	5.22188	2.38457	4.34083e-06	1.33452e-05	Up	0.824348	0.12312	0.395676	2.21222	2.95172	2.94458
evm.model.Contig134.33.path1	168.15	0.2937	7.90527	4.99949	2.32178	2.67345e-15	1.71865e-14	Up	0.823782	0.561319	1.14852	5.26833	4.41885	4.93779
evm.model.Contig134.39.path1	4.35147	1.80352	3.02791	44.045	5.46091	0.00246249	0.00539157	Up	0	0	0	0.465073	1.4021	0.719999
evm.model.Contig134.40.path1	34.8532	1.31156	6.45021	352.106	8.45986	1.11696e-10	5.22503e-10	Up	0	0	0	9.85955	6.65998	3.96
evm.model.Contig134.42.path1	270.059	0.265219	-6.03572	0.329697	-1.60079	1.5826e-09	6.67513e-09	Down	36.1447	40.6659	27.949	13.6156	9.73125	16.2634
evm.model.Contig134.43.path1	5.51373	1.85748	-3.24469	0.0153359	-6.02695	0.00117579	0.00270409	Down	0.183747	0.96326	1.81034	0	0	0
evm.model.Contig134.44.path1	1641.81	0.211578	19.968	18.6975	4.22478	1.04641e-88	5.20357e-87	Up	17.7779	13.8407	10.5947	355.681	256.01	294.046
evm.model.Contig134.45.path1	34.7758	1.38647	6.10073	351.761	8.45845	1.05585e-09	4.53876e-09	Up	0	0	0	4.74374	13.2323	2.79
evm.model.Contig134.46.path1	38.1706	1.9568	2.53853	31.2851	4.96741	0.0111319	0.0217874	Up	0	0.606164	0	12.071	0.954936	8.20261
evm.model.Contig134.5.path1	7942.43	0.116547	-8.87793	0.488119	-1.03469	6.81171e-19	5.2888e-18	Down	89.4953	104.583	85.8022	56.0744	50.8058	50.2766
evm.model.Contig134.51.path1	16.007	1.34356	4.7337	82.1406	6.36002	2.20468e-06	7.0159e-06	Up	0.103102	0	0	4.27247	3.50915	3.18
evm.model.Contig134.54.path1	163.756	1.23398	8.66481	1654.48	10.6922	4.52269e-18	3.3449e-17	Up	0	0	0	34.3702	19.3592	41.1022
evm.model.Contig134.55.path1	2564.57	1.04255	11.2676	3437.36	11.7471	1.89618e-29	2.27328e-28	Up	0	0.423918	0	670.546	344.054	543.593
evm.model.Contig134.57.path1	184.082	1.03054	-4.41843	0.0425885	-4.55339	9.94185e-06	2.95207e-05	Down	35.6517	37.5502	52.688	2.07569	0.122223	3.89131
evm.model.Contig134.63.path1	111.182	0.747394	2.74239	4.14003	2.04964	0.00609947	0.0125263	Up	9.942	0.992748	1.02617	16.0972	15.5447	25.2128
evm.model.Contig134.64.path1	48.1472	0.625957	5.45692	10.6723	3.4158	4.84453e-08	1.80154e-07	Up	0.0562376	0.524117	0.775702	6.63279	5.17928	4.79891
evm.model.Contig134.65.path1	14.5642	0.887493	2.34845	4.24049	2.08423	0.0188519	0.0350236	Up	0.0648895	0.680345	0.319658	1.17211	2.66326	1.33426
evm.model.Contig134.70.path1	1250.2	0.143039	22.9686	9.74999	3.2854	9.6122e-117	6.86279e-115	Up	4.89409	3.9682	4.4168	53.9779	51.3634	43.896
evm.model.Contig134.72.path1	230.571	0.33259	8.54634	7.17227	2.84243	1.2705e-17	9.21506e-17	Up	0.462626	0.269471	0.72752	4.65091	4.07893	3.37513
evm.model.Contig135.14.path1	87.7008	0.325849	-7.64615	0.177822	-2.49149	2.07079e-14	1.25544e-13	Down	5.07848	4.34588	4.20047	0.999278	0.690393	1.09581
evm.model.Contig135.34.path1	42.9409	0.433529	-3.71572	0.3274	-1.61087	0.000202624	0.000519988	Down	6.77131	6.28144	10.6247	3.19769	2.63605	3.09405
evm.model.Contig136.2.path1	32.6347	0.501482	2.37541	2.28346	1.19122	0.0175297	0.0327576	Up	2.51084	2.54351	1.29066	6.95968	4.80838	4.82611
evm.model.Contig136.22.path1	13.9194	0.748697	3.68794	6.77936	2.76115	0.000226077	0.00057532	Up	0.0548254	0.0479022	0.040512	0.393217	0.356739	0.366381
evm.model.Contig136.24.path1	68.9135	0.373105	3.16372	2.2664	1.1804	0.00155765	0.00349979	Up	0.707599	0.786857	0.491176	1.29866	2.26991	1.62031
evm.model.Contig136.25.path1	1354.73	0.14323	-12.1755	0.298562	-1.7439	4.19927e-34	5.96296e-33	Down	32.1542	32.962	30.8414	12.8727	10.4717	9.60478
evm.model.Contig136.26.path1	336.276	0.183084	5.56721	2.02689	1.01927	2.58843e-08	9.88943e-08	Up	4.15699	4.24257	3.13297	8.3243	9.26521	9.29647
evm.model.Contig136.3.path1	1317.11	0.10382	13.8057	2.70066	1.43331	2.35382e-43	4.44997e-42	Up	16.0584	16.3198	14.4456	46.2824	50.8185	48.4641
evm.model.Contig136.32.path1	9806.74	0.108661	10.6065	2.22301	1.15251	2.78095e-26	2.94697e-25	Up	32.3408	35.6656	30.8817	91.569	83.0375	78.2943
evm.model.Contig136.36.path1	883.52	0.156573	9.60675	2.83659	1.50416	7.48743e-22	6.5451e-21	Up	12.4799	14.6413	12.3825	36.1621	44.5339	48.2736
evm.model.Contig136.37.path1	98.3366	0.430916	3.38181	2.74589	1.45727	0.000720108	0.0017052	Up	1.87729	1.12473	1.10975	2.42214	6.60426	4.08069
evm.model.Contig136.38.path1	191.849	0.294905	5.07963	2.82452	1.49801	3.78165e-07	1.29564e-06	Up	2.60893	2.38132	2.88841	6.77308	12.3583	6.66417
evm.model.Contig136.39.path1	276.129	0.315613	5.96075	3.68405	1.88129	2.51085e-09	1.04421e-08	Up	3.95375	2.97664	2.33192	8.48778	18.3355	12.6923
evm.model.Contig136.4.path1	12.3881	1.40449	-4.42196	0.0135028	-6.2106	9.7809e-06	2.90833e-05	Down	1.48467	2.42142	1.38962	0.0788764	0	0
evm.model.Contig136.5.path1	1022.06	0.227409	-16.5585	0.0735282	-3.76556	1.39034e-61	3.98398e-60	Down	50.208	38.0392	51.2458	2.90457	5.52314	3.42924
evm.model.Contig136.6.path1	150953	0.149731	-68.4372	0.000822813	-10.2471	0	0	Down	12205.8	17347	13898	13.1635	14.4275	13.5996
evm.model.Contig136.7.path1	15380.8	0.17105	-45.4977	0.0045422	-7.78239	0	0	Down	1227.87	1545.43	1436.95	5.35519	9.14747	7.55451
evm.model.Contig136.9.path1	42.2087	0.424528	3.51676	2.81466	1.49296	0.000436848	0.00106422	Up	1.1599	0.792106	0.630497	3.01736	2.76265	2.5906
evm.model.Contig1368.2.path1	6.25756	1.58993	3.12739	31.3921	4.97233	0.00176365	0.00393971	Up	0	0.0603906	0	0.771138	0.363254	0.959329
evm.model.Contig137.11.path1	170.148	0.386394	4.31842	3.17908	1.66861	1.57153e-05	4.57708e-05	Up	1.13354	0.660265	1.33757	2.25481	5.63405	3.67236
evm.model.Contig137.13.path1	92.0552	0.388817	8.4339	9.70847	3.27924	3.3434e-17	2.36855e-16	Up	0.249914	0.242617	0.205187	2.05059	2.23768	3.48293
evm.model.Contig137.15.path1	218.913	0.464208	12.8755	62.9828	5.97689	6.18771e-38	9.84794e-37	Up	0.316336	0.49136	0.259722	36.245	18.6834	21.0313
evm.model.Contig137.18.path1	630.348	0.211605	9.20836	3.85981	1.94853	3.31153e-20	2.71465e-19	Up	1.48839	1.86035	2.52041	8.06391	8.31114	9.69142
evm.model.Contig137.23.path1	1064.03	0.16837	-10.486	0.294118	-1.76553	1.00173e-25	1.03577e-24	Down	28.9937	21.6907	22.3609	8.00078	7.43114	9.25849
evm.model.Contig137.38.path1	8.03273	1.50935	-4.35259	0.0105282	-6.5696	1.34538e-05	3.949e-05	Down	1.90343	1.80165	1.87532	0	0	0
evm.model.Contig137.42.path1	148691	0.159422	-51.9625	0.00320826	-8.28399	0	0	Down	4224.56	4754.55	4770.84	20.023	13.4721	17.1197
evm.model.Contig138.14.path1	16.8764	0.924844	2.21007	4.12378	2.04397	0.0271006	0.0485826	Up	0.440369	0.0366438	0.123962	1.504	0.881661	0.485084
evm.model.Contig138.21.path1	69.296	2.08207	3.18626	99.3211	6.63403	0.00144125	0.0032606	Up	0.123723	0	0	12.4559	1.02178	0.5724
evm.model.Contig138.30.path1	1152.76	0.130316	13.229	3.30342	1.72396	5.96563e-40	1.01926e-38	Up	8.11514	8.50458	9.38796	30.0557	32.5612	36.2622
evm.model.Contig138.34.path1	62.609	0.69184	-7.88054	0.0228435	-5.45207	3.2596e-15	2.07666e-14	Down	8.99369	9.39631	7.10279	0.606741	0.0714533	0
evm.model.Contig138.35.path1	397.836	0.260133	-19.994	0.0271839	-5.20111	6.20542e-89	3.12226e-87	Down	7.33822	8.13797	6.07498	0.172145	0.295745	0.205758
evm.model.Contig138.37.path1	104.356	0.245917	5.0221	2.35384	1.23502	5.11082e-07	1.72794e-06	Up	0.544802	0.532307	0.519443	1.45652	1.46899	1.40028
evm.model.Contig138.6.path1	1507.92	1.44226	7.16611	1291.99	10.3354	7.71565e-13	4.26272e-12	Up	0	0.131029	0	55.7114	43.2545	89.9265
evm.model.Contig139.10.path1	32.7593	0.650052	-3.2402	0.232242	-2.1063	0.00119447	0.00274446	Down	1.58723	0.474119	1.10268	0.216218	0.46852	0.167368
evm.model.Contig139.11.path1	29.341	0.731625	-2.41384	0.294017	-1.76603	0.0157852	0.0297896	Down	0.440555	1.0425	0.339103	0.0585136	0.261854	0.29724
evm.model.Contig139.12.path1	83.2743	0.564807	-6.30551	0.0847059	-3.56139	2.87247e-10	1.29489e-09	Down	14.9847	3.94416	9.20398	1.19913	0.502104	1.03135
evm.model.Contig139.13.path1	127.726	0.636725	-6.55136	0.0554983	-4.17141	5.70167e-11	2.72401e-10	Down	36.6236	7.75728	21.0483	2.06363	0.370323	1.71149
evm.model.Contig139.14.path1	104.612	0.649828	10.1454	96.5218	6.59278	3.47239e-24	3.36956e-23	Up	0	0.205903	0.348274	19.1557	20.4356	21.8966
evm.model.Contig139.15.path1	238.859	0.520137	13.2995	120.89	6.91755	2.33055e-40	4.01407e-39	Up	0.390703	0.227577	0.481169	42.4479	43.3157	69.3909
evm.model.Contig139.18.path1	404.667	0.428977	-4.41945	0.268717	-1.89584	9.89517e-06	2.94094e-05	Down	3.98389	1.12311	1.50158	0.903855	0.571244	0.561176
evm.model.Contig139.29.path1	48.3469	0.996301	-5.47312	0.0228307	-5.45288	4.42174e-08	1.65219e-07	Down	7.33356	0.464943	5.9965	0.106017	0.0499405	0.205161
evm.model.Contig139.4.path1	102.69	0.471058	6.90863	9.54247	3.25436	4.89371e-12	2.53718e-11	Up	0.218505	0.339401	0.272687	4.76725	2.6394	1.66238
evm.model.Contig139.40.path1	61.6163	0.553633	-3.51288	0.259742	-1.94485	0.000443278	0.00107845	Down	9.81869	11.187	9.78003	5.503	1.08011	2.55139
evm.model.Contig139.48.path1	20255	0.193554	6.76774	2.47928	1.30992	1.30813e-11	6.52902e-11	Up	179.224	257.798	153.312	595.321	494.279	592.373
evm.model.Contig139.57.path1	324.932	0.186988	16.03	7.98562	2.9974	7.89212e-58	2.12339e-56	Up	1.12914	1.04558	0.884269	9.59806	9.11503	9.3614
evm.model.Contig139.68.path1	4874.2	0.095051	-14.4774	0.385262	-1.37609	1.68384e-47	3.5048e-46	Down	151.24	141.165	156.213	70.432	65.241	63.166
evm.model.Contig139.7.path1	16.1423	1.09665	-3.50418	0.0696919	-3.84287	0.000458022	0.00111178	Down	0.809595	0.943147	3.74278	0.132343	0.311709	0
evm.model.Contig139.76.path1	242.334	0.282011	6.77226	3.75771	1.90985	1.26785e-11	6.33679e-11	Up	1.50392	2.01481	0.963117	6.87132	5.85639	6.57131
evm.model.Contig139.8.path1	51.9296	0.724044	-6.31074	0.0421228	-4.56925	2.77696e-10	1.25627e-09	Down	2.62649	1.17102	0.926467	0.0172269	0.162299	0.0500058
evm.model.Contig139.9.path1	304.26	1.02775	-4.94882	0.0294386	-5.08615	7.46647e-07	2.48882e-06	Down	9.47252	3.11536	5.96783	0.399403	0.0215021	0.19875
evm.model.Contig14.120.path1	2381.56	0.0926167	-21.2878	0.254969	-1.97161	1.47194e-100	8.47361e-99	Down	157.657	164.812	174.276	47.4401	52.0987	46.3634
evm.model.Contig14.132.path1	1550.02	1.95369	2.32257	23.2246	4.53758	0.0202021	0.0373367	Up	6.32061	12.2199	6.55854	654.16	3.43286	1.52087
evm.model.Contig14.136.path1	478.275	1.30214	-2.27189	0.128664	-2.95831	0.0230934	0.0421138	Down	44.5577	25.5971	146.707	25.0209	5.95893	0.809999
evm.model.Contig14.144.path1	2636.36	0.0961059	15.7306	2.85166	1.5118	9.3374e-56	2.39623e-54	Up	8.98011	10.436	9.74594	30.9506	33.0589	31.7175
evm.model.Contig14.145.path1	2565.59	0.164294	20.6165	10.4626	3.38717	1.9509e-94	1.03885e-92	Up	3.39776	4.71119	3.96617	40.0955	51.3617	53.9935
evm.model.Contig14.146.path1	5.18099	1.70297	2.75397	25.8112	4.68993	0.0058878	0.0121306	Up	0	0.124252	0	1.13328	0.427077	1.97379
evm.model.Contig14.151.path1	7.3636	1.14838	2.4433	6.99267	2.80584	0.0145536	0.0277068	Up	0.143864	0.251393	0	0.764306	1.0081	1.33116
evm.model.Contig14.152.path1	22.9989	0.90905	2.57829	5.07638	2.3438	0.00992892	0.0196281	Up	0.60705	0.353595	0	1.29003	2.60437	1.7386
evm.model.Contig14.153.path1	4.16082	1.79146	3.01057	42.0289	5.39331	0.0026076	0.00568204	Up	0	0	0	1.02882	0.726959	0.497739
evm.model.Contig14.164.path1	2938.84	0.164951	10.3919	3.28106	1.71416	2.69884e-25	2.75269e-24	Up	23.0558	20.2531	27.952	72.2467	102.498	94.9979
evm.model.Contig14.175.path1	749.94	0.145869	7.15693	2.0619	1.04397	8.25034e-13	4.53113e-12	Up	14.517	11.0577	12.4428	28.4204	33.4561	28.538
evm.model.Contig14.183.path1	24.6319	0.679099	2.99262	4.09052	2.03228	0.00276596	0.00599949	Up	0.14636	0.545611	0.144199	1.05749	1.28931	1.53483
evm.model.Contig14.185.path1	93.2137	0.430875	6.76044	7.53132	2.9129	1.37576e-11	6.84664e-11	Up	0.509551	0.37491	0.819099	3.90392	7.32912	3.72225
evm.model.Contig14.210.path1	519.844	0.203992	11.0456	4.76743	2.25321	2.30202e-28	2.64091e-27	Up	3.09307	4.27893	2.81885	20.5407	16.8168	18.3446
evm.model.Contig14.213.path1	63.5348	0.387735	5.50708	4.39325	2.13529	3.64828e-08	1.37334e-07	Up	0.371168	0.243223	0.182844	1.35569	1.23078	1.44292
evm.model.Contig14.231.path1	719.849	0.131953	-8.13049	0.475382	-1.07284	4.27565e-16	2.86088e-15	Down	16.2874	15.7085	18.5466	9.65218	8.95147	9.04749
evm.model.Contig14.240.path1	53.5744	0.438854	-2.60191	0.453174	-1.14186	0.00927051	0.0184257	Down	3.36152	1.99882	2.17343	1.59985	0.841261	1.476
evm.model.Contig14.243.path1	6049.68	0.107389	-15.2156	0.322196	-1.63399	2.78725e-52	6.4648e-51	Down	194.508	201.804	236.158	74.349	79.1217	81.0899
evm.model.Contig14.249.path1	846.646	0.137322	9.30466	2.42458	1.27774	1.34424e-20	1.11991e-19	Up	3.28707	3.1667	3.09519	8.93192	10.143	7.62247
evm.model.Contig14.277.path1	6.13964	1.30757	-2.44523	0.109022	-3.19731	0.0144759	0.0275672	Down	0.376184	1.0956	0.555945	0.0666186	0.188289	0
evm.model.Contig14.279.path1	173.74	1.19935	-4.27621	0.0285837	-5.12866	1.901e-05	5.51026e-05	Down	10.8175	23.4119	14.6666	0	0.645754	0.969304
evm.model.Contig14.280.path1	4597.55	0.162165	-28.4982	0.040627	-4.62142	1.23371e-178	1.56107e-176	Down	384.008	470.797	536.839	24.5342	22.0882	18.4699
evm.model.Contig14.290.path1	5.5489	1.62624	-3.09913	0.0303972	-5.03992	0.00194092	0.00430866	Down	1.09167	0.635878	1.72089	0	0.109281	0
evm.model.Contig14.303.path1	284.849	0.383509	-10.4918	0.0614812	-4.02371	9.41914e-26	9.77083e-25	Down	5.8793	11.6747	5.69011	0.410157	0.84715	0.396864
evm.model.Contig14.304.path1	1942.46	0.28543	-10.0943	0.135728	-2.88121	5.85499e-24	5.62607e-23	Down	28.2365	64.7562	54.4602	5.99737	7.38085	9.66152
evm.model.Contig14.305.path1	317.262	0.355422	-6.03696	0.225991	-2.14567	1.57046e-09	6.62611e-09	Down	7.49299	11.4095	3.95218	1.64058	2.18206	2.1321
evm.model.Contig14.307.path1	563.998	0.223771	-13.7161	0.119141	-3.06926	8.13459e-43	1.51325e-41	Down	14.6095	14.4832	15.1039	1.34013	2.73557	2.00679
evm.model.Contig14.310.path1	224.886	0.26287	4.57317	2.30082	1.20215	4.80401e-06	1.46854e-05	Up	2.31244	2.04187	1.50919	3.86557	6.28108	5.42114
evm.model.Contig14.315.path1	1601.93	0.262654	18.6137	29.6295	4.88896	2.48748e-77	9.96551e-76	Up	1.31481	1.8486	1.45918	71.1044	51.6337	34.4931
evm.model.Contig14.316.path1	630.192	0.317219	18.0894	53.3831	5.73831	3.85955e-73	1.40128e-71	Up	0.759507	1.07714	0.422949	56.8766	47.6677	32.7279
evm.model.Contig14.317.path1	28.395	0.83353	5.92069	30.5918	4.93507	3.20598e-09	1.32041e-08	Up	0.226322	0.263657	0.11149	9.61907	6.23038	5.00268
evm.model.Contig14.321.path1	1541.67	0.145515	-20.5004	0.126471	-2.98312	2.13619e-93	1.11887e-91	Down	22.6797	23.134	19.9135	3.42637	2.73397	3.39143
evm.model.Contig14.322.path1	4628.26	0.180042	-17.0703	0.118801	-3.07338	2.46878e-65	7.63946e-64	Down	143.938	90.2946	122.308	17.8224	14.5462	16.2741
evm.model.Contig14.325.path1	154.805	0.287464	-5.90186	0.308518	-1.69657	3.59432e-09	1.47418e-08	Down	3.54926	2.47034	4.37107	1.23045	1.12912	1.32972
evm.model.Contig14.328.path1	5571.59	0.141779	-17.8946	0.172291	-2.53708	1.29898e-71	4.48673e-70	Down	161.044	121.284	133.81	29.1327	24.7004	28.5275
evm.model.Contig14.329.path1	4723.16	0.228589	-12.2386	0.143826	-2.7976	1.93396e-34	2.77086e-33	Down	489.267	600.933	944.057	102.181	103.783	130.351
evm.model.Contig14.330.path1	23.5084	0.599018	-2.57422	0.343408	-1.542	0.0100467	0.0198265	Down	0.643982	0.562661	0.288398	0.186616	0.146513	0.255804
evm.model.Contig14.331.path1	484.766	0.200408	-18.0218	0.081802	-3.61172	1.31401e-72	4.67774e-71	Down	13.4693	12.7523	11.7135	1.44812	1.2482	0.879468
evm.model.Contig14.332.path1	340.405	0.209157	11.7058	5.4579	2.44835	1.19054e-31	1.55256e-30	Up	1.68314	1.21057	1.60061	10.6371	8.4245	9.19391
evm.model.Contig14.340.path1	117.692	0.324193	6.97844	4.79776	2.26236	2.98472e-12	1.57168e-11	Up	1.54095	0.897575	1.5182	5.62386	7.8805	8.47234
evm.model.Contig14.355.path1	147.014	0.330166	8.91804	7.69775	2.94444	4.74608e-19	3.71205e-18	Up	0.293878	0.136943	0.289539	2.43561	1.80924	2.16784
evm.model.Contig14.361.path1	415.003	0.236357	-7.14577	0.310152	-1.68895	8.94915e-13	4.90649e-12	Down	7.7961	7.06391	9.42669	2.35681	3.98097	2.37488
evm.model.Contig14.362.path1	274.922	0.34782	6.72314	5.05756	2.33844	1.7785e-11	8.76225e-11	Up	0.621085	0.766738	1.06857	2.97461	7.27524	4.17434
evm.model.Contig14.364.path1	10020.9	0.13505	-11.8952	0.328408	-1.60644	1.25424e-32	1.68551e-31	Down	315.83	264.876	245.103	110.487	93.5648	107.503
evm.model.Contig14.366.path1	24.3807	0.580448	2.32336	2.54663	1.34859	0.02016	0.0372642	Up	0.164859	0.411545	0.371257	0.775751	0.825158	1.16223
evm.model.Contig14.371.path1	4190.91	0.1068	-9.83152	0.482965	-1.05001	8.23631e-23	7.55635e-22	Down	109.08	131.601	119.537	68.4369	65.6563	66.0841
evm.model.Contig14.382.path1	33.9056	0.784	5.13749	16.3112	4.02779	2.7843e-07	9.67727e-07	Up	0.0162508	0.0567947	0.112076	1.81305	1.15502	0.517933
evm.model.Contig14.43.path1	7318.25	0.132664	9.48857	2.39295	1.25879	2.34233e-21	2.01176e-20	Up	268.11	288.801	271.867	808.133	645.745	822.943
evm.model.Contig14.45.path1	570.762	0.180258	8.07302	2.74199	1.45522	6.85807e-16	4.55778e-15	Up	3.95661	2.64761	3.875	10.5727	11.788	10.787
evm.model.Contig14.53.path1	3286.67	0.214181	14.5206	8.63414	3.11005	8.96682e-48	1.89415e-46	Up	4.9182	6.56038	3.32311	48.0268	47.761	51.1906
evm.model.Contig14.76.path1	955.148	0.140601	-9.3165	0.403345	-1.30991	1.20246e-20	1.00638e-19	Down	33.5277	25.801	27.6638	12.836	13.6048	13.95
evm.model.Contig14.79.path1	1509.27	0.133084	14.9021	3.95376	1.98323	3.19321e-50	7.09726e-49	Up	6.23775	7.18943	6.25462	33.1159	28.5532	27.7672
evm.model.Contig14.88.path1	1274.48	0.199223	8.87803	3.40749	1.76871	6.80579e-19	5.28742e-18	Up	11.2583	9.71381	6.42512	33.9913	39.4292	34.1572
evm.model.Contig140.56.path1	30.6698	0.549101	3.63541	3.9895	1.99621	0.000277534	0.000698205	Up	1.64771	0.505136	0.939853	4.97585	4.51424	4.81458
evm.model.Contig140.66.path1	140.133	0.501088	7.81081	15.0731	3.9139	5.68229e-15	3.57029e-14	Up	0.303482	0.042854	0.117789	2.72628	2.20946	3.16739
evm.model.Contig141.35.path1	3251.5	0.099229	-11.9982	0.43813	-1.19057	3.63176e-33	4.95874e-32	Down	72.647	74.1572	64.7691	33.8358	38.776	34.2056
evm.model.Contig141.44.path1	39.3546	0.792918	-2.75549	0.21993	-2.18488	0.00586034	0.0120838	Down	2.89975	1.44776	3.46914	0.0880317	1.45139	0.468482
evm.model.Contig141.46.path1	4202.14	0.142109	21.7066	8.48381	3.08471	1.77724e-104	1.08675e-102	Up	30.6895	36.1488	43.2787	325.229	393.884	357.881
evm.model.Contig141.49.path1	2079.47	0.153048	12.5132	3.77144	1.91511	6.32308e-36	9.45134e-35	Up	35.4824	46.7406	51.9443	181.057	207.259	194.648
evm.model.Contig141.50.path1	31.1716	0.768739	2.83203	4.52241	2.17709	0.00462534	0.0096746	Up	0.233439	1.35974	0.344989	3.47254	1.63579	4.8
evm.model.Contig141.51.path1	1384	0.158854	14.2854	4.82084	2.26928	2.69947e-46	5.4074e-45	Up	15.3817	21.9607	20.7141	96.9078	118.329	107.217
evm.model.Contig141.52.path1	439.883	0.265526	7.6301	4.07272	2.02599	2.34576e-14	1.41677e-13	Up	6.82061	4.25005	8.98593	26.0393	36.3221	32.0446
evm.model.Contig141.55.path1	72.0502	0.323617	-3.91163	0.415849	-1.26587	9.16764e-05	0.00024614	Down	4.71484	4.84986	5.33707	2.0252	2.10884	2.99092
evm.model.Contig141.56.path1	289.259	0.317663	3.75907	2.28805	1.19412	0.000170544	0.000442219	Up	5.7023	7.12609	13.7899	22.4181	25.324	22.4909
evm.model.Contig141.65.path1	147.361	0.395957	4.50688	3.44506	1.78453	6.57867e-06	1.98572e-05	Up	2.15277	2.55114	2.48668	4.89034	14.9737	8.89127
evm.model.Contig1415.2.path1	170.681	0.318984	3.48706	2.16192	1.11232	0.000488366	0.00118162	Up	8.20215	11.003	6.93828	13.997	24.964	26.1498
evm.model.Contig143.1.path1	266.893	0.251119	-7.57496	0.267532	-1.90222	3.5924e-14	2.14537e-13	Down	6.46457	7.00212	8.85595	2.21888	1.78144	2.8564
evm.model.Contig143.28.path1	125.923	0.417996	-7.41276	0.11675	-3.0985	1.23699e-13	7.14033e-13	Down	13.4658	7.2919	6.36979	0.831352	1.0718	1.73583
evm.model.Contig143.29.path1	572.558	0.147293	16.1157	5.18282	2.37374	1.97829e-58	5.34514e-57	Up	3.13247	3.92462	3.6103	19.9075	21.8122	21.8346
evm.model.Contig143.39.path1	2846.25	0.146538	-19.513	0.137797	-2.85938	8.52066e-85	3.98879e-83	Down	87.6148	116.056	87.0668	15.3394	14.8304	15.9273
evm.model.Contig143.48.path1	100.102	0.272296	-6.21495	0.309431	-1.69231	5.13394e-10	2.26325e-09	Down	3.53613	3.652	4.0028	1.54555	1.25526	1.18605
evm.model.Contig144.22.path1	5.66279	1.63172	3.5783	57.2326	5.83877	0.000345843	0.00085673	Up	0	0	0	1.83106	1.85778	1.36286
evm.model.Contig144.24.path1	2298.88	0.173688	-14.2523	0.179809	-2.47546	4.33475e-46	8.64244e-45	Down	87.7371	95.4646	86.7691	23.3754	17.5801	14.859
evm.model.Contig144.29.path1	25.9147	0.658751	3.55125	5.0609	2.33939	0.0003834	0.000942456	Up	0.0808509	0.0434715	0.0306374	0.449363	0.26771	0.185429
evm.model.Contig144.3.path1	283.677	0.421067	5.49418	4.97059	2.31342	3.9254e-08	1.47376e-07	Up	2.41748	2.70248	1.66003	5.65627	21.7067	11.8246
evm.model.Contig144.30.path1	939.091	0.155963	11.0753	3.31118	1.72735	1.65239e-28	1.90763e-27	Up	19.3538	21.3728	26.6952	90.8205	87.369	78.8821
evm.model.Contig144.31.path1	20.5665	1.02305	4.7086	28.1905	4.81714	2.49419e-06	7.88945e-06	Up	0.185584	0	0	1.47893	1.95067	2.7666
evm.model.Contig144.35.path1	1387.81	0.178313	12.2801	4.56215	2.18972	1.15793e-34	1.67024e-33	Up	13.542	9.93196	10.8361	47.9715	71.9774	60.8235
evm.model.Contig144.36.path1	2900	0.110428	-12.4493	0.385619	-1.37475	1.41031e-35	2.08609e-34	Down	72.6611	67.9193	70.601	30.5334	28.8873	34.1983
evm.model.Contig144.42.path1	679.573	0.1427	-11.7866	0.311662	-1.68195	4.57501e-32	6.04015e-31	Down	28.0771	29.6401	32.853	9.47789	12.2254	10.8325
evm.model.Contig144.43.path1	284.156	0.201315	-5.84444	0.442402	-1.17657	5.08287e-09	2.04918e-08	Down	9.48218	10.7086	13.1705	5.08383	6.38614	5.54512
evm.model.Contig145.15.path1	83.6835	1.34118	-7.41797	0.00101183	-9.94881	1.18929e-13	6.88052e-13	Down	4.41089	9.82028	1.70612	0	0	0
evm.model.Contig145.18.path1	6.4807	1.86931	-2.31717	0.0496687	-4.33152	0.0204945	0.0378114	Down	0.514321	1.79749	0	0.068311	0.0643574	0
evm.model.Contig145.40.path1	138.717	1.33859	-6.59604	0.0021983	-8.8294	4.22287e-11	2.03194e-10	Down	8.2799	0.277177	10.7128	0	0.0238178	0.0244615
evm.model.Contig145.54.path1	482.117	0.169473	-9.11838	0.342619	-1.54532	7.62561e-20	6.16415e-19	Down	9.29393	9.72893	11.8558	4.36637	3.7598	4.04314
evm.model.Contig145.55.path1	559.425	0.157516	-15.4342	0.185418	-2.43115	9.63381e-54	2.32741e-52	Down	10.2584	11.163	10.6927	2.60114	2.04216	2.20522
evm.model.Contig145.56.path1	10879.5	0.133339	7.55231	2.00976	1.00702	4.27591e-14	2.53343e-13	Up	272.125	240.758	306.78	560.014	746.728	594.314
evm.model.Contig145.60.path1	434.141	0.305805	7.27637	4.67559	2.22515	3.42922e-13	1.92894e-12	Up	4.71566	4.50118	4.37627	14.7732	37.6734	21.3321
evm.model.Contig145.74.path1	1258.22	0.114566	-9.77288	0.460207	-1.11964	1.47212e-22	1.34001e-21	Down	26.4691	27.9775	29.5149	15.2504	13.9334	15.2537
evm.model.Contig146.5.path1	189.958	0.285992	12.8321	12.7274	3.66987	1.08446e-37	1.71104e-36	Up	0.134626	0.156834	0.112988	2.3523	1.76694	1.76856
evm.model.Contig1469.1.path1	7.84075	1.44186	-3.22807	0.0397082	-4.65442	0.00124628	0.00285285	Down	2.07205	0.839605	1.06511	0	0.180367	0
evm.model.Contig147.12.path1	50.3586	0.371936	3.4911	2.45967	1.29847	0.000481033	0.00116564	Up	0.806887	0.552937	0.654685	1.63906	2.18563	1.90312
evm.model.Contig147.21.path1	121.579	0.424926	5.85319	5.60677	2.48717	4.8224e-09	1.94971e-08	Up	0.962573	1.70447	1.47944	5.1957	14.1068	7.63991
evm.model.Contig147.22.path1	122.795	0.531687	3.52425	3.66496	1.8738	0.00042469	0.00103698	Up	0.931503	1.50254	3.07093	3.76871	12.983	6.74061
evm.model.Contig147.23.path1	1587.64	0.149973	-9.3692	0.377584	-1.40513	7.30842e-21	6.1408e-20	Down	50.8567	42.823	47.9292	23.654	17.9459	19.8155
evm.model.Contig147.9.path1	194.594	0.271094	11.8929	9.34437	3.2241	1.28835e-32	1.72953e-31	Up	0.0883733	0.0667794	0.105894	1.02275	0.798584	0.994517
evm.model.Contig148.13.path1	1551.06	0.11175	29.7983	10.0559	3.32998	4.10618e-195	6.17376e-193	Up	11.2526	10.5654	12.5343	128.799	135.173	134.251
evm.model.Contig148.33.path1	8161.23	0.0993969	-11.2764	0.459826	-1.12084	1.71626e-29	2.05951e-28	Down	554.281	607.786	630.271	291.819	353.859	304.602
evm.model.Contig148.9.path1	22.7476	0.7136	3.14271	4.73261	2.24263	0.00167393	0.00374525	Up	0.249945	0.291176	0.184691	0.763534	0.844448	2.31273
evm.model.Contig1485.1.path1	4.71076	1.56274	2.29321	11.9894	3.58369	0.0218357	0.0399915	Up	0.017879	0.0208284	0	0.0569916	0.286364	0.183815
evm.model.Contig149.14.path1	112.369	0.475596	3.88538	3.59968	1.84787	0.000102172	0.00027243	Up	0.264662	0.541897	0.339771	0.766948	2.59319	1.42646
evm.model.Contig149.46.path1	18.1544	0.685417	3.02315	4.20503	2.07212	0.00250162	0.00546975	Up	0.319972	0.93189	0.394061	2.63488	2.16208	3.04293
evm.model.Contig149.54.path1	2.81446	2.07825	-2.43403	0.0300075	-5.05853	0.0149317	0.0283211	Down	0.298367	0.104276	0.0881885	0	0	0
evm.model.Contig15.113.path1	73.651	0.378389	3.23649	2.33699	1.22465	0.0012101	0.002776	Up	1.21033	0.610995	0.7751	2.25055	2.90784	1.86652
evm.model.Contig15.120.path1	11357	0.111213	-12.4945	0.381684	-1.38955	7.99668e-36	1.18696e-34	Down	122.447	126.557	135.264	58.1365	50.6843	59.7011
evm.model.Contig15.125.path1	55.8117	0.420746	3.53101	2.80045	1.48566	0.000413976	0.00101294	Up	0.511721	0.377552	0.571388	1.54055	2.15148	1.05221
evm.model.Contig15.135.path1	62.987	0.774162	6.29468	29.3057	4.87311	3.08025e-10	1.38368e-09	Up	0.0346239	0.403355	0	4.59867	3.81262	5.69552
evm.model.Contig15.143.path1	489.395	0.307859	7.36152	4.8109	2.26631	1.81833e-13	1.03788e-12	Up	3.58938	4.98681	4.50561	16.0465	37.8477	19.162
evm.model.Contig15.171.path1	147.209	0.678102	9.19554	75.3487	6.23551	3.73125e-20	3.05039e-19	Up	0.142483	0	0.0526423	2.51693	9.30675	5.74963
evm.model.Contig15.172.path1	739.978	0.31964	7.53494	5.30911	2.40847	4.8856e-14	2.88798e-13	Up	10.1672	10.4479	9.79834	35.6642	102.312	49.7997
evm.model.Contig15.173.path1	1113.99	0.233665	12.7362	7.86807	2.97601	3.71852e-37	5.76033e-36	Up	1.00698	0.497249	0.698918	6.48041	7.75732	5.78209
evm.model.Contig15.18.path1	143.992	0.235531	5.32203	2.3842	1.2535	1.02618e-07	3.71308e-07	Up	4.76777	4.18063	3.78821	12.5832	12.2142	10.1725
evm.model.Contig15.182.path1	5359.4	0.0931775	-11.474	0.47661	-1.06912	1.78196e-30	2.2218e-29	Down	276.207	297.015	278.026	165.179	153.046	148.551
evm.model.Contig15.183.path1	1688.17	0.294191	6.28382	3.60161	1.84864	3.30363e-10	1.47882e-09	Up	6.07287	7.21676	5.37373	15.4975	41.3859	21.2478
evm.model.Contig15.19.path1	701.375	0.165194	-11.0739	0.281394	-1.82934	1.67995e-28	1.93595e-27	Down	7.86666	6.80981	9.34208	2.73034	2.73779	2.31741
evm.model.Contig15.20.path1	597.931	0.207091	-8.7778	0.283653	-1.8178	1.66702e-18	1.26062e-17	Down	10.3384	8.38058	11.3055	2.74332	4.2855	2.81322
evm.model.Contig15.22.path1	1929.97	0.108992	-13.5661	0.358838	-1.47859	6.36124e-42	1.14502e-40	Down	40.9779	41.9519	46.1865	18.9581	17.2998	17.0471
evm.model.Contig15.223.path1	6033.18	0.0685299	-22.7742	0.338984	-1.56071	8.26805e-115	5.65057e-113	Down	53.8222	53.8026	53.2746	20.8259	21.7327	20.2452
evm.model.Contig15.228.path1	32.5346	0.499526	3.20155	3.02987	1.59926	0.00136691	0.00310508	Up	0.201513	0.0782517	0.170175	0.530193	0.537931	0.513009
evm.model.Contig15.233.path1	78.3647	0.547816	3.54346	3.84015	1.94116	0.00039492	0.000968172	Up	2.86564	1.90763	1.68055	4.13231	17.6216	7.15499
evm.model.Contig15.234.path1	27.2533	0.912294	4.8335	21.2528	4.40958	1.3415e-06	4.36059e-06	Up	0.0988902	0	0.0162384	1.41851	0.956941	0.508348
evm.model.Contig15.235.path1	318.199	0.387647	6.06754	5.10555	2.35207	1.2988e-09	5.5305e-09	Up	2.83045	3.67129	2.38617	9.67352	29.9699	13.14
evm.model.Contig15.238.path1	1012.12	0.226492	-25.8515	0.0172752	-5.85515	2.34232e-147	2.26779e-145	Down	33.1591	30.254	22.6949	0.567003	0.489672	0.655303
evm.model.Contig15.24.path1	4113.99	0.0698814	-15.6184	0.469294	-1.09144	5.45499e-55	1.36964e-53	Down	101.353	99.6486	100.02	53.1516	56.268	53.246
evm.model.Contig15.240.path1	91.3522	0.526295	-5.36676	0.14117	-2.82449	8.01652e-08	2.91967e-07	Down	3.03759	6.15632	10.2491	1.14954	0.583161	1.41175
evm.model.Contig15.248.path1	419.659	0.172499	-7.63385	0.401416	-1.31683	2.27843e-14	1.37741e-13	Down	14.0055	13.1588	10.7442	5.57479	5.6428	6.2857
evm.model.Contig15.249.path1	470.297	0.149388	6.74929	2.01149	1.00826	1.48572e-11	7.36806e-11	Up	2.37851	2.22375	2.30607	4.78087	6.1724	5.07761
evm.model.Contig15.25.path1	60.0636	0.45196	-3.14607	0.373221	-1.4219	0.00165482	0.00370637	Down	0.644967	0.67865	1.33238	0.386866	0.281167	0.470583
evm.model.Contig15.259.path1	12.8297	1.35186	-2.31672	0.11408	-3.13189	0.0205189	0.0378456	Down	0.54922	0.383892	0.123683	0	0.141376	0
evm.model.Contig15.260.path1	46.2146	0.397665	-2.84511	0.456472	-1.1314	0.00443961	0.00931968	Down	1.30811	1.63085	1.31141	0.731541	0.574336	0.920181
evm.model.Contig15.261.path1	7208.91	0.110266	-10.3077	0.454834	-1.13659	6.50493e-25	6.54075e-24	Down	136.186	120.658	120.803	68.795	60.4237	68.1754
evm.model.Contig15.265.path1	2023.96	0.182861	-6.60678	0.432831	-1.20812	3.92771e-11	1.89419e-10	Down	82.0505	62.7223	74.5784	44.6363	30.209	34.087
evm.model.Contig15.274.path1	1938.38	0.219242	10.1219	4.65618	2.21915	4.41789e-24	4.26763e-23	Up	7.8919	9.0413	9.25826	34.6962	66.7388	39.8823
evm.model.Contig15.275.path1	31.4942	0.891489	2.90594	6.02355	2.59061	0.0036615	0.00778212	Up	0.361527	0.0280777	0.23746	1.58777	0.361906	2.3788
evm.model.Contig15.276.path1	63.3651	0.535885	-8.17407	0.0480154	-4.38036	2.98156e-16	2.01397e-15	Down	6.41108	2.80075	5.6931	0.268897	0.295557	0.260182
evm.model.Contig15.277.path1	141.026	0.371356	-12.6574	0.0384626	-4.7004	1.01822e-36	1.56217e-35	Down	6.66007	6.79979	6.31599	0.212033	0.174792	0.487258
evm.model.Contig15.278.path1	102.666	0.383378	4.12836	2.99534	1.58272	3.65358e-05	0.000102712	Up	0.773267	1.2011	1.24859	4.03968	2.34373	4.65958
evm.model.Contig15.280.path1	198.393	0.393881	-11.4663	0.0436958	-4.51636	1.94773e-30	2.4214e-29	Down	4.78137	6.59105	2.92043	0.219101	0.180618	0.318
evm.model.Contig15.281.path1	228.351	0.291865	-6.29953	0.27959	-1.83861	2.98541e-10	1.34154e-09	Down	8.41961	8.08818	6.44949	3.34897	1.69892	2.31135
evm.model.Contig15.282.path1	71.2682	0.545206	2.76645	2.84472	1.50829	0.00566699	0.0117267	Up	0.609059	2.00338	1.27073	3.50223	2.51052	6.59328
evm.model.Contig15.283.path1	22.7249	1.03571	3.68813	14.1215	3.81982	0.00022591	0.000575011	Up	0.0658099	0.229998	0	1.43348	0.494092	2.70638
evm.model.Contig15.284.path1	46.7626	0.668834	-6.51847	0.0487054	-4.35978	7.10275e-11	3.36073e-10	Down	3.35543	5.21193	2.20392	0.220079	0.0414684	0.340714
evm.model.Contig15.285.path1	77.3676	0.333758	5.51906	3.58513	1.84203	3.40826e-08	1.2864e-07	Up	0.609823	0.441613	0.568343	2.64439	2.21086	1.847
evm.model.Contig15.287.path1	123.062	0.279734	8.92342	5.64192	2.49619	4.52111e-19	3.54043e-18	Up	0.741677	0.518415	0.519628	4.15047	3.94326	3.49065
evm.model.Contig15.294.path1	19.3601	0.857567	3.02227	6.0285	2.5918	0.00250886	0.00548465	Up	0.286143	0	0.362466	1.38989	1.10485	2.05929
evm.model.Contig15.301.path1	542.141	0.163404	8.22537	2.53865	1.34406	1.94582e-16	1.32839e-15	Up	2.60394	2.26277	2.71592	8.34547	6.87754	6.92391
evm.model.Contig15.302.path1	355.324	0.169228	6.48843	2.14061	1.09802	8.67349e-11	4.07976e-10	Up	1.88356	1.58634	1.91199	4.77382	4.15471	4.33407
evm.model.Contig15.311.path1	600.416	0.15815	10.5898	3.19272	1.67479	3.32143e-26	3.49941e-25	Up	5.38369	6.93467	5.99418	23.5792	20.8563	22.7025
evm.model.Contig15.316.path1	17.4629	0.804503	-3.27642	0.160886	-2.63589	0.00105133	0.00243981	Down	2.26825	0.540496	1.72686	0.219101	0.412841	0.212
evm.model.Contig15.38.path1	1944.14	0.116067	-10.7703	0.420426	-1.25008	4.75493e-27	5.18941e-26	Down	87.5168	74.1146	92.3926	40.3161	43.3271	39.3688
evm.model.Contig15.43.path1	88.7196	0.368812	10.3495	14.0942	3.81703	4.2056e-25	4.25555e-24	Up	0.380863	0.322684	0.477578	6.95319	6.34281	5.98029
evm.model.Contig15.45.path1	159.194	0.36214	6.84095	5.56886	2.47738	7.86712e-12	3.99927e-11	Up	0.913496	0.44808	0.90001	3.50789	6.83434	4.30041
evm.model.Contig15.47.path1	7539.93	0.0839832	-18.9271	0.332273	-1.58956	6.82222e-80	2.90627e-78	Down	212.355	201.989	203.912	79.0553	75.9032	81.3207
evm.model.Contig15.49.path1	1747.48	0.132657	-10.406	0.384103	-1.38044	2.32757e-25	2.3759e-24	Down	91.8877	85.5633	112.457	41.4435	42.9022	43.8193
evm.model.Contig15.53.path1	1679.86	0.131488	10.795	2.67476	1.41941	3.63548e-27	3.99497e-26	Up	24.0531	23.7305	20.0194	74.7562	64.4292	69.2259
evm.model.Contig15.56.path1	7.12991	1.37866	3.09408	19.2353	4.26569	0.00197422	0.00437423	Up	0.0448271	0	0.0441652	0.952613	0.628236	0.460869
evm.model.Contig15.57.path1	424.759	0.164351	11.0197	3.50909	1.8111	3.07107e-28	3.51058e-27	Up	5.9652	7.21147	7.46654	26.2301	27.341	29.7386
evm.model.Contig15.62.path1	4519.3	0.0937198	-13.9978	0.402798	-1.31187	1.60728e-44	3.13125e-43	Down	58.4904	53.1434	62.5995	26.548	27.3569	26.8776
evm.model.Contig15.65.path1	37.3587	0.452578	4.07129	3.5865	1.84258	4.67531e-05	0.000129667	Up	1.04765	1.56918	0.958457	4.61172	4.41973	5.61629
evm.model.Contig15.66.path1	22.2463	0.952571	2.66882	5.82493	2.54224	0.00761177	0.0153678	Up	0.120509	0.98272	0.059365	1.92069	1.80953	3.90272
evm.model.Contig15.67.path1	500.19	0.345749	4.21789	2.7479	1.45833	2.46594e-05	7.0566e-05	Up	1.38176	1.96355	1.29681	2.74017	7.95938	4.12706
evm.model.Contig15.68.path1	1019.06	0.203908	16.5632	10.3918	3.37738	1.28536e-61	3.69145e-60	Up	3.63644	3.38071	2.34732	44.0634	35.1114	32.5796
evm.model.Contig15.69.path1	3893.55	0.125896	-47.5817	0.0157299	-5.99034	0	0	Down	120.298	120.987	111.93	1.82771	2.16426	2.40122
evm.model.Contig15.70.path1	144.925	1.08195	-8.21484	0.00211076	-8.88802	2.12442e-16	1.44492e-15	Down	5.04961	4.57536	2.52297	0	0.0288029	0
evm.model.Contig15.71.path1	135.79	0.33114	7.14083	5.15015	2.36461	9.27717e-13	5.07979e-12	Up	0.331712	0.41694	0.378417	1.43766	2.48171	2.76417
evm.model.Contig15.8.path1	2431.4	0.124337	-28.1547	0.0883483	-3.50065	2.10142e-174	2.58232e-172	Down	64.2227	76.014	62.8143	6.86529	7.46543	6.33865
evm.model.Contig15.80.path1	103.344	0.489104	4.2364	4.20481	2.07204	2.27131e-05	6.53032e-05	Up	1.44721	1.09091	0.754861	2.74379	9.31733	4.05523
evm.model.Contig15.86.path1	555.469	0.222906	11.7515	6.14532	2.61949	6.93388e-32	9.1074e-31	Up	4.02099	7.38678	6.17099	40.876	46.135	37.2855
evm.model.Contig15.96.path1	3556.96	0.856405	14.8256	6638.76	12.6967	1.00125e-49	2.20241e-48	Up	0.0748323	0	0	252.32	171.096	171.156
evm.model.Contig15.97.path1	529.395	0.325977	16.3016	39.779	5.31394	9.61598e-60	2.68911e-58	Up	0.603784	0.314672	0.28178	22.3359	20.4706	12.4151
evm.model.Contig150.1.path1	101.201	0.372327	4.21851	2.97042	1.57067	2.45922e-05	7.03892e-05	Up	0.31414	0.553633	0.33331	1.80587	1.08048	1.1925
evm.model.Contig150.17.path1	2529.03	0.178995	-7.09898	0.414464	-1.27068	1.25683e-12	6.8292e-12	Down	318.331	338.414	483.139	187.215	163.813	191.81
evm.model.Contig150.19.path1	55.0234	0.731321	2.59997	3.73578	1.90141	0.00932323	0.0185247	Up	0.963414	0.708847	0.0499574	2.10122	2.25878	3.0236
evm.model.Contig150.2.path1	11.6417	1.04002	2.2106	4.92142	2.29907	0.0270639	0.0485372	Up	0.951713	0.415766	0	1.64326	3.57266	2.56846
evm.model.Contig150.21.path1	254.679	0.246514	6.81563	3.20461	1.68015	9.38534e-12	4.74465e-11	Up	2.74422	3.22401	2.26837	10.1808	12.5016	7.74676
evm.model.Contig151.17.path1	1648.8	0.474086	4.1585	3.92172	1.97149	3.20341e-05	9.07549e-05	Up	31.3303	38.3206	32.3059	82.0336	257.481	125.896
evm.model.Contig151.22.path1	146.084	0.518634	10.5495	44.3643	5.47133	5.10697e-26	5.35414e-25	Up	0.0932944	0.0418017	0	2.58499	2.43538	1.87406
evm.model.Contig152.15.path1	742.207	0.202962	6.23428	2.40381	1.26532	4.53875e-10	2.01029e-09	Up	6.10097	6.41095	7.00768	12.7859	20.5932	20.7558
evm.model.Contig152.17.path1	799.793	0.144119	7.29348	2.07216	1.05113	3.02044e-13	1.70425e-12	Up	3.24996	4.19515	3.91598	8.2401	9.51329	9.34796
evm.model.Contig152.18.path1	466.166	0.255154	9.57345	5.4366	2.4427	1.03399e-21	8.98941e-21	Up	1.23068	0.677269	1.27946	7.13995	7.52788	5.35606
evm.model.Contig152.19.path1	9.58522	1.56257	3.59017	48.8362	5.60988	0.000330459	0.000821488	Up	0	0	0.0308858	1.09921	0.690393	0.193378
evm.model.Contig152.24.path1	707.75	0.286121	8.84314	5.77657	2.53021	9.3065e-19	7.16488e-18	Up	4.5178	4.97927	4.01472	18.872	45.7574	25.9333
evm.model.Contig152.32.path1	539.708	0.215757	13.1647	7.16211	2.84039	1.40036e-39	2.36415e-38	Up	2.25907	3.1694	3.94886	24.1843	24.7056	28.3702
evm.model.Contig152.36.path1	16061.2	0.158383	7.79706	2.35369	1.23493	6.33656e-15	3.96772e-14	Up	166.099	171.571	124.797	367.088	403.944	481.387
evm.model.Contig152.37.path1	2044.56	0.185879	-14.4277	0.155845	-2.68182	3.46362e-47	7.11658e-46	Down	69.8094	43.5678	57.8571	11.3209	9.33869	9.99996
evm.model.Contig152.39.path1	885.409	0.291538	6.80418	3.95501	1.98368	1.01624e-11	5.12331e-11	Up	4.9532	5.60167	6.22684	16.3528	40.4559	20.3035
evm.model.Contig152.43.path1	519.074	0.164967	-10.7122	0.293786	-1.76716	8.92186e-27	9.64647e-26	Down	12.9391	10.8099	14.1999	4.06083	4.83089	3.96251
evm.model.Contig152.45.path1	264.559	0.341101	-17.8558	0.0146737	-6.09063	2.60602e-71	8.92892e-70	Down	45.3953	46.949	46.1592	0.966622	1.00175	0.374117
evm.model.Contig152.47.path1	132.161	0.349808	5.07213	3.42064	1.77427	3.93397e-07	1.3432e-06	Up	4.3082	5.14758	9.79522	25.3531	22.8906	27.5978
evm.model.Contig152.48.path1	3798.45	0.112161	-31.1604	0.0886962	-3.49498	3.6711e-213	6.09308e-211	Down	531.234	607.758	611.173	63.3567	57.0237	58.2116
evm.model.Contig152.51.path1	3553.86	0.123435	-11.5152	0.373353	-1.42139	1.1054e-30	1.39872e-29	Down	56.8483	56.7965	63.614	27.4472	22.6058	25.9787
evm.model.Contig152.59.path1	14.9287	1.39728	-4.64348	0.0111391	-6.48823	3.42592e-06	1.06762e-05	Down	5.6198	3.34955	2.31774	0	0.13083	0
evm.model.Contig152.67.path1	191.222	0.463866	5.6522	6.15546	2.62187	1.58404e-08	6.15694e-08	Up	0.92792	2.88265	3.09094	10.2821	25.6109	13.4014
evm.model.Contig1526.2.path1	6.65694	1.21494	2.51685	8.3271	3.05781	0.0118408	0.0230504	Up	0.075034	0.0291372	0	0.265756	0.375563	0.36
evm.model.Contig153.38.path1	5291.26	0.103044	-15.4235	0.332334	-1.58929	1.13799e-53	2.74407e-52	Down	136.265	138.53	162.609	53.1654	59.4718	54.8162
evm.model.Contig153.39.path1	9111.8	0.0861016	-16.8083	0.366727	-1.44722	2.12195e-63	6.32135e-62	Down	232.863	238.037	260.368	96.6794	106.785	105.345
evm.model.Contig153.46.path1	351.588	0.224092	-5.15598	0.448937	-1.15542	2.52315e-07	8.79831e-07	Down	12.6994	18.1205	11.3105	6.54143	7.68123	7.55249
evm.model.Contig153.48.path1	599.381	0.152041	7.14713	2.12381	1.08666	8.86086e-13	4.86017e-12	Up	8.76775	9.02245	9.50213	20.3143	26.5502	20.0315
evm.model.Contig153.51.path1	1248.81	0.216727	4.82744	2.06513	1.04623	1.38299e-06	4.4905e-06	Up	18.4915	17.3323	17.2515	30.9059	59.4179	36.6464
evm.model.Contig153.52.path1	8961.94	0.0875432	-11.9038	0.485622	-1.04209	1.13105e-32	1.52316e-31	Down	135.529	120.046	118.013	68.1154	72.5704	68.2191
evm.model.Contig153.72.path1	54.9798	0.573608	4.2217	5.35764	2.4216	2.42472e-05	6.94328e-05	Up	2.57458	1.87455	3.64631	21.5428	6.76534	21.3409
evm.model.Contig154.10.path1	200.02	0.410088	4.70644	3.81069	1.93005	2.52086e-06	7.96258e-06	Up	1.01433	1.77248	1.77662	3.79213	11.1317	5.29141
evm.model.Contig154.11.path1	193.695	0.312852	7.38879	4.96432	2.3116	1.48166e-13	8.51802e-13	Up	2.62323	1.77885	3.00883	11.6484	19.7929	11.2709
evm.model.Contig154.16.path1	3.65292	1.92629	2.7031	36.9357	5.20694	0.00686968	0.0139956	Up	0	0	0	0.273876	0.688068	1.14833
evm.model.Contig154.25.path1	156.817	0.368609	-10.5104	0.0681936	-3.87422	7.73911e-26	8.04112e-25	Down	10.7815	9.88335	17.2396	0.657303	1.41546	0.908571
evm.model.Contig154.31.path1	4215.18	0.250856	13.6669	10.7661	3.42842	1.60172e-42	2.93687e-41	Up	51.4695	31.9631	56.2344	702.085	646.549	384.276
evm.model.Contig154.33.path1	1017.26	1.31428	5.57643	160.783	7.32897	2.45503e-08	9.39663e-08	Up	0.626973	1.67992	0	166.546	168.644	91.8547
evm.model.Contig154.35.path1	111.47	0.692483	-9.9909	0.00826637	-6.91853	1.6705e-23	1.57325e-22	Down	23.1597	13.3114	13.0711	0.0814839	0.307072	0.0788429
evm.model.Contig154.7.path1	202.887	0.246009	-6.69049	0.319542	-1.64592	2.22417e-11	1.08949e-10	Down	12.9522	13.107	8.647	4.39571	4.0639	4.293
evm.model.Contig155.10.path1	2049.85	0.197859	5.39281	2.0951	1.06702	6.93626e-08	2.54363e-07	Up	100.584	65.691	63.8196	154.593	195.186	205.477
evm.model.Contig155.18.path1	49.9765	0.841881	-7.52118	0.0124136	-6.33193	5.42857e-14	3.20005e-13	Down	1.89925	3.35044	2.56623	0.0576582	0.0543212	0
evm.model.Contig155.22.path1	4.27511	1.63743	-2.23344	0.0792696	-3.65709	0.0255202	0.046046	Down	0.269744	0.219969	0.132881	0.0573229	0	0
evm.model.Contig155.23.path1	11.7035	1.1406	-3.14541	0.0831772	-3.58767	0.00165852	0.00371401	Down	0.34864	0.999761	0.343493	0.0284958	0.134233	0
evm.model.Contig155.26.path1	806.986	0.434302	16.6228	149.014	7.21931	4.76698e-62	1.38145e-60	Up	0.376646	0.39889	0.303616	54.4276	32.8026	95.8928
evm.model.Contig155.31.path1	54.8932	0.64435	6.92327	22.0241	4.46101	4.41342e-12	2.29937e-11	Up	0.0527227	0.098272	0	1.1204	1.60445	1.0082
evm.model.Contig155.5.path1	46.7445	0.429896	3.33132	2.69843	1.43212	0.000864359	0.00203061	Up	0.6628	0.319505	0.69805	1.5785	2.01336	1.66832
evm.model.Contig155.7.path1	190.878	0.279082	-9.79927	0.150225	-2.7348	1.13399e-22	1.03443e-21	Down	9.1961	9.93867	7.69583	1.41271	1.16458	2.05039
evm.model.Contig156.12.path1	50.1873	0.582771	4.90592	7.25524	2.85902	9.29923e-07	3.0717e-06	Up	0.521303	0.0607299	0.333845	3.01879	2.34832	2.3582
evm.model.Contig156.13.path1	15.0725	0.854121	3.18749	6.60017	2.7225	0.00143514	0.00324861	Up	0.456354	0.354424	0.0749361	1.21224	2.43644	3.04967
evm.model.Contig156.14.path1	47.6572	0.424488	5.90198	5.67775	2.50532	3.59158e-09	1.47353e-08	Up	0.311704	0.307259	0.377972	2.59864	1.89619	2.02139
evm.model.Contig156.26.path1	457.837	0.247217	-8.69653	0.225324	-2.14993	3.42191e-18	2.54552e-17	Down	33.1955	26.957	24.5577	6.60053	5.55781	9.73957
evm.model.Contig156.37.path1	360.713	0.392715	5.67198	4.68313	2.22747	1.41156e-08	5.51841e-08	Up	0.846524	1.0241	1.14679	2.64651	9.45189	4.35994
evm.model.Contig156.40.path1	98.802	0.360253	4.00267	2.71692	1.44197	6.26311e-05	0.000171214	Up	0.604048	0.928276	0.468506	1.77526	2.7275	1.75737
evm.model.Contig156.41.path1	274.2	0.319345	7.28371	5.01419	2.32602	3.24756e-13	1.83078e-12	Up	2.92875	3.17541	1.62846	12.2012	20.842	11.7759
evm.model.Contig156.8.path1	69.4071	0.523019	4.76322	5.62268	2.49126	1.90524e-06	6.1117e-06	Up	0.332141	0.701315	0.245428	1.76457	4.30158	2.2196
evm.model.Contig156.9.path1	786.062	0.318921	7.59563	5.36063	2.4224	3.06306e-14	1.83698e-13	Up	2.62763	4.18496	2.35121	12.139	29.0485	15.8173
evm.model.Contig1564.1.path1	53.4009	0.79906	7.36169	58.9914	5.88243	1.81594e-13	1.03698e-12	Up	0	0.0176633	0.059753	2.14268	1.18388	1.99529
evm.model.Contig1564.2.path1	17.3162	0.932854	3.88692	12.3456	3.62593	0.000101526	0.000270763	Up	0	0.478315	0.161809	3.83912	1.97287	2.95487
evm.model.Contig157.21.path1	10.4015	1.51633	-4.57938	0.00812252	-6.94386	4.66362e-06	1.42928e-05	Down	1.39599	0.573978	0.525879	0	0	0
evm.model.Contig157.24.path1	105.378	0.36723	8.76257	9.30421	3.21788	1.90842e-18	1.43722e-17	Up	0.62981	0.220111	0.392991	4.63979	4.43431	4.35991
evm.model.Contig157.6.path1	352.098	0.236761	-6.70209	0.33291	-1.5868	2.05454e-11	1.00756e-10	Down	6.32811	5.37542	3.93664	2.21975	1.6852	2.07482
evm.model.Contig158.26.path1	16.5338	0.824897	2.45195	4.06317	2.02261	0.0142084	0.0270818	Up	0.305237	0.248913	0.030073	0.843251	0.672225	1.1925
evm.model.Contig158.8.path1	64.6752	0.777438	-3.2725	0.171447	-2.54417	0.00106601	0.00247162	Down	1.32308	3.5348	0.816889	0.824753	0.141276	0.145095
evm.model.Contig159.16.path1	30.3742	0.480304	3.12433	2.82966	1.50063	0.00178208	0.00397677	Up	0.500538	0.717671	0.569017	1.75917	1.6959	2.33552
evm.model.Contig159.41.path1	2447.83	0.125997	12.497	2.97849	1.57458	7.7536e-36	1.15222e-34	Up	8.09462	6.51436	6.25309	23.2483	23.8094	24.4529
evm.model.Contig159.8.path1	132.988	0.341381	6.79463	4.9918	2.31956	1.08588e-11	5.46145e-11	Up	0.776766	0.953816	0.992819	3.30139	6.9772	5.43909
evm.model.Contig1595.1.path1	579.542	0.636572	-4.52119	0.136024	-2.87806	6.1492e-06	1.86136e-05	Down	72.3982	88.7364	142.659	26.87	14.4948	6.08044
evm.model.Contig1595.2.path1	2887.61	0.280741	-28.112	0.00420929	-7.89221	6.9817e-174	8.41755e-172	Down	425.518	498.682	788.239	3.2504	2.96021	2.0967
evm.model.Contig16.100.path1	355.802	0.258203	5.31067	2.58691	1.37123	1.09222e-07	3.93976e-07	Up	5.25154	4.76984	2.87201	12.484	11.1378	14.6646
evm.model.Contig16.101.path1	2024.11	0.109708	13.4911	2.78964	1.48008	1.76424e-41	3.12881e-40	Up	7.90571	8.88604	8.70725	27.3114	25.878	28.5948
evm.model.Contig16.103.path1	29.9606	0.585115	3.39846	3.96822	1.98849	0.00067766	0.00161006	Up	0.6099	0.406006	0.515054	2.82363	3.0527	1.16451
evm.model.Contig16.109.path1	495.847	0.288247	13.0706	13.619	3.76755	4.85096e-39	8.02008e-38	Up	1.06378	0.89585	0.580858	16.1511	9.44288	13.9937
evm.model.Contig16.110.path1	275.852	0.328337	10.1917	10.1705	3.34632	2.15923e-24	2.12106e-23	Up	1.02344	0.927322	1.32203	16.4084	7.96844	13.7722
evm.model.Contig16.127.path1	21.2663	1.00698	-3.8055	0.0702167	-3.83204	0.00014152	0.000370662	Down	0.299329	3.18195	0.847866	0.159025	0.0749107	0.115403
evm.model.Contig16.136.path1	368.185	0.307096	10.4184	9.18603	3.19944	2.04418e-25	2.09164e-24	Up	4.36165	1.6439	2.99123	27.3069	38.9107	29.5872
evm.model.Contig16.14.path1	3.78599	1.97619	2.65923	38.1901	5.25513	0.00783205	0.0157827	Up	0	0	0	1.7725	0.31311	0.535955
evm.model.Contig16.140.path1	29.2087	0.556439	-4.10251	0.205499	-2.2828	4.08691e-05	0.000114241	Down	2.74158	2.02686	2.70111	0.336121	0.950004	0.487841
evm.model.Contig16.142.path1	164.071	0.292779	6.25989	3.56219	1.83276	3.85248e-10	1.7149e-09	Up	3.82701	2.9315	4.23537	16.2655	18.4204	10.618
evm.model.Contig16.143.path1	3.46227	2.10249	2.43839	34.9369	5.12668	0.014753	0.0280112	Up	0	0	0	0.538773	0.0507591	0.573442
evm.model.Contig16.144.path1	6.88724	1.5731	-4.03609	0.0122662	-6.34917	5.43491e-05	0.000149501	Down	0.655596	0.528746	0.84466	0	0	0
evm.model.Contig16.149.path1	3328.81	0.104187	25.9365	6.50813	2.70224	2.58376e-148	2.55972e-146	Up	20.2455	21.7985	24.1274	157.182	167.405	171.194
evm.model.Contig16.151.path1	436.933	0.163897	-6.49386	0.478197	-1.06432	8.3667e-11	3.94126e-10	Down	24.6452	24.2975	24.533	13.9752	15.5099	11.0279
evm.model.Contig16.158.path1	17.1458	0.935802	3.96637	13.1022	3.71173	7.2976e-05	0.000198095	Up	0.0262867	0	0.155392	0.809991	1.18414	0.83779
evm.model.Contig16.161.path1	4.52175	1.78571	3.08683	45.6381	5.51217	0.00202306	0.00447545	Up	0	0	0	0.728262	0.26389	0.59625
evm.model.Contig16.162.path1	507.352	1.31722	4.60141	66.7686	6.0611	4.1963e-06	1.29351e-05	Up	2.37375	0	2.3387	50.6735	173.681	140.881
evm.model.Contig16.163.path1	122.083	0.711125	5.32903	13.8288	3.78961	9.87388e-08	3.57676e-07	Up	4.57935	0.842331	0.35619	27.786	17.4921	46.3371
evm.model.Contig16.167.path1	170.862	0.457979	2.99515	2.58778	1.37172	0.00274311	0.00595498	Up	10.7243	5.40496	5.02072	30.306	23.2984	9.4618
evm.model.Contig16.168.path1	807.169	0.269491	-12.6683	0.0938173	-3.414	8.85652e-37	1.36369e-35	Down	95.4318	145.654	103.401	15.3843	14.3338	7.5662
evm.model.Contig16.169.path1	1258.7	0.150787	29.7941	22.5111	4.49256	4.66134e-195	6.92696e-193	Up	14.1265	11.9393	17.0564	369.954	404.276	348.993
evm.model.Contig16.181.path1	40.4492	0.520418	3.51786	3.55725	1.83076	0.000435036	0.00106021	Up	0.713785	0.586964	0.868716	4.28288	1.76532	2.80588
evm.model.Contig16.188.path1	8.8521	1.77329	3.65504	89.3529	6.48144	0.000257141	0.000649989	Up	0	0	0	2.01083	0.122223	1.44355
evm.model.Contig16.202.path1	65.4233	0.798927	7.69355	70.8447	6.14659	1.43103e-14	8.73796e-14	Up	0	0.171586	0.0362786	5.79053	3.24375	6.81428
evm.model.Contig16.203.path1	29.1531	1.01276	5.62941	52.0281	5.70122	1.80828e-08	6.98814e-08	Up	0	0.255352	0	4.65805	3.36449	5.93433
evm.model.Contig16.204.path1	278.815	0.496547	5.47238	6.57637	2.71729	4.44032e-08	1.65782e-07	Up	5.49426	5.40496	2.22541	37.8814	11.9167	48.4531
evm.model.Contig16.209.path1	53.1267	1.24954	6.4831	274.538	8.10086	8.98591e-11	4.22516e-10	Up	0	0.0871768	0	11.2113	8.68964	6.69338
evm.model.Contig16.212.path1	7.30589	1.50624	3.45441	36.8391	5.20316	0.000551491	0.00132532	Up	0	0.0597233	0	0.926035	0.61584	0.896021
evm.model.Contig16.213.path1	4.07909	1.73298	2.49809	20.1002	4.32914	0.0124863	0.0241561	Up	0	0.0878855	0	1.04207	0.528638	0.387805
evm.model.Contig16.214.path1	7.46048	1.51477	3.45901	37.7813	5.2396	0.000542164	0.00130512	Up	0.0555641	0	0	1.18078	0.611845	0.914011
evm.model.Contig16.217.path1	44.9348	0.694202	3.51458	5.42576	2.43982	0.000440457	0.0010724	Up	0.135265	0.819411	0.159922	2.0409	1.78737	3.03166
evm.model.Contig16.220.path1	4373.99	0.620594	15.3385	733.672	9.51899	4.22796e-53	1.00247e-51	Up	0.203715	0.047464	0.100354	131.432	63.2381	102.448
evm.model.Contig16.221.path1	1108.95	1.0561	10.9844	3105.55	11.6006	4.54271e-28	5.16511e-27	Up	0.0268185	0	0.0264226	77.5371	41.9075	79.1323
evm.model.Contig16.225.path1	410.744	1.28637	4.60377	60.6386	5.92217	4.14913e-06	1.2802e-05	Up	0.597524	0.0409467	0.727221	26.6656	4.53891	62.9856
evm.model.Contig16.227.path1	2279.3	0.502063	6.52399	9.68301	3.27546	6.84614e-11	3.24652e-10	Up	23.7135	11.3898	9.21226	214.19	156.381	122.375
evm.model.Contig16.228.path1	1369.97	0.494252	18.6072	586.769	9.19665	2.80813e-77	1.1215e-75	Up	0.200631	0.29216	0.197669	166.706	212.189	84.7255
evm.model.Contig16.229.path1	70.8759	0.899284	5.94296	40.6283	5.34441	2.79918e-09	1.15884e-08	Up	0.0233733	0.217832	0	1.61428	2.33978	6.84861
evm.model.Contig16.247.path1	639.81	0.263488	6.99243	3.58612	1.84242	2.70164e-12	1.4291e-11	Up	5.9652	5.8533	5.60329	15.2891	34.8442	22.2893
evm.model.Contig16.252.path1	163.281	0.659725	-7.08291	0.0392062	-4.67277	1.41161e-12	7.62809e-12	Down	9.68978	50.5101	14.9673	1.83231	1.23304	0.337699
evm.model.Contig16.254.path1	87.9229	0.481277	-5.24947	0.173565	-2.52645	1.52535e-07	5.43461e-07	Down	2.28483	5.81237	2.0903	0.545	0.723509	0.767035
evm.model.Contig16.279.path1	3715.69	0.135119	-15.3386	0.23774	-2.07254	4.22052e-53	1.00247e-51	Down	105.454	123.711	94.7548	31.8373	28.0148	28.715
evm.model.Contig16.294.path1	762.587	0.123713	8.92017	2.14881	1.10354	4.65566e-19	3.64356e-18	Up	3.87098	3.47959	3.908	9.26713	8.92215	9.65464
evm.model.Contig16.3.path1	6.47436	1.61371	3.73745	65.398	6.03118	0.000185896	0.000479563	Up	0	0	0	1.398	0.970485	0.640746
evm.model.Contig16.303.path1	19141.3	0.122088	-26.0653	0.110165	-3.18227	9.02784e-150	9.01374e-148	Down	1129.9	1321.56	1506.91	170.495	168.539	162.867
evm.model.Contig16.307.path1	3130.88	0.576448	7.83124	22.8529	4.51431	4.83073e-15	3.05779e-14	Up	5.78332	5.90775	4.84749	96.6465	80.1224	255.383
evm.model.Contig16.311.path1	3336.06	0.115727	-12.9348	0.354312	-1.49691	2.86338e-38	4.61463e-37	Down	147.082	140.642	175.765	63.8474	62.539	62.5731
evm.model.Contig16.319.path1	165.58	0.291937	3.7621	2.14102	1.0983	0.00016849	0.000437397	Up	4.81144	8.64794	7.72008	15.7753	21.5365	14.9813
evm.model.Contig16.328.path1	80.6059	0.401954	4.09891	3.13307	1.64757	4.15098e-05	0.000115879	Up	2.33866	1.8456	4.38529	8.25637	12.3852	10.4707
evm.model.Contig16.334.path1	12800.9	0.144309	-8.86335	0.412063	-1.27906	7.76478e-19	5.99963e-18	Down	756.726	959.655	909.674	473.258	371.408	398.588
evm.model.Contig16.353.path1	573.985	0.950447	-2.32523	0.216134	-2.21	0.0200598	0.0370898	Down	77.9253	114.725	82.1815	29.7907	36.7562	2.46193
evm.model.Contig16.354.path1	20.4843	0.853269	2.3128	3.92704	1.97344	0.0207335	0.0382027	Up	0.729825	0.24292	1.54082	6.86845	2.81799	1.71505
evm.model.Contig16.357.path1	25.6659	0.499322	-3.55276	0.292403	-1.77397	0.000381215	0.00093781	Down	4.12409	3.36309	4.46952	1.31461	1.44494	1.272
evm.model.Contig16.362.path1	17.079	0.602717	-2.20628	0.397834	-1.32976	0.0273644	0.0489867	Down	1.59072	1.31263	1.82844	0.563403	0.928892	0.681428
evm.model.Contig16.366.path1	5119.85	0.119308	-13.2399	0.334569	-1.57962	5.15987e-40	8.83956e-39	Down	275.348	269.469	336.092	103.651	118.119	117.633
evm.model.Contig16.377.path1	23067.8	0.16838	7.03153	2.27201	1.18397	2.04287e-12	1.09192e-11	Up	145.767	159.33	106.416	381.473	315.843	376.799
evm.model.Contig16.379.path1	6242.71	0.141341	7.63064	2.11187	1.07852	2.33591e-14	1.41148e-13	Up	299.051	317.932	247.858	757.59	620.535	719.903
evm.model.Contig16.38.path1	8.82428	1.13529	2.333	6.27076	2.64864	0.0196482	0.0364076	Up	0.122633	0	0.020137	0.347473	0.409204	0.294185
evm.model.Contig16.382.path1	3232.96	0.0979565	-12.5766	0.425739	-1.23196	2.84053e-36	4.29101e-35	Down	69.8067	67.0252	71.7873	33.1776	38.2123	31.0009
evm.model.Contig16.383.path1	74.5686	0.374744	5.92503	4.66012	2.22037	3.12234e-09	1.28804e-08	Up	0.198486	0.156905	0.188571	1.20514	0.716716	0.991168
evm.model.Contig16.384.path1	506.931	0.266669	5.63997	2.83629	1.50401	1.70083e-08	6.58883e-08	Up	2.3874	1.1431	2.42828	6.57577	6.4891	6.40236
evm.model.Contig16.386.path1	1291.89	0.174464	-9.15317	0.330587	-1.5969	5.52888e-20	4.49771e-19	Down	18.6257	23.0577	21.9103	8.82233	6.48091	8.82478
evm.model.Contig16.389.path1	6021.44	0.135325	-19.5133	0.160359	-2.64063	8.46867e-85	3.97903e-83	Down	315.776	283.77	353.757	65.5743	52.8052	57.24
evm.model.Contig16.4.path1	7.78622	1.51693	4.15212	78.7107	6.29849	3.29414e-05	9.31808e-05	Up	0	0	0	1.07315	1.2638	0.973469
evm.model.Contig16.54.path1	46.9762	0.556521	-6.03052	0.0976586	-3.35611	1.63432e-09	6.88644e-09	Down	1.51865	0.809619	0.887593	0.150423	0.0515336	0.158779
evm.model.Contig16.55.path1	2739.64	0.178818	19.1449	10.7291	3.42345	1.06701e-81	4.70221e-80	Up	3.58807	3.83997	4.27933	35.8264	59.4199	49.8886
evm.model.Contig16.6.path1	90.0735	0.602724	6.34955	14.1922	3.82702	2.15951e-10	9.87426e-10	Up	0.46396	1.71157	0.533295	24.3202	10.3726	8.74499
evm.model.Contig16.62.path1	66.8449	0.406917	2.50699	2.02811	1.02014	0.0121765	0.0236261	Up	1.14457	0.761933	0.724933	2.73635	1.45267	1.93321
evm.model.Contig16.65.path1	99.596	0.469987	5.92696	6.89519	2.78559	3.08596e-09	1.27386e-08	Up	0.193317	0.743182	0.495203	2.99895	5.28308	3.08062
evm.model.Contig16.69.path1	945.097	0.208017	-5.54115	0.449798	-1.15265	3.00494e-08	1.14159e-07	Down	12.7073	12.0415	14.8454	5.10472	9.223	6.27565
evm.model.Contig16.7.path1	8.12925	2.11791	3.00308	82.1525	6.36023	0.00267266	0.00581489	Up	0	0	0	2.34366	1.82733	0
evm.model.Contig16.71.path1	2248.03	0.129767	8.64707	2.17664	1.1221	5.28395e-18	3.89664e-17	Up	9.22518	8.49551	7.08432	20.0061	22.9519	19.2713
evm.model.Contig16.84.path1	1837.03	0.196158	6.16479	2.31221	1.20927	7.05784e-10	3.07637e-09	Up	30.4847	36.0773	25.6038	98.8677	66.1622	79.4219
evm.model.Contig16.9.path1	26.7679	1.45032	4.9009	137.936	7.10786	9.53983e-07	3.14711e-06	Up	0.0369689	0	0	4.16379	1.88739	0.532111
evm.model.Contig16.94.path1	349.691	0.228604	7.96324	3.53187	1.82043	1.67586e-15	1.08718e-14	Up	1.893	2.11057	1.23574	6.94734	6.66152	7.62961
evm.model.Contig16.95.path1	2283.75	0.10751	-9.9595	0.476073	-1.07075	2.29219e-23	2.14925e-22	Down	63.5898	59.0685	53.4704	30.3243	35.0481	31.2455
evm.model.Contig160.1.path1	163.521	0.372515	-3.54043	0.400851	-1.31886	0.000399475	0.000978774	Down	5.96303	9.10869	5.66517	2.48913	5.05561	2.09567
evm.model.Contig160.19.path1	26.4407	0.728379	3.04065	4.642	2.21475	0.00236067	0.00517752	Up	0.513135	0.448338	0.21065	3.31681	2.18311	0.747373
evm.model.Contig1600.1.path1	352.442	0.173445	16.2608	7.0633	2.82034	1.87364e-59	5.20547e-58	Up	4.55206	5.30298	5.05984	37.8879	40.8946	42.3
evm.model.Contig161.36.path1	69.5088	0.489133	4.04394	3.93953	1.97802	5.25613e-05	0.000144832	Up	1.16313	1.44534	3.74347	10.3814	7.83996	10.6029
evm.model.Contig161.38.path1	20.1091	0.667529	4.25173	7.15105	2.83816	2.12123e-05	6.12087e-05	Up	0.202603	0.0944098	0.279456	1.59303	1.4197	1.79135
evm.model.Contig162.1.path1	688.227	0.187444	11.4344	4.41776	2.14331	2.81364e-30	3.48095e-29	Up	1.3191	1.98333	1.5237	7.07015	9.2564	8.2239
evm.model.Contig162.10.path1	5058.59	0.104014	9.64206	2.00404	1.00291	5.31119e-22	4.6844e-21	Up	34.5861	39.9553	34.5895	84.7379	81.0003	85.8029
evm.model.Contig162.16.path1	286.545	0.242531	-13.5315	0.10282	-3.2818	1.01943e-41	1.81706e-40	Down	8.04608	9.00707	11.0071	1.02199	0.925806	1.3692
evm.model.Contig162.20.path1	6348.88	0.10871	-9.98491	0.471242	-1.08546	1.77456e-23	1.67002e-22	Down	167.75	203.037	181.872	93.6307	110.501	96.1216
evm.model.Contig162.27.path1	1467.54	0.252388	10.1538	5.90814	2.5627	3.18583e-24	3.09855e-23	Up	7.54856	7.97875	7.31014	57.5727	31.7372	65.0007
evm.model.Contig162.32.path1	72.1561	0.386033	-3.98088	0.344661	-1.53675	6.86617e-05	0.00018686	Down	2.44009	3.72342	4.60496	1.09551	1.44494	1.73133
evm.model.Contig162.54.path1	41.4255	0.577385	6.03723	11.2029	3.48581	1.56778e-09	6.61917e-09	Up	0.0405205	0.141615	0.219573	1.50692	2.14984	1.5414
evm.model.Contig162.8.path1	6.66048	1.25731	2.76073	11.0892	3.47108	0.00576732	0.0119112	Up	0.015543	0.0362141	0	0.198182	0.264509	0.175779
evm.model.Contig162.9.path1	281.94	0.16141	8.13945	2.48594	1.31379	3.97081e-16	2.66109e-15	Up	10.0166	9.80768	9.20275	27.228	27.7437	28.0514
evm.model.Contig163.28.path1	292.274	0.23141	7.55519	3.35974	1.74835	4.1824e-14	2.48148e-13	Up	4.18137	3.06948	3.95034	14.911	17.4597	11.13
evm.model.Contig164.10.path1	306.975	0.219153	4.95555	2.12288	1.08602	7.21276e-07	2.40865e-06	Up	1.3153	2.12	1.73968	3.86724	4.21158	4.54771
evm.model.Contig164.18.path1	671.215	0.118975	-9.84542	0.444003	-1.17136	7.17386e-23	6.62921e-22	Down	20.7598	21.868	21.6194	10.4632	10.8766	11.4869
evm.model.Contig164.7.path1	168.096	0.269983	5.12007	2.60689	1.38233	3.05424e-07	1.05609e-06	Up	1.48304	1.37898	0.844515	3.72986	4.04518	3.34319
evm.model.Contig164.8.path1	701.852	0.177794	10.2748	3.54749	1.8268	9.15195e-25	9.13765e-24	Up	1.24808	1.12524	0.887489	4.88557	4.01253	4.38877
evm.model.Contig165.28.path1	286.306	0.44212	5.84869	6.00357	2.58582	4.95474e-09	2.00005e-08	Up	2.75075	2.86271	3.14376	9.11911	38.0369	14.2157
evm.model.Contig165.33.path1	23.772	0.588661	3.05812	3.48267	1.80019	0.00222732	0.00490441	Up	1.0625	0.495111	0.62809	3.3116	3.47448	2.03908
evm.model.Contig166.7.path1	55.8461	0.497953	3.70631	3.59394	1.84557	0.000210302	0.000537855	Up	0.374917	0.458603	0.498666	1.23493	3.11507	1.21418
evm.model.Contig167.13.path1	36.4289	0.723194	6.97066	32.9257	5.04114	3.15454e-12	1.65905e-11	Up	0.0351485	0.0818933	0.103889	2.91305	2.53334	2.89091
evm.model.Contig167.26.path1	2379.55	0.131657	9.55896	2.39248	1.25851	1.18942e-21	1.03126e-20	Up	24.4286	21.2905	22.3968	58.1678	74.7442	55.2054
evm.model.Contig167.34.path1	571.848	0.251589	-9.31492	0.197028	-2.34353	1.22048e-20	1.02079e-19	Down	24.8531	22.3152	28.5493	3.63246	7.87657	5.74631
evm.model.Contig167.36.path1	2032.66	0.100879	11.2553	2.19683	1.13542	2.18166e-29	2.61064e-28	Up	22.3842	20.662	19.2598	49.9931	56.4054	51.2882
evm.model.Contig168.3.path1	20.5549	0.724506	-2.29084	0.316498	-1.65973	0.0219724	0.0402187	Down	0.576673	1.77112	2.42759	0.779851	0.472318	0.485084
evm.model.Contig169.50.path1	18.768	0.768939	2.24896	3.3157	1.72931	0.0245149	0.0444272	Up	0.956039	0.131029	0.332444	1.79264	1.5763	2.08145
evm.model.Contig169.54.path1	27.1193	0.576334	3.34688	3.80771	1.92892	0.000817259	0.00192385	Up	0.169949	0.554355	0.401855	1.44462	1.59919	1.85209
evm.model.Contig17.110.path1	4250.02	0.0790443	-17.8872	0.375301	-1.41388	1.48383e-71	5.11142e-70	Down	119.494	112.455	121.317	50.421	51.0499	51.1215
evm.model.Contig17.114.path1	1292.01	0.144709	-8.18369	0.440053	-1.18425	2.75287e-16	1.86541e-15	Down	84.3344	79.4416	89.4698	38.3598	52.4437	37.8618
evm.model.Contig17.14.path1	1018.63	0.193093	7.17947	2.61408	1.3863	6.99842e-13	3.87689e-12	Up	15.852	11.196	18.3932	42.1378	44.1224	50.4541
evm.model.Contig17.147.path1	287.829	0.204947	-6.64955	0.388825	-1.36281	2.93996e-11	1.4308e-10	Down	2.32849	1.92986	2.75065	1.12628	0.979918	1.03022
evm.model.Contig17.148.path1	37.8759	0.551704	-5.25875	0.133854	-2.90127	1.45038e-07	5.18195e-07	Down	1.65629	1.2321	1.00269	0.31805	0.179786	0.102581
evm.model.Contig17.166.path1	5.60338	1.57949	3.04402	28.0126	4.808	0.00233441	0.00512608	Up	0	0.0886059	0	1.13142	0.761387	0.860163
evm.model.Contig17.167.path1	561.437	0.33913	15.5792	38.9453	5.28338	1.00758e-54	2.51994e-53	Up	0.166892	0.369404	0.156207	13.5835	7.95239	9.02525
evm.model.Contig17.17.path1	1329.01	0.118515	10.4808	2.36548	1.24213	1.05816e-25	1.09323e-24	Up	9.73018	9.96614	11.8081	28.8236	28.4824	28.4795
evm.model.Contig17.174.path1	28.7196	0.644449	2.45296	2.99137	1.5808	0.0141688	0.0270224	Up	0.332024	0.142504	0.258254	0.35279	1.18954	1.0061
evm.model.Contig17.184.path1	1134.67	0.140204	18.5624	6.07351	2.60253	6.47141e-77	2.56847e-75	Up	2.39739	2.1421	2.72126	14.946	18.5934	17.3491
evm.model.Contig17.206.path1	140.471	0.329985	-10.1975	0.0970566	-3.36503	2.03366e-24	2.00233e-23	Down	10.2854	13.2194	18.2844	1.66306	1.45489	1.55169
evm.model.Contig17.207.path1	39.0387	0.567942	2.56534	2.7453	1.45696	0.0103075	0.0202755	Up	1.14341	0.666014	0.86656	1.40183	4.7105	2.44151
evm.model.Contig17.215.path1	3886.51	0.164629	-7.30721	0.434378	-1.20298	2.72741e-13	1.53959e-12	Down	78.6093	59.5193	81.7324	39.94	40.354	29.7339
evm.model.Contig17.22.path1	5.7757	1.44128	2.73826	15.4187	3.94661	0.00617646	0.0126742	Up	0.0587291	0	0.0578621	0.873631	0.411535	0.845316
evm.model.Contig17.224.path1	9.72934	1.0791	-3.61785	0.0667987	-3.90404	0.000297058	0.00074381	Down	0.518391	0.96625	1.27684	0.0550813	0.103787	0.0532961
evm.model.Contig17.229.path1	1642.15	0.140184	-11.3649	0.331439	-1.59318	6.25029e-30	7.6075e-29	Down	43.2574	45.3517	51.7994	17.1092	21.1343	15.4524
evm.model.Contig17.230.path1	505.692	0.190682	-7.37622	0.377223	-1.40651	1.62848e-13	9.33274e-13	Down	31.9377	38.7774	44.9669	14.5027	19.928	15.9185
evm.model.Contig17.231.path1	706.252	0.153853	-6.58115	0.495677	-1.01253	4.66832e-11	2.24121e-10	Down	11.7019	10.0427	10.6833	5.69829	5.68638	7.09756
evm.model.Contig17.249.path1	35810.6	0.152097	-13.1224	0.250717	-1.99587	2.45143e-39	4.08998e-38	Down	1385.75	1112.54	1012.16	329.626	300.902	380.477
evm.model.Contig17.251.path1	14.2723	1.15463	2.97868	10.8475	3.43929	0.00289491	0.006259	Up	0	0	0.166655	0.693249	0.895027	0.546562
evm.model.Contig17.253.path1	1022.34	0.127753	10.5259	2.5398	1.34472	6.56197e-26	6.8403e-25	Up	4.76632	4.93351	4.09184	13.3256	12.939	14.0032
evm.model.Contig17.276.path1	862.619	0.168594	-7.67115	0.408014	-1.29331	1.70456e-14	1.03834e-13	Down	25.6432	21.0842	28.0443	12.0135	10.1885	12.8489
evm.model.Contig17.294.path1	40.3945	0.741669	-2.25163	0.314262	-1.66996	0.0243459	0.0441774	Down	4.05965	1.30298	2.08148	1.01236	1.53433	0.170357
evm.model.Contig17.295.path1	126.74	0.385088	-12.8292	0.0325689	-4.94036	1.12544e-37	1.7735e-36	Down	9.56039	8.35312	7.27221	0.410814	0.211112	0.325227
evm.model.Contig17.3.path1	3.3604	1.87529	2.71219	33.9692	5.08615	0.00668401	0.0136399	Up	0	0	0	0.165244	0.207574	0.213184
evm.model.Contig17.30.path1	172.885	0.213609	8.76528	3.66127	1.87234	1.86311e-18	1.40393e-17	Up	1.4538	1.19181	1.23782	5.18723	5.51586	5.6834
evm.model.Contig17.300.path1	881.85	0.123933	-14.4672	0.288579	-1.79296	1.95262e-47	4.05764e-46	Down	24.5122	27.9527	27.0931	9.03439	8.45173	8.92583
evm.model.Contig17.301.path1	7.70888	1.57737	-4.12688	0.0109752	-6.50961	3.67718e-05	0.00010333	Down	0.939666	1.91568	2.43021	0	0	0
evm.model.Contig17.304.path1	5583.81	0.102522	-11.0985	0.454439	-1.13784	1.2753e-28	1.48166e-27	Down	64.9638	72.1718	73.1746	37.6637	34.554	37.6777
evm.model.Contig17.322.path1	62.7921	0.358744	-2.87437	0.489316	-1.03116	0.00404838	0.00854049	Down	4.11104	2.32619	3.2017	1.78886	1.92049	1.73088
evm.model.Contig17.323.path1	180.911	0.316385	-5.05456	0.330064	-1.59918	4.31389e-07	1.46861e-06	Down	4.74341	4.63282	3.30441	1.51033	1.10316	2.18385
evm.model.Contig17.326.path1	122.756	0.389222	6.76453	6.20274	2.63291	1.3374e-11	6.66096e-11	Up	0.876775	0.68094	0.86383	3.49354	8.75256	5.20819
evm.model.Contig17.329.path1	526.396	0.399625	6.44535	5.9617	2.57572	1.15333e-10	5.39121e-10	Up	4.69003	8.63619	8.94346	30.0609	90.5165	34.1158
evm.model.Contig17.338.path1	601.353	0.393487	7.03921	6.82032	2.76984	1.93339e-12	1.036e-11	Up	1.96913	3.17384	0.916878	19.1172	18.8479	9.67866
evm.model.Contig17.347.path1	20.7425	0.977921	4.93615	28.3871	4.82716	7.96812e-07	2.64775e-06	Up	0.319972	0	0	3.48484	3.68354	3.61862
evm.model.Contig17.359.path1	1003.26	0.126749	20.7967	6.21586	2.63596	4.63984e-96	2.51259e-94	Up	2.17537	1.82796	1.78487	13.088	14.3511	14.013
evm.model.Contig17.360.path1	17.5219	0.764604	3.92335	7.99894	2.99981	8.73261e-05	0.000234854	Up	0.592289	0.229998	0.291772	2.30755	3.26101	4.77
evm.model.Contig17.386.path1	52.314	0.522232	3.09256	3.06319	1.61503	0.00198436	0.00439593	Up	0.56384	0.506715	0.142847	1.62614	1.274	1.35812
evm.model.Contig17.392.path1	45.0144	0.489853	5.53599	6.55149	2.71182	3.09472e-08	1.17291e-07	Up	0.118206	0.0393446	0.133099	0.726682	0.701529	0.789936
evm.model.Contig17.52.path1	743.14	0.171539	-11.8343	0.244849	-2.03004	2.59615e-32	3.45253e-31	Down	15.4397	17.1344	12.1517	4.30929	3.96996	4.31477
evm.model.Contig17.6.path1	1118.15	0.276718	7.51246	4.22466	2.07883	5.80256e-14	3.41579e-13	Up	9.00152	12.0769	7.84269	32.6767	70.7209	38.3503
evm.model.Contig17.61.path1	4.87668	1.39255	-2.33267	0.105232	-3.24835	0.0196653	0.0364342	Down	0.669633	1.22587	0.565497	0.20329	0.0957621	0
evm.model.Contig17.71.path1	347.893	0.279119	-12.6219	0.0869895	-3.52302	1.59852e-36	2.43784e-35	Down	11.0475	13.3797	9.62715	0.949151	0.839471	1.61187
evm.model.Contig17.72.path1	296.763	0.348125	-10.9773	0.0707326	-3.82148	4.91201e-28	5.58004e-27	Down	14.061	15.6578	12.0962	0.933773	0.620987	1.83359
evm.model.Contig17.78.path1	38597.9	0.103138	-11.5718	0.437244	-1.19349	5.72834e-31	7.3576e-30	Down	427.799	508.38	425.943	233.684	230.379	221.546
evm.model.Contig17.8.path1	29.1291	0.835473	5.64685	26.3146	4.71779	1.63417e-08	6.34215e-08	Up	0.473429	0.110305	0	6.43889	7.29844	4.18592
evm.model.Contig17.9.path1	138.444	0.290182	10.1605	7.71889	2.94839	2.97515e-24	2.89805e-23	Up	0.802525	0.7304	0.790677	6.90168	8.38514	5.44037
evm.model.Contig170.17.path1	38.9683	0.741423	6.9219	35.0674	5.13206	4.45619e-12	2.31881e-11	Up	0.010678	0.0373185	0.0210407	0.873631	1.1865	0.669666
evm.model.Contig171.12.path1	28.6466	0.875547	3.78417	9.93985	3.31322	0.00015422	0.000402149	Up	0.256659	0.0229998	0.0194515	1.48942	0.770783	1.17728
evm.model.Contig171.31.path1	58.6645	0.462747	-6.72521	0.115657	-3.11207	1.75341e-11	8.64529e-11	Down	4.31287	4.26307	4.80717	0.231445	0.69776	0.850985
evm.model.Contig171.32.path1	21.9992	0.783828	-4.08627	0.108598	-3.20294	4.38356e-05	0.000121999	Down	1.64901	0.84656	0.743493	0.237579	0.139893	0.0287349
evm.model.Contig171.34.path1	14.1801	0.89734	-2.22723	0.250245	-1.99859	0.0259317	0.0466968	Down	1.48467	0.480441	0.772008	0.175281	0.536693	0.0847999
evm.model.Contig172.1.path1	240.685	0.350195	4.44301	2.94022	1.55592	8.87072e-06	2.65312e-05	Up	2.98604	2.31908	6.13698	10.8148	14.3673	13.6663
evm.model.Contig172.16.path1	8094.59	0.101212	34.6528	11.3709	3.50728	4.05552e-263	1.01627e-260	Up	6.99017	8.40134	8.12371	98.3209	104.956	104.484
evm.model.Contig172.17.path1	41.8744	0.559313	5.07499	7.15281	2.83851	3.87509e-07	1.32452e-06	Up	0.176507	0.440622	0.149058	1.7147	2.87755	1.65913
evm.model.Contig172.23.path1	4077.61	0.0851062	-14.672	0.420834	-1.24868	9.74604e-49	2.09688e-47	Down	47.9	47.6866	51.8116	22.5975	24.3185	24.4965
evm.model.Contig172.7.path1	7941.3	0.107773	14.1126	2.86981	1.52096	3.17505e-45	6.27159e-44	Up	27.6144	29.0182	24.4081	80.4789	94.4735	92.9663
evm.model.Contig174.3.path1	1245.15	0.905891	6.11992	46.6557	5.54398	9.36213e-10	4.03943e-09	Up	7.2908	2.2392	0.587713	195.923	154.13	191.549
evm.model.Contig174.4.path1	19.3333	0.847615	4.34359	12.8322	3.6817	1.4017e-05	4.10583e-05	Up	0.545835	0	0.322666	5.56774	3.05988	4.48941
evm.model.Contig174.5.path1	11.3106	0.921277	3.2854	8.14976	3.02676	0.00101839	0.00236982	Up	0.133194	0.0517221	0.131228	1.46242	0.711114	0.821626
evm.model.Contig174.63.path1	199.922	0.222584	-6.78898	0.35084	-1.51112	1.12926e-11	5.66849e-11	Down	5.51736	4.8109	4.11811	2.18509	1.84105	1.80486
evm.model.Contig175.26.path1	350.529	0.3449	5.60286	3.81696	1.93243	2.10845e-08	8.11871e-08	Up	1.67287	1.96406	1.91858	5.33249	13.6586	5.67025
evm.model.Contig175.30.path1	206.629	0.223741	-5.98613	0.395201	-1.33934	2.14899e-09	8.98693e-09	Down	3.91996	3.40792	2.78993	1.67849	1.44078	1.47972
evm.model.Contig175.32.path1	213.513	0.224193	8.87603	3.97221	1.98994	6.92902e-19	5.37336e-18	Up	0.809171	0.722294	1.09748	4.04208	3.9449	4.06233
evm.model.Contig1752.2.path1	17.4074	0.940486	-4.70366	0.0465934	-4.42373	2.55533e-06	8.06549e-06	Down	2.49164	3.30303	2.5395	0.365168	0.0860086	0
evm.model.Contig176.15.path1	2008.11	0.107715	12.8469	2.60955	1.3838	8.95788e-38	1.41685e-36	Up	7.83184	8.75847	9.53039	25.5118	27.3275	25.6604
evm.model.Contig176.6.path1	27.4471	0.763703	3.10164	5.16488	2.36873	0.0019245	0.00427667	Up	0.125694	0.0516809	0.0145693	0.565647	0.259054	0.311665
evm.model.Contig176.9.path1	64.2118	0.370114	3.90051	2.72006	1.44364	9.59889e-05	0.000256955	Up	0.270596	0.433448	0.433227	1.17404	0.993226	1.37942
evm.model.Contig177.15.path1	500.676	0.331302	17.9471	61.6445	5.9459	5.06007e-72	1.77172e-70	Up	0.77021	0.384543	0.542028	34.0992	56.2476	31.8628
evm.model.Contig177.25.path1	5844.57	0.114913	-10.8973	0.419795	-1.25224	1.18712e-27	1.32733e-26	Down	730.526	741.517	781.058	315.605	426.071	349.8
evm.model.Contig177.28.path1	105.563	0.555358	4.71401	6.13883	2.61796	2.42894e-06	7.69696e-06	Up	0.556752	0.864794	1.24943	2.49775	11.6112	5.0244
evm.model.Contig177.31.path1	105.593	0.536496	4.55218	5.4348	2.44223	5.30931e-06	1.61709e-05	Up	0.552867	0.76592	0.117774	3.50879	3.1711	2.27362
evm.model.Contig177.32.path1	203.267	0.219617	9.64607	4.34226	2.11844	5.10741e-22	4.5109e-21	Up	1.8853	2.67674	2.00258	11.0803	10.9698	10.6303
evm.model.Contig179.30.path1	189.437	0.198881	5.0332	2.0014	1.00101	4.82361e-07	1.63517e-06	Up	1.37079	1.44678	1.50061	3.01264	3.30742	3.62568
evm.model.Contig18.107.path1	63.1203	0.594702	-8.08906	0.0356345	-4.81058	6.0127e-16	4.00637e-15	Down	1.1599	1.0333	0.840276	0.0543725	0	0.070147
evm.model.Contig18.109.path1	63.8407	0.554611	-5.9038	0.103355	-3.27432	3.55222e-09	1.45831e-08	Down	2.47807	2.06505	1.56825	0.096097	0.162964	0.464912
evm.model.Contig18.115.path1	1520.96	0.213101	-24.9494	0.0250903	-5.31673	2.16979e-137	1.89931e-135	Down	273.015	243.824	376.76	8.32584	10.5274	6.99599
evm.model.Contig18.116.path1	18576.9	0.505364	-21.4502	0.000545486	-10.8402	4.54554e-102	2.64938e-100	Down	3549.34	2810.34	4700.6	3.46709	0.918685	2.51604
evm.model.Contig18.117.path1	1604.79	0.743932	-15.2624	0.000381986	-11.3542	1.36119e-52	3.19781e-51	Down	247.513	339.807	357.242	0	0	0.414782
evm.model.Contig18.121.path1	8468.71	0.783002	-3.62144	0.140088	-2.8356	0.000292965	0.000734279	Down	317.838	1142.47	748.254	141.609	37.9213	173.083
evm.model.Contig18.123.path1	1703.32	0.648644	-4.71167	0.120225	-3.0562	2.45696e-06	7.7819e-06	Down	145.054	417.362	383.762	59.8373	19.432	50.551
evm.model.Contig18.126.path1	2861.56	0.304734	-19.9685	0.0147301	-6.08509	1.03462e-88	5.16501e-87	Down	541.5	359.834	856.32	11.2195	12.1717	6.46965
evm.model.Contig18.128.path1	6299.89	0.838665	-3.41759	0.137146	-2.86621	0.000631791	0.00150809	Down	1173.06	738.217	1581.81	204.643	317.336	35.0539
evm.model.Contig18.129.path1	4178.45	0.560992	-5.98374	0.0976099	-3.35683	2.18071e-09	9.11364e-09	Down	794.451	572.674	1032.75	79.5643	153.591	39.2693
evm.model.Contig18.130.path1	1187.64	1.19714	-11.5088	7.12056e-05	-13.7776	1.19164e-30	1.50189e-29	Down	263.929	205.936	345.089	0	0	0
evm.model.Contig18.135.path1	4410	0.717009	-15.465	0.000459208	-11.0886	5.97391e-54	1.45422e-52	Down	885.742	536.934	1293.62	0.896322	0.105556	0.433636
evm.model.Contig18.137.path1	16.1442	0.890139	-4.53986	0.0607445	-4.0411	5.62926e-06	1.71127e-05	Down	3.5513	2.00184	4.62754	0.365168	0.114678	0.235555
evm.model.Contig18.138.path1	645.49	0.290898	-15.1858	0.0467939	-4.41754	4.38899e-52	1.01248e-50	Down	74.6139	64.5937	134.81	4.44488	5.55813	4.77
evm.model.Contig18.184.path1	127.271	0.374645	6.6201	5.57971	2.48019	3.58958e-11	1.73637e-10	Up	1.48467	2.52231	2.98645	10.0567	20.2499	14.8188
evm.model.Contig18.186.path1	122.35	0.426605	4.42968	3.70565	1.88973	9.43733e-06	2.81206e-05	Up	2.7219	2.95471	3.71783	6.77022	21.6122	12.084
evm.model.Contig18.187.path1	17.7368	1.074	2.72962	7.62965	2.93162	0.00634067	0.0129758	Up	0.0113669	0	0.12319	0.579737	0.250334	0.362278
evm.model.Contig18.191.path1	3953.12	0.134791	12.0166	3.07318	1.61973	2.9057e-33	3.99299e-32	Up	31.2092	27.0846	24.7836	109.483	92.4343	91.5719
evm.model.Contig18.196.path1	634.84	0.290794	3.84847	2.17213	1.11911	0.000118859	0.0003143	Up	5.68279	3.15569	4.63356	15.3588	10.5928	7.6794
evm.model.Contig18.20.path1	8.09147	1.6683	-3.94241	0.0104734	-6.57713	8.06668e-05	0.000217908	Down	0.0415642	0.254209	0.194515	0	0	0
evm.model.Contig18.201.path1	2197.81	0.105955	11.8731	2.39166	1.25801	1.63305e-32	2.18538e-31	Up	29.8433	28.0904	25.4722	72.319	77.2018	80.0589
evm.model.Contig18.206.path1	536.705	0.149175	-11.0808	0.317984	-1.65297	1.55512e-28	1.79859e-27	Down	12.1434	14.2246	13.4493	5.07215	4.49356	4.99386
evm.model.Contig18.207.path1	1833.2	0.172066	-13.4061	0.202117	-2.30674	5.56675e-41	9.73229e-40	Down	54.4699	50.3051	65.6165	15.9379	12.2575	11.389
evm.model.Contig18.209.path1	6.85961	1.55846	3.92432	69.3529	6.11588	8.69759e-05	0.000233962	Up	0	0	0	0.480053	0.62622	0.500224
evm.model.Contig18.214.path1	2278.13	0.191087	-31.9296	0.0145653	-6.10132	1.0369e-223	1.94876e-221	Down	31.3989	36.1488	25.4346	0.610568	0.490012	0.459495
evm.model.Contig18.230.path1	15.4838	0.807805	3.61512	7.57008	2.92031	0.000300212	0.000751117	Up	0.181058	0.210925	0.0891922	0.961907	1.08748	2.09414
evm.model.Contig18.232.path1	56.6334	0.427155	5.11154	4.5423	2.18342	3.19543e-07	1.10342e-06	Up	0.475436	0.190988	0.306894	1.77681	1.92015	1.43268
evm.model.Contig18.233.path1	3310.72	0.137619	7.50407	2.04586	1.03271	6.18643e-14	3.63506e-13	Up	38.8381	30.1329	30.3558	84.1969	73.8415	75.5799
evm.model.Contig18.250.path1	8636.27	0.27634	36.6978	1129.19	10.1411	7.91329e-295	2.66136e-292	Up	0.0914207	0.0399381	0.118218	116.548	91.7052	122.14
evm.model.Contig18.272.path1	644.506	0.198146	8.78376	3.34143	1.74047	1.58101e-18	1.19771e-17	Up	7.25592	11.8259	11.17	38.6598	38.4478	39.1283
evm.model.Contig18.273.path1	990.898	0.208018	13.5958	7.10175	2.82817	4.24153e-42	7.678e-41	Up	4.2543	2.54351	4.65019	32.4444	31.0327	30.2375
evm.model.Contig18.280.path1	124.362	0.271932	-3.95859	0.474188	-1.07647	7.53928e-05	0.000204482	Down	3.55635	3.30964	3.20179	1.49848	1.65728	2.33247
evm.model.Contig18.286.path1	8.84064	1.1252	-2.53146	0.13885	-2.8484	0.0113588	0.0221932	Down	1.0169	3.1097	1.62806	0.540249	0.381737	0
evm.model.Contig18.292.path1	6.31697	1.54622	3.2302	31.8803	4.99459	0.00123704	0.00283314	Up	0.0498882	0	0	0.848133	0.699166	0.512903
evm.model.Contig18.3.path1	203.993	0.195653	-5.85672	0.451912	-1.14589	4.7211e-09	1.91238e-08	Down	4.40545	4.88972	4.9385	2.24835	2.86481	2.3003
evm.model.Contig18.343.path1	16694.7	0.142153	-15.2146	0.223323	-2.16279	2.8314e-52	6.55531e-51	Down	196.812	168.628	185.247	48.1158	39.5765	53.4538
evm.model.Contig18.40.path1	31024.2	0.203554	6.85999	2.6324	1.39638	6.8865e-12	3.5232e-11	Up	1021.04	1079.93	1158.03	2752.2	4703.2	2485.64
evm.model.Contig18.54.path1	20001.6	0.113232	-11.8347	0.395004	-1.34006	2.58313e-32	3.43879e-31	Down	614.997	631.585	657.522	322.924	265.121	276.262
evm.model.Contig18.57.path1	149.988	0.323347	-5.78502	0.273465	-1.87057	7.2504e-09	2.90107e-08	Down	3.88558	2.43738	3.02509	0.66404	0.979213	1.299
evm.model.Contig18.6.path1	78.6724	0.433379	6.02069	6.10182	2.60924	1.73671e-09	7.31307e-09	Up	2.09109	2.8928	3.47661	12.3592	28.9134	18.5425
evm.model.Contig18.68.path1	4586.21	0.0757805	23.6641	3.46602	1.79328	8.44333e-124	6.50035e-122	Up	18.9265	19.0136	18.6657	76.399	77.2502	72.205
evm.model.Contig18.78.path1	99.0375	0.364141	5.93223	4.46966	2.16017	2.98855e-09	1.23444e-08	Up	0.966583	1.50138	0.952313	4.48472	8.09556	5.035
evm.model.Contig18.79.path1	600.231	0.233811	-7.09287	0.316792	-1.65839	1.31364e-12	7.11066e-12	Down	21.6885	21.025	16.3816	5.11847	9.73337	6.80124
evm.model.Contig18.91.path1	250.121	0.24681	10.6501	6.18409	2.62856	1.74113e-26	1.86518e-25	Up	1.49258	0.837978	1.31109	9.53472	8.17281	8.30127
evm.model.Contig18.92.path1	136.083	0.33646	4.29071	2.72008	1.44365	1.78105e-05	5.1743e-05	Up	2.54319	2.32213	2.47178	6.9382	5.22932	10.706
evm.model.Contig18.93.path1	205.384	0.203505	6.79393	2.60738	1.3826	1.09116e-11	5.48584e-11	Up	2.02701	2.04654	2.33944	6.76904	5.83618	6.62904
evm.model.Contig18.96.path1	318.622	0.151958	8.03177	2.33026	1.22049	9.60761e-16	6.3324e-15	Up	3.15548	3.07938	2.99495	8.40841	8.43445	7.91508
evm.model.Contig180.1.path1	11762.4	0.19845	15.7463	8.7232	3.12486	7.27892e-56	1.87929e-54	Up	3.05923	5.15856	3.72923	45.4611	34.6641	39.5795
evm.model.Contig180.12.path1	677.294	0.131336	-7.85181	0.489295	-1.03122	4.10071e-15	2.60343e-14	Down	5.98113	6.51115	5.45336	3.45407	3.36918	3.27959
evm.model.Contig180.4.path1	658.902	0.173344	-6.74354	0.444745	-1.16895	1.54572e-11	7.64781e-11	Down	8.28152	6.30264	7.02447	3.10265	4.39275	3.59418
evm.model.Contig180.6.path1	3995.27	0.115774	-8.80138	0.493469	-1.01897	1.35142e-18	1.02866e-17	Down	80.8994	82.3751	95.105	51.8637	45.6333	49.0774
evm.model.Contig181.15.path1	73.7709	0.475388	2.27634	2.11718	1.08215	0.0228255	0.041655	Up	0.74565	1.59253	0.530574	1.65059	2.46737	2.85348
evm.model.Contig181.19.path1	2177.7	0.314083	-23.2491	0.00633631	-7.30214	1.45375e-119	1.05562e-117	Down	136.586	274.491	136.236	0.967526	1.64944	1.38196
evm.model.Contig181.2.path1	73.0597	0.551362	4.9043	6.51626	2.70404	9.37606e-07	3.09548e-06	Up	0.92792	1.08099	0.76987	2.85408	12.32	5.87463
evm.model.Contig181.27.path1	887.169	0.125976	15.3085	3.80662	1.92851	6.70574e-53	1.58409e-51	Up	13.7239	14.7614	13.5597	59.8615	68.7302	55.7969
evm.model.Contig181.28.path1	40.2669	0.795794	3.5512	7.0912	2.82603	0.000383472	0.000942456	Up	0.120119	0.0349836	0.710074	2.48882	2.19447	2.43903
evm.model.Contig181.3.path1	97.3498	0.427233	4.02196	3.29052	1.71832	5.77155e-05	0.000158352	Up	1.38296	2.33868	2.19765	4.36095	11.6112	6.60461
evm.model.Contig181.33.path1	70.7069	0.522097	8.05322	18.4374	4.20456	8.06406e-16	5.33706e-15	Up	0.106567	0.13794	0.0116659	1.83687	1.78983	1.70429
evm.model.Contig181.34.path1	57.6344	0.443393	7.28051	9.37051	3.22813	3.32551e-13	1.87225e-12	Up	0.210023	0.222426	0.188111	2.8402	2.08332	1.74704
evm.model.Contig181.8.path1	18.5787	0.732361	3.9984	7.61198	2.92827	6.37716e-05	0.000174071	Up	0.143493	0.111442	0.0471248	1.1435	0.646394	0.835979
evm.model.Contig182.10.path1	28.2994	1.29639	5.54384	145.712	7.18697	2.95912e-08	1.12485e-07	Up	0	0.093189	0	6.71469	4.40423	3.94758
evm.model.Contig182.14.path1	689.908	0.158344	-14.4285	0.205232	-2.28467	3.42242e-47	7.04325e-46	Down	5.82368	5.34101	6.31456	1.14426	1.62752	1.36516
evm.model.Contig182.4.path1	14.6165	0.88945	-3.26674	0.133452	-2.9056	0.00108794	0.00251653	Down	3.46423	2.30612	3.53499	1.05169	0.123852	0.2544
evm.model.Contig182.8.path1	5685.64	0.229093	8.4304	3.81411	1.93134	3.44477e-17	2.43901e-16	Up	11.9795	15.7073	14.6263	65.4695	41.0875	78.2128
evm.model.Contig182.9.path1	6132.96	0.233441	8.10986	3.71451	1.89317	5.06785e-16	3.38386e-15	Up	29.8906	41.6347	31.0329	154.294	98.3923	183.593
evm.model.Contig183.1.path1	91.9783	0.309108	-3.58011	0.464374	-1.10664	0.000343452	0.000851447	Down	4.93219	4.13893	6.25953	2.8868	3.13815	2.19162
evm.model.Contig183.8.path1	973.836	0.177695	11.3318	4.03786	2.01359	9.136e-30	1.10671e-28	Up	10.9842	15.3936	10.6605	55.1856	54.0924	62.4988
evm.model.Contig185.12.path1	1066.43	0.165504	-7.06384	0.4447	-1.1691	1.61966e-12	8.71548e-12	Down	93.6719	116.113	135.005	55.5025	66.7842	54.526
evm.model.Contig185.26.path1	287.938	0.300398	4.93779	2.79588	1.4833	7.90133e-07	2.62761e-06	Up	2.45567	2.39178	4.06541	7.50694	13.2987	8.07071
evm.model.Contig185.35.path1	32.1634	0.647065	5.67333	12.7375	3.67101	1.4005e-08	5.47687e-08	Up	0.0872652	0.169434	0.143295	2.44171	1.19387	2.15323
evm.model.Contig185.5.path1	6717.88	0.13743	-7.66588	0.48179	-1.05352	1.77616e-14	1.08092e-13	Down	342.384	303.825	356.583	203.751	158.291	192.552
evm.model.Contig186.10.path1	38.1195	0.514415	4.14049	4.37696	2.12993	3.46565e-05	9.77296e-05	Up	0.589156	0.308855	0.319252	1.37721	2.71296	2.08971
evm.model.Contig186.12.path1	334.694	0.372375	6.04102	4.75526	2.24952	1.53146e-09	6.47437e-09	Up	1.03363	1.69675	1.26139	3.80653	11.6406	6.59346
evm.model.Contig186.17.path1	288.297	0.213269	7.37673	2.9757	1.57323	1.62223e-13	9.30106e-13	Up	2.7575	3.84976	2.67366	10.6502	9.74899	11.2725
evm.model.Contig186.46.path1	14520.7	0.0838835	-20.5851	0.302132	-1.72675	3.73434e-94	1.98028e-92	Down	302.485	320.438	310.891	110.939	104.159	109.408
evm.model.Contig187.10.path1	1014.49	0.147269	7.34164	2.11579	1.0812	2.10986e-13	1.19733e-12	Up	19.1471	18.6153	15.55	36.9063	47.1743	45.8842
evm.model.Contig187.11.path1	585.862	0.184117	5.52299	2.02353	1.01687	3.33285e-08	1.2598e-07	Up	15.1573	12.0589	14.6057	26.2005	33.603	37.7039
evm.model.Contig188.22.path1	2526.01	0.222268	4.85518	2.11279	1.07915	1.2028e-06	3.92939e-06	Up	13.9062	21.8989	23.9238	36.6652	56.3267	52.6774
evm.model.Contig188.26.path1	25.9738	0.66668	4.3493	7.46213	2.89959	1.36575e-05	4.00513e-05	Up	0.130693	0.532883	0.515054	2.2913	3.46699	4.29972
evm.model.Contig189.15.path1	19.716	1.02233	-2.41478	0.180652	-2.46871	0.0157446	0.0297304	Down	2.61721	2.21742	2.89112	1.43258	0.0793925	0.0815384
evm.model.Contig189.16.path1	85.2332	0.328905	-7.412	0.184559	-2.43785	1.24406e-13	7.17793e-13	Down	3.89855	4.87948	4.76157	0.684691	1.06436	1.12625
evm.model.Contig189.2.path1	10267.6	0.199355	24.5352	29.6756	4.89121	6.2279e-133	5.20213e-131	Up	7.53935	11.3473	6.88263	240.453	349.522	292.623
evm.model.Contig189.28.path1	190.291	0.230624	-4.5063	0.486577	-1.03926	6.59665e-06	1.99021e-05	Down	13.7572	9.4654	11.2799	7.06356	6.23883	6.02776
evm.model.Contig189.3.path1	28451.8	0.124459	-9.71531	0.432522	-1.20916	2.59456e-22	2.32202e-21	Down	783.384	638.957	739.142	382.483	321.997	369.301
evm.model.Contig189.33.path1	877.027	0.136604	-7.52319	0.490492	-1.0277	5.3456e-14	3.15405e-13	Down	31.5326	35.4721	28.4394	17.4461	17.4932	18.9086
evm.model.Contig189.4.path1	666.245	0.122108	10.6741	2.46809	1.30339	1.34587e-26	1.44905e-25	Up	14.8025	12.9547	13.5319	38.4209	39.2568	39.6743
evm.model.Contig19.103.path1	691.08	0.294373	5.44307	3.03625	1.60229	5.23706e-08	1.93999e-07	Up	2.18883	2.58335	2.40398	5.08609	13.0821	7.1347
evm.model.Contig19.12.path1	5154.13	0.165026	-18.1328	0.125662	-2.99238	1.75654e-73	6.43227e-72	Down	54.0254	46.2104	38.9121	7.13338	5.64733	7.29277
evm.model.Contig19.126.path1	1069.56	0.179412	6.53273	2.25332	1.17205	6.45834e-11	3.07174e-10	Up	8.41879	9.54542	7.44679	23.5307	17.849	24.3059
evm.model.Contig19.128.path1	3660.88	0.113084	12.5175	2.66759	1.41554	5.98581e-36	8.96819e-35	Up	16.8416	15.2685	16.7002	55.1708	47.8782	46.684
evm.model.Contig19.134.path1	17.7241	1.05915	-4.9411	0.0265825	-5.23338	7.76838e-07	2.58541e-06	Down	0.892977	1.71873	1.30056	0	0.0388658	0.0798326
evm.model.Contig19.139.path1	180.78	0.319003	5.44913	3.33639	1.73829	5.06161e-08	1.87935e-07	Up	1.18434	0.735845	0.822354	4.69807	2.7099	3.09625
evm.model.Contig19.141.path1	168.334	0.261976	7.55504	3.94286	1.97924	4.18729e-14	2.48323e-13	Up	0.845535	0.568278	0.73693	3.83555	3.14695	2.79736
evm.model.Contig19.144.path1	14040.5	0.143829	-13.8121	0.252335	-1.98659	2.1536e-43	4.07747e-42	Down	837.258	729.537	923.438	254.368	205.651	261.255
evm.model.Contig19.151.path1	3080.33	0.0967614	15.2028	2.77222	1.47104	3.38873e-52	7.83145e-51	Up	16.0558	14.5443	14.0919	45.9216	47.3078	49.3478
evm.model.Contig19.153.path1	103.909	0.379735	4.43333	3.21204	1.68349	9.27898e-06	2.76745e-05	Up	1.5877	1.93181	1.56426	7.91013	3.70851	7.03711
evm.model.Contig19.161.path1	4.01532	1.8112	2.9493	40.5544	5.34179	0.0031849	0.00684431	Up	0	0	0	0.950318	0.671488	1.37928
evm.model.Contig19.182.path1	235.294	0.247337	15.5412	14.3594	3.84392	1.82418e-54	4.51803e-53	Up	0.264304	0.174756	0.197061	3.61289	3.30368	3.63533
evm.model.Contig19.19.path1	1947.49	0.239396	-25.5877	0.0143223	-6.1256	2.09091e-144	1.93636e-142	Down	107.313	127.262	103.087	2.59293	1.93017	1.05312
evm.model.Contig19.192.path1	7.8928	1.72057	-3.23093	0.0212111	-5.55904	0.00123387	0.00282696	Down	0.196385	0.285977	1.74137	0	0.0491477	0
evm.model.Contig19.20.path1	75.717	0.514004	-9.2161	0.0374961	-4.73712	3.081e-20	2.52729e-19	Down	4.48597	4.79645	3.8143	0.195885	0.338338	0.0315894
evm.model.Contig19.219.path1	29.2341	0.655915	5.33702	11.3187	3.50063	9.44872e-08	3.42761e-07	Up	0.168101	0.274165	0.0331239	2.00049	2.05299	2.00478
evm.model.Contig19.224.path1	388.478	0.311494	7.44791	4.99326	2.31998	9.48309e-14	5.50881e-13	Up	4.00693	4.62697	4.67499	15.7977	39.5131	21.8263
evm.model.Contig19.237.path1	7.65315	1.55491	-2.93152	0.0424453	-4.55825	0.00337313	0.0072112	Down	0.218702	0.418566	0.0307818	0.0165986	0	0.0160606
evm.model.Contig19.242.path1	5833.3	0.116696	-12.9244	0.351545	-1.50822	3.28009e-38	5.25967e-37	Down	176.796	186.709	225.584	79.1744	79.4589	79.6842
evm.model.Contig19.248.path1	1118.46	0.147891	-7.09476	0.483219	-1.04925	1.29572e-12	7.02263e-12	Down	7.88501	8.61289	8.97122	4.72078	4.09431	5.32313
evm.model.Contig19.251.path1	174.147	0.362303	5.12877	3.62547	1.85817	2.91636e-07	1.00978e-06	Up	1.75552	1.02256	1.81197	5.30728	9.64458	4.38324
evm.model.Contig19.252.path1	286.822	0.279753	7.52298	4.30071	2.10457	5.35426e-14	3.15771e-13	Up	2.41968	2.5027	2.22799	8.52999	17.0913	9.99723
evm.model.Contig19.254.path1	53.6193	0.582393	3.60777	4.29048	2.10114	0.000308838	0.00077134	Up	0.74864	0.160657	0.252333	2.47012	1.6369	1.64064
evm.model.Contig19.258.path1	513.886	0.319943	18.0265	54.4724	5.76745	1.20625e-72	4.30612e-71	Up	0.312081	0.630175	0.204982	25.7321	19.1194	25.4542
evm.model.Contig19.264.path1	25.7183	0.560425	4.13009	4.97469	2.31461	3.62621e-05	0.000102009	Up	0.157656	0.209901	0.199708	1.22048	1.26257	0.764126
evm.model.Contig19.27.path1	3.26026	2.09392	2.40747	32.9235	5.04105	0.0160635	0.0302745	Up	0	0	0	0.0857352	0.0403866	0.311087
evm.model.Contig19.42.path1	207.454	2.26722	4.86667	2096.56	11.0338	1.13492e-06	3.71523e-06	Up	0	0	0	10.5213	2.80538	72.3503
evm.model.Contig19.51.path1	43.4403	0.881974	-3.92697	0.0906541	-3.46348	8.60236e-05	0.000231572	Down	0.636479	5.58057	1.5512	0.462722	0.067068	0.275523
evm.model.Contig19.53.path1	632.784	0.169326	13.8342	5.07177	2.34249	1.58467e-43	3.02269e-42	Up	8.07541	11.8617	10.6247	59.3172	59.0976	59.6636
evm.model.Contig19.56.path1	2591.85	0.158802	13.1218	4.23914	2.08377	2.4707e-39	4.11676e-38	Up	8.69052	12.0071	8.12968	45.1631	49.7707	45.792
evm.model.Contig19.63.path1	92.2917	0.303752	3.52987	2.10264	1.0722	0.00041577	0.00101714	Up	2.44189	3.79295	3.20779	6.40006	8.80003	7.64315
evm.model.Contig19.69.path1	460.505	0.197011	10.6435	4.27784	2.09688	1.86964e-26	1.99783e-25	Up	1.04279	1.41412	1.6936	6.76059	7.11145	6.57497
evm.model.Contig19.70.path1	1929.16	0.113428	-13.7596	0.338981	-1.56073	4.46255e-43	8.37465e-42	Down	25.2596	24.6928	21.8589	9.93211	9.07529	8.99585
evm.model.Contig19.71.path1	9355.01	0.0945268	-16.7504	0.333703	-1.58336	5.62537e-63	1.66033e-61	Down	267.289	255.422	240.451	103.347	94.3068	95.2467
evm.model.Contig19.76.path1	528.198	0.245744	-6.76957	0.315654	-1.66358	1.29169e-11	6.45087e-11	Down	20.1104	13.9875	12.3566	5.59994	4.46265	6.76287
evm.model.Contig19.83.path1	1217.62	0.152776	-7.56607	0.448781	-1.15592	3.84689e-14	2.28986e-13	Down	7.10355	8.17941	8.49772	3.34658	4.79726	4.1697
evm.model.Contig19.87.path1	710.513	0.275666	6.41161	3.40455	1.76746	1.4399e-10	6.6746e-10	Up	8.22692	11.07	10.7444	25.8178	58.4149	34.3899
evm.model.Contig19.90.path1	155.154	0.336482	3.9486	2.51164	1.32863	7.86101e-05	0.000212622	Up	0.468217	0.538371	0.56315	0.904546	2.15484	1.50664
evm.model.Contig19.94.path1	1527.99	0.140306	15.9011	4.69464	2.23101	6.22988e-57	1.6484e-55	Up	4.83955	4.3639	3.58612	22.1298	22.581	24.3492
evm.model.Contig19.97.path1	926.459	0.139268	12.9464	3.4895	1.80302	2.46262e-38	3.9788e-37	Up	8.06722	7.69931	7.05256	33.0395	27.8289	30.6253
evm.model.Contig190.19.path1	165.596	0.342937	-5.02364	0.302962	-1.72279	5.07e-07	1.71505e-06	Down	7.40985	5.2213	4.08293	2.6324	1.84877	1.34301
evm.model.Contig190.2.path1	308.914	0.231744	-6.42068	0.356518	-1.48795	1.35669e-10	6.3072e-10	Down	7.26318	5.61408	5.4826	2.62628	1.96284	2.92446
evm.model.Contig190.9.path1	262.966	0.371797	5.41827	4.04039	2.01449	6.01798e-08	2.21514e-07	Up	4.5989	3.79295	4.00974	10.9839	32.5112	14.8121
evm.model.Contig191.13.path1	3.76368	1.9761	2.65528	37.9783	5.2471	0.00792426	0.0159584	Up	0	0	0	1.60972	0.473925	0.292041
evm.model.Contig191.16.path1	54.4377	0.387292	-5.53998	0.226002	-2.14559	3.02502e-08	1.14888e-07	Down	7.37133	7.57705	7.51882	2.48792	1.389	1.96149
evm.model.Contig193.43.path1	49.7612	0.428836	3.31315	2.67733	1.4208	0.000922514	0.00215692	Up	1.60381	1.80165	1.12867	5.72097	5.04584	3.18
evm.model.Contig194.11.path1	1066.31	0.12611	-11.0886	0.379354	-1.39838	1.42531e-28	1.65144e-27	Down	26.8844	30.7074	30.2249	11.4511	14.43	12.52
evm.model.Contig194.14.path1	1075.26	0.125559	12.3816	2.93756	1.55462	3.28624e-35	4.80528e-34	Up	2.45547	2.07803	2.55508	8.21471	7.78382	7.97591
evm.model.Contig194.17.path1	5089.1	0.0867591	12.9335	2.17663	1.1221	2.91348e-38	4.68356e-37	Up	59.4825	58.3513	61.1491	145.169	165.036	138.851
evm.model.Contig194.20.path1	182.749	0.383256	7.99576	8.36535	3.06443	1.28772e-15	8.40933e-15	Up	1.06438	0.41332	1.61333	10.2655	10.1632	9.53999
evm.model.Contig194.6.path1	298.853	0.39539	4.26128	3.21511	1.68487	2.0326e-05	5.87174e-05	Up	2.7619	3.47214	1.9968	5.42592	17.2651	8.08959
evm.model.Contig195.13.path1	304.788	0.213172	15.1117	9.32696	3.22141	1.35507e-51	3.07053e-50	Up	1.14401	1.51043	1.72825	14.6678	15.5749	16.7799
evm.model.Contig195.15.path1	499.587	0.198557	6.33242	2.39056	1.25735	2.41349e-10	1.09806e-09	Up	8.02746	9.25659	6.13949	23.2176	19.2044	21.8497
evm.model.Contig195.16.path1	50.5633	0.406315	2.50531	2.02503	1.01794	0.0122345	0.0237265	Up	0.806887	1.48832	0.993718	2.96501	2.52416	2.14304
evm.model.Contig195.3.path1	999.818	0.168849	-10.7299	0.284848	-1.81174	7.36579e-27	7.98429e-26	Down	13.256	14.4033	10.9422	4.85754	4.1596	3.63428
evm.model.Contig196.16.path1	3752.51	0.0812873	-14.5025	0.441698	-1.17887	1.1684e-47	2.4479e-46	Down	114.497	114.766	117.254	55.4266	59.7047	61.0606
evm.model.Contig196.4.path1	376.96	0.206595	-5.64218	0.445764	-1.16565	1.67911e-08	6.50667e-08	Down	17.1047	12.9719	17.035	6.40871	9.72241	8.10899
evm.model.Contig196.5.path1	2939.79	0.116065	-9.69291	0.4585	-1.12501	3.23184e-22	2.87825e-21	Down	79.7906	69.6802	83.5868	43.0847	38.5299	41.2405
evm.model.Contig197.10.path1	681.624	0.149552	8.86764	2.50737	1.32617	7.4711e-19	5.7797e-18	Up	20.0885	18.1699	17.7495	58.1084	57.8581	45.8224
evm.model.Contig197.13.path1	624.935	0.205151	-21.1159	0.0496539	-4.33195	5.68261e-99	3.24213e-97	Down	26.2434	25.5724	19.2308	1.47676	1.45267	1.13471
evm.model.Contig197.16.path1	529.586	0.277364	-6.33908	0.295611	-1.75823	2.31145e-10	1.05388e-09	Down	39.1089	47.2705	38.7382	7.96562	17.7907	16.978
evm.model.Contig197.20.path1	511.999	0.321903	5.94818	3.77045	1.91474	2.71146e-09	1.12399e-08	Up	0.70702	0.815456	0.68272	1.82764	5.11278	2.71951
evm.model.Contig198.8.path1	405.257	1.405	8.54085	4095.78	11.9999	1.33243e-17	9.65332e-17	Up	0	0	0	45.496	47.7435	14.3504
evm.model.Contig1987.1.path1	27.4315	0.517746	3.71155	3.78854	1.92164	0.000205992	0.000527588	Up	0.237168	0.345365	0.408917	1.54351	1.24644	1.52396
evm.model.Contig2.1028.path1	129.295	0.372385	3.42696	2.42191	1.27615	0.000610385	0.00145971	Up	3.93186	7.6952	5.73325	22.4764	13.0675	12.6122
evm.model.Contig2.1030.path1	44.4528	0.415411	2.68721	2.1679	1.1163	0.00720518	0.0146139	Up	1.34388	2.01288	1.89149	5.23576	4.48431	3.35545
evm.model.Contig2.1032.path1	34.0702	0.473384	2.70709	2.4309	1.28149	0.00678765	0.0138395	Up	1.1599	2.36467	2.09509	5.03248	6.09586	4.57125
evm.model.Contig2.1033.path1	17528.3	0.114101	9.57374	2.13224	1.09237	1.03104e-21	8.96985e-21	Up	30.9869	36.7804	35.0241	88.4183	77.569	85.9473
evm.model.Contig2.185.path1	1076.88	0.177779	6.26544	2.16425	1.11387	3.71777e-10	1.65898e-09	Up	15.9116	25.3562	20.616	49.1654	54.1438	50.9013
evm.model.Contig2.223.path1	190.424	0.245908	-4.4364	0.469453	-1.09095	9.14747e-06	2.73014e-05	Down	6.93274	9.8159	10.158	4.19314	5.72995	4.64207
evm.model.Contig2.246.path1	11.4261	1.25208	-4.14416	0.0274166	-5.1888	3.41065e-05	9.62421e-05	Down	0.908788	1.11442	1.08387	0	0.0478811	0.0491752
evm.model.Contig2.248.path1	21.4314	0.79121	-3.62662	0.136842	-2.86942	0.000287151	0.000721264	Down	1.23512	1.8447	0.405627	0.134601	0.285325	0.130239
evm.model.Contig2.253.path1	28.8201	0.833545	-3.16972	0.160195	-2.6421	0.00152588	0.00343443	Down	2.04388	2.71439	1.16795	0.0434341	0.245522	0.798502
evm.model.Contig2.258.path1	41.4766	0.499205	3.34315	3.17976	1.66892	0.000828322	0.00194845	Up	0.433029	0.720661	0.639954	2.99073	1.39334	2.1306
evm.model.Contig2.259.path1	80.6165	0.290486	4.8863	2.67474	1.4194	1.02749e-06	3.38e-06	Up	1.055	0.949709	1.06305	3.38842	2.92829	3.1307
evm.model.Contig2.260.path1	3138.05	0.083568	12.2504	2.03319	1.02374	1.6708e-34	2.39919e-33	Up	15.1187	14.0461	14.7665	32.3526	36.7335	33.8311
evm.model.Contig2.267.path1	188.896	0.267993	6.09123	3.10029	1.6324	1.12047e-09	4.80686e-09	Up	1.23973	0.992003	1.13506	4.35097	4.86384	2.84526
evm.model.Contig2.286.path1	17.266	0.637292	2.47822	2.98836	1.57935	0.0132039	0.0253601	Up	0.148705	0.311825	0.293019	1.01124	0.803849	0.764423
evm.model.Contig2.303.path1	157.563	0.312122	7.02545	4.57192	2.1928	2.13372e-12	1.13858e-11	Up	0.435643	0.545571	0.815502	3.07822	3.9249	2.49697
evm.model.Contig2.315.path1	83.3716	0.560557	4.23817	5.19	2.37573	2.25353e-05	6.48213e-05	Up	1.35661	1.5804	1.33658	2.94057	15.5902	7.30842
evm.model.Contig2.317.path1	150.069	0.437658	6.10631	6.37523	2.67248	1.0196e-09	4.38441e-09	Up	0.839928	0.768809	0.768418	3.08111	10.2098	4.35879
evm.model.Contig2.340.path1	1582.32	0.0897886	18.6653	3.19525	1.67593	9.49086e-78	3.86284e-76	Up	8.87576	8.83317	8.42907	31.306	33.1289	31.7064
evm.model.Contig2.347.path1	160.563	1.08299	8.13034	447.287	8.80506	4.28099e-16	2.86296e-15	Up	0.0368222	0.0428965	0	8.72492	20.126	11.13
evm.model.Contig2.348.path1	61.6059	0.559874	5.02715	7.03509	2.81457	4.97824e-07	1.6858e-06	Up	0.44779	0.550639	0.12255	2.72261	4.40788	1.94381
evm.model.Contig2.349.path1	525	0.217432	-5.91076	0.410317	-1.28519	3.40529e-09	1.40024e-08	Down	41.4313	34.7019	52.3493	21.2891	16.4479	22.7866
evm.model.Contig2.350.path1	9455.81	0.15753	-11.7325	0.277734	-1.84822	8.68534e-32	1.13845e-30	Down	1232.49	973.275	1343.99	407.732	324.701	399.16
evm.model.Contig2.351.path1	6555.23	0.149068	-9.32742	0.381453	-1.39042	1.08477e-20	9.0848e-20	Down	149.945	128.048	127.587	62.6408	49.1551	65.7417
evm.model.Contig2.355.path1	1050.5	0.182031	-7.15281	0.405554	-1.30203	8.50209e-13	4.66538e-12	Down	18.7724	15.0341	21.1623	6.94315	10.2972	8.4915
evm.model.Contig2.358.path1	8181.09	0.199484	-5.59308	0.461457	-1.11573	2.23079e-08	8.5717e-08	Down	450.832	337.286	387.87	245.075	150.927	225.484
evm.model.Contig2.361.path1	1831.72	0.183979	-17.9089	0.101893	-3.29488	1.00433e-71	3.47842e-70	Down	232.106	172.517	208.343	18.1094	25.5919	28.2306
evm.model.Contig2.362.path1	206.62	0.294845	9.98438	7.69457	2.94384	1.78418e-23	1.67784e-22	Up	0.217079	0.0985837	0.192124	1.67714	1.54324	1.30503
evm.model.Contig2.364.path1	281.659	0.404443	5.8381	5.1379	2.36118	5.27994e-09	2.12662e-08	Up	1.52696	1.73324	1.9866	4.74257	17.5784	9.05696
evm.model.Contig2.365.path1	3569.02	0.116782	12.535	2.75847	1.46387	4.80164e-36	7.22791e-35	Up	34.8298	35.7492	33.3737	94.5919	126.592	109.604
evm.model.Contig2.368.path1	124.04	0.476642	7.16006	10.65	3.41279	8.06411e-13	4.44221e-12	Up	0.984158	1.2011	0.738764	6.12487	20.4075	9.58817
evm.model.Contig2.379.path1	4499.52	0.12496	15.1481	3.71385	1.89291	7.79687e-52	1.77618e-50	Up	8.18883	8.18715	8.22885	32.1725	32.4847	40.3929
evm.model.Contig2.392.path1	71.7563	0.47305	3.39973	3.04881	1.60824	0.000674523	0.0016032	Up	1.35322	1.66653	0.990406	2.34164	7.16021	4.65075
evm.model.Contig2.408.path1	2114.85	0.107874	-9.55736	0.489374	-1.03099	1.20794e-21	1.04661e-20	Down	75.2955	69.3366	65.0168	36.7248	39.5855	41.7732
evm.model.Contig2.41.path1	8.34358	1.3313	2.48361	9.89308	3.30642	0.0130059	0.0250363	Up	0	0.296162	0	0.945436	0.827096	1.43753
evm.model.Contig2.438.path1	4132.41	0.0799081	31.6644	5.77668	2.53024	4.8087e-220	8.90656e-218	Up	28.5268	28.4728	30.6276	192.51	199.157	191.205
evm.model.Contig2.444.path1	1245.7	0.113068	-9.46308	0.47633	-1.06997	2.98995e-21	2.54744e-20	Down	19.3969	16.9703	18.725	9.61009	11.2027	9.43655
evm.model.Contig2.450.path1	2871.72	0.108347	-21.0691	0.205503	-2.28277	1.52953e-98	8.61119e-97	Down	83.0498	87.2777	87.2798	22.2971	19.3009	19.2894
evm.model.Contig2.469.path1	1223.07	0.133124	-10.0427	0.395865	-1.33692	9.89773e-24	9.41868e-23	Down	24.0495	29.4445	27.9284	11.3309	12.3799	13.3854
evm.model.Contig2.479.path1	34.4029	0.52704	2.72552	2.70655	1.43646	0.00642005	0.0131277	Up	0.680293	0.253605	0.5362	1.15655	2.04302	1.4268
evm.model.Contig2.49.path1	517.084	0.192822	8.53503	3.12909	1.64574	1.40125e-17	1.01347e-16	Up	1.97074	1.2919	1.61914	5.69994	6.76105	5.17866
evm.model.Contig2.535.path1	38.7725	0.843116	3.73241	8.85722	3.14685	0.000189659	0.000488185	Up	0.0509846	0	0.238602	0.8126	1.14836	1.03525
evm.model.Contig2.537.path1	2.73476	2.09063	-2.39753	0.0309839	-5.01234	0.016506	0.0310306	Down	0.296145	0.295712	0.0833636	0	0	0
evm.model.Contig2.538.path1	48.2762	1.36513	-6.7081	0.00175123	-9.15742	1.97174e-11	9.69187e-11	Down	1.3091	2.87068	6.67647	0	0	0
evm.model.Contig2.540.path1	5.46973	1.96802	2.94166	55.3016	5.78925	0.00326454	0.00699779	Up	0	0	0	0.0457166	0.473778	1.06164
evm.model.Contig2.543.path1	3.50889	1.75056	2.35114	17.3376	4.11583	0.0187158	0.034796	Up	0.0428271	0	0	0.273034	0.42872	0.264184
evm.model.Contig2.545.path1	185.911	0.541193	6.30212	10.6344	3.41066	2.93593e-10	1.32139e-09	Up	2.15517	0.470755	1.54828	29.3401	11.2366	10.3863
evm.model.Contig2.551.path1	114.892	0.403588	-10.346	0.0553401	-4.17553	4.36192e-25	4.41024e-24	Down	13.0432	13.3658	11.9582	1.41156	0.604485	0.434577
evm.model.Contig2.554.path1	30.2391	1.22119	5.2208	83.0333	6.37562	1.78148e-07	6.31023e-07	Up	0	0.063964	0.0540959	6.53414	2.1436	2.25799
evm.model.Contig2.555.path1	14.3125	1.02472	3.57481	12.6687	3.6632	0.000350482	0.000867046	Up	0.288174	0	0.0567839	2.08214	2.13472	0.948074
evm.model.Contig2.556.path1	331.168	0.742736	11.4977	372.162	8.53979	1.35417e-30	1.70171e-29	Up	0.0427613	0	0.16852	48.5253	25.7693	20.267
evm.model.Contig2.567.path1	2357.88	0.134758	9.03966	2.32651	1.21817	1.57159e-19	1.24984e-18	Up	14.1116	17.206	15.6356	35.5209	46.6717	43.7464
evm.model.Contig2.571.path1	413.727	1.20254	-10.1923	0.000204364	-12.2566	2.14702e-24	2.11069e-23	Down	28.1813	24.3779	39.7291	0	0	0
evm.model.Contig2.574.path1	550.786	1.2126	-9.65447	0.000299116	-11.707	4.7057e-22	4.16763e-21	Down	36.2956	32.1906	63.5909	0.0436263	0	0
evm.model.Contig2.578.path1	413.942	1.23124	-9.17356	0.000398016	-11.2949	4.57669e-20	3.73261e-19	Down	15.0755	14.1407	33.6239	0	0.0260194	0
evm.model.Contig2.581.path1	441.015	0.623076	-14.2886	0.00208915	-8.90287	2.57855e-46	5.18142e-45	Down	30.3902	24.2319	34.0539	0.0366526	0	0.177323
evm.model.Contig2.584.path1	30.0036	0.783962	4.77424	13.3876	3.74283	1.80383e-06	5.79948e-06	Up	0.117671	0	0.0828098	1.44678	1.14429	0.570326
evm.model.Contig2.600.path1	125.712	0.318824	3.55446	2.19352	1.13324	0.00037876	0.000932131	Up	1.37521	0.857673	0.958015	3.04052	3.12875	1.91371
evm.model.Contig2.604.path1	102.939	0.301882	-6.4892	0.257211	-1.95897	8.62906e-11	4.06036e-10	Down	3.50234	3.28284	2.83587	0.876879	0.765681	1.20026
evm.model.Contig2.613.path1	12.5399	1.07491	-3.63724	0.0665376	-3.90969	0.000275578	0.000693832	Down	4.15122	2.41801	1.80438	0.518924	0	0.125526
evm.model.Contig2.615.path1	224.385	1.64292	-3.52034	0.018153	-5.78365	0.000430997	0.00105097	Down	9.55587	7.06612	10.7777	0.542727	0.0213049	0
evm.model.Contig2.618.path1	729.983	0.244822	18.6842	23.8234	4.57431	6.65249e-78	2.71626e-76	Up	1.60447	3.31774	2.0155	55.8755	60.9937	71.8386
evm.model.Contig2.619.path1	7043.5	0.575548	17.611	1125.21	10.136	2.02815e-69	6.69761e-68	Up	0.92792	0.67562	0.514249	959.889	447.378	1313.12
evm.model.Contig2.622.path1	820.686	0.22337	-12.9336	0.135	-2.88897	2.91041e-38	4.68356e-37	Down	22.9833	30.7985	25.0169	3.3328	3.47634	5.41303
evm.model.Contig2.623.path1	445.067	0.212824	4.97357	2.08275	1.05849	6.57327e-07	2.20027e-06	Up	3.15424	2.7125	3.79701	8.43363	6.22323	8.4551
evm.model.Contig2.625.path1	429.408	0.364538	5.68057	4.20115	2.07078	1.34245e-08	5.26436e-08	Up	3.23434	3.7419	3.77995	9.12482	29.7647	13.7137
evm.model.Contig2.630.path1	28.5406	0.600106	-3.26557	0.257084	-1.95969	0.00109244	0.00252604	Down	1.18606	0.507985	0.618645	0.315061	0.226985	0.143459
evm.model.Contig2.632.path1	153.4	0.228437	-5.32769	0.430164	-1.21704	9.94722e-08	3.60231e-07	Down	3.73322	4.05633	3.44822	2.11685	1.70686	1.73454
evm.model.Contig2.633.path1	62.5922	0.52113	-3.22644	0.311781	-1.68139	0.00125341	0.00286609	Down	3.55853	4.72278	4.26045	2.58454	1.30766	0.602038
evm.model.Contig2.637.path1	89.1627	0.363397	5.28681	3.78741	1.92121	1.24466e-07	4.46943e-07	Up	1.01136	0.530187	1.19571	4.24471	3.46753	4.2631
evm.model.Contig2.651.path1	37.7469	0.463395	2.68914	2.37205	1.24613	0.00716373	0.0145367	Up	0.873336	0.678269	0.824591	2.47455	2.65918	1.38423
evm.model.Contig2.667.path1	455.624	0.200406	15.9731	9.1966	3.2011	1.96774e-57	5.22823e-56	Up	1.82577	1.45133	2.30671	20.1299	18.3843	20.7583
evm.model.Contig2.670.path1	320.076	0.342887	5.5418	3.73267	1.90021	2.99383e-08	1.13771e-07	Up	4.79048	5.58073	4.53394	12.1441	34.2482	18.2268
evm.model.Contig2.702.path1	56.613	0.83079	3.7259	8.54712	3.09544	0.000194622	0.000500355	Up	0.632673	0.835312	0	6.58797	5.44669	2.34163
evm.model.Contig2.711.path1	696.054	0.294884	7.34997	4.49208	2.16738	1.98257e-13	1.1276e-12	Up	8.68601	14.4626	8.22381	40.1135	78.765	44.3893
evm.model.Contig2.713.path1	20.5722	0.799118	2.59035	4.19886	2.07	0.00958776	0.0189971	Up	0.492079	0.286627	0.0346296	1.23244	1.09074	1.59
evm.model.Contig2.715.path1	4407.27	0.14399	-8.51171	0.427619	-1.2256	1.71389e-17	1.22916e-16	Down	219.954	291.383	238.517	123.09	140	106.779
evm.model.Contig2.729.path1	2338.85	0.130006	10.2292	2.51378	1.32986	1.46794e-24	1.45654e-23	Up	6.47422	6.7042	6.93441	21.7812	17.293	19.0055
evm.model.Contig2.732.path1	8.91808	0.990803	2.59351	5.93667	2.56965	0.0095003	0.0188472	Up	0.0411494	0.0958751	0.020271	0.218615	0.391329	0.444213
evm.model.Contig2.754.path1	737.424	0.116504	-9.26051	0.473393	-1.07889	2.03454e-20	1.6786e-19	Down	25.0692	25.2928	24.5476	13.019	13.3689	14.4154
evm.model.Contig2.757.path1	576.659	0.143692	11.8576	3.25768	1.70384	1.96411e-32	2.62292e-31	Up	4.96015	4.06846	4.30515	16.5999	16.0783	17.3281
evm.model.Contig2.758.path1	27.7027	0.652669	4.60488	8.03032	3.00546	4.12713e-06	1.27433e-05	Up	0.187459	0.764338	0.738764	4.97957	6.94324	3.66182
evm.model.Contig2.783.path1	6758.43	0.175193	17.6191	8.49578	3.08675	1.75794e-69	5.83545e-68	Up	88.7976	64.3584	102.259	704.011	930.676	867.508
evm.model.Contig2.786.path1	18235.5	0.185196	8.13251	2.84042	1.50611	4.2049e-16	2.81501e-15	Up	142.482	134.704	130.555	518.978	320.946	486.706
evm.model.Contig2.787.path1	7679.22	0.267779	15.3659	17.3235	4.11466	2.77222e-53	6.64708e-52	Up	12.7253	12.3914	11.391	226.231	144.964	352.106
evm.model.Contig2.788.path1	4726.81	0.21865	18.9179	17.5864	4.13639	8.12967e-80	3.45173e-78	Up	6.60021	7.70643	7.91833	146.748	105.549	195.431
evm.model.Contig2.789.path1	10243.9	0.242429	18.2661	21.5294	4.42823	1.54061e-74	5.75702e-73	Up	14.7029	8.91609	14.585	387.442	221.624	332.554
evm.model.Contig2.792.path1	1119.36	0.143118	-13.4727	0.262761	-1.92818	2.26497e-41	3.99811e-40	Down	45.1588	38.9958	34.4469	11.1742	11.9953	12.6964
evm.model.Contig2.799.path1	4619	0.106016	25.6174	6.56979	2.71585	9.76839e-145	9.11241e-143	Up	7.29803	7.87517	7.38361	49.9905	61.1447	59.5957
evm.model.Contig2.807.path1	4646.44	0.121376	19.9096	5.3389	2.41654	3.35943e-88	1.65766e-86	Up	7.20496	8.65561	7.62842	48.015	44.5055	51.604
evm.model.Contig2.808.path1	39.8137	0.580081	5.03686	7.57782	2.92178	4.73242e-07	1.60543e-06	Up	0.955212	0.556393	0.33611	4.05981	4.23466	7.78632
evm.model.Contig2.813.path1	66.3281	0.492381	5.75938	7.13943	2.83581	8.44226e-09	3.36427e-08	Up	0.564821	1.03399	2.22593	11.7457	9.12738	10.6184
evm.model.Contig2.819.path1	4197.13	0.621197	-4.71957	0.131053	-2.93178	2.36347e-06	7.50253e-06	Down	248.863	211.101	212.594	23.5112	15.7197	61.3878
evm.model.Contig2.821.path1	767.729	0.205618	-5.58235	0.451302	-1.14783	2.37286e-08	9.09298e-08	Down	34.4333	30.1698	35.2628	22.0552	13.6583	15.9886
evm.model.Contig2.822.path1	5.644	2.16786	-2.33006	0.0301599	-5.05123	0.0198031	0.0366629	Down	0	0.894614	0.126099	0.0339984	0	0
evm.model.Contig2.832.path1	11.9537	1.29029	3.88087	32.1655	5.00744	0.000104082	0.000277233	Up	0	0.0800735	0.06772	1.53371	1.10091	2.68533
evm.model.Contig2.835.path1	240.452	0.418081	6.1327	5.91331	2.56397	8.63988e-10	3.73664e-09	Up	0.959917	1.74729	1.35951	5.03602	15.9153	7.01107
evm.model.Contig2.846.path1	9436.66	0.430486	13.4815	55.8542	5.80359	2.01005e-41	3.55303e-40	Up	2.13389	5.38613	2.91998	178.961	245.86	247.785
evm.model.Contig2.866.path1	34.19	0.498002	2.77798	2.6089	1.38344	0.00546984	0.0113426	Up	1.13293	0.565635	1.27566	2.35024	3.78038	2.88418
evm.model.Contig2.867.path1	1031.66	0.198906	27.6031	44.9552	5.49042	1.02176e-167	1.19798e-165	Up	0.685395	0.655147	0.952313	38.822	36.3288	43.8876
evm.model.Contig2.868.path1	207.812	0.251099	7.64306	3.78205	1.91917	2.12111e-14	1.28534e-13	Up	2.36381	2.13855	1.88295	7.98917	12.0832	7.83365
evm.model.Contig2.869.path1	2106.3	0.141329	8.62788	2.32845	1.21937	6.24985e-18	4.58514e-17	Up	9.0941	11.8037	8.8409	26.2779	25.9091	27.4533
evm.model.Contig2.870.path1	21349.9	0.180604	10.4188	3.68502	1.88167	2.03506e-25	2.08565e-24	Up	349.578	261.807	372.718	1655.81	1152.46	1351.03
evm.model.Contig2.873.path1	39.7156	0.594753	4.57601	6.59604	2.7216	4.73922e-06	1.45111e-05	Up	0.444217	0.632495	0.437659	2.30755	6.62083	2.63872
evm.model.Contig2.875.path1	686.106	0.174614	6.27431	2.137	1.09558	3.51187e-10	1.56984e-09	Up	11.3137	13.5962	13.112	32.0778	26.1679	35.0174
evm.model.Contig2.881.path1	930.459	0.251436	-15.8718	0.0629028	-3.99073	9.93637e-57	2.6129e-55	Down	61.708	30.5703	46.1108	3.24819	3.11436	3.64355
evm.model.Contig2.889.path1	151.864	1.10616	-2.69252	0.126888	-2.97837	0.00709135	0.0144105	Down	2.88881	28.2996	3.14802	0.930146	2.84802	1.305
evm.model.Contig2.890.path1	966.684	0.755569	-6.24008	0.0380802	-4.71482	4.37334e-10	1.93798e-09	Down	10.2357	42.6608	14.5149	1.26709	1.2435	0.459759
evm.model.Contig2.906.path1	1070.53	0.626719	-6.56011	0.0578578	-4.11134	5.37694e-11	2.57561e-10	Down	112.131	94.1319	65.1722	11.1774	3.35689	3.40039
evm.model.Contig2.913.path1	114.517	0.289053	3.54811	2.03579	1.02559	0.00038801	0.00095238	Up	1.68713	1.67062	1.28822	4.4368	3.16668	3.25227
evm.model.Contig2.915.path1	149.342	0.308242	-7.00926	0.223671	-2.16055	2.39575e-12	1.27256e-11	Down	5.8395	8.26275	4.88635	1.84158	1.30792	1.72707
evm.model.Contig2.916.path1	5.39467	1.63892	-3.04931	0.0313023	-4.99759	0.00229366	0.00504093	Down	0.36389	0.132475	0.201666	0	0.022767	0
evm.model.Contig2.922.path1	29.2134	0.618472	-4.61417	0.138338	-2.85373	3.9467e-06	1.22217e-05	Down	4.57425	6.24235	8.75591	0.972068	0.52332	1.61239
evm.model.Contig2.923.path1	12.9139	1.37497	-4.56276	0.0129254	-6.27365	5.04843e-06	1.5402e-05	Down	2.9741	3.18754	2.69578	0.126404	0	0
evm.model.Contig2.926.path1	9.43476	1.51571	-3.83327	0.0178228	-5.81013	0.000126451	0.000333068	Down	1.03102	3.46985	1.693	0.121723	0	0
evm.model.Contig2.929.path1	349.241	1.21981	9.66129	3528.81	11.785	4.40279e-22	3.90476e-21	Up	0	0	0	57.5356	29.2723	55.5454
evm.model.Contig2.967.path1	333.492	0.191894	12.317	5.14636	2.36355	7.33808e-35	1.06448e-33	Up	0.558877	0.457363	0.445961	3.20472	2.71871	2.73521
evm.model.Contig2.968.path1	32.7835	0.639911	2.51386	3.04965	1.60864	0.011942	0.0232189	Up	2.60164	0.808218	0.683529	4.23868	6.68455	3.56635
evm.model.Contig2.977.path1	3700.04	0.104018	13.3515	2.61859	1.38879	1.16113e-40	2.0162e-39	Up	77.2321	75.575	89.1066	252.473	243.216	233.376
evm.model.Contig20.118.path1	39.6743	0.669023	6.5548	20.8982	4.38531	5.57166e-11	2.66389e-10	Up	0.124136	0.180768	0.0305759	2.57206	3.57266	1.78675
evm.model.Contig20.129.path1	8225.54	0.270267	14.8641	16.1926	4.01726	5.63881e-50	1.24678e-48	Up	2.68695	4.37749	4.39327	41.683	86.0108	86.6866
evm.model.Contig20.176.path1	29.9621	0.708096	2.73712	3.83213	1.93815	0.00619792	0.0127081	Up	0.506847	0.681297	0.230476	1.2428	3.94194	1.12235
evm.model.Contig20.22.path1	139.905	0.262883	-10.2007	0.155869	-2.68159	1.96808e-24	1.93925e-23	Down	12.057	9.14023	10.1321	2.07239	1.77495	1.77736
evm.model.Contig20.244.path1	18.1111	1.18528	4.74501	49.3222	5.62416	2.08496e-06	6.65979e-06	Up	0.0287282	0.0334672	0	1.40415	0.977781	1.03375
evm.model.Contig20.246.path1	215.002	0.280661	6.07631	3.26115	1.70538	1.22981e-09	5.25827e-09	Up	3.06118	1.64378	2.33268	8.08076	11.0605	7.42546
evm.model.Contig20.25.path1	1991.25	0.236417	-6.354	0.353017	-1.50219	2.0978e-10	9.60929e-10	Down	59.0451	57.5607	87.377	32.9828	19.6231	29.8643
evm.model.Contig20.30.path1	169.094	0.971698	4.95172	28.082	4.81158	7.35612e-07	2.45332e-06	Up	0.291275	0.048475	1.06591	20.6918	11.8715	12.9196
evm.model.Contig20.308.path1	26.8386	0.748914	3.56189	6.3535	2.66755	0.000368189	0.000908038	Up	0.239979	0.186378	1.26099	4.92977	3.92377	3.61862
evm.model.Contig20.315.path1	65.6413	0.440948	7.87443	11.0979	3.47221	3.42306e-15	2.17862e-14	Up	0.239979	0.403819	0.210166	4.05148	4.03054	2.71396
evm.model.Contig20.36.path1	457.236	0.207054	-7.09802	0.361064	-1.46967	1.26554e-12	6.87361e-12	Down	28.3859	25.5999	28.7564	9.50102	10.1334	14.7003
evm.model.Contig20.38.path1	480.739	0.177714	-5.76149	0.491786	-1.0239	8.33744e-09	3.32561e-08	Down	18.7811	26.5492	24.5011	12.8174	13.1903	13.5086
evm.model.Contig20.406.path1	33.084	0.608474	5.71813	11.1528	3.47933	1.07704e-08	4.25751e-08	Up	0.0888812	0.144961	0.0525414	1.51104	0.907539	1.18793
evm.model.Contig20.412.path1	118.798	0.289267	9.04414	6.13121	2.61617	1.50854e-19	1.20044e-18	Up	1.20757	0.740405	1.12712	7.79985	7.09394	6.9263
evm.model.Contig20.70.path1	16.6689	0.733567	3.74911	6.7282	2.75022	0.000177466	0.000459576	Up	0.598658	0.464943	0.196607	3.92262	2.69678	3.07742
evm.model.Contig20.71.path1	27.251	0.571134	2.51465	2.70607	1.4362	0.0119151	0.0231748	Up	0.486246	0.944098	0.319378	2.06663	1.66308	1.66637
evm.model.Contig20.74.path1	564.984	0.150827	12.5304	3.70613	1.88992	5.09141e-36	7.65509e-35	Up	1.54653	1.82611	1.53749	7.4876	6.75303	6.66217
evm.model.Contig20.8.path1	365.212	0.234278	-5.03412	0.441541	-1.17938	4.8006e-07	1.6278e-06	Down	19.7394	19.9984	22.6477	10.1733	7.89559	13.5294
evm.model.Contig201.1.path1	9819.76	0.0859025	12.3236	2.08295	1.05863	6.76284e-35	9.83267e-34	Up	59.3359	62.2818	68.0341	145.867	156.411	152.577
evm.model.Contig201.10.path1	1097.25	0.290912	4.46312	2.45951	1.29837	8.07765e-06	2.42443e-05	Up	8.22763	7.16174	6.01131	23.6113	11.1976	25.3291
evm.model.Contig201.4.path1	169.731	0.398415	10.8148	19.8185	4.30877	2.93016e-27	3.22823e-26	Up	0.625024	0.252045	0.260529	9.52749	10.6125	6.05518
evm.model.Contig202.1.path1	23.1737	0.631254	2.90425	3.56356	1.83332	0.00368133	0.00782167	Up	0.0770058	0.269127	0.227607	0.613665	1.00212	0.732323
evm.model.Contig202.10.path1	1249.1	0.229697	14.6896	10.3687	3.37416	7.51199e-49	1.62168e-47	Up	17.4088	23.0548	12.2975	166.216	230.004	233.434
evm.model.Contig202.3.path1	99.2504	0.878478	-8.82295	0.00464287	-7.75077	1.11482e-18	8.53653e-18	Down	4.28965	4.70797	4.02613	0	0.0452016	0.0232117
evm.model.Contig202.5.path1	87.8186	0.453632	-8.20577	0.0757612	-3.7224	2.29118e-16	1.55503e-15	Down	8.46607	10.0298	15.6925	1.52467	0.646394	0.811391
evm.model.Contig2021.1.path1	79.6739	0.36846	-2.87267	0.480143	-1.05846	0.00407019	0.00858367	Down	11.1538	9.60882	8.68048	6.17467	3.37779	6.64909
evm.model.Contig2022.1.path1	558.299	0.198477	-6.26957	0.422093	-1.24437	3.6204e-10	1.61609e-09	Down	11.4385	8.46437	13.5552	5.19332	6.01735	5.07
evm.model.Contig203.2.path1	298.855	0.911001	-2.24501	0.242288	-2.04521	0.0247676	0.0448279	Down	7.06538	6.93225	8.05937	1.13443	0.424367	4.51979
evm.model.Contig205.10.path1	4.32456	1.90739	-2.44045	0.039695	-4.6549	0.014669	0.027896	Down	0.237928	0.554355	0.0334879	0	0	0.034945
evm.model.Contig206.10.path1	144.521	0.300075	10.7772	9.40857	3.23398	4.41024e-27	4.82972e-26	Up	0.268553	0.156427	0.14622	2.17015	2.0587	1.9763
evm.model.Contig21.104.path1	30.0045	0.601987	3.9111	5.11393	2.35443	9.18769e-05	0.000246574	Up	0.316851	0.210925	0.758134	2.93382	2.08434	2.60605
evm.model.Contig21.105.path1	17.4963	0.901986	4.39787	15.6362	3.96682	1.09316e-05	3.23544e-05	Up	0.292258	0	0.143972	2.40666	2.04795	3.60567
evm.model.Contig21.107.path1	161.009	0.230646	10.7617	5.58722	2.48213	5.22261e-27	5.69497e-26	Up	0.403817	0.380349	0.44018	2.71138	2.52005	2.65
evm.model.Contig21.146.path1	35.9753	0.951992	4.53029	19.8739	4.3128	5.89025e-06	1.78764e-05	Up	0	0	0.218191	1.36481	1.61836	2.11747
evm.model.Contig21.160.path1	41.5587	0.458116	3.73431	3.2733	1.71075	0.000188233	0.000484808	Up	2.04688	1.90763	3.76444	10.5845	8.33271	10.2415
evm.model.Contig21.161.path1	814.303	0.175062	9.90221	3.32534	1.7335	4.07187e-23	3.79013e-22	Up	2.78867	4.07231	3.93744	12.3949	14.5084	14.4362
evm.model.Contig21.195.path1	53.4252	0.590615	6.29173	13.1408	3.71599	3.13951e-10	1.40881e-09	Up	0.386633	0.900827	0.857082	5.546	16.5459	10.4344
evm.model.Contig21.198.path1	1388.46	0.144319	8.02586	2.23192	1.15828	1.00814e-15	6.63442e-15	Up	9.29231	12.4436	11.1437	30.1775	27.5781	26.6392
evm.model.Contig21.205.path1	21.4152	1.29216	2.80042	12.283	3.61859	0.00510362	0.010628	Up	0	0.0352497	0.0596231	1.07169	0.03029	0.217761
evm.model.Contig21.209.path1	98.526	0.597341	-9.01372	0.0239427	-5.38427	1.99174e-19	1.57613e-18	Down	2.8386	1.81627	1.38775	0.102823	0.0645812	0
evm.model.Contig21.229.path1	239.939	0.223737	-6.99817	0.337803	-1.56575	2.59335e-12	1.37352e-11	Down	9.55414	14.4132	12.0203	4.38202	5.0573	4.558
evm.model.Contig21.231.path1	1703.1	0.108729	-10.2763	0.460945	-1.11733	9.008e-25	9.00096e-24	Down	14.5796	16.0771	16.6876	8.52917	8.04947	8.52449
evm.model.Contig21.232.path1	720.44	0.254621	-7.39824	0.270979	-1.88374	1.38002e-13	7.948e-13	Down	32.3186	46.612	52.3137	11.7135	18.9748	10.4777
evm.model.Contig21.240.path1	1039.54	0.28064	7.89759	4.64725	2.21638	2.84356e-15	1.82433e-14	Up	15.1758	19.9158	14.0511	56.3888	132.745	75.85
evm.model.Contig21.241.path1	312.325	0.205761	-7.922	0.323079	-1.63004	2.33716e-15	1.50549e-14	Down	5.61674	8.12852	6.20415	2.46104	2.63742	2.32175
evm.model.Contig21.244.path1	2769.01	0.238594	19.7442	26.1879	4.71083	9.00539e-87	4.34298e-85	Up	6.25531	6.59647	4.79016	179.834	121.706	227.162
evm.model.Contig21.247.path1	220.502	0.324405	8.7451	7.14512	2.83696	2.22809e-18	1.67009e-17	Up	1.67097	2.56787	1.4011	12.5794	12.8835	20.6152
evm.model.Contig21.258.path1	1692.96	0.230168	5.7014	2.48334	1.31228	1.18827e-08	4.68272e-08	Up	12.3723	17.6684	12.3515	52.9335	32.2046	35.5945
evm.model.Contig21.270.path1	1029.63	0.158353	-11.3792	0.28679	-1.80193	5.30801e-30	6.48531e-29	Down	66.0538	57.8408	81.6299	20.9807	23.3324	23.5561
evm.model.Contig21.274.path1	143.647	0.286443	11.2518	9.33733	3.22301	2.26865e-29	2.70965e-28	Up	1.07659	1.25419	1.81834	14.6531	16.3711	13.7566
evm.model.Contig21.275.path1	445.836	0.163755	15.7112	5.94958	2.57279	1.26837e-55	3.24845e-54	Up	7.89097	9.10757	10.366	63.4272	64.7299	59.3433
evm.model.Contig21.277.path1	194.871	0.402195	5.93175	5.22604	2.38572	2.99723e-09	1.23763e-08	Up	3.15994	3.0969	2.91562	10.0727	31.6326	14.0779
evm.model.Contig21.280.path1	507.601	0.302729	11.4806	11.1234	3.47552	1.65103e-30	2.06257e-29	Up	0.524665	0.343493	0.192243	5.09564	4.29721	4.16372
evm.model.Contig21.281.path1	1000.74	0.171374	-10.3053	0.294011	-1.76606	6.66705e-25	6.6985e-24	Down	16.9808	17.5613	14.9276	6.07637	6.41561	4.28004
evm.model.Contig21.287.path1	384.533	0.315316	7.0308	4.64902	2.21693	2.05353e-12	1.09716e-11	Up	1.76747	1.84932	2.88616	8.19021	17.4311	9.47269
evm.model.Contig21.288.path1	3202.25	0.095634	-12.9811	0.422952	-1.24143	1.56607e-38	2.53989e-37	Down	87.8417	96.6619	87.6468	41.705	44.5785	46.2093
evm.model.Contig21.297.path1	10.7904	1.29863	3.75947	29.49	4.88216	0.000170274	0.000441669	Up	0.0378743	0	0	0.442674	0.398097	0.486734
evm.model.Contig21.298.path1	79.9989	0.553821	4.606	5.86	2.5509	4.10489e-06	1.26808e-05	Up	0.358145	0.341366	1.50766	4.7741	5.67113	4.55242
evm.model.Contig21.305.path1	135.883	0.276907	11.1067	8.43002	3.07554	1.16325e-28	1.35518e-27	Up	0.799931	0.62126	0.814392	6.28971	7.92762	7.59362
evm.model.Contig21.306.path1	283.791	0.232512	-4.30437	0.499716	-1.00082	1.6746e-05	4.86728e-05	Down	15.918	13.7101	12.041	8.85756	6.15486	8.88073
evm.model.Contig21.31.path1	1684.41	0.268462	8.8405	5.18139	2.37334	9.52912e-19	7.32745e-18	Up	9.72203	13.0845	9.22153	41.1919	95.0654	56.2673
evm.model.Contig21.318.path1	50.6581	0.404435	6.44024	6.08246	2.60466	1.19285e-10	5.5739e-10	Up	0.676608	0.67562	0.666619	4.1595	4.5477	5.41593
evm.model.Contig21.32.path1	842.393	0.361846	6.6605	5.31502	2.41007	2.72901e-11	1.33016e-10	Up	5.22772	7.66337	4.07751	17.6592	56.1478	31.0386
evm.model.Contig21.328.path1	8924.97	0.139619	-38.1676	0.0248789	-5.32893	0	0	Down	1191.92	1051.49	1305.14	34.842	39.1113	27.831
evm.model.Contig21.330.path1	18991.9	0.188258	-18.6601	0.0876001	-3.51292	1.04493e-77	4.23945e-76	Down	1894.48	3180.35	3078.16	262.553	304.292	256.84
evm.model.Contig21.36.path1	246.965	0.180116	9.84506	3.41825	1.77326	7.19934e-23	6.64795e-22	Up	1.01175	1.10007	1.03479	4.16702	3.96443	4.23009
evm.model.Contig21.39.path1	11420.5	0.0879515	-13.6652	0.43471	-1.20187	1.63875e-42	3.00046e-41	Down	188.122	163.891	174.684	87.3274	86.7647	89.3195
evm.model.Contig21.41.path1	39.5004	0.689223	4.39269	8.15421	3.02755	1.11955e-05	3.31124e-05	Up	0.279494	1.04192	0.110147	4.69219	3.74914	4.71253
evm.model.Contig21.47.path1	9.23535	1.29503	3.56969	24.6387	4.62285	0.000357404	0.000882803	Up	0	0.0900827	0.076185	1.23244	1.54815	1.8285
evm.model.Contig21.48.path1	675.844	0.217882	18.3281	15.9265	3.99336	4.94043e-75	1.85157e-73	Up	2.12163	2.06421	1.26337	35.4746	29.1037	34.8282
evm.model.Contig21.49.path1	755.46	0.154361	27.3476	18.6541	4.22142	1.15242e-164	1.30336e-162	Up	1.25571	1.21588	1.18897	25.0041	26.0547	27.5134
evm.model.Contig21.50.path1	78.8544	0.474377	4.0823	3.82788	1.93655	4.45929e-05	0.000123999	Up	1.75816	0.967203	1.92467	3.63246	10.56	6.52736
evm.model.Contig21.51.path1	458.852	0.954677	4.48227	19.4153	4.27913	7.38517e-06	2.22181e-05	Up	2.54012	2.47602	1.78758	28.2016	9.80786	112.188
evm.model.Contig21.52.path1	192.317	0.279477	5.86493	3.11474	1.63911	4.49327e-09	1.8253e-08	Up	3.5197	1.78923	3.40468	9.99554	11.2428	10.1321
evm.model.Contig21.55.path1	20.2764	0.605692	2.80586	3.24786	1.69949	0.00501822	0.010457	Up	0.306389	0.305941	0.603731	1.2557	1.84026	1.485
evm.model.Contig21.61.path1	551.545	0.18494	9.74416	3.48723	1.80208	1.95383e-22	1.76591e-21	Up	5.96942	8.53777	6.72563	29.4844	31.2983	24.4272
evm.model.Contig21.64.path1	163.418	0.422123	4.22523	3.44277	1.78357	2.38695e-05	6.84434e-05	Up	1.36347	4.05924	2.724	7.32424	15.5826	9.53999
evm.model.Contig21.65.path1	16406.2	0.0880887	-16.6198	0.362483	-1.46402	5.01173e-62	1.44909e-60	Down	32.8194	36.8557	36.7836	14.379	14.8065	15.2285
evm.model.Contig21.94.path1	86.1898	0.269126	4.03241	2.12171	1.08523	5.52077e-05	0.000151765	Up	0.48792	0.426307	0.489301	1.11093	1.20364	1.11972
evm.model.Contig210.2.path1	48.2415	0.584966	5.10872	7.93607	2.98842	3.24355e-07	1.11943e-06	Up	0.304236	0.487332	0.412149	2.26285	6.47179	2.3459
evm.model.Contig210.3.path1	41.6902	0.432804	-5.07281	0.218312	-2.19553	3.91982e-07	1.33909e-06	Down	7.36596	6.57511	5.18372	1.21974	1.91524	1.67196
evm.model.Contig211.10.path1	751.688	0.256255	9.35303	5.2662	2.39676	8.5171e-21	7.14699e-20	Up	1.01986	1.45732	1.0444	4.96981	9.91254	6.58037
evm.model.Contig211.5.path1	592.219	0.258165	10.7095	6.79664	2.76482	9.18398e-27	9.92149e-26	Up	1.41418	1.7742	1.63981	8.74991	17.968	11.2847
evm.model.Contig211.7.path1	255.22	0.39308	6.26208	5.5079	2.4615	3.79871e-10	1.69273e-09	Up	1.13279	2.30237	2.08965	6.99132	18.7709	9.56477
evm.model.Contig212.9.path1	65.988	0.755032	8.16716	71.8274	6.16646	3.15741e-16	2.12825e-15	Up	0.0112612	0.0524753	0	1.22048	2.02913	1.69034
evm.model.Contig214.3.path1	386.382	0.392221	4.98406	3.87676	1.95485	6.22651e-07	2.08803e-06	Up	0.768817	1.18175	0.520759	2.01389	5.87372	3.23855
evm.model.Contig215.7.path1	1700.42	0.300596	7.90467	5.19137	2.37612	2.68645e-15	1.72614e-14	Up	0.879082	1.40339	0.980381	3.66706	9.71874	6.27213
evm.model.Contig215.9.path1	1074.38	0.272988	8.66945	5.15746	2.36666	4.34194e-18	3.21681e-17	Up	11.6999	14.1853	11.491	49.5705	114.037	60.1434
evm.model.Contig217.3.path1	17040	0.173031	-35.0847	0.0148773	-6.07074	1.15286e-269	3.0695e-267	Down	1126.69	1223.65	1161.8	25.8861	17.1074	17.0173
evm.model.Contig217.7.path1	8002.3	0.0869132	14.55	2.40258	1.26459	5.84116e-48	1.24003e-46	Up	24.9401	25.3318	24.1023	68.2783	65.8176	71.4107
evm.model.Contig22.127.path1	5.48702	1.64794	2.90256	27.536	4.78325	0.00370124	0.00786038	Up	0.0730646	0	0	1.39742	0.438847	0.751181
evm.model.Contig22.183.path1	67.9084	0.337829	5.94194	4.02046	2.00736	2.81664e-09	1.16532e-08	Up	0.2428	0.245959	0.343223	1.35723	1.32095	1.183
evm.model.Contig22.19.path1	395.554	0.176036	12.2815	4.47531	2.16199	1.13883e-34	1.64455e-33	Up	1.58931	1.29949	1.27407	6.25137	7.85606	7.37827
evm.model.Contig22.195.path1	16.7761	0.868897	4.20644	12.5966	3.65496	2.59429e-05	7.4073e-05	Up	0.0116866	0.0136145	0.0575706	0.447032	0.503053	0.276347
evm.model.Contig22.240.path1	342.066	0.228502	5.89572	2.54415	1.34718	3.73054e-09	1.52858e-08	Up	2.11898	3.30751	2.38789	6.57794	9.23347	7.10516
evm.model.Contig22.25.path1	1248.93	0.123391	15.1615	3.65735	1.8708	6.3567e-52	1.45589e-50	Up	4.64966	5.80359	5.31477	21.9648	23.5346	20.8804
evm.model.Contig22.265.path1	604.029	0.166232	13.2179	4.58601	2.19724	6.9172e-40	1.18026e-38	Up	1.31776	1.13003	1.40048	7.2796	7.35297	5.7265
evm.model.Contig22.305.path1	198.735	0.299116	9.52285	7.20221	2.84844	1.68492e-21	1.45495e-20	Up	0.751173	1.54427	0.848919	8.12239	8.24945	9.49456
evm.model.Contig22.316.path1	2309.14	0.1212	8.34712	2.01624	1.01167	6.995e-17	4.8797e-16	Up	8.31055	10.2056	8.66104	20.6256	20.3022	22.0884
evm.model.Contig22.320.path1	352.901	0.238291	8.24364	3.90247	1.96439	1.67045e-16	1.14469e-15	Up	1.03032	0.585321	1.0527	4.1425	4.25291	3.62899
evm.model.Contig22.353.path1	2152.03	0.104244	28.1323	7.63491	2.93261	3.94939e-174	4.80697e-172	Up	4.67166	4.64197	4.0251	37.3359	41.2271	38.6591
evm.model.Contig22.356.path1	90.2854	0.352644	4.75981	3.20099	1.67852	1.93777e-06	6.2098e-06	Up	0.831829	0.601479	0.367384	2.17916	2.23968	2.21174
evm.model.Contig22.366.path1	1505.88	0.150745	7.5634	2.20403	1.14014	3.92672e-14	2.3352e-13	Up	4.24811	6.0357	4.95681	12.6858	12.6409	13.308
evm.model.Contig22.37.path1	128.852	0.288006	8.81417	5.81	2.53854	1.20575e-18	9.2052e-18	Up	0.372314	0.244669	0.432656	2.17072	2.67582	2.22796
evm.model.Contig22.401.path1	121.898	0.32682	9.39599	8.40234	3.07079	5.66848e-21	4.78173e-20	Up	0.743526	0.900827	0.615341	8.97472	6.3117	6.42115
evm.model.Contig22.405.path1	1156.4	0.139032	26.4804	12.8317	3.68164	1.62814e-154	1.71964e-152	Up	2.48181	1.89535	2.33649	32.8163	32.2559	34.3043
evm.model.Contig22.406.path1	3813.91	0.0772284	15.6718	2.31387	1.21031	2.35937e-55	5.9827e-54	Up	22.8921	23.5086	22.1322	58.7781	62.6441	61.1293
evm.model.Contig22.417.path1	3826.91	0.147468	32.5682	27.9112	4.80277	1.15665e-232	2.27415e-230	Up	5.52603	3.93288	5.09139	153.204	145.206	169.354
evm.model.Contig22.438.path1	4176.02	0.0872328	16.0892	2.64544	1.40351	3.03738e-58	8.1894e-57	Up	20.8879	20.6813	23.3528	64.0974	68.569	65.1334
evm.model.Contig22.451.path1	509.245	0.221462	11.551	5.8893	2.5581	7.29963e-31	9.3196e-30	Up	1.8416	1.31568	1.23299	9.44873	12.3139	8.11736
evm.model.Contig22.452.path1	646.836	0.190953	10.7435	4.14536	2.0515	6.35998e-27	6.91161e-26	Up	1.634	1.03372	1.3007	6.14569	7.20907	5.64056
evm.model.Contig22.5.path1	87.5075	0.380227	4.47307	3.25077	1.70078	7.71051e-06	2.31751e-05	Up	1.67026	3.53124	2.25508	10.5826	7.24536	9.85799
evm.model.Contig22.58.path1	39752.4	0.180551	9.66903	3.3537	1.74575	4.08215e-22	3.62543e-21	Up	20.2513	17.9713	20.3975	90.2462	56.0582	78.9205
evm.model.Contig22.7.path1	4201.37	0.148863	7.55545	2.1806	1.12473	4.17401e-14	2.47881e-13	Up	10.4451	9.23608	8.8687	27.16	20.1118	24.1791
evm.model.Contig22.87.path1	1893.1	0.148898	16.024	5.22687	2.38595	8.68925e-58	2.32806e-56	Up	1.45222	1.31843	1.67254	10.0883	8.92298	7.72261
evm.model.Contig220.1.path1	4.80568	1.98913	-2.9302	0.0175967	-5.82855	0.00338742	0.00724054	Down	0.13256	1.23542	2.35085	0	0	0
evm.model.Contig220.11.path1	211.946	0.302458	4.69697	2.67704	1.42064	2.64049e-06	8.31579e-06	Up	0.925832	0.502787	0.912163	2.20416	3.14276	1.91086
evm.model.Contig220.13.path1	169.912	0.240484	5.27803	2.41042	1.26928	1.3058e-07	4.68638e-07	Up	1.86566	1.41082	1.48339	3.68646	5.25881	4.3073
evm.model.Contig220.14.path1	87.7295	0.366346	7.73202	7.12356	2.8326	1.05851e-14	6.51626e-14	Up	0.469173	0.425109	0.205443	3.1942	2.93975	2.84056
evm.model.Contig220.2.path1	10.7863	1.37451	-3.71154	0.0291257	-5.10156	0.000205999	0.000527588	Down	1.28878	1.65152	4.95203	0.136938	0.129013	0
evm.model.Contig220.3.path1	17.1051	1.11847	-2.48606	0.145532	-2.78059	0.0129166	0.024898	Down	2.0014	2.96743	2.95777	0.0966622	0	1.21588
evm.model.Contig220.4.path1	3.30536	1.80545	-2.35876	0.0522434	-4.25861	0.0183363	0.0341352	Down	0.636808	0.317939	0.717036	0.0966622	0	0
evm.model.Contig220.6.path1	21.3864	0.861791	-3.90966	0.0967695	-3.3693	9.24277e-05	0.000247896	Down	3.09307	4.55712	2.68888	0.773298	0	0.374117
evm.model.Contig220.7.path1	20.4999	1.37951	-4.38991	0.0150309	-6.05592	1.13399e-05	3.35315e-05	Down	6.36808	0.529898	3.85407	0	0.0910679	0.0935293
evm.model.Contig221.8.path1	87.8282	0.347121	5.0498	3.37033	1.75289	4.42273e-07	1.50446e-06	Up	0.811656	1.09888	0.669996	3.42637	2.6132	3.9017
evm.model.Contig226.4.path1	139.49	0.273689	3.88212	2.08854	1.06249	0.000103551	0.000275934	Up	0.801906	1.32121	0.902934	2.60487	2.39677	2.24955
evm.model.Contig228.15.path1	47.1792	0.458679	6.26412	7.32699	2.87322	3.74932e-10	1.67247e-09	Up	0.296145	0.137999	0.213967	2.11875	1.66015	1.72532
evm.model.Contig229.10.path1	448.659	0.319996	6.90587	4.62627	2.20985	4.98976e-12	2.58489e-11	Up	16.7026	24.554	20.5047	67.6083	170.916	93.0831
evm.model.Contig23.10.path1	664.615	0.154721	8.08061	2.37882	1.25024	6.44451e-16	4.29186e-15	Up	8.22692	8.94326	10.2968	21.7774	26.4543	27.0464
evm.model.Contig23.100.path1	163.266	0.437027	5.69703	5.61685	2.48976	1.2191e-08	4.80125e-08	Up	1.13855	0.994778	1.96305	4.86929	14.5887	7.34521
evm.model.Contig23.103.path1	14.4383	1.3454	3.95469	39.9646	5.32065	7.66337e-05	0.000207584	Up	0	0	0.0584166	1.54351	0.415479	0.822939
evm.model.Contig23.104.path1	514.278	0.202107	8.91052	3.48433	1.80088	5.07948e-19	3.96553e-18	Up	6.23272	6.08872	6.38853	30.4696	20.2286	24.1086
evm.model.Contig23.107.path1	168.946	0.763913	9.26533	135.102	7.07791	1.94482e-20	1.60768e-19	Up	0.127549	0.0371475	0.062833	4.64178	23.2702	8.58927
evm.model.Contig23.108.path1	145.325	0.414004	8.08033	10.1633	3.34529	6.45918e-16	4.29939e-15	Up	0.837473	1.0927	0.627083	5.19673	13.2459	11.5031
evm.model.Contig23.110.path1	738.064	0.218617	9.13392	3.99123	1.99683	6.60623e-20	5.35029e-19	Up	8.97838	4.90625	6.0872	27.4641	32.7081	31.7365
evm.model.Contig23.113.path1	191.998	0.242072	5.41345	2.48018	1.31044	6.1823e-08	2.27432e-07	Up	2.33778	1.8226	1.63001	5.92337	4.73447	5.84232
evm.model.Contig23.116.path1	452.552	0.372874	6.7863	5.77745	2.53043	1.1505e-11	5.77054e-11	Up	3.02583	3.13331	2.58367	10.4073	34.0145	14.4022
evm.model.Contig23.140.path1	356.984	0.804873	-3.67866	0.128438	-2.96085	0.000234461	0.000595707	Down	61.3953	24.8036	31.3089	3.78174	1.97231	11.4349
evm.model.Contig23.142.path1	167.622	0.43112	2.61676	2.18576	1.12814	0.00887691	0.0177137	Up	3.91466	2.36467	4.8568	4.19801	12.5183	11.4778
evm.model.Contig23.148.path1	51.3156	0.584951	-6.05486	0.0858645	-3.54179	1.40538e-09	5.95911e-09	Down	2.07535	2.069	1.35659	0.339253	0.0599285	0.143613
evm.model.Contig23.151.path1	421.566	1.34877	5.43385	160.789	7.32902	5.51519e-08	2.03711e-07	Up	0.827445	0.068853	0	47.2881	64.9633	54.6271
evm.model.Contig23.152.path1	291.552	0.682828	12.2109	323.578	8.33797	2.7176e-34	3.88055e-33	Up	0.0552333	0.257379	0	29.2852	36.6028	42.0214
evm.model.Contig23.156.path1	14316.9	0.0924372	-11.351	0.483217	-1.04926	7.33051e-30	8.89685e-29	Down	280.814	284.208	267.759	162.824	161.358	139.211
evm.model.Contig23.167.path1	139.45	0.394643	6.07332	5.26631	2.39679	1.25293e-09	5.35354e-09	Up	1.84886	1.09725	1.58098	5.15217	13.5143	9.03789
evm.model.Contig23.177.path1	463.3	0.32512	6.95594	4.79494	2.26151	3.50218e-12	1.8366e-11	Up	4.52319	5.73429	5.27561	18.0582	46.5778	21.918
evm.model.Contig23.186.path1	1150.44	0.246569	-17.0714	0.0540611	-4.20927	2.42498e-65	7.54044e-64	Down	21.3108	27.0045	25.676	1.55482	0.976558	2.05367
evm.model.Contig23.189.path1	363.519	0.408109	16.6701	111.679	6.80321	2.16318e-62	6.34069e-61	Up	0.029583	0.0804139	0.0777233	8.25645	6.4065	9.13447
evm.model.Contig23.190.path1	21.7696	0.68867	3.38653	5.03572	2.3322	0.000707835	0.00167769	Up	0.0950738	0.0775302	0.028101	0.545508	0.276003	0.332336
evm.model.Contig23.191.path1	19.0765	1.41013	4.69302	98.2084	6.61777	2.69205e-06	8.47399e-06	Up	0.0341147	0	0	0.543725	2.25393	1.57831
evm.model.Contig23.192.path1	16718.7	0.43243	29.1381	6209.24	12.6002	1.1816e-186	1.67787e-184	Up	0.0806887	0.219332	0.132496	658.275	1225.87	1148.84
evm.model.Contig23.193.path1	82.6672	0.528463	-4.87842	0.167465	-2.57807	1.06936e-06	3.50872e-06	Down	9.84402	4.79396	18.7614	1.4575	2.50397	2.48869
evm.model.Contig23.194.path1	10232	0.288555	34.2985	953.449	9.89701	8.25668e-258	1.99095e-255	Up	0.396063	0.593227	0.780432	431.536	801.679	718.059
evm.model.Contig23.195.path1	331.075	0.350459	3.81388	2.52557	1.33661	0.000136801	0.000359144	Up	2.87026	4.30565	3.60265	16.0427	9.1118	6.08377
evm.model.Contig23.196.path1	3192.71	0.0922533	-12.5191	0.449088	-1.15493	5.86883e-36	8.80325e-35	Down	59.7241	57.0188	54.0423	28.69	28.9299	30.6262
evm.model.Contig23.200.path1	299.561	0.345798	5.54415	3.77677	1.91715	2.95393e-08	1.12321e-07	Up	1.51779	2.83308	1.97118	5.84609	13.8471	7.97955
evm.model.Contig23.207.path1	194.699	0.228347	-7.17149	0.321394	-1.63759	7.41854e-13	4.10251e-12	Down	2.23568	2.41285	1.78277	0.881877	0.733533	0.761047
evm.model.Contig23.209.path1	13692.4	0.0799087	-22.2335	0.29186	-1.77665	1.62898e-109	1.05677e-107	Down	187.363	177.242	200.149	60.9799	65.9724	62.8495
evm.model.Contig23.226.path1	10.564	1.08154	2.47527	6.39568	2.6771	0.0133136	0.025544	Up	0.0988902	0.0384011	0	0.507863	0.280483	0.220284
evm.model.Contig23.227.path1	15881.3	0.14266	-12.9164	0.278808	-1.84265	3.63889e-38	5.8277e-37	Down	60.6676	42.6744	50.3813	17.373	15.4936	16.3894
evm.model.Contig23.234.path1	9892.08	0.0850458	-17.5337	0.355724	-1.49117	7.9229e-69	2.58303e-67	Down	320.442	328.538	364.774	134.494	142.645	138.061
evm.model.Contig23.237.path1	1570.18	0.142795	-10.5953	0.350395	-1.51295	3.13466e-26	3.31356e-25	Down	76.8148	68.8942	76.1314	34.5431	26.6566	28.1161
evm.model.Contig23.239.path1	1660.33	0.10893	11.1343	2.31798	1.21287	8.53925e-29	9.99373e-28	Up	28.1332	23.3832	26.9766	68.7789	69.9628	70.7488
evm.model.Contig23.241.path1	1648.51	0.114899	8.71681	2.00215	1.00155	2.86155e-18	2.1324e-17	Up	15.9957	13.2869	15.8567	35.8175	35.3797	32.8761
evm.model.Contig23.248.path1	196.972	0.367977	4.66724	3.28852	1.71744	3.0527e-06	9.56682e-06	Up	2.4012	0.924533	2.12516	7.37304	8.51485	4.85368
evm.model.Contig23.255.path1	205.83	0.222192	4.73382	2.07314	1.05182	2.2033e-06	7.01326e-06	Up	3.08381	4.17509	3.61309	9.80051	8.25991	7.82622
evm.model.Contig23.261.path1	1102.35	0.289938	5.48642	3.012	1.59072	4.10162e-08	1.5363e-07	Up	0.900165	1.28242	0.825903	2.05241	5.0218	3.43193
evm.model.Contig23.269.path1	254.191	0.185686	-6.4194	0.437698	-1.19199	1.36814e-10	6.35581e-10	Down	14.6997	17.1246	15.6142	7.22383	9.28892	7.41475
evm.model.Contig23.278.path1	101.371	0.424279	6.84134	7.47791	2.90264	7.84548e-12	3.98986e-11	Up	0.419538	0.344997	0.948261	6.10977	4.19978	4.4909
evm.model.Contig23.35.path1	224.006	0.380549	4.42386	3.21205	1.68349	9.69514e-06	2.88417e-05	Up	1.20428	0.373035	0.582961	2.87724	2.56438	2.54782
evm.model.Contig23.36.path1	245.854	0.259333	-9.70984	0.174575	-2.51808	2.73779e-22	2.44507e-21	Down	9.56284	6.46707	8.74298	1.87288	1.90646	1.20812
evm.model.Contig23.4.path1	33.1693	0.549852	4.71824	6.0391	2.59433	2.37896e-06	7.54981e-06	Up	0.125183	0.200521	0.107918	0.814701	0.814543	1.35136
evm.model.Contig23.40.path1	10321.9	0.153663	31.271	27.9584	4.80521	1.15559e-214	1.96912e-212	Up	4.3082	3.53779	4.68983	156.722	123.736	122.434
evm.model.Contig23.47.path1	59.9749	0.466373	3.27645	2.88395	1.52805	0.00105122	0.00243981	Up	0.439079	1.43223	0.778674	2.83034	3.28189	2.64833
evm.model.Contig23.6.path1	919.067	0.144625	11.4	3.13558	1.64873	4.17975e-30	5.12149e-29	Up	3.58783	4.8553	4.3193	15.5831	15.3208	15.1084
evm.model.Contig23.61.path1	61.9839	0.331037	3.19719	2.0826	1.05839	0.00138773	0.00314955	Up	0.635958	0.505136	0.555368	1.16717	1.60603	1.30766
evm.model.Contig233.9.path1	573.585	0.226667	-14.7458	0.0985917	-3.34239	3.27486e-49	7.10571e-48	Down	55.2555	38.9483	48.0081	4.31046	4.85451	6.95125
evm.model.Contig236.1.path1	16.3872	1.20369	-4.74854	0.0190274	-5.71578	2.04894e-06	6.54965e-06	Down	0.869925	0.67562	0.549411	0.0237008	0.0223291	0
evm.model.Contig236.3.path1	14.7503	1.19473	-2.95564	0.0864973	-3.5312	0.00312024	0.00671325	Down	0.906762	0.985921	0.506246	0	0.242057	0
evm.model.Contig24.103.path1	7472.89	0.189451	31.2869	60.8558	5.92732	7.03616e-215	1.21516e-212	Up	4.41664	6.72837	3.87027	355.666	384.034	310.847
evm.model.Contig24.104.path1	7926.45	0.111717	50.0608	48.2554	5.59262	0	0	Up	7.6517	6.73498	8.4003	391.285	459.996	418.211
evm.model.Contig24.122.path1	61.6162	0.612331	7.01737	19.6567	4.29695	2.26089e-12	1.20393e-11	Up	0.220933	0.0197984	0.0502319	2.58226	2.19464	1.92198
evm.model.Contig24.135.path1	322.474	0.25851	-5.56016	0.369242	-1.43736	2.69527e-08	1.02792e-07	Down	6.24991	9.58405	6.0791	3.7778	2.95266	2.5735
evm.model.Contig24.142.path1	50.0431	0.490691	2.33705	2.21418	1.14677	0.0194366	0.0360523	Up	0.26341	0.132509	0.147455	0.470714	0.287657	0.621638
evm.model.Contig24.145.path1	285.161	0.499755	5.15963	5.97341	2.57855	2.47433e-07	8.64225e-07	Up	0.903285	3.50764	2.13048	7.09655	25.0993	13.2265
evm.model.Contig24.152.path1	107.629	0.34134	5.02232	3.28141	1.71432	5.10519e-07	1.7265e-06	Up	2.53069	4.53563	2.49333	9.51481	13.0565	13.4094
evm.model.Contig24.164.path1	959.32	0.109433	11.0748	2.31651	1.21195	1.66173e-28	1.91669e-27	Up	15.4749	15.812	17.3759	43.7249	43.8483	42.2189
evm.model.Contig24.166.path1	3093.62	0.0799879	-16.1444	0.408567	-1.29135	1.24406e-58	3.39723e-57	Down	86.9678	83.9034	82.3382	37.718	42.0176	39.4184
evm.model.Contig24.169.path1	53.625	0.424794	7.00536	7.86714	2.97584	2.46348e-12	1.30636e-11	Up	0.490364	0.351542	0.483125	4.40874	3.36063	4.26585
evm.model.Contig24.170.path1	314.568	1.30995	7.47657	887.714	9.79395	7.62848e-14	4.45984e-13	Up	0.070297	0	0	20.3166	11.2241	42.0627
evm.model.Contig24.174.path1	923.713	0.141068	13.1732	3.62586	1.85832	1.25159e-39	2.11858e-38	Up	4.49141	4.66128	4.14432	16.2307	18.6121	20.627
evm.model.Contig24.176.path1	3957.66	0.112865	-10.6661	0.434119	-1.20384	1.46612e-26	1.57586e-25	Down	137.964	148.786	171.935	71.3456	80.9789	77.0515
evm.model.Contig24.192.path1	17000.1	0.0937439	-12.5162	0.443402	-1.17331	6.09121e-36	9.11541e-35	Down	105.481	90.2201	101.177	47.2112	54.8219	49.639
evm.model.Contig24.194.path1	287.812	0.250261	6.91881	3.32075	1.73151	4.55446e-12	2.36802e-11	Up	3.13529	4.75932	4.43069	14.3687	13.3786	19.2102
evm.model.Contig24.20.path1	424.12	0.160101	6.42933	2.0411	1.02934	1.28167e-10	5.97364e-10	Up	3.10111	3.72513	3.00777	7.16708	7.7307	8.17536
evm.model.Contig24.207.path1	1605.96	0.309885	16.9919	38.467	5.26555	9.42054e-65	2.87338e-63	Up	3.94366	6.66612	7.77087	271.631	385.568	161.464
evm.model.Contig24.214.path1	820.517	0.163278	7.48325	2.33246	1.22185	7.25084e-14	4.24488e-13	Up	3.80827	4.07678	3.50243	8.24433	12.0788	10.3214
evm.model.Contig24.217.path1	1708.79	0.111843	-11.0803	0.423594	-1.23925	1.56434e-28	1.80762e-27	Down	48.3787	48.3444	42.2534	20.9831	24.9888	21.8727
evm.model.Contig24.218.path1	514.401	0.392863	4.64645	3.54409	1.82542	3.37703e-06	1.0529e-05	Up	2.34137	3.4741	2.33108	5.14582	19.2563	9.22326
evm.model.Contig24.219.path1	1094.61	0.263477	7.93788	4.26177	2.09145	2.05668e-15	1.32883e-14	Up	11.0414	11.4515	10.9598	36.3662	83.8484	45.2654
evm.model.Contig24.220.path1	330.944	0.279977	9.06974	5.81313	2.53932	1.19306e-19	9.54746e-19	Up	1.68537	2.09879	1.71774	8.64511	17.5307	10.8346
evm.model.Contig24.227.path1	82.6738	0.359569	-4.21179	0.350035	-1.51443	2.5335e-05	7.2418e-05	Down	1.05027	1.5641	1.25879	0.333637	0.650333	0.578856
evm.model.Contig24.236.path1	136.672	0.405565	3.77257	2.8879	1.53002	0.000161576	0.00042013	Up	0.526767	1.10145	1.14444	4.42029	2.58251	2.18017
evm.model.Contig24.29.path1	2280.09	0.0946135	-17.909	0.308977	-1.69443	1.00392e-71	3.47842e-70	Down	128.017	127.472	114.618	43.5753	44.6233	43.435
evm.model.Contig24.41.path1	2162.78	0.0956706	11.118	2.09024	1.06367	1.02507e-28	1.19638e-27	Up	19.7166	19.5554	17.762	44.0195	49.4618	43.8553
evm.model.Contig24.46.path1	177.276	0.514308	7.17425	12.9043	3.68978	7.27043e-13	4.02582e-12	Up	0.704406	0.126247	0.173502	5.55589	4.35291	5.04157
evm.model.Contig24.79.path1	459.343	0.395753	18.0718	142.217	7.15195	5.31871e-73	1.92015e-71	Up	0.0835964	0.0486933	0.123543	15.8108	11.8552	14.9259
evm.model.Contig24.95.path1	1881.68	0.110253	21.4501	5.15129	2.36493	4.56076e-102	2.64938e-100	Up	3.51155	3.98222	3.61279	22.7569	21.0976	21.9043
evm.model.Contig240.2.path1	255.21	0.326861	7.01308	4.89836	2.2923	2.33135e-12	1.23989e-11	Up	1.27989	0.636791	1.44489	6.34638	8.08777	4.64663
evm.model.Contig241.11.path1	370.885	0.164234	8.00952	2.48877	1.31544	1.15154e-15	7.53931e-15	Up	5.24807	4.60751	5.87	13.7387	16.1922	15.2223
evm.model.Contig241.8.path1	15.291	1.20751	4.46999	42.1532	5.39757	7.82239e-06	2.34948e-05	Up	0.0692478	0	0.0682254	2.35452	2.77281	1.85104
evm.model.Contig241.9.path1	23.8335	1.06038	2.75339	7.56653	2.91963	0.00589816	0.012148	Up	0.509846	0.0395968	0	1.84189	1.97347	1.01341
evm.model.Contig244.8.path1	27.8989	0.663965	-5.78043	0.069927	-3.83801	7.45091e-09	2.97943e-08	Down	2.51703	1.83812	1.36948	0.0798344	0.225642	0.154494
evm.model.Contig244.9.path1	8.16933	1.5802	-2.98852	0.037879	-4.72246	0.00280337	0.00607546	Down	4.31287	1.06577	0.643817	0	0.26166	0
evm.model.Contig246.6.path1	35.2574	0.516717	4.52274	5.05242	2.33698	6.10449e-06	1.84871e-05	Up	0.877762	2.1912	1.23543	6.79509	9.91655	8.12189
evm.model.Contig246.7.path1	46.6111	0.534415	4.21319	4.76208	2.25159	2.51793e-05	7.19891e-05	Up	0.549879	1.84169	0.88036	4.23595	6.19262	7.34933
evm.model.Contig246.8.path1	34.581	0.623848	2.38293	2.80225	1.48659	0.0171755	0.032157	Up	0.181214	0.0434632	0.0577624	0.260505	0.394819	0.263021
evm.model.Contig248.10.path1	46.6169	0.476596	3.62173	3.30833	1.7261	0.000292634	0.000733594	Up	0.546984	0.318608	0.365688	2.20024	1.40801	1.08455
evm.model.Contig25.109.path1	59.0776	0.488226	4.75556	4.99951	2.32179	1.97901e-06	6.33719e-06	Up	0.559238	1.30298	1.71416	4.95178	9.26819	6.45227
evm.model.Contig25.110.path1	189.064	0.362005	7.36292	6.34411	2.66542	1.79927e-13	1.02792e-12	Up	0.774804	1.22498	0.78154	4.54754	10.2861	5.57606
evm.model.Contig25.117.path1	8.20795	1.28987	-2.53004	0.104138	-3.26343	0.011405	0.0222732	Down	1.04261	0.607299	2.8762	0.110781	0	0.428764
evm.model.Contig25.13.path1	534.897	0.197788	-10.3818	0.240916	-2.0534	3.00131e-25	3.05388e-24	Down	20.8891	15.5297	18.4132	5.18436	4.16475	5.82253
evm.model.Contig25.132.path1	2832.94	0.127392	22.4013	7.22877	2.85375	3.81925e-111	2.54219e-109	Up	10.7988	12.2412	9.47668	95.538	88.18	86.4749
evm.model.Contig25.144.path1	35.858	0.522452	2.3177	2.3148	1.21089	0.0204654	0.0377641	Up	0.324322	0.461783	0.355037	0.555198	1.49705	1.00031
evm.model.Contig25.22.path1	467.985	0.257066	7.18848	3.5998	1.84792	6.55176e-13	3.6326e-12	Up	4.07444	5.51214	6.03437	15.8088	29.6035	19.6745
evm.model.Contig25.27.path1	1995.45	0.279657	13.7134	14.2712	3.83504	8.44367e-43	1.56846e-41	Up	0.678277	1.67362	1.24371	20.5549	15.9185	22.3633
evm.model.Contig25.32.path1	1777.97	0.460979	8.61126	15.6665	3.96961	7.22619e-18	5.28625e-17	Up	2.8416	8.40772	4.41006	94.8013	92.6879	94.8312
evm.model.Contig25.37.path1	1286.4	0.15118	14.4892	4.56459	2.19049	1.41685e-47	2.95873e-46	Up	2.3198	3.08229	3.06387	13.5436	14.9062	16.0117
evm.model.Contig25.4.path1	891.241	0.193268	14.2999	6.79142	2.76371	2.19055e-46	4.44369e-45	Up	2.12895	3.10644	1.9598	17.3542	21.3979	17.4881
evm.model.Contig25.5.path1	6268.26	0.102562	-22.2287	0.205923	-2.27982	1.8131e-109	1.16439e-107	Down	154.224	184.183	175.437	41.3093	40.3933	40.0749
evm.model.Contig25.55.path1	5639.04	0.0740947	-21.8456	0.325642	-1.61864	8.5654e-106	5.2882e-104	Down	118.666	121.146	121.457	42.7917	48.2791	44.4552
evm.model.Contig25.59.path1	5026.84	0.13145	13.7215	3.49114	1.8037	7.54784e-43	1.40614e-41	Up	9.86724	13.041	12.3473	48.1627	45.0243	48.3545
evm.model.Contig25.60.path1	1491.67	0.147267	11.7564	3.32034	1.73133	6.54533e-32	8.60589e-31	Up	11.4061	15.9112	14.7302	55.1913	53.1452	52.2449
evm.model.Contig25.61.path1	5517.79	0.135651	10.1752	2.60319	1.38028	2.55864e-24	2.49614e-23	Up	6.58463	8.76352	8.88848	23.4866	24.168	24.9606
evm.model.Contig25.62.path1	167.72	0.361555	4.03795	2.75097	1.45994	5.39215e-05	0.000148452	Up	0.487593	0.469492	0.343139	0.856433	2.1367	1.15605
evm.model.Contig25.64.path1	69.7589	0.466061	3.14507	2.76216	1.4658	0.00166045	0.00371768	Up	2.58808	1.25013	2.98521	4.76209	10.8687	6.2951
evm.model.Contig25.76.path1	164.875	0.269977	10.2861	6.85428	2.77701	8.1425e-25	8.1425e-24	Up	0.499794	0.318585	0.334471	3.35665	3.04911	2.71463
evm.model.Contig25.8.path1	799.484	0.266412	-11.9347	0.110372	-3.17956	7.79978e-33	1.05819e-31	Down	7.67353	12.0079	5.58131	0.984038	1.17993	1.05107
evm.model.Contig25.95.path1	424.111	0.268626	8.60758	4.96646	2.31222	7.46161e-18	5.45534e-17	Up	5.43173	2.7119	5.25597	21.5055	31.0386	24.4649
evm.model.Contig25.97.path1	923.231	0.131208	-9.2895	0.429622	-1.21886	1.55008e-20	1.28387e-19	Down	21.9028	21.1378	21.0768	11.8893	10.1117	9.68569
evm.model.Contig25.99.path1	116	0.314596	-6.28596	0.253923	-1.97754	3.25832e-10	1.46008e-09	Down	3.49684	4.89908	3.94061	1.50565	0.892286	1.19837
evm.model.Contig253.9.path1	10.2634	1.08649	3.05812	10.0048	3.32262	0.00222729	0.00490441	Up	0	0.0344539	0.00728463	0.125699	0.177637	0.159633
evm.model.Contig258.3.path1	426.859	0.313894	8.07159	5.79025	2.53363	6.93894e-16	4.60913e-15	Up	2.14904	2.67822	1.29665	9.45242	18.9447	12.6058
evm.model.Contig26.151.path1	5.05533	2.29094	-2.5748	0.0167615	-5.8987	0.0100298	0.0197964	Down	0.976758	1.42236	0	0	0	0
evm.model.Contig26.211.path1	5.47576	1.49073	2.59389	14.5887	3.86678	0.00948968	0.018832	Up	0.0244189	0	0.0240584	0.311354	0.122223	0.401684
evm.model.Contig26.217.path1	87.5244	0.294327	3.78434	2.1642	1.11384	0.000154114	0.000401954	Up	1.85584	2.74203	2.72036	5.77144	6.34366	6.09629
evm.model.Contig26.228.path1	8650.29	0.0791812	-13.1055	0.4871	-1.03771	3.06214e-39	5.09559e-38	Down	542.584	583.387	568.439	313.968	338.297	298.561
evm.model.Contig26.238.path1	95.6185	0.270748	-6.34983	0.303717	-1.7192	2.15558e-10	9.85982e-10	Down	6.09516	6.83568	6.54295	2.36822	2.04903	2.385
evm.model.Contig26.263.path1	1963.27	0.125937	-12.2694	0.342654	-1.54518	1.32175e-34	1.90439e-33	Down	40.7734	39.1783	31.9461	14.6779	14.7337	14.7142
evm.model.Contig26.264.path1	7417.81	0.10877	-20.0739	0.220151	-2.18343	1.2469e-89	6.32355e-88	Down	242.299	216.221	224.951	62.4302	53.3246	57.1806
evm.model.Contig26.265.path1	2090.46	0.223565	14.2904	9.15672	3.19483	2.51228e-46	5.06418e-45	Up	5.13458	6.18149	4.5516	47.6568	44.3305	74.6644
evm.model.Contig26.271.path1	382.202	0.234828	-5.70758	0.394938	-1.3403	1.14595e-08	4.52292e-08	Down	2.80248	3.25072	3.61205	1.2771	2.00128	1.13635
evm.model.Contig26.272.path1	14.2329	0.844187	2.42498	4.13286	2.04714	0.0153092	0.0289639	Up	0.0960864	0.015991	0.108192	0.320873	0.535899	0.211686
evm.model.Contig26.279.path1	248.034	0.288928	-10.4497	0.123346	-3.01922	1.46943e-25	1.51324e-24	Down	1.79434	1.10638	2.12065	0.219193	0.237678	0.256107
evm.model.Contig26.288.path1	73.3646	0.937918	-7.79345	0.00630358	-7.30961	6.52039e-15	4.07684e-14	Down	3.89961	1.94305	4.16607	0.0499218	0.0235163	0
evm.model.Contig26.291.path1	5158.32	0.255656	-20.9522	0.0244072	-5.35655	1.79308e-97	9.96331e-96	Down	50.9343	28.8465	37.1365	1.1063	0.747888	1.41363
evm.model.Contig26.294.path1	515.991	0.301898	-5.30173	0.329744	-1.60058	1.14709e-07	4.13185e-07	Down	3.79621	2.52969	2.46415	1.1248	1.57209	0.657793
evm.model.Contig26.307.path1	13510.1	0.224764	-15.8094	0.0851775	-3.55338	2.68145e-56	7.00796e-55	Down	127.382	64.3002	87.7326	9.16171	7.91635	10.235
evm.model.Contig26.318.path1	120.343	0.318223	7.31893	5.02475	2.32905	2.49948e-13	1.41218e-12	Up	0.768245	0.526457	0.460078	3.96943	2.83493	3.32971
evm.model.Contig26.319.path1	216.296	0.368172	7.59117	6.93962	2.79486	3.17027e-14	1.90038e-13	Up	2.4658	3.25054	4.60307	18.7538	42.5472	21.8819
evm.model.Contig26.36.path1	85.6174	0.397709	4.81828	3.77446	1.91627	1.44802e-06	4.6925e-06	Up	3.28053	2.72978	3.78617	20.0179	13.4173	9.15454
evm.model.Contig26.374.path1	17.4883	0.973814	3.16398	8.46275	3.08113	0.00155628	0.00349787	Up	0	0.953816	0.537777	6.37971	2.04903	5.75205
evm.model.Contig26.375.path1	94.1699	0.303183	6.90404	4.2669	2.09319	5.05439e-12	2.61625e-11	Up	0.671479	0.491699	0.831682	3.24122	3.45694	3.15589
evm.model.Contig26.383.path1	94.4984	0.289308	3.58108	2.05058	1.03603	0.000342179	0.000848476	Up	0.674182	0.671157	0.869536	1.99275	1.75471	1.48708
evm.model.Contig26.42.path1	5.9322	1.41012	2.7979	15.4055	3.94537	0.00514357	0.0107042	Up	0	0.0565964	0.0478649	0.671069	0.437698	0.699267
evm.model.Contig26.447.path1	27.1571	0.809459	5.15335	18.0188	4.17143	2.5587e-07	8.91984e-07	Up	0.3314	0.12869	0	2.17145	3.53864	3.86143
evm.model.Contig26.460.path1	9.89098	0.911674	3.05695	6.90164	2.78694	0.00223603	0.00492103	Up	0.0762674	0.0592324	0.0500943	0.486224	0.356288	0.627287
evm.model.Contig26.463.path1	4.51917	1.74124	2.58391	22.615	4.49921	0.00976879	0.0193348	Up	0	0	0.0550735	0.178185	0.839361	0.632168
evm.model.Contig260.7.path1	65.6551	0.385567	-5.10535	0.255527	-1.96845	3.30177e-07	1.1386e-06	Down	3.18428	2.69523	1.7157	0.792993	0.697292	0.741715
evm.model.Contig265.4.path1	13.6537	0.976525	2.69407	6.19379	2.63082	0.00705863	0.0143485	Up	0.501578	0	0.411811	1.24355	1.84105	3.52378
evm.model.Contig266.10.path1	1713.96	0.173868	33.1647	54.4278	5.76627	3.47702e-241	7.40605e-239	Up	2.70828	3.31021	2.0559	174.924	176.756	150.768
evm.model.Contig266.5.path1	1345.05	0.384029	-23.2494	0.00205242	-8.92846	1.44198e-119	1.05305e-117	Down	200.344	138.498	149.466	0.397029	0.436392	0.320134
evm.model.Contig267.2.path1	2875.43	0.107263	15.1791	3.09118	1.62816	4.86627e-52	1.11854e-50	Up	23.1317	20.6161	24.2432	85.3203	79.9511	76.6096
evm.model.Contig267.3.path1	28.5087	0.553362	2.94736	3.09718	1.63096	0.00320501	0.0068852	Up	0.134028	0.171751	0.237689	0.868704	0.442756	0.620077
evm.model.Contig27.106.path1	7708.59	0.172073	-36.8314	0.0123641	-6.3377	5.81442e-297	2.06412e-294	Down	358.401	390.113	264.877	4.91766	4.33635	5.15675
evm.model.Contig27.115.path1	2230.13	0.45827	4.11438	3.6948	1.8855	3.88224e-05	0.000108829	Up	32.3897	38.3854	26.3227	77.3881	224.231	115.668
evm.model.Contig27.122.path1	45.7959	0.792751	3.1414	5.61912	2.49034	0.00168144	0.00376139	Up	0.69594	0.049136	0.103889	1.52375	1.71001	2.27659
evm.model.Contig27.123.path1	14.2487	0.737225	3.17884	5.07539	2.34352	0.00147867	0.00333759	Up	0.158168	0.3071	0.259722	1.56856	1.05556	1.57193
evm.model.Contig27.124.path1	145.794	0.298676	3.58849	2.10205	1.07179	0.000332603	0.000826496	Up	1.68365	2.02825	1.54569	3.06967	5.76488	3.93402
evm.model.Contig27.127.path1	24.4272	0.680283	4.57776	8.65883	3.11417	4.69982e-06	1.44003e-05	Up	0.0924837	0.21548	0.151864	0.949923	2.22194	1.39455
evm.model.Contig27.128.path1	247.078	0.201868	5.66978	2.21077	1.14455	1.42981e-08	5.58635e-08	Up	2.73016	2.79029	2.01327	6.22896	6.92478	6.00985
evm.model.Contig27.129.path1	421.725	0.337597	6.2296	4.2963	2.1031	4.67623e-10	2.06861e-09	Up	2.67908	3.16237	2.41228	7.59732	21.8281	11.7654
evm.model.Contig27.139.path1	2770.46	0.118613	10.1428	2.30228	1.20307	3.56634e-24	3.45549e-23	Up	56.8093	56.0114	55.5304	166.772	138.68	140.061
evm.model.Contig27.141.path1	138.074	0.264361	-4.26682	0.457556	-1.12798	1.98283e-05	5.7347e-05	Down	3.55419	3.96694	4.25658	1.85432	2.70572	1.66293
evm.model.Contig27.147.path1	2015.01	0.107376	-11.9198	0.411826	-1.27989	9.33658e-33	1.26534e-31	Down	28.145	27.3829	24.5306	11.8804	14.0103	12.1077
evm.model.Contig27.15.path1	1067.06	0.166334	-7.17363	0.437325	-1.19322	7.30334e-13	4.0423e-12	Down	39.6431	29.2038	36.4731	20.003	16.0732	16.8573
evm.model.Contig27.155.path1	4516.68	1.32528	10.2941	12788.1	13.6425	7.49428e-25	7.50603e-24	Up	0.0287282	0	0.028304	186.538	126.939	551.193
evm.model.Contig27.156.path1	14.632	0.82108	-3.08163	0.173107	-2.53027	0.00205869	0.00454876	Down	0.866738	0.712742	0.276275	0.108347	0.0765571	0.183461
evm.model.Contig27.158.path1	148.636	0.295948	-8.21274	0.185495	-2.43055	2.1619e-16	1.46963e-15	Down	4.42236	3.92266	3.01173	1.03871	0.714533	0.670033
evm.model.Contig27.16.path1	438.725	0.220044	-5.61405	0.424744	-1.23534	1.97648e-08	7.62434e-08	Down	23.6415	15.4598	22.2505	10.7295	8.43516	10.7676
evm.model.Contig27.163.path1	405.513	0.169038	15.563	6.19342	2.63074	1.29908e-54	3.22373e-53	Up	1.79739	1.48104	1.5261	12.1109	11.0882	11.0724
evm.model.Contig27.172.path1	5338.55	0.0708572	-22.8141	0.326115	-1.61655	3.31881e-115	2.29267e-113	Down	116.951	119.661	116.334	42.8523	45.3925	44.273
evm.model.Contig27.173.path1	1013.73	0.120303	-11.5478	0.381768	-1.38923	7.57761e-31	9.66485e-30	Down	7.70961	9.19859	8.85188	3.69334	3.90701	3.72202
evm.model.Contig27.179.path1	8406.34	0.188332	31.5592	61.5462	5.9436	1.34023e-218	2.44688e-216	Up	3.41507	2.5519	4.69175	227.348	269.079	260.783
evm.model.Contig27.18.path1	140.044	0.367252	-4.62748	0.307903	-1.69945	3.70141e-06	1.14955e-05	Down	3.46318	6.96023	6.0948	1.76966	1.45553	2.60923
evm.model.Contig27.182.path1	156.355	0.283118	6.85895	3.84209	1.94189	6.93676e-12	3.54749e-11	Up	1.35744	0.87329	1.57693	6.09225	4.94868	5.83231
evm.model.Contig27.192.path1	1538.27	0.154507	-10.0388	0.341258	-1.55106	1.02957e-23	9.79009e-23	Down	44.3832	33.2047	36.6697	16.6742	15.0774	13.1175
evm.model.Contig27.20.path1	318.228	0.257898	4.22442	2.12796	1.08947	2.39557e-05	6.86455e-05	Up	3.33513	1.70765	2.94141	5.87286	6.69072	7.02365
evm.model.Contig27.209.path1	357.88	0.221489	5.00893	2.15759	1.10942	5.47348e-07	1.84276e-06	Up	2.6688	2.5829	3.80251	6.10768	8.15178	8.27362
evm.model.Contig27.21.path1	16121.7	0.196503	11.6179	4.86674	2.28296	3.34146e-31	4.31789e-30	Up	26.434	20.3084	30.1546	107.905	147.242	175.704
evm.model.Contig27.213.path1	468.718	0.344246	7.9944	6.73671	2.75204	1.30207e-15	8.49002e-15	Up	1.34047	1.98611	1.28222	6.54077	18.4345	11.0386
evm.model.Contig27.227.path1	6258.5	0.0790796	-13.1503	0.486354	-1.03992	1.69495e-39	2.85394e-38	Down	149.164	149.277	141.149	78.5154	88.8086	79.022
evm.model.Contig27.231.path1	6134.58	0.169529	10.8299	3.57013	1.83598	2.48474e-27	2.7446e-26	Up	10.3006	9.59066	8.29885	43.2674	30.3978	41.7467
evm.model.Contig27.239.path1	119.429	0.444166	5.47582	5.39707	2.43218	4.35484e-08	1.62829e-07	Up	1.13033	0.643083	1.08774	3.04445	9.36787	5.56725
evm.model.Contig27.240.path1	132.167	0.894694	8.85876	243.178	7.92587	8.09128e-19	6.24813e-18	Up	0	0.0789045	0	7.50861	4.76877	7.59021
evm.model.Contig27.245.path1	55.6389	0.356579	3.64064	2.45918	1.29818	0.000271957	0.000685253	Up	0.453973	0.57117	0.679851	1.52427	1.54512	1.75491
evm.model.Contig27.247.path1	583.857	0.342013	5.07237	3.32837	1.73481	3.92891e-07	1.34184e-06	Up	3.44468	4.78094	4.75784	9.71945	27.8668	12.6917
evm.model.Contig27.252.path1	3543.72	0.274392	7.98514	4.56641	2.19106	1.40364e-15	9.13829e-15	Up	20.5119	21.6002	20.4911	66.7085	175.293	90.2404
evm.model.Contig27.256.path1	11186.8	0.153315	-16.5185	0.172834	-2.53254	2.70116e-61	7.70554e-60	Down	1001.76	774.794	983.161	189.998	155.151	202.275
evm.model.Contig27.257.path1	8213.75	0.480246	19.0858	574.376	9.16585	3.3162e-81	1.44153e-79	Up	1.40386	0.598335	0.843377	683.801	362.097	827.938
evm.model.Contig27.259.path1	453.365	0.361493	14.9413	42.2585	5.40117	1.77477e-50	3.95149e-49	Up	0.577065	0.107561	0.704996	19.4003	23.1761	26.1757
evm.model.Contig27.263.path1	1871.87	0.126458	-18.5163	0.197301	-2.34153	1.52578e-76	6.01834e-75	Down	79.1494	80.5596	92.4016	19.8071	17.3891	19.9886
evm.model.Contig27.266.path1	3330.39	0.0860681	-13.044	0.459244	-1.12267	6.87975e-39	1.13012e-37	Down	164.185	176.709	163.813	89.1786	93.5717	84.1856
evm.model.Contig27.30.path1	454.8	0.173845	10.2485	3.43821	1.78166	1.20147e-24	1.19585e-23	Up	1.71871	2.18328	1.57624	7.40195	7.00101	7.21844
evm.model.Contig27.38.path1	849.855	0.149929	-8.01429	0.434801	-1.20157	1.10777e-15	7.27136e-15	Down	43.8496	52.491	52.9397	21.7369	29.0333	24.094
evm.model.Contig27.45.path1	291.054	0.212948	12.232	6.08299	2.60478	2.09725e-34	3.00145e-33	Up	1.40164	1.07479	1.76551	9.97266	10.2302	9.6312
evm.model.Contig27.47.path1	4696.46	0.0867207	-14.4597	0.419298	-1.25395	2.17867e-47	4.51271e-46	Down	105.604	112.935	112.867	50.8468	58.4979	50.8035
evm.model.Contig27.8.path1	808.183	0.454408	19.0904	408.685	8.67485	3.03243e-81	1.32402e-79	Up	0.0521303	0.485839	0.102721	95.3274	99.0993	88.1645
evm.model.Contig270.4.path1	6.57476	1.69056	3.57998	66.357	6.05218	0.000343616	0.000851545	Up	0	0	0	0.482813	0.119703	0.442577
evm.model.Contig271.1.path1	128.519	0.309457	4.9747	2.90685	1.53946	6.53481e-07	2.18854e-06	Up	9.04127	8.31532	5.50876	31.3483	23.9368	21.0369
evm.model.Contig271.2.path1	410.432	0.232905	7.7722	3.50688	1.81019	7.71363e-15	4.79709e-14	Up	5.72849	3.28158	3.56826	17.4554	16.0897	17.2304
evm.model.Contig28.100.path1	22.6861	0.641451	5.07566	9.55191	3.25579	3.86147e-07	1.32021e-06	Up	0.11599	0.180165	0.190463	1.64326	1.74167	1.94775
evm.model.Contig28.121.path1	10626.4	0.163871	-16.9396	0.146005	-2.77591	2.29534e-64	6.93486e-63	Down	605.079	464.726	490.897	91.951	71.3689	98.096
evm.model.Contig28.124.path1	161.752	0.235997	-5.04409	0.438184	-1.19039	4.55681e-07	1.54842e-06	Down	6.0287	5.79334	6.43239	2.42061	3.81013	2.9991
evm.model.Contig28.125.path1	23.4166	0.707734	5.10021	12.2066	3.60959	3.39284e-07	1.16843e-06	Up	0.118584	0.069073	0.116833	1.26001	2.04772	1.03629
evm.model.Contig28.126.path1	1077.95	0.199517	15.6815	8.74662	3.12873	2.02301e-55	5.13998e-54	Up	6.8162	7.47352	4.2325	60.9527	62.3562	62.8344
evm.model.Contig28.151.path1	245.397	0.262654	6.86991	3.49285	1.80441	6.42427e-12	3.29512e-11	Up	1.36014	2.02466	1.44429	5.26699	8.4266	5.76439
evm.model.Contig28.179.path1	2169.76	0.143686	11.0698	3.01168	1.59057	1.75826e-28	2.02437e-27	Up	32.8638	40.3325	37.8155	133.926	144.647	106.855
evm.model.Contig28.18.path1	46.432	0.508786	2.3892	2.32236	1.21559	0.016885	0.0316641	Up	0.544057	0.193663	0.491356	1.44521	0.816941	1.02547
evm.model.Contig28.183.path1	545.11	0.963295	4.08532	15.2991	3.93537	4.40154e-05	0.000122473	Up	0.636199	0.247049	0.1274	3.34697	2.09182	12.1776
evm.model.Contig28.185.path1	536.735	1.2172	10.1915	5424.05	12.4052	2.16324e-24	2.12173e-23	Up	0	0	0	196.082	134.341	87.4102
evm.model.Contig28.186.path1	20616.4	0.457283	25.0134	2774.89	11.4382	4.36981e-138	3.85146e-136	Up	0.349426	0.180919	0.306015	1215.55	917.252	555.036
evm.model.Contig28.188.path1	20.7452	0.864483	-3.2442	0.143134	-2.80456	0.0011778	0.00270823	Down	6.24088	1.33928	1.13266	0.436263	0.493217	0.506548
evm.model.Contig28.189.path1	121.999	1.24986	8.2152	1232.92	10.2679	2.11813e-16	1.44141e-15	Up	0	0	0	21.3213	24.964	48.5347
evm.model.Contig28.190.path1	141.422	1.23459	8.48935	1429.08	10.4809	2.07794e-17	1.48441e-16	Up	0	0	0	24.4964	22.5041	43.5692
evm.model.Contig28.191.path1	14.862	1.34355	-2.33031	0.114158	-3.13089	0.0197896	0.0366484	Down	0.0542643	2.4022	1.76429	0	0.162964	0.390526
evm.model.Contig28.197.path1	59.8028	0.382573	4.04077	2.91984	1.54589	5.32759e-05	0.000146707	Up	1.7117	1.41683	0.887593	5.0255	4.419	4.02903
evm.model.Contig28.198.path1	81.5958	0.380254	3.25365	2.35743	1.23721	0.00113932	0.00262635	Up	3.07729	1.43397	2.19226	6.48919	4.78664	6.91163
evm.model.Contig28.199.path1	803.002	0.260483	-6.14892	0.329492	-1.60169	7.80126e-10	3.38655e-09	Down	29.5623	33.0523	23.047	8.15607	16.0489	8.51607
evm.model.Contig28.20.path1	32.773	0.509998	-3.09429	0.334927	-1.57808	0.00197282	0.00437188	Down	1.69152	1.85795	3.38071	0.770277	1.06436	0.844687
evm.model.Contig28.200.path1	867.698	0.160128	-13.3626	0.226924	-2.13972	1.00031e-40	1.74168e-39	Down	38.7513	34.539	30.5483	9.29843	7.92957	9.85024
evm.model.Contig28.22.path1	254.294	0.338432	6.54105	4.63864	2.2137	6.10871e-11	2.90869e-10	Up	1.26149	1.14458	0.788739	7.95208	3.65486	5.33741
evm.model.Contig28.55.path1	83.8237	0.352543	5.2586	3.61471	1.85388	1.45158e-07	5.1848e-07	Up	1.08052	0.662508	1.26067	4.35069	3.50114	4.67742
evm.model.Contig28.56.path1	441.459	0.229644	-4.75539	0.469095	-1.09205	1.98061e-06	6.34074e-06	Down	21.2302	19.5167	22.6243	11.279	15.1442	7.94381
evm.model.Contig28.57.path1	92658	0.124132	-13.4911	0.313238	-1.67467	1.76516e-41	3.12881e-40	Down	1254.1	1152.17	941.279	371.935	420.23	415.524
evm.model.Contig28.6.path1	6132.58	0.102476	-11.8729	0.430269	-1.21669	1.63626e-32	2.18738e-31	Down	179.306	181.527	212.844	89.7584	97.1094	97.3079
evm.model.Contig28.63.path1	106.367	0.334124	6.57423	4.58401	2.19661	4.89057e-11	2.34703e-10	Up	0.516501	0.746943	0.719444	4.46613	3.10225	2.8565
evm.model.Contig28.64.path1	32.5422	0.622012	4.03382	5.69258	2.50908	5.48784e-05	0.000150892	Up	0.618613	0.160147	1.15124	4.23595	4.26602	4.31066
evm.model.Contig28.79.path1	946.231	0.137256	11.0145	2.85167	1.51181	3.25424e-28	3.71664e-27	Up	3.46511	3.79877	3.20552	10.2781	11.5089	12.555
evm.model.Contig28.91.path1	94.2475	1.23585	8.00745	952.78	9.896	1.17109e-15	7.66333e-15	Up	0	0	0	5.59135	9.32914	10.5725
evm.model.Contig286.4.path1	1484.53	0.181757	6.69887	2.32554	1.21757	2.10038e-11	1.02925e-10	Up	32.9646	31.8409	29.312	97.3678	93.2868	61.5831
evm.model.Contig29.111.path1	2461.41	0.239398	9.69546	4.99704	2.32107	3.15205e-22	2.80915e-21	Up	9.50013	12.5311	11.0604	43.8398	92.5851	55.3234
evm.model.Contig29.112.path1	1198.1	0.152012	21.6026	9.73965	3.28387	1.69644e-103	1.01311e-101	Up	3.56062	4.06419	4.09273	47.9411	38.7219	44.3721
evm.model.Contig29.113.path1	544.471	0.177064	19.0663	10.3816	3.37595	4.80881e-81	2.08328e-79	Up	0.512348	0.504021	0.572089	7.13759	6.06345	5.78252
evm.model.Contig29.117.path1	3.26018	2.01077	-2.61927	0.0259747	-5.26675	0.00881189	0.0175935	Down	0.0832215	0.339325	0.368968	0	0	0
evm.model.Contig29.119.path1	11.3232	1.00381	-2.37222	0.191941	-2.38127	0.0176817	0.0329935	Down	0.966583	1.27617	1.33324	0	0.258026	0.53
evm.model.Contig29.120.path1	5.31831	1.50761	-2.67632	0.0610086	-4.03484	0.00744363	0.0150593	Down	0.272918	0.715362	1.00833	0.0724967	0.0683009	0
evm.model.Contig29.125.path1	5217.33	0.141797	24.2047	10.794	3.43216	1.98303e-129	1.61421e-127	Up	3.28784	3.73877	4.236	52.5966	43.1359	43.988
evm.model.Contig29.135.path1	19.5923	0.819824	3.45129	7.10806	2.82946	0.000557905	0.00133948	Up	0.175742	0	0.311666	1.53122	1.26667	1.26477
evm.model.Contig29.146.path1	5.46729	1.33819	2.39039	9.1819	3.19879	0.0168304	0.0315709	Up	0	0.0341007	0.0576795	0.279924	0.234421	0.451419
evm.model.Contig29.151.path1	139.944	0.333574	-10.5224	0.0877776	-3.51	6.80966e-26	7.08693e-25	Down	4.35298	4.84151	4.25342	0.666186	0.286917	0.405173
evm.model.Contig29.164.path1	330.705	0.167848	13.9685	5.07914	2.34459	2.42663e-44	4.68464e-43	Up	1.8308	1.53125	1.60335	9.72653	10.1191	9.23433
evm.model.Contig29.165.path1	233.684	0.216479	11.9904	6.04473	2.59568	3.9889e-33	5.44058e-32	Up	1.70372	2.44552	1.76849	12.9952	14.5273	13.4811
evm.model.Contig29.169.path1	797.578	0.276853	7.07455	3.88687	1.95861	1.49933e-12	8.08499e-12	Up	4.67732	4.86886	4.83125	23.695	12.5212	27.6737
evm.model.Contig29.172.path1	33.2373	0.612231	3.83689	5.09493	2.34906	0.000124603	0.000328606	Up	0.0508914	0.128454	0.0919235	0.540743	0.288687	0.741224
evm.model.Contig29.173.path1	15028.7	0.118675	-11.562	0.386321	-1.37213	6.41638e-31	8.22481e-30	Down	489.786	382.819	427.257	202.143	183.538	191.602
evm.model.Contig29.174.path1	1096.38	0.193277	-19.2092	0.0762727	-3.71269	3.09966e-82	1.37072e-80	Down	59.7567	73.1092	74.5811	7.67266	5.09843	5.41556
evm.model.Contig29.176.path1	13.4521	0.866989	-2.89188	0.175893	-2.50723	0.00382948	0.00811353	Down	0.951713	2.07883	0.937662	0.189607	0.119089	0.48923
evm.model.Contig29.177.path1	37.5159	0.598125	4.64312	6.85504	2.77717	3.43185e-06	1.06921e-05	Up	0.690188	0.223345	0.151111	2.85194	2.95557	2.64124
evm.model.Contig29.18.path1	9916.37	0.0946332	18.7183	3.41378	1.77137	3.513e-78	1.44361e-76	Up	10.0088	11.578	10.2121	42.0937	43.5133	39.4011
evm.model.Contig29.180.path1	33.372	0.595503	-2.63866	0.336498	-1.57133	0.00832341	0.0166965	Down	1.1019	3.58079	3.77116	0.924333	1.21917	1.13287
evm.model.Contig29.183.path1	489.103	0.153835	8.65254	2.51588	1.33106	5.0367e-18	3.71646e-17	Up	9.04471	9.60015	8.58113	22.8514	27.4308	28.5511
evm.model.Contig29.184.path1	75.2709	0.493713	8.70509	19.6685	4.29782	3.17325e-18	2.36192e-17	Up	0.0747118	0.19148	0.058887	2.57206	1.91463	2.67304
evm.model.Contig29.187.path1	1038.53	0.196428	-7.2079	0.374793	-1.41583	5.68214e-13	3.15867e-12	Down	25.4364	17.9217	16.4934	9.03792	7.56423	9.16341
evm.model.Contig29.194.path1	12025.4	0.47784	14.2641	112.672	6.81598	3.66026e-46	7.32053e-45	Up	1.98166	5.31335	2.41726	426.768	475.262	360.208
evm.model.Contig29.201.path1	20.3811	0.659544	2.21347	2.75085	1.45988	0.0268655	0.0482425	Up	0.210891	0.12284	0.332444	0.851506	0.865559	0.411954
evm.model.Contig29.210.path1	443.8	0.222007	13.1937	7.61637	2.9291	9.53323e-40	1.6223e-38	Up	2.28411	3.39265	2.92551	23.6629	21.7218	29.7061
evm.model.Contig29.211.path1	920.435	0.13117	-14.2552	0.273602	-1.86985	4.16354e-46	8.31407e-45	Down	40.2728	37.9604	35.5855	12.7544	10.9631	12.0914
evm.model.Contig29.217.path1	382.018	0.236804	9.12298	4.47025	2.16036	7.30883e-20	5.91183e-19	Up	2.6512	2.76229	2.20737	10.2166	17.5499	11.6131
evm.model.Contig29.219.path1	94.745	0.482986	3.83035	3.60502	1.85001	0.000127959	0.000336901	Up	1.19456	0.546709	0.819646	1.99458	6.00043	2.76331
evm.model.Contig29.221.path1	131.576	0.384397	7.82261	8.03883	3.00699	5.17385e-15	3.26044e-14	Up	0.391161	0.708847	0.749361	5.81875	3.85044	7.32814
evm.model.Contig29.222.path1	826.327	0.574753	3.73886	4.43496	2.14892	0.000184856	0.000477072	Up	7.72898	6.21764	5.71661	27.2255	14.8312	57.4449
evm.model.Contig29.229.path1	141.3	0.35156	-7.83286	0.148268	-2.75372	4.76897e-15	3.02019e-14	Down	3.21263	4.74183	3.24203	0.679397	0.390291	0.833747
evm.model.Contig29.27.path1	843.698	0.20059	12.9854	6.08279	2.60473	1.48104e-38	2.40505e-37	Up	12.2467	7.51756	12.9476	79.8773	76.1975	73.3175
evm.model.Contig29.30.path1	10771.8	0.131346	7.63002	2.00301	1.00217	2.3472e-14	1.41697e-13	Up	413.83	363.763	372.558	815.95	806.213	1025.41
evm.model.Contig29.31.path1	29.9553	0.551917	-3.68469	0.244238	-2.03364	0.00022898	0.000582478	Down	2.34474	3.13836	1.5237	0.795125	0.449464	0.718064
evm.model.Contig29.35.path1	89159.9	0.0915452	-20.3476	0.274956	-1.86273	4.87391e-92	2.53206e-90	Down	7214.03	7542.49	6409.04	2160.12	2283.73	2256.77
evm.model.Contig29.37.path1	22411.5	0.12834	-16.2384	0.235854	-2.08403	2.69803e-59	7.4634e-58	Down	1665.34	1513.78	1266.96	358.245	448.096	402.709
evm.model.Contig29.45.path1	1667.04	0.1487	-10.9051	0.324975	-1.6216	1.08919e-27	1.22211e-26	Down	76.222	85.3821	94.6528	36.7694	29.8922	29.0862
evm.model.Contig29.56.path1	86.5538	0.463063	4.52466	4.27286	2.0952	6.04924e-06	1.83284e-05	Up	0.680151	0.764052	0.885502	2.19388	6.54115	2.84701
evm.model.Contig29.57.path1	25.4303	1.02076	-4.60342	0.0385008	-4.69897	4.15606e-06	1.28203e-05	Down	0.170356	0.0972042	0.229497	0.0221646	0	0
evm.model.Contig29.83.path1	6360.64	0.0820334	-16.5002	0.391323	-1.35357	3.65654e-61	1.03615e-59	Down	154.227	148.419	140.486	63.02	68.5951	68.0428
evm.model.Contig29.84.path1	52.8252	0.521099	3.22523	3.20575	1.68066	0.00125873	0.00287773	Up	0.231091	0.745512	0.332762	2.05879	1.53036	1.20621
evm.model.Contig29.86.path1	988.408	0.124673	-8.62725	0.47448	-1.07558	6.28469e-18	4.60805e-17	Down	18.9936	21.5293	20.3058	11.9405	10.5803	10.6746
evm.model.Contig297.3.path1	17.7314	0.803636	3.30735	6.31115	2.6579	0.000941843	0.0021997	Up	0.0629098	0.329794	0.0619811	0.935821	1.22803	1.06719
evm.model.Contig297.8.path1	62.6984	0.778601	-8.13949	0.0123665	-6.33742	3.96939e-16	2.66109e-15	Down	1.43653	1.28905	0.784164	0	0.00971645	0.0399163
evm.model.Contig3.1002.path1	362.91	0.21223	10.6672	4.80287	2.2639	1.44984e-26	1.55967e-25	Up	1.04752	0.73027	1.22709	5.34607	6.15133	5.18976
evm.model.Contig3.1003.path1	20.2972	0.857757	4.56129	15.0582	3.91248	5.08406e-06	1.5507e-05	Up	0.0859185	0.150138	0.08465	2.55618	2.15021	0.794999
evm.model.Contig3.1009.path1	176.384	0.35545	6.74593	5.27015	2.39784	1.52053e-11	7.53193e-11	Up	1.07527	2.96925	2.51116	12.5677	11.96	15.0675
evm.model.Contig3.1039.path1	25.1268	0.762851	-2.67552	0.242991	-2.04102	0.00746135	0.0150904	Down	0.129477	0.7877	0.779568	0.137575	0.144014	0.192279
evm.model.Contig3.1051.path1	359.766	0.247546	-10.5421	0.16384	-2.60964	5.52653e-26	5.78452e-25	Down	27.9146	21.1713	20.4087	5.56389	3.35326	4.15643
evm.model.Contig3.1056.path1	367.374	0.180626	-15.5698	0.142367	-2.81232	1.16709e-54	2.9075e-53	Down	15.9486	13.1746	12.7683	2.22788	2.32223	2.3162
evm.model.Contig3.1057.path1	7211.1	0.159664	-8.41753	0.393932	-1.34398	3.84489e-17	2.71479e-16	Down	1177.94	1076.19	1640.14	577.331	623.906	565.377
evm.model.Contig3.1061.path1	393.53	0.220342	-5.08619	0.45987	-1.1207	3.65327e-07	1.2544e-06	Down	8.12585	8.38736	11.0016	3.84355	6.17512	4.59932
evm.model.Contig3.1068.path1	990.238	0.327262	7.00587	4.89991	2.29275	2.45461e-12	1.30274e-11	Up	15.1649	17.1106	19.6949	52.6218	161.893	81.7169
evm.model.Contig3.1092.path1	19.3923	1.14169	3.25137	13.105	3.71204	0.0011485	0.00264703	Up	0	0	0.176235	1.16414	1.11915	0.436771
evm.model.Contig3.1093.path1	247.603	0.357988	6.75954	5.35108	2.41983	1.38432e-11	6.88659e-11	Up	1.70525	2.01235	1.33097	6.424	16.5161	8.40157
evm.model.Contig3.1110.path1	534.922	0.239881	9.71538	5.02992	2.33053	2.59278e-22	2.32202e-21	Up	2.00752	3.46472	2.2416	17.4596	14.112	12.9493
evm.model.Contig3.1114.path1	731.256	0.145146	6.98589	2.01947	1.01397	2.83058e-12	1.49544e-11	Up	11.7123	11.0044	11.0223	22.0509	30.183	26.3637
evm.model.Contig3.1115.path1	7834.09	0.728526	13.781	1052.64	10.0398	3.31795e-43	6.25418e-42	Up	0.492701	0.215242	0.182035	430.701	134.237	503.847
evm.model.Contig3.1117.path1	1017.43	0.390278	18.6163	153.866	7.26553	2.37034e-77	9.52608e-76	Up	0.551736	0.467456	0.889512	141.711	62.4617	134.024
evm.model.Contig3.1130.path1	209.495	0.213972	-6.06126	0.406989	-1.29694	1.35061e-09	5.73639e-09	Down	8.27682	7.37343	9.25507	3.19522	4.18575	4.29889
evm.model.Contig3.1133.path1	10.9361	1.10703	2.6715	7.76745	2.95744	0.00755133	0.0152529	Up	0	0.0453246	0.0958302	0.599427	0.175263	0.48
evm.model.Contig3.1142.path1	3529.18	0.508577	14.8251	186.068	7.53968	1.0087e-49	2.21499e-48	Up	3.71168	2.37818	4.11399	737.494	377.873	1056.94
evm.model.Contig3.1145.path1	170.642	0.243832	8.33507	4.09072	2.03236	7.74512e-17	5.39121e-16	Up	0.857741	1.01438	0.678623	3.53508	4.13708	4.30235
evm.model.Contig3.1151.path1	432.983	0.364972	5.62015	4.1445	2.0512	1.90792e-08	7.36208e-08	Up	5.04304	6.43895	8.34723	18.4759	53.2296	23.9329
evm.model.Contig3.1161.path1	33.3402	0.48695	4.0646	3.9429	1.97926	4.81158e-05	0.000133157	Up	0.571545	0.352497	0.397487	1.82187	2.55782	1.65913
evm.model.Contig3.1162.path1	45.8829	0.525793	5.2932	6.88342	2.78313	1.20197e-07	4.31858e-07	Up	0.434478	0.50615	0.122304	3.03371	2.45426	2.83966
evm.model.Contig3.1164.path1	6369.96	0.103807	-15.7568	0.321822	-1.63567	6.1683e-56	1.60225e-54	Down	271.559	258.319	315.273	99.6165	108.371	105.187
evm.model.Contig3.1165.path1	3566.83	0.0978684	14.4999	2.67414	1.41908	1.2141e-47	2.53947e-46	Up	18.5896	20.4807	19.9038	58.3725	67.2614	56.1491
evm.model.Contig3.124.path1	14.4851	0.746978	2.4295	3.51807	1.81478	0.0151196	0.0286435	Up	0.0639945	0.0745512	0.10088	0.176792	0.320308	0.47371
evm.model.Contig3.176.path1	8.06419	1.31328	2.33256	8.35884	3.0633	0.0196712	0.0364397	Up	0	0	0.3386	1.31461	1.10091	0.918666
evm.model.Contig3.177.path1	7.02109	1.38314	2.63231	12.474	3.64086	0.00848061	0.0169905	Up	0	0	0.200194	0.935577	1.42385	0.626715
evm.model.Contig3.178.path1	8.67034	1.00068	2.7903	6.92676	2.79218	0.00526599	0.0109501	Up	0.10485	0.183219	0.0516509	0.835555	0.629758	1.18576
evm.model.Contig3.188.path1	7.19825	1.30416	2.44261	9.09809	3.18556	0.0145813	0.0277512	Up	0.0368222	0.0428965	0.0725572	1.13463	0.147443	0.302857
evm.model.Contig3.210.path1	98.7966	0.307291	8.17447	5.70388	2.51194	2.97158e-16	2.00829e-15	Up	0.488379	0.455155	0.731376	3.57019	3.95024	3.53482
evm.model.Contig3.289.path1	61.9439	0.352707	3.32459	2.25419	1.17261	0.000885489	0.00207682	Up	0.988317	1.11937	0.946678	2.1586	2.47338	3.27408
evm.model.Contig3.294.path1	45.4764	0.47321	2.89709	2.58638	1.37093	0.00376639	0.00798913	Up	0.38798	1.05463	0.955631	2.57654	2.13613	2.39331
evm.model.Contig3.302.path1	27.3059	0.975485	5.77991	49.8051	5.63822	7.47385e-09	2.98767e-08	Up	0.0146707	0.00854539	0	0.522205	0.418552	0.377075
evm.model.Contig3.473.path1	230.315	0.335671	3.73909	2.38684	1.2551	0.000184688	0.000476735	Up	3.89901	1.5479	3.19763	7.98484	9.57239	6.29281
evm.model.Contig3.484.path1	50.6583	0.360235	3.95833	2.68688	1.42593	7.54749e-05	0.000204661	Up	0.388949	0.356015	0.36952	0.974147	1.27931	1.19964
evm.model.Contig3.514.path1	1022.81	0.150445	14.639	4.60235	2.20237	1.5833e-48	3.38937e-47	Up	5.27145	7.44496	6.54539	32.3792	35.0774	34.5036
evm.model.Contig3.515.path1	171.862	0.232589	4.61817	2.10546	1.07414	3.87143e-06	1.20031e-05	Up	3.91871	4.69435	3.35093	9.66314	10.9173	8.39975
evm.model.Contig3.516.path1	64.4615	0.355554	6.3114	4.73722	2.24404	2.76528e-10	1.25143e-09	Up	1.70001	1.40281	1.53533	8.80586	7.2326	9.2487
evm.model.Contig3.694.path1	94.0656	0.432456	-8.92541	0.0688766	-3.85984	4.44058e-19	3.4795e-18	Down	3.14388	2.97439	3.67941	0.0809819	0.362402	0.333018
evm.model.Contig3.699.path1	251.09	0.193233	11.7029	4.79452	2.26139	1.23153e-31	1.60438e-30	Up	1.09711	1.1703	1.08092	5.78651	7.0527	5.65333
evm.model.Contig3.708.path1	74.2128	0.424349	-4.11152	0.298392	-1.74472	3.93066e-05	0.000110072	Down	1.32987	2.12369	1.53106	0.777968	0.628236	0.307246
evm.model.Contig3.710.path1	150.649	0.334747	13.2774	21.7746	4.44457	3.13026e-40	5.36976e-39	Up	0.243607	0.283793	0.327287	7.57703	6.2074	7.60467
evm.model.Contig3.714.path1	513.026	0.313835	8.25248	6.02065	2.58992	1.55137e-16	1.06652e-15	Up	2.27124	2.19332	1.91383	9.22447	23.5888	11.7983
evm.model.Contig3.718.path1	164.048	0.50269	12.4185	75.7233	6.24266	2.07356e-35	3.039e-34	Up	0.239684	0.079778	0.101205	14.7347	9.97445	12.4266
evm.model.Contig3.720.path1	1909.42	0.135864	-9.63016	0.403769	-1.3084	5.96368e-22	5.24541e-21	Down	135.721	123.78	145.522	52.2773	67.3702	68.7718
evm.model.Contig3.728.path1	115.732	0.29815	7.27289	4.4953	2.16842	3.51871e-13	1.97753e-12	Up	2.87409	4.01785	3.23618	13.5242	19.8109	18.9956
evm.model.Contig3.732.path1	166.887	0.365095	5.4264	3.94808	1.98115	5.75011e-08	2.11909e-07	Up	0.654706	0.997387	0.83111	2.55519	5.89853	2.91248
evm.model.Contig3.744.path1	496.051	0.256392	6.98235	3.45867	1.79022	2.90293e-12	1.53113e-11	Up	9.0743	5.55841	4.38364	23.8246	25.8449	26.0619
evm.model.Contig3.750.path1	350.28	0.260016	9.20614	5.2552	2.39375	3.38072e-20	2.76959e-19	Up	2.13967	2.77243	2.23715	10.3467	19.5614	13.5131
evm.model.Contig3.756.path1	215.388	0.462606	5.11138	5.14993	2.36455	3.19819e-07	1.10408e-06	Up	2.24654	2.42749	1.98883	5.4314	24.4445	10.1425
evm.model.Contig3.788.path1	1392.69	0.150799	9.31393	2.64732	1.40453	1.23189e-20	1.02966e-19	Up	10.1763	11.2311	8.45621	29.0095	35.1317	27.0231
evm.model.Contig3.792.path1	7389.02	0.0947836	16.637	2.98332	1.57692	3.75791e-62	1.09399e-60	Up	29.8923	30.0661	33.161	108.166	101.854	109.459
evm.model.Contig3.801.path1	6.73117	1.65149	-2.66503	0.0473244	-4.40127	0.00769808	0.0155298	Down	0.0966583	2.47727	1.04754	0	0.0967596	0.0993749
evm.model.Contig3.818.path1	94.2993	0.440136	7.98996	11.4452	3.51667	1.34978e-15	8.79214e-15	Up	0.0785264	0.121974	0.0902615	1.79391	0.845043	1.15045
evm.model.Contig3.833.path1	1004.18	0.534175	4.73981	5.78328	2.53189	2.13921e-06	6.82114e-06	Up	8.76685	9.21827	6.61828	27.1591	95.7101	42.93
evm.model.Contig3.836.path1	106.757	0.375915	7.64741	7.3349	2.87478	2.05075e-14	1.24447e-13	Up	0.78921	0.278606	0.706872	5.61588	5.09933	4.40118
evm.model.Contig3.852.path1	45.7949	0.574508	5.48993	8.90127	3.15401	4.02087e-08	1.50783e-07	Up	0.532413	0.620241	0.899233	3.71753	11.0401	6.49032
evm.model.Contig3.858.path1	395.08	0.176041	9.74549	3.28435	1.71561	1.92839e-22	1.74538e-21	Up	1.33301	1.3631	1.29144	5.72845	4.55921	4.75858
evm.model.Contig3.873.path1	323.39	0.189738	6.36571	2.30988	1.20782	1.94389e-10	8.92668e-10	Up	2.81801	3.35543	2.71505	7.4112	7.24723	8.91573
evm.model.Contig3.884.path1	7.93798	0.984426	-2.28964	0.209644	-2.25399	0.022042	0.0403288	Down	1.47929	2.34998	1.32496	0.142892	0.403866	0.691304
evm.model.Contig3.891.path1	251.204	0.36767	6.75907	5.59875	2.4851	1.38881e-11	6.90623e-11	Up	6.23812	4.08778	6.9911	23.6132	59.7926	29.4217
evm.model.Contig3.902.path1	763.323	0.147749	10.1826	2.8372	1.50447	2.37243e-24	2.31965e-23	Up	6.72316	5.68468	5.58606	19.0772	22.4702	17.344
evm.model.Contig3.906.path1	32.8959	0.668195	3.65089	5.42457	2.43951	0.000261333	0.000660307	Up	0.597176	0.695688	0.0905169	2.14762	3.81674	2.64475
evm.model.Contig3.907.path1	620.658	0.365935	6.52264	5.23019	2.38686	6.90796e-11	3.27341e-10	Up	0.839416	1.07355	0.741624	2.60788	8.98751	4.55893
evm.model.Contig3.909.path1	32.9385	0.513913	3.48901	3.46546	1.79305	0.000484816	0.00117436	Up	1.77396	2.22557	1.88222	11.0195	6.14708	6.17294
evm.model.Contig3.910.path1	6623.58	0.0860554	20.9491	3.48893	1.80279	1.91027e-97	1.05685e-95	Up	17.6774	15.516	16.7426	63.8808	68.5327	68.1862
evm.model.Contig3.915.path1	5202.1	0.164983	17.1501	7.10819	2.82948	6.274e-66	1.97007e-64	Up	9.31258	7.66027	8.03725	83.4586	60.3847	60.301
evm.model.Contig3.917.path1	2785.63	0.173428	-19.4815	0.0961458	-3.37863	1.57697e-84	7.35535e-83	Down	78.6086	81.9581	101.225	9.8408	7.82318	11.2267
evm.model.Contig3.918.path1	2366.24	0.121846	13.1857	3.04539	1.60663	1.06029e-39	1.80192e-38	Up	5.01085	4.02145	4.24364	15.9975	14.7837	15.7188
evm.model.Contig3.920.path1	2187.85	0.148863	17.0705	5.82062	2.54117	2.46083e-65	7.63335e-64	Up	7.5647	8.53492	7.40358	59.8238	54.1889	43.4136
evm.model.Contig3.922.path1	91.1583	0.336678	2.98347	2.00621	1.00447	0.00284998	0.00616942	Up	3.3333	5.87724	6.7457	12.0612	12.4454	12.3186
evm.model.Contig3.928.path1	186.78	0.32268	6.88238	4.66154	2.22081	5.88628e-12	3.03211e-11	Up	1.37122	1.13789	1.11039	4.63039	9.64619	5.29141
evm.model.Contig3.930.path1	965.396	0.178008	6.88228	2.33771	1.2251	5.89036e-12	3.03299e-11	Up	2.23571	2.47084	1.97659	6.80708	4.9158	6.19998
evm.model.Contig3.942.path1	264.58	0.289062	-6.1831	0.289714	-1.7873	6.28543e-10	2.74907e-09	Down	11.593	11.3153	5.96024	3.07311	3.64319	2.92395
evm.model.Contig3.945.path1	2747.59	0.146005	-12.2421	0.289691	-1.78741	1.85091e-34	2.65484e-33	Down	49.7658	36.9195	36.2767	13.4191	13.5525	14.0103
evm.model.Contig3.957.path1	270.615	0.223252	-7.16407	0.330015	-1.5994	7.83152e-13	4.31967e-12	Down	9.81744	7.69987	8.06041	3.93467	3.1466	2.63401
evm.model.Contig3.978.path1	195.113	0.456606	5.12943	5.07051	2.34213	2.90618e-07	1.0068e-06	Up	2.87525	4.56757	4.82863	11.3176	42.9776	18.2066
evm.model.Contig3.985.path1	2509.29	0.678204	16.8874	2803.7	11.4531	5.56912e-64	1.67862e-62	Up	0.136459	0.158969	0.0672221	458.396	283.107	403.486
evm.model.Contig3.992.path1	2439.03	0.156413	-6.84921	0.475887	-1.07131	7.42599e-12	3.78557e-11	Down	50.2472	47.4661	36.9263	27.4288	24.8636	21.4471
evm.model.Contig30.126.path1	187.711	0.388807	5.9941	5.02996	2.33055	2.04618e-09	8.56822e-09	Up	2.02295	2.15174	3.81286	9.57918	23.6405	13.4735
evm.model.Contig30.137.path1	69.1197	0.396568	5.52192	4.56249	2.18982	3.35307e-08	1.26669e-07	Up	1.72528	0.869139	0.780992	5.995	5.88143	5.89658
evm.model.Contig30.138.path1	381.628	0.163793	12.8733	4.3126	2.10856	6.3631e-38	1.01145e-36	Up	1.23091	1.10305	1.27211	6.36572	5.71295	5.83196
evm.model.Contig30.139.path1	266.477	0.268069	8.23115	4.61558	2.20651	1.85432e-16	1.26796e-15	Up	1.407	0.731498	1.0769	6.20237	6.30902	4.63849
evm.model.Contig30.15.path1	210.869	0.293216	7.3585	4.46182	2.15763	1.85983e-13	1.05968e-12	Up	1.9884	3.18507	4.16297	15.2295	14.5139	18.143
evm.model.Contig30.16.path1	352.376	0.17859	11.4833	4.14338	2.05081	1.59999e-30	2.00077e-29	Up	2.10409	2.16904	1.78966	8.36373	10.38	10.1625
evm.model.Contig30.17.path1	9.31522	1.16668	2.21109	5.97789	2.57964	0.0270297	0.0484828	Up	0.123723	0.864794	0	2.36629	2.6009	1.6536
evm.model.Contig30.175.path1	9787.01	0.0775527	-13.8358	0.475329	-1.073	1.55046e-43	2.96187e-42	Down	479.325	509.029	466.734	265.33	267.498	263.257
evm.model.Contig30.195.path1	65.7356	0.885403	-6.05241	0.0243687	-5.35882	1.42692e-09	6.04846e-09	Down	7.97274	1.13172	3.46546	0.284752	0.033534	0.0344404
evm.model.Contig30.196.path1	31.9992	0.51897	-2.45348	0.413718	-1.27328	0.0141482	0.0269952	Down	1.08107	1.29439	1.59767	0.350987	0.931899	0.617475
evm.model.Contig30.198.path1	7.87193	1.50689	-3.09622	0.0393994	-4.66568	0.00196002	0.00434653	Down	0.457935	0.112311	0.498666	0	0.0482542	0
evm.model.Contig30.252.path1	3.42246	1.76964	-2.4338	0.0505222	-4.30694	0.0149414	0.0283352	Down	0.374161	0.610237	0.442365	0	0	0.0769354
evm.model.Contig30.263.path1	62.8591	0.424991	2.74688	2.24606	1.1674	0.00601648	0.0123738	Up	0.498882	0.953133	0.806087	2.65042	1.57812	1.57974
evm.model.Contig30.271.path1	469.172	0.305138	-8.50769	0.165394	-2.59602	1.77433e-17	1.27179e-16	Down	20.8782	20.3065	9.76165	3.91618	2.7997	2.96453
evm.model.Contig30.45.path1	190.407	0.303464	6.66643	4.06434	2.02302	2.62107e-11	1.27852e-10	Up	2.26825	5.16474	3.91083	16.4874	17.649	18.762
evm.model.Contig30.51.path1	121.806	0.311505	6.15071	3.7737	1.91598	7.7136e-10	3.35184e-09	Up	1.27847	2.35416	2.51919	8.2382	9.16507	9.28559
evm.model.Contig30.58.path1	1294.82	0.131106	9.72491	2.41998	1.27499	2.36114e-22	2.11608e-21	Up	22.1581	18.9484	17.8378	56.6641	51.5962	55.7596
evm.model.Contig30.68.path1	264.511	0.288338	9.20573	6.29567	2.65436	3.39367e-20	2.77842e-19	Up	0.87751	0.619885	0.478264	5.0488	3.70062	5.51861
evm.model.Contig30.69.path1	2457.83	0.556824	19.6465	1964.12	10.9397	6.18931e-86	2.95147e-84	Up	0.0704749	0.0273669	0.0694345	134.065	124.33	129.14
evm.model.Contig30.70.path1	4940.44	0.392889	27.6168	1846.21	10.8504	6.99e-168	8.27151e-166	Up	0.115031	0	0.17	225.16	196.795	213.408
evm.model.Contig30.72.path1	2037.52	0.151619	10.1897	2.91793	1.54495	2.20554e-24	2.15991e-23	Up	9.94128	8.91672	11.6032	28.6726	35.5289	38.1909
evm.model.Contig30.73.path1	1835.59	0.160823	9.86275	3.0025	1.58616	6.037e-23	5.59079e-22	Up	9.95696	9.97728	13.0638	31.7129	40.6221	41.8467
evm.model.Contig30.78.path1	64.6276	0.462368	-8.25101	0.0710512	-3.815	1.57065e-16	1.07861e-15	Down	3.31839	2.00449	1.89706	0.21765	0.205054	0.168477
evm.model.Contig30.89.path1	316.307	0.414288	6.81213	7.07231	2.82218	9.61671e-12	4.85969e-11	Up	1.19407	1.30725	0.793742	4.34126	15.5103	7.26223
evm.model.Contig30.90.path1	176.012	0.405416	5.71967	4.98934	2.31885	1.0673e-08	4.22034e-08	Up	2.22834	1.74354	1.73669	6.96176	18.8442	7.35161
evm.model.Contig30.99.path1	4624.59	0.145952	-12.662	0.27777	-1.84804	9.60137e-37	1.4766e-35	Down	53.3849	56.692	45.5296	18.8975	14.619	16.1347
evm.model.Contig302.3.path1	1260.18	0.534857	3.44209	3.58265	1.84103	0.000577231	0.00138328	Up	1.61761	0.561516	1.87717	3.90682	6.70207	6.15935
evm.model.Contig304.2.path1	374.105	0.20568	-8.3706	0.303199	-1.72166	5.73279e-17	4.01893e-16	Down	11.9097	10.9064	11.9175	3.38922	5.34943	3.42844
evm.model.Contig31.104.path1	131.382	0.246948	5.67677	2.64243	1.40187	1.37262e-08	5.37442e-08	Up	0.648041	0.711179	0.619967	2.28526	1.92736	1.79599
evm.model.Contig31.110.path1	19.9946	0.767145	3.15993	5.36704	2.42413	0.00157805	0.00354374	Up	0.0338657	0.394523	0.200194	1.25943	1.42385	1.14898
evm.model.Contig31.111.path1	25.2541	0.670152	2.91275	3.86907	1.95199	0.00358259	0.00762203	Up	0.281188	0.748739	0.197883	1.23778	1.76932	2.39532
evm.model.Contig31.139.path1	248.598	0.267467	5.6646	2.85818	1.51509	1.47366e-08	5.7489e-08	Up	2.65678	2.77644	1.92467	6.68374	10.912	6.70812
evm.model.Contig31.14.path1	107.063	0.375712	6.4762	5.40086	2.43319	9.40613e-11	4.41463e-10	Up	0.335491	0.295509	0.1693	1.5824	1.25327	2.11159
evm.model.Contig31.144.path1	47.3338	0.620023	2.8151	3.35294	1.74543	0.00487621	0.0101752	Up	1.24847	0.393088	0.498666	1.2907	4.35735	2.70589
evm.model.Contig31.15.path1	123.312	0.318713	8.89606	7.13684	2.83529	5.78664e-19	4.5066e-18	Up	0.247332	0.228519	0.277291	2.22927	1.57092	2.37623
evm.model.Contig31.16.path1	2836.6	0.143201	27.2799	14.9961	3.90651	7.34191e-164	8.1591e-162	Up	2.11259	2.28685	2.05684	33.982	34.1675	43.0805
evm.model.Contig31.169.path1	40.9608	0.432797	2.51336	2.12546	1.08778	0.0119586	0.0232442	Up	0.671942	1.15554	0.630497	1.76792	2.17809	2.03958
evm.model.Contig31.17.path1	169.913	0.259576	9.30122	5.33087	2.41437	1.38845e-20	1.15523e-19	Up	2.11379	1.58601	1.9061	10.0118	14.3458	10.2398
evm.model.Contig31.192.path1	153.28	0.24601	5.64301	2.61759	1.38824	1.671e-08	6.4792e-08	Up	3.27718	3.04565	2.79345	7.47291	11.1688	8.89642
evm.model.Contig31.200.path1	6670.87	0.159842	-12.8138	0.241788	-2.04818	1.37259e-37	2.14709e-36	Down	154.526	206.645	136.133	47.3427	46.1271	44.9603
evm.model.Contig31.204.path1	4418.62	0.087572	12.0876	2.08282	1.05854	1.22803e-33	1.70775e-32	Up	25.5035	25.8101	28.7461	64.1887	65.0512	62.7181
evm.model.Contig31.216.path1	486.838	0.185198	-15.4379	0.137827	-2.85907	9.10538e-54	2.20392e-52	Down	4.97948	3.92174	4.58173	0.739466	0.826282	0.576837
evm.model.Contig31.221.path1	6.21189	1.71466	-3.61361	0.0136391	-6.19611	0.000301968	0.000754772	Down	1.03823	1.05831	0.255726	0	0	0
evm.model.Contig31.222.path1	12.6818	1.15562	-3.41575	0.0648246	-3.94732	0.000636067	0.00151801	Down	1.49246	1.73866	1.27863	0	0	0.333566
evm.model.Contig31.227.path1	446.154	0.169866	6.76543	2.21794	1.14922	1.32913e-11	6.6275e-11	Up	5.43794	6.55065	6.74836	16.9899	17.1185	13.7509
evm.model.Contig31.229.path1	324.558	0.228921	9.04575	4.20109	2.07076	1.48643e-19	1.18358e-18	Up	11.1106	15.2192	18.1641	69.9249	83.967	61.7589
evm.model.Contig31.232.path1	4142.85	0.0983965	28.8074	7.13319	2.83455	1.73228e-182	2.33038e-180	Up	24.388	28.4111	26.768	204.465	233.454	215.736
evm.model.Contig31.24.path1	28.306	0.682011	2.27044	2.92506	1.54847	0.0231809	0.0422552	Up	0.554735	1.23374	0.347801	1.76829	3.98818	1.45174
evm.model.Contig31.254.path1	101.395	0.442511	-5.26968	0.198623	-2.33189	1.36659e-07	4.89627e-07	Down	13.1807	24.8137	14.025	5.93814	2.32223	3.5775
evm.model.Contig31.256.path1	1214.38	0.221661	-4.88411	0.472172	-1.08262	1.03899e-06	3.41343e-06	Down	117.17	107.55	154.1	85.8115	52.1124	67.1033
evm.model.Contig31.258.path1	307.174	0.440542	3.58805	2.99112	1.58068	0.000333167	0.000827724	Up	4.5582	18.301	13.7133	51.8924	47.5854	26.6116
evm.model.Contig31.47.path1	80.9437	0.475872	9.82653	25.5663	4.67617	8.65509e-23	7.9235e-22	Up	0.223595	0.39072	0.385515	8.31528	8.95318	11.9537
evm.model.Contig31.48.path1	2507.25	0.157059	27.8205	20.6699	4.36946	2.45115e-170	2.92763e-168	Up	0.860202	1.16201	1.0729	21.0852	25.0361	27.4439
evm.model.Contig31.49.path1	5015.51	0.14412	28.4522	17.1547	4.10054	4.57939e-178	5.73771e-176	Up	1.45088	1.37457	1.8715	27.5108	31.7982	33.5323
evm.model.Contig31.51.path1	15.0808	0.735008	-3.38658	0.17811	-2.48916	0.000707702	0.00167769	Down	0.552333	0.360331	0.740083	0.0704253	0.132699	0.136286
evm.model.Contig31.52.path1	43.8651	0.393076	-4.34	0.306519	-1.70595	1.42482e-05	4.16782e-05	Down	0.90747	0.804044	0.793332	0.353097	0.281483	0.249669
evm.model.Contig31.58.path1	2957.15	0.123296	31.1239	14.2951	3.83745	1.14303e-212	1.87282e-210	Up	8.92619	9.22368	10.3098	138.998	178.408	152.018
evm.model.Contig31.61.path1	17.2007	0.681138	3.91302	6.34361	2.6653	9.11498e-05	0.000244931	Up	0.482036	0.701943	0.47492	4.35357	4.46351	3.2213
evm.model.Contig31.62.path1	152.362	0.42275	13.2898	49.1202	5.61825	2.65394e-40	4.56493e-39	Up	0.0437612	0.0318626	0.0215576	1.99942	1.90013	1.59156
evm.model.Contig31.72.path1	50689.8	0.203196	-37.169	0.00532649	-7.5526	2.15974e-302	7.88614e-300	Down	1533.8	1825.75	1794.3	13.9708	7.79919	9.70199
evm.model.Contig31.80.path1	3013.59	0.843783	10.542	476.1	8.89512	5.53358e-26	5.78717e-25	Up	0.148864	0.404649	1.27111	386.948	203.015	406.394
evm.model.Contig31.85.path1	934.696	0.153985	10.5901	3.09668	1.63072	3.31099e-26	3.49129e-25	Up	5.14915	5.24875	3.89997	17.9524	17.0637	15.9037
evm.model.Contig31.89.path1	3798.73	0.121277	8.76551	2.08935	1.06305	1.85927e-18	1.40186e-17	Up	20.6054	22.7333	17.3927	47.3384	49.3321	49.3784
evm.model.Contig31.98.path1	9839.91	0.0830526	-37.9187	0.112715	-3.14925	0	0	Down	300.104	319.928	289.081	37.6047	41.8266	38.6125
evm.model.Contig310.3.path1	2.61275	2.03983	2.31505	26.397	4.7223	0.0206102	0.037992	Up	0	0	0	0.651102	0.525788	0.36
evm.model.Contig319.1.path1	5270.75	0.0842406	13.6732	2.22197	1.15184	1.46762e-42	2.69485e-41	Up	30.4005	32.418	33.9439	83.0096	82.7891	81.6419
evm.model.Contig32.100.path1	3.73542	1.99815	2.62089	37.712	5.23695	0.00876994	0.0175207	Up	0	0	0	0.890923	0.391702	0.11494
[truncated: 1,773 more rows]

## Sheet: Table S4-B
Table S4-B. The differentially expressed lncRNAs between P5-vs-P1
lncRNA_id	BaseMean	lfcSE	stat	FoldChange	log2FoldChange	pValue	qValue	Regulation	Expression_P1_1	Expression_P1_2	Expression_P1_3	Expression_P5_1	Expression_P5_2	Expression_P5_3
TCONS_00000213	78.178	0.490986	-2.45813	0.433197	-1.2069	0.0139664	0.0466172	Down	16.5195	20.524	19.5558	15.6194	11.7798	6.33302
TCONS_00000292	597.219	0.227598	5.58921	2.41512	1.2721	2.28101e-08	3.25384e-07	Up	69.0803	56.4582	58.539	184.272	233.476	197.253
TCONS_00000299	113.316	0.473295	2.55925	2.31543	1.21128	0.0104897	0.0371838	Up	1.12132	2.17688	1.32011	5.91904	5.65172	3.07958
TCONS_00000342	118.337	0.465448	2.739	2.41976	1.27486	0.00616263	0.0236759	Up	7.94379	7.65022	14.9739	28.6593	31.5888	42.4994
TCONS_00000386	212.536	0.318217	-4.49529	0.371008	-1.43048	6.94755e-06	6.46903e-05	Down	13.5579	11.1974	14.6263	7.29079	7.742	5.20912
TCONS_00000403	134.112	0.464215	-2.56715	0.437784	-1.19171	0.010254	0.0365075	Down	6.30728	6.30066	8.04468	2.66737	6.21767	3.59079
TCONS_00000429	51.4051	0.822091	3.58732	7.72271	2.94911	0.000334089	0.00198244	Up	1.4821	0.972967	0.177703	10.0082	6.41036	11.4662
TCONS_00000434	88.7702	0.454582	8.11867	12.9116	3.6906	4.71337e-16	1.91558e-14	Up	0.415017	0.416448	0.551165	7.52006	8.09042	9.57499
TCONS_00000466	11.4938	1.86498	-3.89364	0.00651705	-7.26157	9.875e-05	0.000678132	Down	5.25365	6.18802	1.52932	0	0	0
TCONS_00000469	114.738	0.385093	2.71252	2.06275	1.04457	0.00667736	0.0252482	Up	3.51306	4.42815	2.3883	8.44463	10.6686	10.0609
TCONS_00000515	41.6193	0.937361	2.74678	5.95758	2.57473	0.00601831	0.0231531	Up	1.90514	3.61214	0.722108	5.75955	12.6444	30.9516
TCONS_00000554	19.6985	2.18512	3.44184	183.653	7.52084	0.000577763	0.00320472	Up	2.2751e-19	4.51386e-24	2.06904e-11	12.2935	20.8324	0.127273
TCONS_00000579	6.85052	2.10116	2.85391	63.8457	5.99652	0.00431854	0.0177071	Up	0	0	0	3.61663	1.09598	3.68615
TCONS_00000603	20.1833	1.41663	3.61103	34.6666	5.11547	0.000304987	0.00182315	Up	1.99922e-52	0	0.117211	1.27271	1.98568	3.51879
TCONS_00000604	123.34	1.24565	8.16214	1149.78	10.1671	3.29145e-16	1.35474e-14	Up	0	0	0	39.3732	32.8597	39.8196
TCONS_00000624	1472.9	0.233315	9.64073	4.75461	2.24933	5.3803e-22	3.51187e-20	Up	59.2092	45.5134	67.0885	414.662	370.828	349.782
TCONS_00000626	349.634	0.378961	7.24648	6.70918	2.74614	4.27732e-13	1.22301e-11	Up	5.95887	13.7927	10.684	118.145	83.511	79.2652
TCONS_00000627	532.869	0.308073	7.52233	4.98442	2.31743	5.38069e-14	1.70441e-12	Up	7.83303	6.17927	9.99796	51.1993	67.0176	48.0599
TCONS_00000629	487.258	1.91468	2.47389	26.6619	4.73671	0.013365	0.0450521	Up	14.9923	0.324224	0.000564888	218.463	178.487	177.05
TCONS_00000630	130.589	1.29905	3.28527	19.2627	4.26774	0.00101885	0.00517595	Up	0.057707	1.43474e-05	1.05175	21.0047	5.86517	4.36664
TCONS_00000631	585.147	0.678098	3.23817	4.58143	2.1958	0.00120299	0.005966	Up	8.8799	1.70633	8.25332	67.4378	18.1846	36.4264
TCONS_00000632	1088.96	0.365693	4.92768	3.48707	1.80202	8.32114e-07	9.30298e-06	Up	21.6488	11.5254	25.2701	78.0514	109.862	95.7953
TCONS_00000642	1111.45	0.267714	3.96596	2.08745	1.06174	7.31014e-05	0.000529575	Up	73.7803	117.747	116.951	287.183	343.173	256.408
TCONS_00000668	472.925	0.261836	5.91018	2.9231	1.5475	3.41738e-09	5.54853e-08	Up	40.2187	50.4108	41.0572	209.01	186.154	134.879
TCONS_00000725	292.77	0.354192	3.0922	2.13648	1.09523	0.00198677	0.00921646	Up	5.33476	4.80282	2.91772	10.6768	11.8001	15.7631
TCONS_00000743	31.0822	0.650791	-2.43737	0.333043	-1.58622	0.0147945	0.0488762	Down	2.89003	4.93493	2.15194	2.02277	1.31658	1.22948
TCONS_00000748	22.4032	0.715663	-2.87565	0.240149	-2.058	0.00403192	0.0167122	Down	2.98732	4.00652	2.16197	1.21615	1.15817	0.614144
TCONS_00000795	20.8418	2.56682	-3.16385	0.00359193	-8.12103	0.00155696	0.00752492	Down	11.7017	5.69352	0	0	0	0
TCONS_00000845	452.726	0.555102	-4.26866	0.193507	-2.36954	1.9665e-05	0.000162981	Down	157.387	54.7718	43.3787	24.5867	16.1279	28.123
TCONS_00000857	79.2404	0.731374	2.84737	4.23539	2.0825	0.00440815	0.0179946	Up	4.83388	8.84012	5.07474	11.1071	58.3001	38.8392
TCONS_00000924	7.75637	2.37021	2.60549	72.2813	6.17555	0.00917435	0.0332686	Up	4.67017e-20	0.0431676	7.24352e-21	4.94312	0.450304	0.45372
TCONS_00000935	84.3163	0.331236	-3.21492	0.478007	-1.0649	0.00130482	0.00640289	Down	5.30419	5.57971	5.29102	3.77681	3.46306	3.42845
TCONS_00000955	558.258	0.324246	3.36595	2.1308	1.0914	0.000762797	0.00405361	Up	39.724	77.9297	54.3569	150.022	203.925	147.522
TCONS_00000973	209.549	0.39234	-3.67912	0.367684	-1.44346	0.000234044	0.00145143	Down	7.61575	17.9882	11.3655	6.61461	5.92232	6.05661
TCONS_00000976	305.831	0.258733	-5.75422	0.356308	-1.4888	8.70424e-09	1.31726e-07	Down	20.9049	23.1431	18.4933	12.6916	9.27712	8.81483
TCONS_00000977	265.482	0.249549	-8.83849	0.216789	-2.20564	9.70211e-19	4.9758e-17	Down	27.6207	26.5335	23.8496	8.61893	6.49367	8.25495
TCONS_00000980	907.152	0.184859	-6.49789	0.434916	-1.20119	8.14547e-11	1.69248e-09	Down	17.1719	18.7555	18.3153	12.5408	10.74	9.34174
TCONS_00000981	295.755	0.330242	-6.14595	0.244915	-2.02965	7.94873e-10	1.43879e-08	Down	57.0644	43.7879	57.7071	22.9742	13.0721	17.9966
TCONS_00000992	172.49	0.385612	-2.67245	0.489532	-1.03053	0.00753006	0.0280681	Down	7.6824	14.6958	14.6181	9.11458	6.99436	8.83985
TCONS_00000994	305.368	0.511699	-3.94132	0.24711	-2.01677	8.1033e-05	0.000576691	Down	28.9509	29.3629	23.3357	14.1041	3.50439	10.3313
TCONS_00000996	488.445	0.313908	-4.49194	0.376298	-1.41005	7.05767e-06	6.53391e-05	Down	20.7715	23.7591	16.3843	14.037	7.49684	10.117
TCONS_00000997	222.147	0.327972	-3.70322	0.430907	-1.21455	0.000212884	0.00133559	Down	21.2355	17.7372	21.7161	15.2321	8.83471	12.2694
TCONS_00000998	411.645	0.246292	-6.06522	0.355072	-1.49381	1.31774e-09	2.28904e-08	Down	33.4943	35.4487	30.7352	20.1726	15.5792	13.1812
TCONS_00001001	149.011	0.463266	-2.97551	0.38463	-1.37846	0.00292498	0.0128405	Down	6.20771	10.0178	13.1775	4.22857	4.24368	7.12495
TCONS_00001034	55.6361	0.583637	-3.48018	0.244658	-2.03116	0.000501072	0.0028378	Down	7.08639	6.76213	8.82039	1.25493	2.69821	3.66951
TCONS_00001040	7103.25	0.220966	-15.1078	0.0988719	-3.3383	1.43959e-51	2.81897e-49	Down	1735.54	1414.59	1987.43	243.163	257.353	203.949
TCONS_00001058	93.8687	0.490051	3.34676	3.11684	1.64008	0.000817617	0.00430248	Up	5.01643	8.08842	4.36636	25.73	31.9144	16.2614
TCONS_00001066	30078.2	0.218767	-7.67648	0.312221	-1.67936	1.63515e-14	5.56123e-13	Down	5963.44	5044.5	7161.35	2901.11	2709.41	2263.16
TCONS_00001079	269.335	0.314489	7.75308	5.41986	2.43825	8.96926e-15	3.14996e-13	Up	3.09893	4.26171	3.14289	32.6143	20.2776	25.4511
TCONS_00001082	406.31	0.315404	7.42672	5.07151	2.34241	1.11324e-13	3.36158e-12	Up	2.47912	4.07158	4.82294	27.3189	24.779	27.4113
TCONS_00001084	285.777	0.257694	12.1161	8.70749	3.12226	8.67708e-34	1.07829e-31	Up	3.63412	3.72027	4.01318	46.8645	40.7796	49.7225
TCONS_00001085	439.016	0.368087	8.08508	7.86808	2.97601	6.21237e-16	2.50902e-14	Up	11.3562	9.41034	15.4286	96.7952	125.217	172.589
TCONS_00001116	19.1633	0.91733	4.30402	15.4357	3.9482	1.67729e-05	0.000140945	Up	0.201109	0.23042	0.208723	4.19459	4.82537	3.91953
TCONS_00001168	49034.2	0.431619	-17.0378	0.00611324	-7.35385	4.30494e-65	1.32469e-62	Down	5650.81	13474.4	9247.83	60.6163	124.856	51.401
TCONS_00001197	405.715	0.276176	4.66475	2.44239	1.28829	3.08986e-06	3.11008e-05	Up	5.41989	4.60867	6.73749	22.2707	17.3309	17.4133
TCONS_00001219	1697.75	0.238503	-16.9831	0.0603495	-4.05051	1.09608e-64	3.2195e-62	Down	172.934	164.645	153.592	16.9393	14.0193	10.0773
TCONS_00001220	340.373	0.525379	-3.33058	0.297339	-1.74982	0.000866639	0.00451267	Down	56.4561	19.281	24.9367	14.323	18.3566	8.9789
TCONS_00001221	831.69	0.265307	-7.95094	0.231737	-2.10944	1.85108e-15	7.03627e-14	Down	32.2117	26.8799	29.3243	10.5554	10.9697	6.85276
TCONS_00001227	1319.75	0.255029	-4.75244	0.431666	-1.21201	2.00974e-06	2.07791e-05	Down	194.105	174.169	127.756	82.4767	97.3004	115.263
TCONS_00001228	792.474	0.398612	-2.68296	0.476497	-1.06946	0.00729734	0.0273848	Down	127.721	84.9683	52.005	53.4543	45.7526	75.1174
TCONS_00001262	70.7767	0.392411	-3.9195	0.34435	-1.53805	8.87343e-05	0.000618556	Down	6.64281	8.56662	7.93034	3.14628	4.11224	3.67164
TCONS_00001289	44.4397	0.548647	2.44938	2.53827	1.34384	0.0143102	0.0474462	Up	1.46549	1.79238	0.909534	5.55351	5.1871	3.80158
TCONS_00001349	1260.78	0.313444	4.20596	2.49378	1.31833	2.59978e-05	0.000209735	Up	99.9724	59.2263	54.0734	255.17	208.775	273.403
TCONS_00001363	66.9244	0.423108	3.47434	2.77026	1.47002	0.000512113	0.00288264	Up	1.94188	1.36437	1.64279	6.74632	6.62843	5.58948
TCONS_00001397	96.9394	0.478159	3.15488	2.84521	1.50853	0.00160565	0.0077143	Up	4.09836	1.94159	2.60994	14.6257	9.3895	10.3045
TCONS_00001431	32.8211	0.787539	3.6439	7.30921	2.86972	0.000268535	0.0016495	Up	0.134254	0.784175	0.396921	4.14947	4.55079	4.2652
TCONS_00001452	26.3223	1.09526	2.91381	9.13486	3.19138	0.00357053	0.0151099	Up	1.17975	1.51038	0	8.32532	14.4009	8.97253
TCONS_00001459	155.217	0.580356	-3.88013	0.209954	-2.25186	0.0001044	0.000713896	Down	14.4208	12.3472	26.2129	3.12539	8.52698	3.74209
TCONS_00001481	95.9864	0.548211	-2.67872	0.361356	-1.46851	0.00739038	0.0276111	Down	8.67956	14.1036	8.44956	8.16738	2.7372	4.62806
TCONS_00001482	439.594	0.201322	-6.35716	0.411841	-1.27984	2.05511e-10	4.02428e-09	Down	34.1844	42.1202	31.5726	21.4185	19.748	19.9777
TCONS_00001486	149.964	0.51998	4.97582	6.00984	2.58733	6.49734e-07	7.37888e-06	Up	1.67777	1.44942	0.540914	12.272	10.9919	7.17848
TCONS_00001568	220.594	0.32184	4.57218	2.77312	1.47151	4.82679e-06	4.63458e-05	Up	7.44271	5.06541	7.30152	30.4796	22.6449	23.5733
TCONS_00001597	227.079	0.390013	4.11723	3.04358	1.60577	3.83459e-05	0.000295341	Up	14.9518	19.0144	28.0754	74.7673	110.047	76.4012
TCONS_00001662	754.873	0.658387	-14.6276	0.0012615	-9.63065	1.87191e-48	3.45608e-46	Down	166.804	115.71	109.45	0.146223	0	0.570726
TCONS_00001665	535.088	0.187001	10.408	3.85386	1.9463	2.27939e-25	1.91291e-23	Up	4.1514	3.7499	4.11411	22.5997	20.696	20.9033
TCONS_00001674	53.4192	3.90774	-5.89859	1.15137e-07	-23.0501	3.66611e-09	5.90784e-08	Down	1.44407e-05	8.22934e-05	61.3693	4.88147e-16	1.40511e-14	3.47589e-16
TCONS_00001689	157.056	0.558936	2.8524	3.0195	1.59431	0.00433906	0.0177574	Up	19.705	12.9465	12.6519	26.7472	84.8258	76.652
TCONS_00001730	46.1155	0.755112	2.84221	4.42656	2.14619	0.00448019	0.0182311	Up	1.59586	4.01262	1.97895	16.047	6.57026	23.601
TCONS_00001795	17.6406	2.63272	-2.99341	0.00424261	-7.88083	0.00275875	0.0122103	Down	0	5.41841	13.6367	0	0	0
TCONS_00001808	7432.64	0.374467	-6.55362	0.18249	-2.45411	5.61573e-11	1.22185e-09	Down	426.315	643.14	667.929	141.352	82.8302	213.355
TCONS_00001821	13.2182	1.6848	4.12238	123.245	6.94538	3.74973e-05	0.00028915	Up	0	0	0	4.40444	7.22508	5.92937
TCONS_00001822	29.0171	1.10572	3.57903	15.5343	3.95739	0.000344875	0.00203523	Up	0.24621	0.0726409	0	3.51786	2.00793	1.81723
TCONS_00001825	54.6281	0.871342	5.80842	33.3848	5.06112	6.30657e-09	9.75971e-08	Up	0.143004	0.248909	0	7.16694	5.31356	4.17418
TCONS_00001829	9.74772	1.45838	3.14412	24.006	4.58532	0.00166585	0.00797389	Up	0	0.0545087	0.0522083	0.931875	0.913413	0.768838
TCONS_00001831	21.3882	1.55319	4.91874	199.43	7.63974	8.71009e-07	9.70424e-06	Up	0	0	0	3.64617	6.68811	3.38963
TCONS_00001832	45.1054	0.93117	6.26214	56.93	5.83112	3.79723e-10	7.23826e-09	Up	0	0.171585	0.15687	9.75396	9.53875	7.86801
TCONS_00001833	34.0187	0.668163	4.56179	8.27076	3.04802	5.07182e-06	4.85543e-05	Up	0.224295	0.10319	0.129402	2.1878	1.41914	1.82607
TCONS_00001835	39.399	0.716365	4.1416	7.81853	2.9669	3.44894e-05	0.000268519	Up	0.729812	0.426026	0.301921	7.50604	5.35509	3.34944
TCONS_00001841	97.2667	0.597924	4.36323	6.1003	2.60888	1.28156e-05	0.000110764	Up	1.76299	2.59207	3.49728	11.7861	33.5916	20.7461
TCONS_00001861	141.419	0.455908	-2.67865	0.428921	-1.22122	0.00739201	0.0276111	Down	20.4274	15.3337	12.832	13.8728	9.02484	6.02007
TCONS_00001862	169.156	0.590269	-2.79658	0.318478	-1.65073	0.00516466	0.0205379	Down	22.6294	27.1407	13.5697	8.93614	14.9552	3.71117
TCONS_00001902	437.43	0.525109	2.73859	2.70955	1.43806	0.0061704	0.0236776	Up	8.63285	7.28789	9.30945	13.6843	54.261	26.1851
TCONS_00001915	11.2829	1.31554	3.19845	18.4775	4.2077	0.00138167	0.00673329	Up	6.10265e-08	0.197915	0.388659	6.07974	6.01172	4.98606
TCONS_00001967	117.013	0.449033	4.45618	4.00269	2.00097	8.34347e-06	7.56178e-05	Up	3.78079	3.10112	3.36142	19.1454	25.2817	11.9864
TCONS_00002058	257.355	0.48163	4.1672	4.0196	2.00705	3.08359e-05	0.000244793	Up	27.9395	16.6824	11.4683	79.4297	149.062	82.3424
TCONS_00002065	145.677	0.420713	9.62897	16.5761	4.05103	6.0334e-22	3.89878e-20	Up	1.10622	0.49098	0.820996	20.9802	17.4665	18.2164
TCONS_00002073	34565.8	0.327247	32.7387	1679.28	10.7136	4.40151e-235	2.84425e-231	Up	1.65536	0.779402	1.31625	3216.91	3312.46	2215.12
TCONS_00002203	10.7801	1.25692	2.95765	13.155	3.71754	0.00309994	0.0134442	Up	0.146884	0	0.137319	2.18527	2.06566	1.68187
TCONS_00002204	32.5066	1.42902	5.76859	303.05	8.24341	7.9939e-09	1.21545e-07	Up	0	0	0	9.6841	9.29238	5.47613
TCONS_00002238	89.5028	0.371198	-6.21742	0.201955	-2.30789	5.05391e-10	9.49371e-09	Down	6.50702	8.16268	6.38913	2.06011	2.15116	1.66048
TCONS_00002245	4049.13	0.711424	6.56311	25.4422	4.66915	5.26981e-11	1.15046e-09	Up	31.4408	41.1656	40.2984	3119.63	593.05	303.944
TCONS_00002249	455.079	0.407384	4.35094	3.41646	1.7725	1.35555e-05	0.000116795	Up	25.1407	34.4818	28.6662	171.135	173.69	71.5323
TCONS_00002250	524.531	0.834888	-3.11048	0.165293	-2.59691	0.00186781	0.00877164	Down	137.939	55.4288	100.098	28.3001	37.3483	1.96907
TCONS_00002251	86.7617	0.957223	2.7594	6.23918	2.64136	0.00579084	0.0225018	Up	1.77572	0.748977	5.3422	19.6543	42.0174	6.05755
TCONS_00002255	274.203	0.286621	6.76753	3.83631	1.93972	1.31003e-11	3.12376e-10	Up	14.7029	17.3604	13.4251	100.819	71.1797	68.9244
TCONS_00002256	1462.35	0.388604	3.49601	2.5643	1.35856	0.000472274	0.00269597	Up	155.369	74.5672	70.2695	445.119	345.886	279.474
TCONS_00002257	145.105	0.569629	4.30292	5.46821	2.45107	1.68563e-05	0.000141461	Up	5.04507	7.62387	3.75028	70.8893	30.4271	23.3842
TCONS_00002258	117.416	3.90707	2.58405	1094.49	10.096	0.00976486	0.0350558	Up	0.00402417	0.00020242	1.30773e-12	2.13894e-05	68.4687	76.1159
TCONS_00002259	556.202	0.520332	5.19486	6.51176	2.70305	2.04879e-07	2.51219e-06	Up	10.8131	27.6287	18.5529	74.5166	213.016	217.274
TCONS_00002261	172.845	0.519741	5.93927	8.4966	3.08689	2.86286e-09	4.68349e-08	Up	4.36956	2.09508	7.53539	53.638	53.6248	59.0616
TCONS_00002262	1619.7	0.369369	3.92547	2.73198	1.44995	8.65613e-05	0.000605002	Up	111.807	147.057	64.3749	539.837	389.081	284.482
TCONS_00002263	609.602	0.516633	2.90128	2.82626	1.4989	0.00371641	0.0156249	Up	65.4108	31.5564	17.9633	111.611	203.179	134.075
TCONS_00002264	126.088	0.308079	-5.74198	0.293415	-1.76899	9.35763e-09	1.40626e-07	Down	21.2055	23.7941	17.8564	8.66704	8.81801	7.78936
TCONS_00002274	65.1343	0.529059	2.8411	2.83452	1.50311	0.00449589	0.0182835	Up	2.38733	3.27094	2.33345	7.23867	15.0842	8.93505
TCONS_00002287	86.2934	0.483606	5.39891	6.10904	2.61095	6.70468e-08	8.91474e-07	Up	0.66735	0.614657	0.282084	4.24227	4.43318	4.54846
TCONS_00002288	61.498	1.41463	6.47747	573.322	9.1632	9.3274e-11	1.92568e-09	Up	0	0	0	17.1819	26.4125	51.2738
TCONS_00002301	1783.61	0.154023	14.5849	4.74499	2.24641	3.50631e-48	6.29383e-46	Up	26.6543	26.2463	29.7529	191.863	173.009	178.331
TCONS_00002302	347.951	0.269337	9.50101	5.89288	2.55897	2.07868e-21	1.23233e-19	Up	1.35852	2.21308	1.46376	13.784	12.8704	13.8788
TCONS_00002352	6.93533	2.12687	2.82788	64.6487	6.01455	0.00468571	0.0189244	Up	0	0	0	2.07446	1.39519	0.460406
TCONS_00002360	181.554	0.367625	3.0864	2.19564	1.13464	0.00202593	0.00938462	Up	8.64463	5.7075	4.73862	18.8153	17.1906	22.0294
TCONS_00002392	74.1571	0.415352	2.46986	2.03618	1.02586	0.0135166	0.0454207	Up	1.92399	1.5454	1.38564	4.2666	5.38407	3.99021
TCONS_00002467	79.9924	1.29289	-7.78236	0.000935678	-10.0617	7.11823e-15	2.52736e-13	Down	18.3524	13.5913	12.7013	0	0	0
TCONS_00002471	52.4738	0.606983	-2.72655	0.317544	-1.65497	0.00639999	0.0244714	Down	6.81022	6.19956	3.80083	2.10361	3.77737	1.50505
TCONS_00002498	295.509	0.421436	-2.91998	0.426145	-1.23058	0.00350054	0.0148721	Down	23.5347	52.8839	24.8748	21.913	22.5193	14.5109
TCONS_00002576	193.015	0.434545	-3.37764	0.361549	-1.46774	0.000731109	0.00390771	Down	10.5799	10.1292	6.55511	4.56181	2.75043	6.29663
TCONS_00002587	165.159	0.633308	2.74087	3.33067	1.73581	0.00612771	0.0235558	Up	1.80647	5.47907	1.29162	10.0984	18.7687	9.73884
TCONS_00002599	89.3255	0.776201	-2.71267	0.232359	-2.10557	0.00667443	0.0252482	Down	14.233	14.9277	14.8337	7.86012	5.49374	0.845987
TCONS_00002619	152.753	0.392873	-3.3239	0.404477	-1.30587	0.000887687	0.00460742	Down	18.7605	15.0653	18.3424	11.564	11.5119	6.21523
TCONS_00002620	152.753	0.392873	-3.3239	0.404477	-1.30587	0.000887687	0.00460742	Down	18.7605	15.0653	18.3424	11.564	11.5119	6.21523
TCONS_00002631	12.7863	1.54606	2.56566	15.6346	3.96667	0.0102981	0.0366041	Up	0.719152	4.58685e-08	0.00187608	4.44527	6.15217	5.37824
TCONS_00002720	654.013	0.189927	-6.12906	0.44625	-1.16408	8.8402e-10	1.57805e-08	Down	19.6895	17.8589	17.7823	11.7639	12.2752	10.1026
TCONS_00002728	282.798	0.420636	-2.62733	0.464855	-1.10515	0.00860591	0.0315717	Down	17.5865	7.52723	10.2164	8.49145	6.24425	8.11292
TCONS_00002740	78.7702	0.575853	2.45108	2.66006	1.41146	0.014243	0.047296	Up	6.30901	6.61908	10.2343	39.3006	31.3338	14.2444
TCONS_00002822	224.64	0.817641	9.60023	230.646	7.84954	7.97657e-22	5.00433e-20	Up	0	0.322297	0.332543	35.2019	79.6388	65.9709
TCONS_00002844	66.5502	0.448777	-2.72632	0.428239	-1.22351	0.00640441	0.0244739	Down	2.19741	4.04611	3.49951	1.97571	1.78764	1.97915
TCONS_00002917	55.3717	0.636889	-2.47815	0.334874	-1.57831	0.0132065	0.0446106	Down	5.48316	7.09099	13.3195	4.08156	2.42618	5.48239
TCONS_00003144	427.007	0.316926	-6.61127	0.234022	-2.09528	3.81031e-11	8.57916e-10	Down	96.215	58.4337	82.6138	31.1367	23.5067	22.6392
TCONS_00003210	84.0122	0.76222	2.48972	3.72622	1.89771	0.0127845	0.0435037	Up	1.84676	1.48148	0.221495	5.72237	5.44311	6.8195
TCONS_00003253	330.765	0.429154	-6.57561	0.141419	-2.82195	4.84525e-11	1.06497e-09	Down	37.002	35.0222	21.5135	7.4697	3.30575	7.54296
TCONS_00003256	266.218	0.396429	-6.03003	0.190719	-2.39048	1.63934e-09	2.80249e-08	Down	8.92061	8.94023	8.61211	3.60413	1.5038	1.9063
TCONS_00003257	2564.59	0.181895	-9.70255	0.294258	-1.76485	2.94065e-22	2.00026e-20	Down	75.7697	71.901	78.9026	35.6904	26.1342	30.5534
TCONS_00003258	880.09	0.458263	-3.95008	0.285157	-1.81017	7.81253e-05	0.000559076	Down	27.7614	23.9277	32.2209	7.27756	6.72019	19.1112
TCONS_00003307	193.884	0.456145	-2.84028	0.407372	-1.29558	0.00450733	0.0183185	Down	71.2179	38.47	30.4665	22.0481	24.2622	32.7746
TCONS_00003317	101.553	0.508048	3.26771	3.1605	1.66015	0.00108423	0.00545663	Up	8.21303	10.6832	7.46573	24.2426	31.6386	58.0058
TCONS_00003384	183.465	0.501181	-3.98104	0.250829	-1.99522	6.86144e-05	0.000500436	Down	52.463	31.157	45.5392	15.7588	21.7039	7.58621
TCONS_00003394	47.3483	0.596028	3.73747	4.68365	2.22763	0.000185884	0.00117648	Up	1.52288	0.81522	0.62044	7.19929	5.38729	6.61677
TCONS_00003404	183.345	0.347522	-6.44379	0.21178	-2.23936	1.16527e-10	2.37539e-09	Down	12.4715	14.3968	11.6056	2.5688	4.01701	4.55005
TCONS_00003477	87.4633	0.45942	4.86997	4.71534	2.23736	1.11613e-06	1.2266e-05	Up	4.79263	3.41973	3.17575	22.4163	32.6419	20.0669
TCONS_00003653	30.9502	2.22854	2.5889	54.5485	5.76947	0.00962842	0.0346816	Up	1.85092e-22	0.0480883	0.60033	3.67319e-11	11.2145	32.983
TCONS_00003666	267.206	0.262435	5.87658	2.91243	1.54222	4.18829e-09	6.71582e-08	Up	1.7533	2.55411	1.92357	7.98398	7.78194	9.20338
TCONS_00003695	46.0703	0.792613	-4.63567	0.0783301	-3.67429	3.5579e-06	3.54255e-05	Down	6.65887	9.40044	10.9161	0.659058	1.90865	0.330836
TCONS_00003712	60.6481	0.724754	2.99739	4.50764	2.17237	0.002723	0.0121101	Up	0.37919	0.3551	1.0807	6.19392	2.43691	3.1233
TCONS_00003714	71.1205	0.48963	3.32061	3.08629	1.62587	0.000898196	0.00465075	Up	1.9061	1.4095	1.48644	7.91341	4.4442	8.24166
TCONS_00003819	1093.59	0.376319	5.18049	3.86244	1.94951	2.21308e-07	2.69829e-06	Up	31.3579	40.3928	41.043	127.334	302.241	169.035
TCONS_00003842	18.6609	1.40754	3.9202	45.8175	5.51783	8.8477e-05	0.000617428	Up	0.00568875	0.3794	1.7606e-16	8.29494	10.6427	7.20348
TCONS_00003845	13.7377	1.6788	-4.47943	0.00544802	-7.52005	7.48411e-06	6.88922e-05	Down	4.2039	2.72911	2.63008	0	0	0
TCONS_00003855	30.982	1.67533	-3.73787	0.0130287	-6.26216	0.000185587	0.00117575	Down	32.7693	2.49928	4.31158	0.00336538	0.660558	0.0337165
TCONS_00003900	601.019	0.385453	-6.34601	0.183507	-2.44609	2.20975e-10	4.30102e-09	Down	100.299	52.5525	69.1352	16.1856	14.5221	25.8797
TCONS_00003901	14.1376	1.65357	-3.43439	0.0195183	-5.67903	0.000593878	0.00327723	Down	1.487	0.12834	0.535184	0.0195149	0.0269275	4.97928e-09
TCONS_00003906	245.298	0.259276	-5.23876	0.390046	-1.35828	1.61662e-07	2.0051e-06	Down	9.01858	12.8307	11.3974	6.57563	5.6296	5.66856
TCONS_00003919	46.2452	1.25638	-3.13987	0.0649341	-3.94488	0.00169023	0.00807262	Down	0.182624	12.4465	13.2186	0.637034	1.2908	0.470416
TCONS_00004103	33.7954	0.717188	-2.88576	0.238221	-2.06963	0.00390475	0.0162685	Down	3.74507	1.70547	1.29283	0.776819	0.785961	0.643448
TCONS_00004114	355.612	0.302941	-6.943	0.232722	-2.10332	3.83866e-12	9.92216e-11	Down	32.1203	29.4192	37.8204	12.5153	7.72514	11.9201
TCONS_00004154	275.394	0.492446	3.35744	3.14565	1.65336	0.000786682	0.00417368	Up	13.3246	12.5593	12.6441	31.141	94.1448	41.5175
TCONS_00004171	244.877	0.380963	-5.0252	0.26528	-1.91441	5.02912e-07	5.7929e-06	Down	31.0659	17.9386	15.946	8.25513	8.45855	7.1044
TCONS_00004177	32.6105	1.29865	4.91286	83.2891	6.38006	8.97594e-07	9.98322e-06	Up	0.15985	1.9358e-34	2.95355e-43	7.52255	5.21418	3.85587
TCONS_00004236	749.985	0.286533	-4.39061	0.418108	-1.25805	1.13035e-05	9.92436e-05	Down	37.4664	36.9848	29.3871	17.1129	26.4582	16.2156
TCONS_00004246	10.9054	1.94359	3.43052	101.653	6.66751	0.000602419	0.0033187	Up	5.70896e-44	3.57219e-46	5.8137e-27	2.5179	1.78031	7.97687
TCONS_00004340	119.173	0.341408	7.38538	5.74151	2.52143	1.52017e-13	4.54784e-12	Up	0.746267	0.981029	0.895342	7.54953	6.12125	7.14156
TCONS_00004350	269.444	0.335532	-11.8601	0.0633965	-3.97945	1.90684e-32	2.32491e-30	Down	57.5456	46.9051	50.8154	5.28487	3.08419	5.24348
TCONS_00004396	78.6977	1.33607	-2.96248	0.0643428	-3.95808	0.00305167	0.0132705	Down	88.1214	6.59084	1.24339	1.49506	1.66676	5.34769
TCONS_00004444	620.235	0.254494	5.90409	2.83344	1.50255	3.54606e-09	5.73615e-08	Up	44.1555	65.1728	59.4597	200.31	257.897	199.58
TCONS_00004508	16.0918	0.969081	2.48877	5.32144	2.41182	0.0128187	0.0435383	Up	1.39685	1.39585	0.809033	6.68264	14.805	4.64666
TCONS_00004511	225.663	0.593313	-4.55493	0.153627	-2.7025	5.2404e-06	5.00199e-05	Down	11.467	28.67	7.67694	5.1623	2.42257	2.47921
TCONS_00004530	38.0828	0.622652	-3.0803	0.264629	-1.91796	0.00206791	0.00955855	Down	5.26047	2.88712	6.27905	1.63901	2.09854	1.66511
TCONS_00004584	188.778	0.384269	4.62354	3.42638	1.77668	3.77255e-06	3.72755e-05	Up	5.60472	3.90214	7.71053	24.7944	30.7673	26.7923
TCONS_00004624	555.161	0.209947	7.55067	3.00059	1.58524	4.33012e-14	1.38521e-12	Up	9.34531	10.302	11.1935	41.8392	38.3269	47.7003
TCONS_00004625	866.953	0.201582	11.6027	5.05919	2.33891	3.99068e-31	4.37081e-29	Up	5.1587	6.09829	7.08082	43.1578	42.7371	42.4982
TCONS_00004815	21.097	1.51064	2.46725	13.2429	3.72714	0.0136154	0.0457053	Up	0	0	0.778124	4.05573	4.78268	5.35951
TCONS_00004832	88.2958	0.853072	3.51543	7.99399	2.99892	0.000439038	0.00252858	Up	4.01823	1.40395	6.70429	91.477	27.6766	18.694
TCONS_00004890	41.6635	0.757557	2.57136	3.85826	1.94795	0.0101301	0.0360862	Up	0.608372	0.290495	0.787152	2.39655	1.61098	5.01115
TCONS_00004897	63.9007	1.70797	-3.5231	0.0154384	-6.01733	0.000426533	0.00246314	Down	20.5628	15.9455	0.271806	0.803722	3.41889e-11	3.15684e-07
TCONS_00004942	133.529	0.413004	2.95703	2.33151	1.22126	0.00310617	0.0134622	Up	4.09974	2.43522	2.13268	8.39794	10.3757	9.06844
TCONS_00004945	195.029	0.338349	5.09274	3.30151	1.72312	3.52935e-07	4.11672e-06	Up	3.25048	3.09904	1.79724	12.9617	11.8752	12.2262
TCONS_00004948	85.9625	0.496761	3.15952	2.96807	1.56952	0.00158032	0.00761522	Up	2.94674	2.15903	1.12173	9.21727	8.53745	7.66539
TCONS_00004957	85.4569	0.398195	2.7598	2.14197	1.09894	0.00578367	0.022488	Up	2.49385	2.40006	2.04849	7.85867	7.64417	5.13067
TCONS_00005000	3429.74	0.192229	10.5702	4.08941	2.03189	4.09721e-26	3.53016e-24	Up	55.174	69.2588	51.152	383.785	284.224	321.619
TCONS_00005004	2314.24	0.25402	9.2965	5.13904	2.3615	1.4515e-20	8.30053e-19	Up	28.8793	37.882	44.2504	256.519	217.558	314.34
TCONS_00005005	43.3588	3.90796	-5.9331	1.04767e-07	-23.1863	2.9727e-09	4.85091e-08	Down	38.5296	2.19952e-11	4.55607e-17	0	0.00390376	2.49208e-07
TCONS_00005010	5596.57	0.209097	8.53426	3.44496	1.78449	1.41053e-17	6.60494e-16	Up	21.1683	30.9315	28.9852	122.934	116.608	145.319
TCONS_00005011	6382.68	0.227124	8.2008	3.63661	1.8626	2.38793e-16	1.01518e-14	Up	37.0886	49.4772	53.0785	281.031	225.446	195.776
TCONS_00005012	3383.05	0.304773	10.6459	9.47802	3.24459	1.82172e-26	1.6126e-24	Up	5.38909	10.5696	10.366	125.955	93.8927	124.092
TCONS_00005013	1960.9	0.265722	5.97638	3.00644	1.58806	2.2815e-09	3.81944e-08	Up	22.2907	38.1167	39.1474	149.42	137.013	126.239
TCONS_00005014	6191.34	0.186068	11.5812	4.45338	2.1549	5.13113e-31	5.52623e-29	Up	88.2765	87.5826	101.115	583.199	482.19	642.134
TCONS_00005015	5428.76	0.218601	9.67561	4.3322	2.1151	3.82817e-22	2.55027e-20	Up	30.2095	40.62	29.2077	217.564	157.343	221.828
TCONS_00005016	905.204	0.536795	3.39168	3.53237	1.82064	0.000694666	0.00375643	Up	4.05119	4.96771	13.2506	44.6997	20.6945	44.4593
TCONS_00005017	215.462	0.567542	4.60304	6.1153	2.61242	4.16361e-06	4.07655e-05	Up	1.38227	0.317832	0.882445	8.56268	8.1684	5.41908
TCONS_00005019	8063.38	0.164857	9.73433	3.04149	1.60478	2.15224e-22	1.47955e-20	Up	45.4327	54.5319	52.5866	244.349	186.663	210.16
TCONS_00005021	3542.28	0.326628	5.39068	3.38874	1.76075	7.0192e-08	9.25675e-07	Up	60.7955	117.843	126.831	554.691	373.023	501.528
TCONS_00005022	5393.58	0.245481	7.74394	3.73469	1.90099	9.6382e-15	3.3485e-13	Up	22.3816	35.0064	37.0515	156.831	148.745	180.725
TCONS_00005023	1421.07	0.388954	4.85839	3.70555	1.88969	1.18347e-06	1.2962e-05	Up	13.4498	9.03629	22.2165	90.6497	59.1187	81.8239
TCONS_00005024	4739.6	0.17922	10.0455	3.48305	1.80035	9.61752e-24	7.1435e-22	Up	61.3525	74.7986	58.4275	327.834	263.072	343.155
TCONS_00005025	17.5608	1.69757	4.33245	163.669	7.35464	1.47456e-05	0.000125874	Up	7.25895e-09	4.35884e-27	3.01062e-22	16.4458	4.29063	11.9585
TCONS_00005026	4343.9	0.214501	8.23283	3.40099	1.76595	1.82845e-16	7.98341e-15	Up	37.3114	38.7758	50.6664	223.566	171.335	202.843
TCONS_00005027	15233	0.187726	10.2099	3.77551	1.91667	1.78967e-24	1.42776e-22	Up	85.1923	90.4615	93.612	531.287	372.931	502.646
TCONS_00005032	4644.47	0.196613	9.2814	3.54269	1.82485	1.67267e-20	9.48138e-19	Up	117.351	138.415	159.408	732.892	586.847	715.309
TCONS_00005033	4626.41	0.157448	7.44184	2.25277	1.1717	9.92948e-14	3.01241e-12	Up	155.537	193.295	179.44	581.627	484.136	576.524
TCONS_00005034	2472.98	0.300079	3.82763	2.21698	1.14859	0.000129381	0.000864594	Up	42.2362	65.2982	81.4223	230.719	159.472	189.656
TCONS_00005035	11805.7	0.226485	7.28196	3.13671	1.64925	3.29008e-13	9.49128e-12	Up	59.2181	91.1717	93.3204	378.2	316.749	359.904
TCONS_00005036	4279.59	0.260805	6.50817	3.24307	1.69736	7.60742e-11	1.58578e-09	Up	58.2095	82.9541	102.323	411.127	317.828	363.693
TCONS_00005037	153.226	3.907	6.01694	1.19305e+07	23.5082	1.77745e-09	3.01467e-08	Up	2.85876e-14	2.69345e-06	2.17039e-17	0.00150658	1.68218e-05	174.598
TCONS_00005038	5818.54	0.295853	5.56754	3.13219	1.64717	2.58363e-08	3.62943e-07	Up	52.5344	57.3407	90.281	297.822	230.44	341.635
TCONS_00005039	2454.69	0.203653	7.83877	3.02386	1.59639	4.54974e-15	1.63336e-13	Up	53.7999	60.8163	61.0037	233.148	205.905	294.224
TCONS_00005040	524.399	0.572304	2.93153	3.19923	1.67773	0.00337295	0.014444	Up	1.79815	10.8747	5.73594	29.1557	28.5777	22.4086
TCONS_00005042	340.828	0.438817	-8.75454	0.0697511	-3.84164	2.04936e-18	1.02659e-16	Down	29.048	13.5179	18.102	2.63524	1.36543	1.9175
TCONS_00005045	5511.11	0.316593	5.36684	3.24699	1.6991	8.01266e-08	1.04391e-06	Up	41.899	82.6704	80.4566	375.699	242.04	300.728
TCONS_00005046	7879.63	0.255429	6.70123	3.27544	1.71169	2.06669e-11	4.80393e-10	Up	68.1188	104.533	121.208	479.581	399.104	451.216
TCONS_00005048	11952.9	0.186545	7.71854	2.71294	1.43986	1.17667e-14	4.06613e-13	Up	856.921	1019.61	1124.52	4304.8	3313.61	3646.41
TCONS_00005049	10971.1	0.179598	7.2976	2.4805	1.31063	2.92936e-13	8.60432e-12	Up	526.946	558.613	580.236	2241.65	1580.05	1898.37
TCONS_00005050	1929.94	0.211433	8.29174	3.37092	1.75314	1.11608e-16	4.90619e-15	Up	21.1573	23.2559	29.93	109.751	120.645	116.216
TCONS_00005051	6372.64	0.405287	-2.78604	0.457187	-1.12914	0.00533564	0.021088	Down	240.838	300.897	283.027	143.091	92.7897	283.92
TCONS_00005052	15668.8	0.182095	6.81405	2.36331	1.24081	9.48864e-12	2.33139e-10	Up	256.067	270.616	285.924	1012.14	719.811	926.194
TCONS_00005109	94.3589	0.44387	2.91578	2.45246	1.29423	0.00354797	0.0150242	Up	4.12581	5.70999	2.80828	13.7251	11.5702	17.2583
TCONS_00005110	118.959	0.402179	2.84959	2.21307	1.14605	0.00437756	0.0178811	Up	3.53967	3.0068	3.79909	12.5435	11.9796	7.16062
TCONS_00005167	8.10785	1.49262	-2.55433	0.0711672	-3.81264	0.0106391	0.0375887	Down	1.04306	4.44886	1.94799	6.88455e-13	0.289728	0.268831
TCONS_00005186	116.627	0.488528	2.69696	2.49241	1.31754	0.00699759	0.0263828	Up	6.62703	14.5998	9.25752	26.4826	47.7763	29.3669
TCONS_00005189	46.8128	1.81026	-2.78458	0.0303785	-5.04081	0.00535978	0.0211654	Down	27.335	19.9801	2.95379e-10	1.18137	0.000168615	0.820051
TCONS_00005203	122.817	0.407737	3.76445	2.89769	1.5349	0.000166917	0.00106688	Up	2.08922	2.00392	2.2778	9.32564	5.57137	10.5189
TCONS_00005242	636.576	0.214893	16.6362	11.9174	3.575	3.8092e-62	1.07022e-59	Up	17.0721	19.1389	13.9085	261.133	290.955	270.396
TCONS_00005302	1138.22	0.240523	-11.2451	0.153393	-2.7047	2.44841e-29	2.39722e-27	Down	167.681	143.779	202.576	39.3333	30.9953	39.0598
TCONS_00005318	53.0839	0.54625	-3.7678	0.240121	-2.05816	0.000164691	0.00105684	Down	6.62017	14.3113	11.3964	3.3529	4.32313	2.97743
TCONS_00005319	859.761	0.225201	-9.50998	0.22662	-2.14166	1.90691e-21	1.15163e-19	Down	88.4321	99.7417	122.906	36.6367	30.5501	30.4578
TCONS_00005326	27.2133	0.649636	-2.7585	0.288767	-1.79202	0.00580669	0.0225363	Down	2.76354	1.80226	1.54177	0.9175	0.875045	0.654063
TCONS_00005455	25.7969	1.41862	4.88931	122.451	6.93606	1.01189e-06	1.11967e-05	Up	0	0.0612122	0	2.89285	2.02472	3.1039
TCONS_00005467	476.004	0.296814	-5.79371	0.303621	-1.71966	6.88485e-09	1.05928e-07	Down	15.8417	10.7662	13.942	5.01392	6.93661	5.10071
TCONS_00005495	107.446	0.43053	-2.44942	0.481448	-1.05455	0.0143086	0.0474462	Down	3.7616	3.15198	4.40661	2.22634	1.86776	3.47166
TCONS_00005505	144.388	0.445755	8.60618	14.2832	3.83625	7.55361e-18	3.61566e-16	Up	2.34008	1.58292	2.2635	30.192	51.3203	41.0296
TCONS_00005528	88.9697	0.599423	-2.99422	0.28821	-1.79481	0.00275144	0.0122025	Down	16.6365	14.3151	19.7819	2.65619	8.66422	8.90154
TCONS_00005529	149.751	0.447361	-4.1303	0.277829	-1.84773	3.62297e-05	0.000280379	Down	24.7166	14.5031	16.9497	10.442	5.93121	5.43732
TCONS_00005546	175.821	1.24936	8.54738	1639.16	10.6787	1.25918e-17	5.93929e-16	Up	3.05659e-05	1.0354e-07	7.40061e-20	50.2009	68.5318	76.391
TCONS_00005549	526.12	0.293478	5.19227	2.87551	1.52382	2.07741e-07	2.54246e-06	Up	42.4316	34.4423	25.797	124.95	162.264	120.084
TCONS_00005579	70.3208	0.788795	4.81	13.872	3.7941	1.50929e-06	1.60412e-05	Up	0.376589	0.3017	0.0285223	4.01294	5.02	4.07023
TCONS_00005600	67.6397	0.389151	3.10198	2.30879	1.20714	0.00192233	0.00896902	Up	2.08366	2.63006	2.12213	6.89933	6.95139	7.8484
TCONS_00005608	88.5702	0.554518	-3.12948	0.300336	-1.73535	0.00175118	0.00829627	Down	12.6357	27.0481	12.0367	8.61618	8.46219	4.20443
TCONS_00005618	178.593	0.389508	3.84167	2.8213	1.49636	0.000122202	0.000821716	Up	3.13552	6.76234	3.45716	17.5025	17.0764	16.878
TCONS_00005634	290.439	0.317571	-5.71563	0.284181	-1.81512	1.09298e-08	1.63114e-07	Down	10.7093	9.30521	14.2437	5.48689	4.04259	4.01718
TCONS_00005639	227.803	0.561162	-3.17813	0.290489	-1.78344	0.00148229	0.00720192	Down	60.9349	30.229	31.7437	25.9909	7.37763	16.4895
TCONS_00005656	285.01	0.395382	3.80357	2.83601	1.50386	0.000142626	0.000938638	Up	8.68724	7.09654	6.17505	21.1082	41.5713	23.1386
TCONS_00005658	247.834	0.402167	-3.36958	0.390898	-1.35513	0.000752832	0.00400725	Down	18.8964	14.3535	11.1164	9.89361	9.14499	4.99016
TCONS_00005680	632.81	0.245238	-7.56313	0.276478	-1.85476	3.93485e-14	1.26502e-12	Down	17.5238	14.281	13.5473	5.92977	6.6514	4.77671
TCONS_00005681	282.183	0.379812	-5.32668	0.246023	-2.02313	1.00025e-07	1.26793e-06	Down	14.6263	11.0298	14.1537	2.81371	5.295	5.43411
TCONS_00005682	96.5108	0.676044	-5.60171	0.0724433	-3.787	2.1225e-08	3.0479e-07	Down	3.95887	4.38484	7.66262	0.26744	0.313889	0.990487
TCONS_00005683	880.85	0.269405	-6.34645	0.30571	-1.70976	2.20344e-10	4.30102e-09	Down	23.696	23.6975	29.6385	14.0617	8.47362	10.1608
TCONS_00005706	317.486	0.262262	4.4946	2.26382	1.17876	6.97009e-06	6.47989e-05	Up	3.39142	3.83665	4.81977	13.0945	11.2675	13.4114
TCONS_00005740	14318.4	0.307779	8.2228	5.77894	2.53081	1.98807e-16	8.5646e-15	Up	454.815	242.809	260.615	2950.17	2172.16	2576.03
TCONS_00005741	12207	0.318034	-7.23865	0.202762	-2.30214	4.5318e-13	1.28441e-11	Down	1456.27	1624.53	2662.93	419.882	638.292	553.239
TCONS_00005742	417.603	0.436528	-6.38067	0.145053	-2.78534	1.76311e-10	3.49485e-09	Down	84.7938	68.717	128.626	23.0061	23.3951	10.5887
TCONS_00005745	1416.86	0.45653	-2.46566	0.458296	-1.12565	0.013676	0.0458374	Down	176.301	337.069	112.707	97.8097	189.476	102.463
TCONS_00005749	1101.84	0.441655	-3.07961	0.389548	-1.36013	0.00207271	0.00957386	Down	356.548	194.664	243.357	94.2069	228.466	105.181
TCONS_00005841	58347.9	0.402731	-27.3	0.000490126	-10.9946	4.23999e-164	9.13294e-161	Down	10830.6	8022.18	9911.11	4.58784	10.8957	4.02648
TCONS_00005945	261.156	0.397563	-3.58857	0.371985	-1.42668	0.000332491	0.00197477	Down	28.7104	34.5208	24.832	16.155	8.63486	20.356
TCONS_00005972	190.373	0.309913	-3.23875	0.498709	-1.00373	0.00120057	0.00595858	Down	26.8081	37.0219	24.414	18.0845	18.7621	23.6002
TCONS_00005974	130.947	0.311379	-3.27855	0.492819	-1.02087	0.00104343	0.00527595	Down	11.6127	12.2924	10.3242	8.13588	6.3433	8.86027
TCONS_00006034	142.223	1.12222	3.45759	14.7246	3.88016	0.000545038	0.00304938	Up	0.721767	0	5.2501	35.1654	42.7391	48.0663
TCONS_00006042	31.0728	1.43879	5.68423	289.702	8.17843	1.31406e-08	1.92987e-07	Up	0	0	0	6.92291	8.35723	4.54006
TCONS_00006049	73.4417	0.610376	8.06752	30.3626	4.92422	7.17415e-16	2.86169e-14	Up	0.108649	0.189831	0.0996678	4.58354	6.12984	5.09011
TCONS_00006050	21.4996	1.32487	3.58569	26.9198	4.75059	0.000336185	0.00199123	Up	0.251972	0	0	2.99578	3.07383	3.05704
TCONS_00006053	64.9908	1.01826	2.89926	7.7392	2.95218	0.0037405	0.0156955	Up	0.391809	2.74062	6.14931	46.7065	8.03327	46.1552
TCONS_00006062	39.009	1.31738	3.82362	32.835	5.03716	0.000131506	0.000876978	Up	0.442187	0	0	11.0581	4.86326	4.27619
TCONS_00006063	6.84941	2.30414	2.60243	63.8394	5.99638	0.00925646	0.0335287	Up	4.94614e-18	1.53837e-24	2.00943e-23	2.58828	0.502974	6.37217
TCONS_00006065	22.1443	1.69519	3.96038	104.952	6.71359	7.48314e-05	0.000540895	Up	0	0.0625775	0	10.9931	1.77628	2.34468
TCONS_00006066	40.6792	1.49063	5.09681	193.672	7.59747	3.45419e-07	4.03634e-06	Up	0	0.0931243	0	12.2182	4.78057	21.4828
TCONS_00006067	10.4216	1.84098	3.04804	48.8869	5.61138	0.00230342	0.010549	Up	0	0.0701114	0	2.88452	4.47065	0.689151
TCONS_00006068	8.48326	1.99314	3.16364	79.0984	6.30558	0.00155809	0.00752492	Up	0	0.0260327	0	0.494173	1.44419	1.69336
TCONS_00006074	21.7528	1.07008	-4.38314	0.0387321	-4.69033	1.16981e-05	0.000102015	Down	4.32789	5.1514	3.22202	0	0.224981	0.463586
TCONS_00006167	3129.16	0.540875	11.0385	62.7027	5.97046	2.4915e-28	2.30001e-26	Up	6.29365	18.3234	8.73714	1075.55	371.443	1403.9
TCONS_00006168	500.098	0.796023	9.81298	224.622	7.81135	9.90014e-23	6.95378e-21	Up	0.034081	1.19651	0.04722	105.951	91.4766	160.663
TCONS_00006169	3696.2	0.465737	15.7909	163.64	7.35439	3.59582e-56	8.606e-54	Up	6.99495	2.97216	4.86618	1076.88	613.793	1711.17
TCONS_00006179	175.122	0.300564	-7.64991	0.203163	-2.29929	2.01126e-14	6.69937e-13	Down	6.50603	6.37457	8.10253	2.17565	1.90269	1.80552
TCONS_00006215	903.23	0.51808	-4.19057	0.222049	-2.17105	2.78254e-05	0.000221985	Down	99.7074	80.4483	24.5357	20.422	27.2506	14.7681
TCONS_00006222	1026.86	0.366755	-4.53193	0.315978	-1.6621	5.84484e-06	5.53803e-05	Down	110.798	54.0682	100.447	47.4371	29.1669	40.4856
TCONS_00006223	38.0393	1.1263	-4.68137	0.025869	-5.27263	2.84963e-06	2.89078e-05	Down	5.91825	3.87698	1.18547	0.180452	0.00171931	0.218093
TCONS_00006224	4600.44	0.132055	-9.41524	0.422397	-1.24333	4.7201e-21	2.77284e-19	Down	466.805	439.073	457.05	262.81	276.887	256.183
TCONS_00006233	34.5424	0.816166	-2.43193	0.252637	-1.98486	0.0150185	0.0494392	Down	4.5983	1.27377	2.06731	1.18393	0.478262	1.16807
TCONS_00006256	96.1418	0.659255	6.59803	20.3899	4.34978	4.16665e-11	9.25254e-10	Up	0.297592	0.436097	0.277455	16.0268	5.73229	6.09295
TCONS_00006258	528.519	0.265873	7.88855	4.27924	2.09735	3.0571e-15	1.13535e-13	Up	10.7543	14.4095	9.61117	82.9281	64.7972	56.865
TCONS_00006264	540.335	0.351697	-6.65348	0.197509	-2.34001	2.86244e-11	6.53607e-10	Down	27.2859	26.8435	31.7525	11.635	6.59894	5.32827
TCONS_00006292	295.15	0.301346	-3.56427	0.474974	-1.07408	0.000364871	0.00214735	Down	13.4722	10.4717	16.4463	8.56991	8.3855	9.69677
TCONS_00006310	385.384	0.260955	11.7824	8.42492	3.07466	4.81187e-32	5.55256e-30	Up	1.76808	1.76835	1.78939	18.8768	18.3983	24.6344
TCONS_00006316	19.8846	1.36383	3.66141	31.857	4.99354	0.000250827	0.00154808	Up	2.23974e-49	0.208439	6.14195e-54	2.07673	2.24024	3.08522
TCONS_00006323	200.4	0.385932	11.5654	22.0618	4.46348	6.1676e-31	6.53361e-29	Up	0.519065	0.346369	0.47479	16.7424	12.0405	12.4781
TCONS_00006325	928.117	0.355265	6.2593	4.67093	2.22371	3.8671e-10	7.34976e-09	Up	32.7431	36.1215	68.5015	264.439	311.849	314.933
TCONS_00006393	711.465	0.204977	-8.23044	0.31056	-1.68705	1.8652e-16	8.0892e-15	Down	98.0174	78.9289	78.9877	39.5757	36.2818	34.3007
TCONS_00006403	54.9033	1.40186	6.41957	511.768	8.99935	1.36657e-10	2.76827e-09	Up	0	0	0	20.7888	9.88268	8.32238
TCONS_00006408	73.8597	1.34236	-5.58114	0.00555531	-7.49192	2.3895e-08	3.38617e-07	Down	24.2282	2.99744	17.4329	0	0	0.352259
TCONS_00006455	53.692	1.37494	6.52199	500.543	8.96735	6.93791e-11	1.46035e-09	Up	0	0	0	18.5722	22.1827	37.71
TCONS_00006456	161.666	0.893416	5.41127	28.5322	4.83452	6.25787e-08	8.3897e-07	Up	0.584982	0.000192489	0.38383	9.84011	8.73761	20.2662
TCONS_00006457	121.261	1.51988	2.66365	16.5463	4.04844	0.00772975	0.0286408	Up	8.82079e-05	5.07399	4.01574e-27	39.0035	30.6593	41.9423
TCONS_00006580	120.623	0.352507	3.58589	2.40169	1.26405	0.000335936	0.00199123	Up	4.00119	3.97296	5.30164	14.0966	16.9831	13.1133
TCONS_00006623	51.3212	0.484953	3.61446	3.37022	1.75284	0.000300977	0.00180338	Up	1.08285	1.80693	1.1737	6.86147	5.33403	6.32371
TCONS_00006655	189.545	0.308876	3.76852	2.24079	1.16401	0.000164217	0.00105484	Up	10.3222	14.3519	11.2365	31.6033	43.7768	35.3599
TCONS_00006692	27.496	0.944279	4.33554	17.0767	4.09396	1.45405e-05	0.000124616	Up	0.330198	0	0.313868	6.14884	6.54586	5.2946
TCONS_00006695	481.462	0.342684	-7.96032	0.150948	-2.72787	1.71591e-15	6.56107e-14	Down	90.6446	124.653	161.011	21.202	33.0049	24.1906
TCONS_00006744	183.369	0.359842	-2.85869	0.490159	-1.02868	0.00425391	0.0174865	Down	13.0027	10.7349	17.8416	9.81199	7.81745	10.7149
TCONS_00006754	33.7053	0.588339	2.75444	3.07491	1.62055	0.00587919	0.0227221	Up	0.651603	0.807631	1.2341	3.57575	4.04593	3.80029
TCONS_00006802	94.4297	0.462682	3.90274	3.49605	1.80573	9.51111e-05	0.000659451	Up	1.37132	1.34969	1.09105	8.50498	5.94124	3.97816
TCONS_00006881	25.5566	1.28265	3.93061	32.9358	5.04158	8.47316e-05	0.000593856	Up	0	0	0.161245	3.08911	2.68214	1.77939
TCONS_00006942	429.513	0.552194	3.22194	3.43221	1.77914	0.00127324	0.0062663	Up	25.092	7.01237	26.38	111.135	61.4627	109.178
TCONS_00006945	544.476	0.956671	2.75598	6.2185	2.63657	0.00585163	0.0226427	Up	28.0192	0.484256	7.70076	127.001	76.2912	114.385
TCONS_00006970	138.776	0.358623	-2.86698	0.490333	-1.02817	0.00414413	0.0170787	Down	6.10344	5.74383	3.67076	4.08465	3.21069	3.22066
TCONS_00006971	226.844	0.450721	-2.79662	0.4174	-1.2605	0.00516397	0.0205379	Down	5.30569	3.44431	5.61822	2.06291	2.06517	4.20649
TCONS_00006973	99.8771	0.356703	-3.1664	0.457085	-1.12946	0.00154337	0.00747499	Down	5.80078	6.33107	7.61474	3.91432	3.76526	4.81571
TCONS_00007026	33.4017	1.60818	5.15015	311.345	8.28237	2.60281e-07	3.12628e-06	Up	2.05618e-18	2.29281e-16	2.89209e-23	13.3133	4.13518	23.2151
TCONS_00007027	37.8121	2.23061	2.97955	100.163	6.64621	0.00288674	0.0127245	Up	3.15011e-12	0.000102459	0.538215	51.8146	12.6639	4.94937e-54
TCONS_00007093	164.322	0.422188	-4.0076	0.309506	-1.69196	6.13387e-05	0.000451574	Down	21.2569	34.7745	41.6157	17.7935	10.1299	13.9807
TCONS_00007124	11.0031	1.92861	3.46368	102.544	6.6801	0.000532833	0.00298886	Up	0	0	0	4.64242	0.839403	2.74379
TCONS_00007128	19.5938	1.76766	2.61098	24.5102	4.61531	0.00902842	0.0327946	Up	0.634065	0.000240483	0.000102052	18.613	0.978378	5.28304
TCONS_00007192	46.5604	1.43632	-6.46209	0.00160677	-9.28162	1.03264e-10	2.11839e-09	Down	11.4321	5.21211	13.4143	0	0	0
TCONS_00007196	26.4811	1.66801	-5.07655	0.00282464	-8.46772	3.84351e-07	4.47509e-06	Down	5.71174	3.55245	16.6183	0	0	0
TCONS_00007200	48.3691	1.18267	-3.99083	0.0379481	-4.71983	6.58416e-05	0.000481299	Down	4.02443	3.71899	4.94308	0	0.0507653	0.624929
TCONS_00007206	56.332	1.35313	-7.06148	0.00132929	-9.55513	1.64739e-12	4.47288e-11	Down	7.79551	15.7787	10.4998	0	0	0
TCONS_00007207	125.164	0.894319	-8.40556	0.00545861	-7.51725	4.25837e-17	1.91094e-15	Down	20.4096	14.7204	21.3127	0	0	0.394738
TCONS_00007225	626.085	0.880444	-11.5572	0.00086475	-10.1754	6.79166e-31	7.07866e-29	Down	67.2488	38.6619	112.136	0	0.125987	0.127779
TCONS_00007322	43.5287	1.43979	-6.37829	0.00171994	-9.18343	1.79074e-10	3.53876e-09	Down	4.05863	10.9901	9.68926	0	0	0
TCONS_00007323	38.915	1.40777	-3.93619	0.0214744	-5.54124	8.27862e-05	0.000586306	Down	4.02318	19.5347	8.39663	0	0	0.961025
TCONS_00007340	345.255	0.376262	-3.70535	0.380461	-1.39418	0.000211102	0.00132569	Down	12.4909	6.86722	7.26542	3.90487	5.76238	4.34514
TCONS_00007380	7794.21	0.152817	-11.3884	0.299298	-1.74035	4.77409e-30	4.82034e-28	Down	703.215	758.057	826.442	295.586	335.102	314.987
TCONS_00007393	31.3548	0.748644	2.57503	3.80469	1.92778	0.0100232	0.0358025	Up	0.340287	1.211	0.565617	5.27785	2.99723	2.67725
TCONS_00007436	226.942	0.355078	4.52047	3.04221	1.60512	6.17024e-06	5.82075e-05	Up	10.7646	7.37859	7.0122	40.1753	39.4706	26.4126
TCONS_00007632	645.301	0.241473	-6.19902	0.354315	-1.4969	5.68168e-10	1.05807e-08	Down	167.108	145.767	133.95	90.723	62.3175	66.2518
TCONS_00007642	231.656	1.094	3.1084	10.5602	3.40057	0.00188106	0.00882104	Up	10.5763	2.27062e-12	3.64124	74.4422	75.0803	63.1316
TCONS_00007718	121.822	0.380948	-3.46329	0.40072	-1.31933	0.000533619	0.00299067	Down	7.99485	9.74581	5.13141	4.36196	4.34643	3.87047
TCONS_00007736	708.831	0.219911	-9.76879	0.225584	-2.14827	1.53277e-22	1.06502e-20	Down	11.6974	9.37167	9.12418	3.56324	2.9708	2.89933
TCONS_00007738	177.493	0.499029	-4.01315	0.249536	-2.00268	5.99143e-05	0.000441971	Down	10.8027	4.56059	10.6238	2.4523	3.96034	2.64477
TCONS_00007740	43.9951	0.531139	-5.02324	0.15734	-2.66804	5.08073e-07	5.84193e-06	Down	3.78323	4.1676	4.05024	1.20012	0.792833	0.645033
TCONS_00007746	243.162	0.27968	-4.77233	0.396468	-1.33472	1.82108e-06	1.9011e-05	Down	4.42597	5.99191	5.56137	2.96918	2.40943	3.36043
TCONS_00007780	1129.83	0.349334	6.42843	4.74257	2.24567	1.28931e-10	2.61998e-09	Up	19.9172	19.831	19.2783	82.1177	187.125	115.909
TCONS_00007799	31.3966	1.08547	-4.41529	0.03608	-4.79266	1.00874e-05	8.97862e-05	Down	2.95851	1.97748	4.28638	0.371885	0.12158	0
TCONS_00007817	78.5294	0.461585	5.13598	5.1719	2.3707	2.8067e-07	3.32787e-06	Up	0.877829	0.709964	0.972485	7.73158	4.5392	6.22484
TCONS_00007843	500.181	0.254398	-7.09347	0.286267	-1.80457	1.3079e-12	3.58121e-11	Down	63.8035	67.623	71.7099	21.4847	26.1286	32.6117
TCONS_00007854	158.196	0.359075	4.44132	3.02045	1.59477	8.94106e-06	8.05817e-05	Up	0.855726	1.69855	1.19582	5.05652	4.93958	5.43465
TCONS_00007940	115.776	0.894409	4.9457	21.4585	4.42348	7.58723e-07	8.54158e-06	Up	0.271421	0.226878	0.00622575	5.75859	4.88218	3.73078
TCONS_00007941	77.6974	1.24495	4.18752	37.0981	5.21327	2.82014e-05	0.000224707	Up	1.79792e-21	8.10416e-06	0.541409	8.61407	7.6441	13.805
TCONS_00008152	38.6575	1.36924	-3.63629	0.0317096	-4.97894	0.000276596	0.00169334	Down	10.7262	7.37981	10.2942	0	1.15639	0
TCONS_00008189	58.9867	0.52236	4.40673	4.93106	2.3019	1.04944e-05	9.27696e-05	Up	0.542186	0.323594	0.744546	3.8261	3.71507	3.65039
TCONS_00008195	1568.39	0.22554	-4.82724	0.470174	-1.08873	1.3844e-06	1.48604e-05	Down	363.949	263.193	282.395	215.637	170.415	206.797
TCONS_00008197	63.3113	0.655482	-3.63332	0.191899	-2.38158	0.000279792	0.00170729	Down	2.65991	4.33179	3.97691	0.579936	0.590448	1.73622
TCONS_00008198	260.898	0.569124	-4.25441	0.186689	-2.42129	2.09599e-05	0.000172538	Down	5.92271	6.13678	8.37237	3.38556	0.91525	1.03421
TCONS_00008204	59.3964	0.452571	3.84973	3.34562	1.74227	0.00011825	0.0007993	Up	1.14564	1.60311	1.10965	5.72747	6.89486	5.09086
TCONS_00008207	370.15	0.362942	3.89595	2.66475	1.414	9.78159e-05	0.000673148	Up	2.71911	6.04236	4.51902	14.062	15.0777	19.3597
TCONS_00008249	25.2181	0.718323	2.45714	3.39879	1.76502	0.0140047	0.0466968	Up	1.47039	2.74815	0.996456	7.06131	9.07397	7.09527
TCONS_00008262	59.9925	0.592675	7.08233	18.3476	4.19752	1.41748e-12	3.86487e-11	Up	0.109341	0.189896	0.213074	5.05061	3.40143	4.2154
TCONS_00008305	65.3081	0.636645	4.50322	7.29524	2.86696	6.69309e-06	6.24108e-05	Up	0.786992	2.11795	1.14777	20.3307	8.90944	11.1542
TCONS_00008610	62.7823	0.607862	5.83065	11.6659	3.54423	5.52123e-09	8.68083e-08	Up	0.16567	0.0564278	0.239217	2.64905	2.68323	2.559
TCONS_00008611	19.2548	1.59165	4.7043	179.471	7.4876	2.54733e-06	2.60105e-05	Up	0	0	0	7.33368	3.5416	7.98381
TCONS_00008638	67.658	0.98987	4.14577	17.1934	4.10378	3.38667e-05	0.000264627	Up	0.940587	0.426648	0	10.7165	8.1529	13.9232
TCONS_00008641	218.362	0.366672	9.54837	11.3225	3.50112	1.3175e-21	8.03178e-20	Up	3.17668	1.57644	2.19968	36.5684	35.8054	38.0609
TCONS_00008708	23.0637	3.59797	5.86408	2.24578e+06	21.0988	4.51633e-09	7.20605e-08	Up	1.59736e-10	8.82839e-12	1.2783e-06	1.31046e-10	9.24648	3.3124e-06
TCONS_00008730	82.7959	0.397255	-3.37078	0.395278	-1.33906	0.000749555	0.0039931	Down	6.60001	9.06705	5.81304	3.4114	3.80252	4.45572
TCONS_00008733	118.101	0.445159	-2.9299	0.404926	-1.30427	0.00339075	0.014501	Down	9.43213	10.107	10.4081	8.33282	5.01892	3.47472
TCONS_00008735	73.1536	0.5437	-3.44123	0.273384	-1.871	0.000579068	0.00320921	Down	4.49642	6.11706	6.08325	2.40574	1.0287	2.86635
TCONS_00008736	110.551	0.443404	-3.26621	0.366466	-1.44825	0.00108998	0.00547966	Down	7.27436	5.89335	6.7551	2.95026	2.30269	4.8722
TCONS_00008737	204.601	0.346922	-5.17886	0.28784	-1.79666	2.23242e-07	2.71674e-06	Down	6.66646	7.87218	5.34094	2.15187	2.26054	3.45306
TCONS_00008748	106.781	1.23585	-4.89842	0.0150541	-6.0537	9.66122e-07	1.07085e-05	Down	6.72434	12.3974	15.8866	4.71967e-18	0.739134	0.000160892
TCONS_00008751	46.5853	1.29592	-4.48104	0.0178609	-5.80705	7.42792e-06	6.85703e-05	Down	9.04037	3.32674	3.96524	1.16591e-08	1.38863e-07	0.426961
TCONS_00008756	62.8576	0.728822	-2.82105	0.240474	-2.05604	0.00478667	0.0192599	Down	6.71908	24.6059	13.3385	6.27127	6.23457	2.05267
TCONS_00008758	98.6671	0.488017	-3.75547	0.280733	-1.83273	0.000173018	0.00110369	Down	22.6487	23.8488	14.8882	11.3474	7.6558	4.76939
TCONS_00008759	171.269	0.413917	-2.65335	0.467078	-1.09827	0.00796977	0.0294289	Down	3.72246	6.84187	7.30117	4.62052	4.02792	2.84687
TCONS_00008760	143.189	0.469802	-2.66842	0.419392	-1.25363	0.00762087	0.028345	Down	4.70897	9.7823	5.52825	4.57672	2.40772	4.57508
TCONS_00008761	124.291	0.651562	-3.09347	0.247313	-2.01559	0.0019783	0.00919036	Down	5.38421	2.08128	10.5739	2.00054	2.13229	2.1516
TCONS_00008764	63.4414	0.547832	-2.48049	0.389881	-1.3589	0.01312	0.0443883	Down	9.84987	7.01005	11.169	2.88139	5.99631	6.28482
TCONS_00008765	68.1123	0.563608	-2.4418	0.385228	-1.37622	0.0146143	0.0483552	Down	4.97585	10.4697	4.35741	3.69983	2.40009	4.29619
TCONS_00008766	149.315	0.410282	-2.72978	0.4601	-1.11998	0.00633771	0.0242476	Down	12.0382	17.6508	9.41577	10.2276	5.7256	8.74542
TCONS_00008768	53.3057	0.570609	-2.43495	0.381722	-1.3894	0.0148939	0.0491041	Down	3.93654	5.11633	2.43804	2.88983	1.63216	1.52268
TCONS_00008779	66.8477	0.899711	4.28388	14.4626	3.85425	1.83663e-05	0.000152942	Up	0.39695	0	0.515709	6.53836	6.94025	5.59202
TCONS_00008859	52.7203	0.687806	3.16009	4.51125	2.17353	0.0015772	0.00760586	Up	3.96392	3.43973	1.82197	10.565	30.8761	15.5049
TCONS_00008862	71.6102	0.49096	2.66738	2.47869	1.30958	0.00764448	0.0284027	Up	5.64469	6.7725	6.31832	19.0531	14.5555	30.1559
TCONS_00008911	26.6385	0.747141	-2.8199	0.232151	-2.10686	0.00480386	0.0192931	Down	3.51078	2.90197	2.00099	0.551326	0.711614	1.44773
TCONS_00008914	296.233	0.278898	-10.8902	0.121813	-3.03726	1.28353e-27	1.16819e-25	Down	71.1635	75.2783	87.4788	11.2485	15.5591	12.3835
TCONS_00008920	1110.71	0.229633	-7.86335	0.286044	-1.80569	3.73983e-15	1.35768e-13	Down	257.719	304.699	276.575	115.303	84.382	131.678
TCONS_00008937	153.299	0.329435	3.95716	2.46849	1.30363	7.58456e-05	0.000547002	Up	2.07083	1.54561	1.84322	7.01849	6.56318	5.07188
TCONS_00008961	48.0878	0.966792	-3.80874	0.0778985	-3.68226	0.000139676	0.000924781	Down	9.55714	2.75953	10.653	0.655091	1.70867	0.227402
TCONS_00008968	35.6159	1.07942	2.5223	6.60077	2.72264	0.0116589	0.0406146	Up	0.57269	0	0.691111	4.84012	3.91793	2.86075
TCONS_00008999	23.902	1.49331	5.2231	222.815	7.7997	1.75952e-07	2.174e-06	Up	0	0	0	5.31756	4.11836	2.92823
TCONS_00009004	127.375	0.426624	3.33142	2.6782	1.42126	0.000864045	0.00450775	Up	1.5315	1.54396	2.92049	7.18692	7.68159	7.4568
TCONS_00009005	121.51	0.425093	3.33138	2.66872	1.41615	0.000864159	0.00450775	Up	1.47142	1.48994	2.77936	6.8338	7.4598	7.03565
TCONS_00009013	49.9061	1.09749	-5.94741	0.010842	-6.52722	2.72411e-09	4.50067e-08	Down	4.22962	8.11159	5.68887	0	0.272899	2.57782e-42
TCONS_00009017	477.472	0.363466	5.50497	4.00241	2.00087	3.69238e-08	5.10924e-07	Up	9.79218	4.42028	6.37379	35.0215	39.9959	39.6083
TCONS_00009084	69.2608	0.711057	3.15255	4.72935	2.24164	0.00161852	0.00775879	Up	1.01632	0.347553	1.58118	5.4573	4.90194	9.25498
TCONS_00009100	62.1271	0.48897	2.44195	2.28793	1.19404	0.0146082	0.0483552	Up	4.53952	7.57359	6.41208	24.2204	13.6161	20.7722
TCONS_00009133	839.472	0.176291	-5.81465	0.491386	-1.02507	6.07593e-09	9.48374e-08	Down	27.4281	29.2886	32.1416	18.9084	20.5597	20.8295
TCONS_00009144	574.887	0.218281	7.48694	3.10428	1.63426	7.04954e-14	2.1901e-12	Up	6.55563	7.01547	6.18382	23.9822	28.3647	32.0664
TCONS_00009240	410.784	0.377498	-3.35354	0.415825	-1.26595	0.000797856	0.00421911	Down	58.8696	79.8426	94.0368	61.0736	44.9601	28.056
TCONS_00009244	10741.6	0.395579	3.39903	2.53957	1.34459	0.000676247	0.00367837	Up	926.77	716.021	1569.9	2724.7	5256.79	3339.94
TCONS_00009332	72.6127	0.888473	3.96949	11.5257	3.52678	7.20279e-05	0.000522384	Up	0.627642	0.13648	0.0400253	4.6852	3.9173	4.36222
TCONS_00009333	253.47	0.366693	4.13676	2.86179	1.51692	3.52249e-05	0.000273586	Up	17.8262	36.4683	25.1976	83.0578	108.343	119.368
TCONS_00009342	191.594	0.37718	4.05444	2.88636	1.52925	5.02549e-05	0.000376737	Up	5.84113	12.4338	9.34376	42.0187	30.5963	36.8947
TCONS_00009595	423.665	0.462161	-3.62536	0.313057	-1.6755	0.000288555	0.00174651	Down	72.0033	26.1052	31.456	21.0832	19.5087	15.9372
TCONS_00009596	326.521	0.28606	-3.97671	0.454522	-1.13758	6.98756e-05	0.000507915	Down	37.809	45.8573	27.5971	23.7299	20.0917	25.6945
TCONS_00009612	83.718	1.04785	2.95098	8.52779	3.09217	0.00316772	0.0136922	Up	4.47753	1.58673e-08	5.79513	45.4453	27.7593	51.3837
TCONS_00009664	219.973	0.509161	4.10854	4.26311	2.09191	3.98171e-05	0.000305943	Up	3.67529	7.85883	7.68817	21.9907	55.6363	34.27
TCONS_00009773	105.288	0.454364	-2.53481	0.450086	-1.15173	0.0112509	0.0395126	Down	13.8463	28.4918	19.1128	10.0368	11.5683	16.1584
TCONS_00009798	16.971	0.994217	3.34435	10.0214	3.32501	0.00082475	0.00433648	Up	0.853783	0.128894	0.395019	5.53945	6.69123	8.96607
TCONS_00009801	46.1825	1.05871	3.08729	9.63677	3.26855	0.00201989	0.00936337	Up	3.08435	2.62083e-14	1.88853	23.3045	13.6224	33.3071
TCONS_00009814	40.8481	0.721253	3.08396	4.6729	2.22432	0.00204263	0.0094552	Up	0.856438	0.337093	1.3342	5.11363	4.5987	6.90463
TCONS_00009832	56.004	0.638239	-3.00164	0.265032	-1.91576	0.00268533	0.0119591	Down	9.79432	6.64881	5.11579	2.63028	1.30144	4.06131
TCONS_00009839	188.021	0.276078	-4.24459	0.443856	-1.17184	2.18996e-05	0.00017963	Down	8.86271	10.3388	8.53552	5.1691	5.13825	6.64811
TCONS_00009840	204.409	0.363284	-4.30111	0.338558	-1.56252	1.69945e-05	0.000142068	Down	7.43669	6.22492	6.27601	4.04132	3.29461	2.02949
TCONS_00009863	98.4767	0.504363	2.45389	2.35815	1.23765	0.0141319	0.0470244	Up	0.70731	1.75276	0.751808	3.80652	3.72206	2.80519
TCONS_00009867	444.153	0.367475	2.77242	2.02623	1.0188	0.00556415	0.0218442	Up	9.46857	7.09215	14.6213	24.4035	31.4442	31.9978
TCONS_00009868	234.654	0.382609	2.62369	2.00534	1.00385	0.00869821	0.0318278	Up	15.5251	8.18485	14.8674	32.3247	33.2416	42.2174
TCONS_00009870	138.456	0.426307	3.13817	2.52769	1.33782	0.00170008	0.00810172	Up	4.37341	6.81226	10.0687	24.1731	24.3477	25.9654
TCONS_00009871	233.771	0.38858	3.47801	2.55175	1.35149	0.000505148	0.00285089	Up	16.541	7.82367	14.4998	42.5205	48.6294	46.9094
TCONS_00009872	98.3802	0.682541	-3.7852	0.16683	-2.58355	0.000153587	0.000996465	Down	12.8539	13.6751	10.8405	2.16523	0.92108	5.47761
TCONS_00009874	104.75	0.510183	2.57494	2.48577	1.31369	0.0100256	0.0358025	Up	4.53947	14.4284	9.89384	35.5741	34.7829	27.4526
TCONS_00009945	24.7812	0.778667	4.04048	8.85314	3.14619	5.33421e-05	0.000397574	Up	0.217976	0.370634	0.421032	3.87212	5.15848	3.02522
TCONS_00009972	6.34004	2.05687	2.86135	59.1138	5.88542	0.00421843	0.0173738	Up	5.8292e-12	0.0847134	0.0107141	1.68876	2.77056	2.29051
TCONS_00009990	291.702	0.40049	3.20719	2.43589	1.28445	0.00134039	0.0065618	Up	25.7557	24.0973	51.1567	107.675	116.206	119.047
TCONS_00009994	254.053	0.398875	3.01517	2.30167	1.20268	0.00256831	0.0115494	Up	35.7545	23.2303	16.5496	64.799	92.501	82.6989
TCONS_00010015	32.9467	0.736716	-4.62119	0.0944367	-3.40451	3.8154e-06	3.76414e-05	Down	5.4541	3.53135	2.59864	0.297977	0.456228	0.728032
TCONS_00010052	104.842	0.365889	5.39575	3.92923	1.97425	6.82375e-08	9.0174e-07	Up	6.34031	6.61629	7.55089	32.1712	36.3368	43.0545
TCONS_00010062	90.3223	0.725763	3.10935	4.7788	2.25665	0.001875	0.00879902	Up	8.45812	7.78635	1.19104	30.9717	40.2395	42.0639
TCONS_00010089	885.64	0.296381	-5.63556	0.314194	-1.67027	1.74493e-08	2.51691e-07	Down	38.7307	23.3302	26.2624	15.3294	12.2038	11.0256
TCONS_00010090	2141.05	0.224892	-6.24159	0.377963	-1.40368	4.33144e-10	8.20814e-09	Down	65.5248	64.7552	77.53	29.1606	38.0166	41.3112
TCONS_00010125	197.821	0.323163	3.92617	2.4096	1.26879	8.63078e-05	0.000604248	Up	2.1764	2.13964	1.31157	6.13667	5.73355	6.80421
TCONS_00010135	93.6837	0.429047	-2.85625	0.427659	-1.22547	0.00428671	0.0176101	Down	3.66125	4.94047	2.65371	2.67967	1.70942	2.24554
TCONS_00010136	75.1228	0.55625	-2.99414	0.315238	-1.66549	0.00275222	0.0122025	Down	3.26222	5.10601	3.66846	2.79583	1.44956	0.988111
TCONS_00010137	105.958	0.387712	-6.52741	0.173048	-2.53075	6.69161e-11	1.41311e-09	Down	4.95275	7.61709	5.56729	1.78326	1.32273	1.25344
TCONS_00010139	133.963	0.352793	-7.60883	0.155573	-2.68434	2.76593e-14	9.02698e-13	Down	4.93686	4.85601	5.08338	0.89309	0.934681	1.3815
TCONS_00010150	81.9583	3.9074	-6.15581	5.74461e-08	-24.0532	7.46925e-10	1.36732e-08	Down	1.91092e-25	1.76308e-25	76.3178	5.11581e-26	6.79079e-26	1.02521e-26
TCONS_00010216	25.3331	0.803881	2.95346	5.1846	2.37423	0.00314231	0.0136005	Up	1.6048	0.965609	0.391234	5.47123	7.46342	7.68898
TCONS_00010258	13.0739	1.54842	2.59771	16.2498	4.02235	0.00938471	0.0339362	Up	0.42828	7.58601e-13	0.485032	1.21003	4.32325	13.9784
TCONS_00010301	50.6142	0.723039	5.35036	14.6063	3.86852	8.77799e-08	1.1322e-06	Up	0.433339	0.0850309	0.317724	5.69783	6.13552	5.71736
TCONS_00010312	22076.4	0.288634	30.2034	421.009	8.71771	2.13913e-200	6.91153e-197	Up	6.6342	6.01987	7.46314	2755.75	4876.12	4064.41
TCONS_00010363	210.694	0.2757	-7.66955	0.230926	-2.1145	1.72597e-14	5.80897e-13	Down	22.7912	27.6076	25.2784	9.66668	7.5637	6.8804
TCONS_00010370	51.2146	0.499064	-4.47163	0.212918	-2.23163	7.76257e-06	7.08499e-05	Down	3.2236	3.30162	2.6957	1.23879	0.706844	0.790455
TCONS_00010427	59.7482	0.42292	-3.9173	0.317163	-1.6567	8.95462e-05	0.000623542	Down	11.9082	14.8437	9.95197	5.56512	5.1379	5.25829
TCONS_00010432	140.453	0.337647	-3.48735	0.442119	-1.17749	0.000487834	0.00277011	Down	9.54317	11.4788	10.0807	5.47225	8.00063	5.41117
TCONS_00010568	43.246	0.983508	4.29228	18.655	4.22149	1.76846e-05	0.000147455	Up	5.46372e-41	0.416155	0.124792	4.4754	3.94259	5.46441
TCONS_00010597	171.312	0.708279	-4.58782	0.105151	-3.24946	4.47894e-06	4.33277e-05	Down	33.7038	35.6906	70.5999	1.71464	11.8982	6.70986
TCONS_00010608	1063.36	0.601378	5.68063	10.6753	3.41621	1.34201e-08	1.96646e-07	Up	36.5555	15.1154	5.68323	296.906	207.377	345.087
TCONS_00010609	41.6521	0.870715	2.77102	5.32496	2.41277	0.00558807	0.0219115	Up	0.711509	4.38806	1.53703	13.5337	26.1976	8.65097
TCONS_00010628	55.0923	0.646905	3.49756	4.7985	2.26258	0.000469544	0.00268512	Up	0.720979	0.333512	0.222883	3.2705	2.8062	2.25545
TCONS_00010640	28.9997	0.836906	-2.43655	0.243305	-2.03916	0.0148281	0.0489122	Down	10.5775	14.3691	5.25353	1.15264	3.49455	5.33818
TCONS_00010644	477.684	0.553395	4.1604	4.93258	2.30234	3.1769e-05	0.000250967	Up	1.85352	0.382802	0.852078	7.66081	6.31267	7.36879
TCONS_00010645	125.451	0.558426	2.50984	2.64187	1.40156	0.0120787	0.0417617	Up	2.3339	4.0263	1.01461	10.5758	8.74173	7.12556
TCONS_00010678	18071.5	0.289436	-20.0225	0.0180079	-5.79523	3.50942e-89	2.51977e-86	Down	3394.5	3475.59	2011.83	57.1866	87.6991	74.5997
TCONS_00010679	35680.9	0.2443	-20.9743	0.0286758	-5.12402	1.12663e-97	1.04004e-94	Down	6424.81	5846.23	3677.85	207.1	203.609	219.555
TCONS_00010680	4083.38	0.287063	-17.3619	0.0315997	-4.98395	1.60391e-67	5.45498e-65	Down	445.571	460.117	406.233	15.0582	26.8646	15.1355
TCONS_00010681	3800.23	0.515861	-8.46618	0.0484496	-4.36737	2.53574e-17	1.16212e-15	Down	322.121	510.401	924.407	22.3272	64.9454	30.1977
TCONS_00010682	15375.3	0.454627	-12.6548	0.0185402	-5.7532	1.05263e-36	1.47872e-34	Down	920.756	2164.71	1835.58	19.8221	53.556	51.2771
TCONS_00010683	209.479	1.52342	-7.51641	0.000357282	-11.4507	5.63006e-14	1.77471e-12	Down	5.06056	11.1857	50.8301	0.000665863	0.00115067	0.00565059
TCONS_00010684	24.7901	1.46713	-5.70611	0.00301919	-8.37162	1.15587e-08	1.71706e-07	Down	2.61825	2.08447	1.98929	0.00071554	0.00090463	0.00122548
TCONS_00010685	38478.7	0.262454	-20.8976	0.0223335	-5.48465	5.63625e-97	4.55268e-94	Down	5289.73	4484.59	2797.78	130.593	129.876	126.742
TCONS_00010686	20367.2	0.466875	-10.499	0.0334532	-4.90171	8.73169e-26	7.42423e-24	Down	3468.83	2904.31	3309.65	218.33	178.986	52.8059
TCONS_00010689	1337.46	0.304784	-13.5392	0.0572518	-4.12654	9.17522e-42	1.4461e-39	Down	55.083	43.5164	43.4697	3.74733	2.52455	4.97095
TCONS_00010700	209.024	0.384965	-7.29325	0.142828	-2.80765	3.02564e-13	8.80706e-12	Down	24.0657	19.4323	20.5696	6.09676	3.7941	2.82138
TCONS_00010703	160.166	0.397486	-7.67458	0.120697	-3.05054	1.65959e-14	5.61479e-13	Down	16.6543	20.8326	20.7546	2.66504	4.59229	2.47738
TCONS_00010706	91.4795	0.481582	3.28996	2.9988	1.58439	0.001002	0.00511057	Up	3.91949	9.55195	7.39432	34.6356	27.7425	23.3844
TCONS_00010747	286.488	0.477519	-8.71638	0.0558524	-4.16224	2.87238e-18	1.42779e-16	Down	7.62128	7.91428	8.73709	1.09217	0.487067	0.325639
TCONS_00010748	303.782	0.378569	-11.2022	0.0528923	-4.2408	3.97882e-29	3.83749e-27	Down	9.02131	13.4831	9.5593	1.15267	0.614094	0.582126
TCONS_00010755	62.4539	0.519413	-6.94802	0.0819625	-3.60889	3.70437e-12	9.61351e-11	Down	5.49371	3.91169	4.36868	0.39169	0.601552	0.581979
TCONS_00010762	312.283	0.356637	-6.74348	0.188813	-2.40497	1.54639e-11	3.66036e-10	Down	38.3152	48.0367	42.89	16.5113	9.34876	7.87332
TCONS_00010769	66.5813	0.95181	-3.89763	0.0764256	-3.7098	9.71396e-05	0.000669207	Down	24.5655	3.68094	3.21977	0.803175	1.29379	1.27271
TCONS_00010771	51.0745	0.755963	-3.38552	0.169655	-2.55932	0.000710446	0.00382257	Down	4.93473	13.3894	12.3451	4.12409	1.02399	2.10183
TCONS_00010826	8.98933	1.85164	3.45031	83.7911	6.38872	0.000559951	0.00311931	Up	8.02192e-43	2.67459e-35	1.10002e-34	5.63188	3.48187	4.46319
TCONS_00010828	82.2009	0.399589	2.88855	2.22566	1.15423	0.00387023	0.016156	Up	2.75565	3.51499	2.96295	10.2105	10.9178	7.17407
TCONS_00010852	45.0419	1.18303	5.78037	114.434	6.83837	7.4538e-09	1.14139e-07	Up	0.0542853	0.0644499	0	5.5862	3.74573	3.98033
TCONS_00010860	26.3173	1.52909	5.19186	245.368	7.9388	2.08206e-07	2.54333e-06	Up	3.05047e-14	4.02728e-29	6.24071e-32	1.35151	2.77302	3.47225
TCONS_00010875	67.682	0.742644	-6.87693	0.0290139	-5.10711	6.11541e-12	1.5317e-10	Down	6.98834	15.9876	5.31286	0.518889	0.193562	0.415
TCONS_00010886	257.408	0.609576	2.91245	3.42324	1.77536	0.00358602	0.0151655	Up	17.4394	44.218	7.29368	108.26	111.916	99.6025
TCONS_00010900	437.666	0.365032	-4.06692	0.357359	-1.48455	4.76391e-05	0.000357958	Down	21.6833	19.853	17.5512	10.1547	5.7576	13.3093
TCONS_00010929	39442.3	0.26431	-19.2233	0.0295458	-5.0809	2.36382e-82	1.09107e-79	Down	7405.93	8114.22	12746.8	411.709	375.008	371.95
TCONS_00010930	2803.96	0.37116	-8.71167	0.106326	-3.23343	2.99424e-18	1.46582e-16	Down	393.483	416.736	608.476	107.488	55.0374	47.5451
TCONS_00010934	6667.43	0.3104	-23.6376	0.00618455	-7.33712	1.5823e-123	2.04497e-120	Down	864.821	903.023	1525.63	8.61653	10.8089	8.77449
TCONS_00010937	72.0138	0.510771	5.13897	6.16817	2.62484	2.76241e-07	3.28138e-06	Up	1.0152	0.488772	0.483483	5.67543	5.47016	5.99582
TCONS_00010958	131.191	0.373146	-3.00314	0.459899	-1.12061	0.00267206	0.0119082	Down	4.20964	3.59223	3.10499	2.24669	2.94233	1.75588
TCONS_00010969	265.228	0.278364	5.24311	2.75011	1.45949	1.57896e-07	1.96216e-06	Up	4.06339	3.86212	5.12063	16.1891	18.6806	14.9372
TCONS_00010993	135.576	0.349838	-3.31796	0.44728	-1.16075	0.000906774	0.00468391	Down	4.63802	4.28539	3.11518	2.13843	2.8989	2.35401
TCONS_00010996	153.55	0.273149	-4.0941	0.460636	-1.1183	4.23803e-05	0.00032257	Down	5.54861	6.86566	5.73152	3.68859	3.66715	4.16585
TCONS_00011030	322.28	0.281931	-6.29425	0.292287	-1.77454	3.08897e-10	5.92733e-09	Down	26.6915	19.8175	28.7786	10.6892	10.5901	9.31889
TCONS_00011043	87.2589	0.669003	7.28473	29.3138	4.87351	3.22309e-13	9.33974e-12	Up	0.114827	0.129289	0.355529	12.49	7.86534	6.09179
TCONS_00011044	51.9372	0.698304	6.29143	21.0147	4.39333	3.14561e-10	6.01389e-09	Up	0.125407	0.203138	0.0519189	3.18685	4.38497	2.96897
TCONS_00011045	8.92082	2.10285	2.56105	41.8022	5.38551	0.0104357	0.0370321	Up	0	0	0.0536947	2.76598	0.125819	0.397864
TCONS_00011050	20.6543	0.780479	2.57496	4.027	2.00971	0.0100251	0.0358025	Up	0.869372	2.20965	1.52562	9.67224	9.13019	5.80161
TCONS_00011078	310.487	0.315813	3.3199	2.06833	1.04847	0.000900512	0.00465901	Up	24.1757	46.2782	39.6576	100.523	108.583	103.925
TCONS_00011079	108.503	0.564967	4.63041	6.13059	2.61603	3.64947e-06	3.61701e-05	Up	4.17575	5.8095	8.59114	59.7121	27.23	70.6312
TCONS_00011140	115.968	0.53999	3.43924	3.62293	1.85716	0.000583351	0.00323017	Up	4.39385	3.46657	4.10575	11.0211	31.7197	17.3863
TCONS_00011155	335.406	0.450257	2.43355	2.1372	1.09572	0.0149516	0.0492695	Up	1.8374	2.49394	3.70635	12.084	5.31034	6.54855
TCONS_00011157	564.732	0.281221	3.74738	2.07605	1.05384	0.000178693	0.00113765	Up	39.5796	45.9524	59.2278	150.983	109.461	155.788
TCONS_00011347	20.548	0.989048	3.66932	12.3731	3.62914	0.000243196	0.00150242	Up	0.120619	0.457588	0.777501	6.1022	5.70829	11.5326
TCONS_00011372	712.357	0.265451	6.01767	3.02597	1.5974	1.7694e-09	3.00891e-08	Up	21.0544	29.271	19.1105	77.7167	107.803	102.171
TCONS_00011390	17.4399	2.98809	2.45816	162.599	7.34518	0.0139653	0.0466172	Up	0.00193859	5.84911e-15	7.26442e-13	0.101481	24.7429	0.339183
TCONS_00011405	19.8248	1.77864	4.23352	184.81	7.5299	2.30057e-05	0.000187469	Up	0.000223499	1.24181e-16	4.27761e-13	16.0657	11.6787	2.28377
TCONS_00011410	172.636	0.429675	-3.93263	0.30998	-1.68975	8.40199e-05	0.000591345	Down	33.036	42.17	24.5005	16.2628	17.7529	8.4642
TCONS_00011468	24.0672	0.677233	2.535	3.28703	1.71679	0.0112448	0.0395126	Up	0.742688	0.466729	0.435861	2.72541	2.36461	2.30504
TCONS_00011490	116.232	0.59267	9.0909	41.8717	5.3879	9.82263e-20	5.28949e-18	Up	0.0724396	0.0853163	0.110215	8.01045	4.62844	4.42683
TCONS_00011584	80.3214	0.816598	3.09578	5.76774	2.52801	0.00196298	0.00912574	Up	2.31136	0.404343	0.666079	4.5636	11.7451	10.3601
TCONS_00011721	667.405	0.214718	7.49083	3.04917	1.60842	6.84379e-14	2.13645e-12	Up	9.39377	8.28322	8.74056	32.2931	41.3773	37.6016
TCONS_00011722	21.9221	1.10425	2.7949	8.49296	3.08627	0.00519161	0.0206196	Up	0	0.681212	1.2095	7.81898	8.94053	7.12766
TCONS_00011729	114.574	0.468804	3.58116	3.20176	1.67886	0.000342071	0.00202238	Up	0.877218	2.46153	1.68913	8.36553	7.18421	6.51487
TCONS_00011791	41.1349	2.45438	3.49698	383.456	8.58292	0.000470559	0.00268855	Up	0.0509382	0.000709456	0.0596804	7.75216	1.23503e-08	31.4422
TCONS_00011807	24.9541	1.24641	-3.58033	0.0453563	-4.46255	0.000343155	0.00202693	Down	20.2313	7.63218	3.45465	1.15511	0.871779	0.0194067
TCONS_00011818	76.5699	0.469455	3.93215	3.59494	1.84597	8.41903e-05	0.000591345	Up	1.45247	2.42458	1.46796	6.94093	8.34608	10.9455
TCONS_00011824	715.787	0.683735	6.13548	18.3162	4.19505	8.49004e-10	1.52396e-08	Up	0.885352	8.93445	3.53795	101.209	76.8697	150.878
TCONS_00011844	226.639	0.417355	3.62044	2.8501	1.51101	0.000294102	0.00177284	Up	7.19038	5.46451	4.25069	16.0343	31.1804	19.1378
TCONS_00011907	39.1582	0.894166	-2.59032	0.2008	-2.31617	0.00958879	0.0345581	Down	4.51036	7.63405	1.39979	0.973571	0.577315	2.14526
TCONS_00011913	453.309	0.299961	-4.08396	0.427789	-1.22503	4.42742e-05	0.000335404	Down	9.4883	10.748	9.64954	7.01777	3.89815	6.75782
TCONS_00011918	698.868	0.20292	-5.40674	0.467444	-1.09714	6.41809e-08	8.58669e-07	Down	17.2049	22.3339	20.3191	14.7261	11.3627	12.532
TCONS_00011921	86.1287	0.341909	-3.35514	0.451515	-1.14715	0.000793237	0.00420156	Down	5.19316	5.27207	5.0507	2.89804	3.53727	3.17122
TCONS_00011937	6.3877	2.25011	2.62059	59.5748	5.89663	0.00877771	0.0320642	Up	0	0	0	1.02394	4.57874	1.00742
TCONS_00011961	356.594	0.276748	-4.23924	0.443435	-1.1732	2.24273e-05	0.000183218	Down	17.4594	18.535	22.4813	9.58906	12.7542	13.4731
TCONS_00012000	172.3	0.340024	-3.13018	0.478192	-1.06434	0.00174698	0.00828331	Down	12.5826	15.1958	16.2233	11.8237	10.2924	7.01943
TCONS_00012066	17.9602	0.947862	2.51598	5.22271	2.3848	0.0118703	0.0411915	Up	0.627204	0.787368	1.43692	11.3142	3.51061	5.77992
TCONS_00012199	92.5163	0.50769	-2.98987	0.349187	-1.51793	0.00279096	0.0123444	Down	38.6458	18.9467	18.0901	12.4227	14.1342	10.2629
TCONS_00012212	85.6098	0.472262	5.23501	5.54927	2.4723	1.64977e-07	2.0423e-06	Up	6.67371	5.82945	3.41508	32.09	42.3843	48.4521
TCONS_00012322	565.417	0.411563	-3.26586	0.393897	-1.34411	0.00109131	0.00547966	Down	38.405	25.677	31.1472	12.675	12.2128	27.0633
TCONS_00012403	18.5599	1.00539	2.7805	6.94257	2.79547	0.00542758	0.0213791	Up	0.22609	1.00736	1.06124	6.33109	3.966	10.3135
TCONS_00012407	38.04	1.52935	2.50857	14.2854	3.83647	0.0121221	0.0418463	Up	0.422461	2.17679e-06	0.000367655	1.51883	3.55774	3.53397
TCONS_00012454	12.6102	1.84904	-4.00043	0.00593318	-7.39698	6.32266e-05	0.000464284	Down	1.79856	4.02682	7.62952	0	0	0
TCONS_00012497	280.469	0.326584	-4.19586	0.38681	-1.3703	2.71837e-05	0.000217672	Down	23.0064	20.234	19.7942	9.61776	8.86812	15.1646
TCONS_00012511	14.1431	1.69823	4.14704	131.838	7.04262	3.36805e-05	0.00026381	Up	0	0	0	6.5643	5.66075	12.0941
TCONS_00012520	14.0922	1.73478	3.49112	66.5489	6.05634	0.000480998	0.00273814	Up	0.000547647	5.05328e-32	0.0179103	1.84999	0.295382	0.842193
TCONS_00012528	81.9616	0.63306	4.3776	6.82715	2.77128	1.19993e-05	0.00010436	Up	3.14485	6.00466	2.39724	48.2747	41.0102	17.4058
TCONS_00012546	3657.37	0.597198	10.3163	71.5499	6.16088	5.94619e-25	4.92619e-23	Up	11.4727	4.84171	1.80326	362.648	711.112	713.566
TCONS_00012547	1705.64	1.52898	4.14887	81.2065	6.34352	3.34126e-05	0.000262198	Up	1.19889	6.41032e-08	3.17183	134.725	190.899	177.516
TCONS_00012559	539.485	0.253217	5.40475	2.58215	1.36858	6.48985e-08	8.66476e-07	Up	5.01647	6.4131	6.59589	18.5168	25.4362	20.1753
TCONS_00012560	244.654	0.777191	3.03798	5.13758	2.36109	0.00238172	0.0108538	Up	3.65414	0.525665	0.67343	12.1695	7.05431	15.7311
TCONS_00012563	737.431	0.266643	8.63944	4.93703	2.30364	5.64907e-18	2.7242e-16	Up	4.94994	3.21172	4.56268	26.3903	31.2941	29.6244
TCONS_00012594	29.4265	0.716625	4.13564	7.80124	2.9637	3.53965e-05	0.000274589	Up	0.457655	0.867847	0.31648	4.88083	6.85794	5.02826
TCONS_00012600	39.1501	0.586168	3.50514	4.15428	2.0546	0.000456373	0.00262141	Up	0.638665	0.69639	0.527551	4.74689	3.31425	2.47279
TCONS_00012681	15.1664	2.04827	3.0096	71.7281	6.16447	0.00261594	0.0117309	Up	1.55878e-08	5.78274e-09	0.133359	0.168787	9.82254	9.68043
TCONS_00012693	29.4472	0.738524	3.68421	6.59273	2.72088	0.000229414	0.00142739	Up	0.39254	0.231683	0.17728	2.20007	1.75008	3.39644
TCONS_00012705	121.067	0.449694	3.10599	2.63307	1.39675	0.00189642	0.00887854	Up	2.43385	1.99398	1.27501	5.60897	9.17309	5.84325
TCONS_00012707	82.9107	0.401089	4.24246	3.25263	1.70161	2.21079e-05	0.000180837	Up	1.91117	1.28654	1.51001	7.96501	6.40261	6.7645
TCONS_00012726	32.6854	1.34855	3.46628	25.5358	4.67445	0.000527717	0.00296273	Up	0	0.410208	0	3.27287	5.50496	4.54855
TCONS_00012782	787.968	0.248929	4.65874	2.2341	1.1597	3.18151e-06	3.19734e-05	Up	9.87421	15.6574	9.66385	35.5471	37.8389	34.3222
TCONS_00012783	47.8318	1.05749	3.87436	17.1142	4.09712	0.000106904	0.000727939	Up	0.175538	0.00297605	0.168248	1.85583	4.7846	1.2858
TCONS_00012789	60.5789	1.87843	3.01948	50.9804	5.67187	0.0025321	0.0113944	Up	0.155586	0.0346003	0.00430381	0.0169188	4.56503	9.54354
TCONS_00012794	68.2982	0.842636	4.8186	16.6832	4.06033	1.44568e-06	1.54668e-05	Up	0.0122598	0.206492	0.265013	3.48209	5.6597	2.12689
TCONS_00012800	885.71	0.333621	3.8394	2.42991	1.28091	0.000123334	0.000828467	Up	5.58774	11.0263	9.43463	24.0673	36.5728	26.1508
TCONS_00012801	473.979	0.46597	3.95884	3.59179	1.8447	7.53146e-05	0.00054378	Up	3.03426	6.5059	3.67919	22.6773	30.7111	11.5042
TCONS_00012804	16.7103	2.76698	2.6322	155.768	7.28325	0.00848333	0.0311473	Up	1.97122e-06	8.33068e-05	0.000154739	0.575422	8.58997e-05	3.38565
TCONS_00012812	14.9637	2.73818	2.60168	139.476	7.12387	0.00927688	0.0335651	Up	0.000342258	1.08363e-08	2.14649e-10	1.69807	0.000659923	0.733395
TCONS_00012827	754.776	0.485175	-2.57611	0.420488	-1.24986	0.00999198	0.035752	Down	33.8211	35.3686	45.827	24.6919	8.72926	33.7174
TCONS_00012832	332.726	0.431156	3.41148	2.77191	1.47088	0.000646119	0.00352935	Up	5.44637	5.80012	2.62372	24.6949	15.8227	12.4926
TCONS_00012834	85.576	0.631825	3.62405	4.88978	2.28977	0.00029002	0.00175314	Up	0.976348	0.458303	0.36945	6.42298	2.9214	3.03584
TCONS_00012845	58.6795	0.424696	2.43684	2.04899	1.03492	0.0148164	0.0489122	Up	2.18718	1.89922	1.51557	5.36925	5.48302	4.93123
TCONS_00012893	19.1439	1.2688	3.93524	31.846	4.99304	8.31136e-05	0.000586332	Up	0.0302073	0.0909457	0.0394439	2.82929	4.25294	0.92063
TCONS_00012894	72.5964	1.15375	6.5329	185.767	7.53735	6.45079e-11	1.37574e-09	Up	0.0305887	0.0939902	0.0407651	9.08797	9.09734	14.3269
TCONS_00012895	32.5802	1.50652	4.82992	155.026	7.27637	1.36586e-06	1.47103e-05	Up	0.0337187	0	0	7.57783	6.49257	1.95338
TCONS_00012898	127.628	0.383074	8.03262	8.43909	3.07709	9.54101e-16	3.73661e-14	Up	1.13199	0.691377	0.802944	9.94734	11.0466	10.0354
TCONS_00012917	836.319	0.216096	-5.34124	0.449308	-1.15422	9.23125e-08	1.1789e-06	Down	43.8378	40.2665	40.5608	23.4016	22.9853	30.9966
TCONS_00012925	169.863	0.350846	-3.02999	0.478616	-1.06306	0.0024456	0.0110824	Down	5.82391	8.24027	5.03476	3.33354	4.2237	4.94308
TCONS_00012926	76.6739	0.477196	-3.02743	0.367374	-1.44468	0.00246641	0.0111532	Down	6.71124	3.98531	7.12305	2.65643	2.72832	3.72619
TCONS_00012930	88.1139	0.550607	-2.58174	0.373318	-1.42152	0.0098304	0.0352436	Down	6.39663	11.3158	7.32999	5.88139	2.06754	4.94938
TCONS_00012966	13.1212	2.02838	3.419	122.364	6.93504	0.000628513	0.003439	Up	1.47475e-06	0.0231687	0.00150432	1.13241	7.28061	0.966924
TCONS_00012976	46.9663	0.754728	-2.43669	0.279507	-1.83904	0.0148222	0.0489122	Down	6.398	5.88273	5.06506	0.607605	2.15747	3.75507
TCONS_00013043	89.7681	0.460185	-4.51175	0.237132	-2.07624	6.42957e-06	6.03893e-05	Down	5.80591	3.77402	2.97013	1.21213	1.35025	1.5283
TCONS_00013120	120.728	0.379164	4.33405	3.12383	1.64332	1.46389e-05	0.000125128	Up	8.61997	8.57915	11.9747	47.9295	45.4069	33.1554
TCONS_00013186	184.517	0.377436	2.87006	2.11883	1.08326	0.00410392	0.0169529	Up	2.34607	4.27567	2.48483	9.83018	9.74155	6.80131
TCONS_00013244	88.8058	0.40313	-4.16442	0.312342	-1.6788	3.12151e-05	0.000247196	Down	6.45624	4.73583	5.75221	2.79698	2.63562	1.87869
TCONS_00013298	14.4275	1.68501	4.19681	134.52	7.07168	2.70696e-05	0.000217027	Up	0	0	0	3.25474	6.69883	6.8022
TCONS_00013302	80.2503	0.46547	-3.11868	0.365602	-1.45165	0.00181661	0.00856858	Down	10.1097	8.83232	13.2729	3.81519	5.80215	6.72776
TCONS_00013371	147.213	0.33858	3.38572	2.21351	1.14634	0.000709905	0.00382257	Up	7.54066	10.2286	6.31653	22.6467	21.9513	28.4587
TCONS_00013387	91.4647	0.404617	-2.90529	0.442721	-1.17553	0.00366911	0.0154663	Down	5.40564	6.02989	5.18854	4.67445	2.71219	2.78257
TCONS_00013451	52.4052	1.44592	-3.30435	0.0364526	-4.77784	0.000951972	0.00488613	Down	5.68898	13.3866	9.8364	3.25991e-47	1.46147	0
TCONS_00013453	139.853	0.858094	-5.46928	0.0386562	-4.69315	4.51874e-08	6.16036e-07	Down	8.92164	13.1705	55.3478	2.54116	0.717938	1.01769
TCONS_00013492	13.174	1.59287	-2.66263	0.0528769	-4.24122	0.00775332	0.0287117	Down	2.23402	4.14092	3.14044	0	0.663327	0
TCONS_00013509	200.082	0.367901	-6.13979	0.208941	-2.25883	8.26331e-10	1.49155e-08	Down	13.6884	10.5298	8.94772	3.91727	3.44104	2.24711
TCONS_00013623	136.45	0.385057	-4.30725	0.31676	-1.65854	1.65298e-05	0.000139264	Down	8.97016	6.97325	7.30545	2.73867	2.90058	4.53297
TCONS_00013639	70.9697	0.429149	3.30889	2.67587	1.42001	0.000936663	0.00481904	Up	2.03761	1.76794	2.1641	9.42588	6.63451	6.23879
TCONS_00013640	58.0698	0.643837	2.83978	3.55132	1.82836	0.00451443	0.0183358	Up	0.908619	2.82395	0.904406	7.32482	5.86569	8.97847
TCONS_00013641	125.412	0.322814	4.59114	2.79352	1.48208	4.40831e-06	4.27725e-05	Up	3.16483	2.60385	2.84091	10.5723	10.3036	12.4321
TCONS_00013700	474.54	0.194367	-5.16821	0.498432	-1.00453	2.3635e-07	2.85475e-06	Down	14.8208	17.6046	15.5098	10.3373	10.4375	12.1502
TCONS_00013834	1049.02	0.330674	3.80292	2.39086	1.25753	0.000143	0.000940046	Up	98.3064	98.2572	183.698	404.723	397.081	461.139
TCONS_00013855	211.34	0.613411	2.81081	3.30393	1.72418	0.00494165	0.0197727	Up	5.76881	28.0986	20.7769	101.122	49.1429	96.9094
TCONS_00013856	262.058	0.379115	3.4136	2.45232	1.29415	0.000641097	0.00350488	Up	20.949	11.8958	12.2323	45.1302	44.5903	63.8041
TCONS_00013863	1009.3	0.376779	3.45387	2.46458	1.30134	0.000552614	0.0030811	Up	57.2836	163.688	101.537	344.68	363.135	378.036
TCONS_00013909	31.5224	1.3576	3.94491	40.9448	5.35561	7.98302e-05	0.000570014	Up	4.16742e-06	0.0548118	0.749327	17.468	6.05987	24.5545
TCONS_00013982	36.016	0.632645	3.80917	5.31421	2.40985	0.000139432	0.000924781	Up	1.40894	2.25297	1.00947	8.85294	12.2912	12.6834
TCONS_00013992	171.698	0.404753	4.65822	3.69463	1.88543	3.1895e-06	3.2004e-05	Up	3.1937	1.66441	2.11843	9.77345	13.445	12.609
TCONS_00013993	110.61	0.458646	3.43878	2.98387	1.57718	0.000584333	0.00323134	Up	1.5983	2.65743	1.94966	12.217	6.35368	6.91031
TCONS_00013998	48.0707	0.622041	-2.62516	0.322427	-1.63296	0.0086608	0.0317352	Down	7.85225	3.33033	5.78571	2.08457	3.42379	2.06643
TCONS_00014002	17.5625	3.6778	-5.97136	2.44873e-07	-21.9615	2.35284e-09	3.91857e-08	Down	5.80804e-06	0.00117624	5.61538	4.51558e-13	5.05723e-12	0.00114373
TCONS_00014022	129.914	0.386146	5.36339	4.20193	2.07105	8.16751e-08	1.05768e-06	Up	2.79372	5.24693	4.17088	26.2007	24.8743	18.989
TCONS_00014027	404.067	0.292386	4.31942	2.39984	1.26294	1.56439e-05	0.000132492	Up	6.00614	6.2502	8.47452	27.8019	22.6267	18.6145
TCONS_00014036	115.881	0.465176	2.66625	2.36243	1.24027	0.00767035	0.0284697	Up	1.96856	3.36239	2.96279	6.04972	12.3605	8.38921
TCONS_00014071	29.3643	0.975449	2.92338	7.21805	2.85161	0.00346253	0.0147501	Up	0.354873	0.428515	2.43521	11.0643	9.12289	13.0345
TCONS_00014087	14.7127	0.856823	-2.50864	0.225397	-2.14946	0.0121198	0.0418463	Down	6.0083	3.38271	7.66603	1.70848	1.68352	1.96871
TCONS_00014113	20.8279	0.763002	-2.76994	0.231091	-2.11347	0.00560665	0.0219577	Down	1.91043	2.40492	2.07894	0.696694	0.996348	0.365573
TCONS_00014131	44.2388	0.718355	5.78832	17.8527	4.15807	7.10921e-09	1.0912e-07	Up	0.156429	0.20019	0.0862213	3.84352	4.65623	2.39185
TCONS_00014133	45.8085	1.56587	2.88533	22.9123	4.51805	0.00391	0.0162799	Up	2.12689	0	0	49.6469	6.81291	11.9866
TCONS_00014153	1069.98	0.486278	-2.74829	0.395999	-1.33643	0.00599067	0.0230702	Down	37.4373	38.8997	49.2933	42.5682	14.0178	12.8506
TCONS_00014205	220.703	0.433433	-6.03404	0.163193	-2.61535	1.59908e-09	2.74821e-08	Down	9.63917	7.36404	8.84287	1.04504	2.54628	2.22966
TCONS_00014304	125.17	0.33574	-6.94111	0.198827	-2.33041	3.89033e-12	1.00157e-10	Down	14.5417	13.1781	17.1269	4.42223	3.73942	4.2094
TCONS_00014313	85.4598	0.526813	-2.56581	0.39183	-1.3517	0.0102936	0.0366041	Down	6.41217	2.50452	4.51625	2.34648	2.86362	2.14995
TCONS_00014364	115.614	0.309616	4.5912	2.67865	1.42151	4.40705e-06	4.27725e-05	Up	2.74079	3.00549	2.90535	10.0425	10.3033	11.6179
TCONS_00014403	37.9555	2.43337	3.47945	353.805	8.46681	0.00050244	0.00284057	Up	0	0	0	34.9896	6.50272e-08	16.0325
TCONS_00014405	192.131	1.18638	5.47268	90.0498	6.49265	4.43282e-08	6.08116e-07	Up	1.90228	0	0	33.1254	135.949	79.5409
TCONS_00014406	4386.64	1.6194	6.98548	2542.95	11.3123	2.83892e-12	7.45737e-11	Up	1.49324	0	0	1660.25	1726.82	2165.88
TCONS_00014449	27.9797	0.825319	-3.78777	0.114537	-3.12612	0.000152006	0.000988263	Down	2.90111	1.6782	2.82439	0.708773	0.165262	0.344059
TCONS_00014486	1442.24	0.201888	5.82696	2.26011	1.17639	5.64477e-09	8.85353e-08	Up	14.4163	11.0962	12.801	39.398	36.8614	43.7431
TCONS_00014516	3477.1	0.128707	-11.6255	0.354467	-1.49628	3.05926e-31	3.40843e-29	Down	138.333	132.859	139.737	69.2453	63.7756	68.4699
TCONS_00014624	761.714	0.547201	-15.6327	0.00266028	-8.55421	4.36205e-55	1.0067e-52	Down	160.512	133.515	204.543	0	1.01925	0.721848
TCONS_00014625	231.043	0.710795	-10.2029	0.00655962	-7.25217	1.92433e-24	1.51647e-22	Down	60.9816	31.0293	52.9309	0.830624	0	0.422644
TCONS_00014631	30.6757	0.718795	4.68971	10.3455	3.37094	2.73599e-06	2.78425e-05	Up	0.131568	0.244459	0.325599	3.33898	2.90964	4.04471
TCONS_00014655	64.3809	0.524147	5.43468	7.20287	2.84857	5.48936e-08	7.40547e-07	Up	0.810105	0.947402	0.384009	6.48004	7.04368	7.74094
TCONS_00014777	118.379	0.49015	3.84856	3.69704	1.88637	0.000118814	0.000802274	Up	2.3239	2.04119	2.95726	10.5464	8.30313	18.7021
TCONS_00014787	263.795	0.327019	5.37989	3.3854	1.75933	7.45331e-08	9.76943e-07	Up	5.01131	3.4526	2.81188	19.7127	15.8725	17.4649
TCONS_00014797	54.2262	0.674994	2.47501	3.1835	1.67061	0.0133234	0.0449352	Up	2.54262	3.02664	6.83021	26.9687	15.636	12.4711
TCONS_00014895	260.311	0.255949	-4.75326	0.430298	-1.21659	2.0016e-06	2.07281e-05	Down	20.5244	17.5074	19.5327	12.4665	12.1878	9.71502
TCONS_00014903	2882.38	0.339586	-21.332	0.00659671	-7.24404	5.73599e-101	6.17766e-98	Down	404.594	370.897	564.607	5.74582	3.98101	2.60025
TCONS_00014904	1568.55	0.383705	-12.2469	0.0384952	-4.69918	1.74624e-34	2.25684e-32	Down	279.711	325.49	391.834	28.2361	10.5542	14.7811
TCONS_00014908	865.438	0.549174	4.43638	5.41268	2.43634	9.14848e-06	8.21076e-05	Up	24.393	22.3602	72.8856	180.329	334.541	387.362
TCONS_00014909	1165.58	0.32086	3.12405	2.00331	1.00238	0.0017838	0.00843228	Up	47.3035	106.536	86.5226	240.965	219.018	201.671
TCONS_00014936	205.769	0.374112	5.77739	4.47347	2.1614	7.58663e-09	1.15898e-07	Up	5.21134	3.35837	4.11628	26.6619	32.7217	19.7502
TCONS_00014937	59.8323	0.79097	3.37384	6.35813	2.6686	0.000741285	0.00395556	Up	1.08914	0.107305	0.925717	7.52687	6.19642	5.49644
TCONS_00014938	18.9644	1.39383	3.53043	30.2913	4.92083	0.00041488	0.00240876	Up	3.76875e-07	0.199832	6.02018e-06	2.14073	1.98693	3.31897
TCONS_00014962	303.097	0.36972	-7.51194	0.145863	-2.77732	5.82558e-14	1.82742e-12	Down	26.5798	20.8437	32.9532	4.87344	4.13521	7.24862
TCONS_00014980	178.654	0.430755	2.77897	2.29271	1.19705	0.00545316	0.0214476	Up	14.9922	25.2687	23.6892	67.2271	43.0768	91.1392
TCONS_00014984	964.146	0.515852	4.50614	5.00891	2.3245	6.60184e-06	6.1681e-05	Up	27.3833	19.2135	39.9327	101.004	340.503	158.461
TCONS_00014987	3321.43	0.393981	-2.63591	0.486833	-1.0385	0.00839109	0.0308788	Down	882.131	965.85	349.242	593.261	493.648	382.726
TCONS_00015058	286.792	0.483559	4.09953	3.95141	1.98237	4.13985e-05	0.000316214	Up	2.03779	6.61084	6.83124	27.7547	26.3107	29.8691
TCONS_00015065	347.387	0.526726	3.12479	3.12944	1.64591	0.00177933	0.00842043	Up	38.5489	21.5634	8.8705	91.2967	95.6302	111.308
TCONS_00015112	23.3576	0.806759	3.63024	7.61438	2.92873	0.000283163	0.00172297	Up	0.681693	0.249378	0.208802	5.19028	4.03984	3.72825
TCONS_00015116	614.284	0.303332	8.81348	6.37938	2.67342	1.21315e-18	6.12453e-17	Up	3.74436	4.65017	5.10064	28.6442	42.5754	47.3971
TCONS_00015187	9639.39	0.186674	-5.81993	0.470926	-1.08643	5.88712e-09	9.21128e-08	Down	1028.47	876.086	1060.58	587.352	717.202	627.515
TCONS_00015188	1215.01	0.24746	-6.72066	0.315762	-1.66309	1.80899e-11	4.25079e-10	Down	132.628	116.474	118.442	40.3133	61.5701	58.1553
TCONS_00015394	13.4196	1.68434	3.55314	63.3241	5.98468	0.000380658	0.00222406	Up	0.306002	1.35098e-13	0.0681623	8.97121	10.2813	2.58956
TCONS_00015537	288.309	0.327771	3.28812	2.11074	1.07775	0.0010086	0.00513193	Up	3.02356	2.43383	1.66843	7.44154	7.51028	5.82707
TCONS_00015558	176.639	0.437827	3.83712	3.20427	1.68	0.000124485	0.000835328	Up	2.96898	1.56715	3.29421	8.92586	12.4211	13.5117
TCONS_00015560	31.4575	0.60263	2.72563	3.12216	1.64254	0.00641796	0.0244967	Up	1.56745	2.16204	1.29637	7.69738	8.51218	5.54504
TCONS_00015577	118.251	0.358524	-4.38765	0.33609	-1.57308	1.14584e-05	0.000100331	Down	10.204	10.6166	7.76485	4.0924	3.70015	5.41634
TCONS_00015613	156.337	0.373941	4.60391	3.298	1.72159	4.14627e-06	4.06574e-05	Up	2.70363	1.93445	1.35537	9.14946	9.20692	8.93853
TCONS_00015614	63.5357	0.617286	4.81921	7.86164	2.97483	1.44128e-06	1.54453e-05	Up	1.1395	0.508153	0.370541	7.70029	6.38807	7.55132
TCONS_00015644	125.456	0.547596	3.62668	3.96125	1.98595	0.000287088	0.00174194	Up	4.30035	2.08194	2.11502	9.46469	21.4959	15.3421
TCONS_00015740	190.599	0.300527	4.20964	2.40346	1.26511	2.5578e-05	0.000206865	Up	1.26784	1.39926	1.45352	5.66969	3.77601	4.27839
TCONS_00015807	97.3105	0.741672	5.80824	19.8053	4.30781	6.31315e-09	9.75971e-08	Up	1.36847	0.591569	0.175409	15.2902	27.5791	17.1135
TCONS_00015898	384.346	0.364142	-4.46016	0.324405	-1.62413	8.1898e-06	7.44338e-05	Down	20.0704	21.5934	33.8828	9.46692	9.72636	14.8182
TCONS_00015899	368.877	0.258103	-4.40722	0.454542	-1.13751	1.04708e-05	9.26881e-05	Down	22.8168	19.41	23.7128	12.5319	12.5601	16.3502
TCONS_00015900	171.131	0.291085	-5.84983	0.30719	-1.7028	4.92062e-09	7.77434e-08	Down	18.7729	19.169	15.6204	6.45081	7.80421	8.43618
TCONS_00015991	79.9238	0.430493	4.08211	3.38069	1.75732	4.46285e-05	0.000337692	Up	1.7734	1.05306	1.70293	7.6163	7.01779	6.69486
TCONS_00016035	961.847	0.908394	-4.22825	0.0697864	-3.84091	2.35521e-05	0.00019168	Down	1016.93	84.9411	58.6972	38.4651	38.7586	36.2979
TCONS_00016104	1079.5	0.205647	-7.66778	0.335212	-1.57685	1.74993e-14	5.8591e-13	Down	166.753	193.721	225.78	85.5881	96.85	89.0226
TCONS_00016135	117.233	0.521164	-4.73654	0.180677	-2.46851	2.17395e-06	2.24052e-05	Down	9.06907	5.51382	4.98667	1.26669	1.12114	2.49
TCONS_00016165	95.707	0.719847	2.52954	3.53297	1.82088	0.0114212	0.0400456	Up	2.89433	18.7757	5.68952	39.1643	41.6927	48.9662
TCONS_00016168	153.228	1.27284	7.47647	732.329	9.51635	7.63461e-14	2.36052e-12	Up	0	0.0594692	0	14.9917	8.43657	16.1838
TCONS_00016249	1104.51	0.186312	9.90964	3.59574	1.84629	3.78019e-23	2.74468e-21	Up	34.8536	41.2968	30.1297	193.272	159.922	173.119
TCONS_00016292	28.4147	0.719841	4.34459	8.73869	3.12742	1.39534e-05	0.000119743	Up	0.63154	0.770468	0.719855	12.0831	6.83615	7.51719
TCONS_00016293	63.5571	0.685173	4.47202	8.3635	3.06411	7.74847e-06	7.08212e-05	Up	0.590469	1.57277	0.346922	10.5025	10.9936	7.36372
TCONS_00016338	100.546	0.833024	2.69745	4.74708	2.24704	0.00698724	0.0263736	Up	0.403276	3.63908	0.634093	11.2664	7.93117	10.7503
TCONS_00016344	1249.01	0.185675	8.17632	2.86421	1.51814	2.92646e-16	1.21223e-14	Up	20.828	17.3942	17.6297	77.1209	77.8199	66.4153
TCONS_00016347	360.526	0.213703	8.05026	3.2952	1.72037	8.26179e-16	3.25535e-14	Up	2.67522	2.93295	2.95717	14.3506	11.5918	13.0717
TCONS_00016348	150.38	1.02379	2.50856	5.93087	2.56824	0.0121226	0.0418463	Up	1.59416	0.0907622	4.49283	21.9533	17.4937	12.199
TCONS_00016420	41.1607	1.39835	6.1387	383.762	8.58407	8.32002e-10	1.4976e-08	Up	6.26487e-07	1.04553e-06	1.23795e-05	6.29121	8.23807	4.20283
TCONS_00016425	807.089	0.409384	-4.44168	0.283545	-1.81835	8.92596e-06	8.0558e-05	Down	283.703	209.751	277.312	165.744	69.4449	69.9809
TCONS_00016428	122.932	0.407644	3.03208	2.35546	1.23601	0.00242872	0.0110213	Up	5.47114	3.03702	3.56323	13.3377	15.1005	11.2662
TCONS_00016430	83.1641	0.554659	-3.09701	0.304016	-1.71778	0.00195486	0.00910108	Down	3.19773	8.8491	8.98667	3.24335	3.03623	2.54454
TCONS_00016472	227.991	0.65346	3.24139	4.34127	2.11812	0.00118949	0.00591722	Up	1.45404	5.09082	2.32761	20.3656	6.42249	25.6944
TCONS_00016473	178.926	0.454449	6.38961	7.4837	2.90375	1.66313e-10	3.3358e-09	Up	1.42296	1.45005	1.5931	19.2034	8.35936	19.0145
TCONS_00016474	36.4612	1.3672	6.15054	339.913	8.40902	7.72214e-10	1.4017e-08	Up	0.00225183	2.02154e-13	3.9653e-05	4.01345	3.98552	3.68572
TCONS_00016480	97.1177	0.601895	-2.55925	0.343791	-1.5404	0.01049	0.0371838	Down	3.27685	7.47211	1.85083	1.94109	1.85194	2.08047
TCONS_00016484	9386.33	0.224176	-5.46649	0.427662	-1.22546	4.59025e-08	6.23155e-07	Down	278.92	337.498	344.227	227.898	143.013	197.5
TCONS_00016485	1777.92	0.36221	-4.07754	0.359253	-1.47693	4.55138e-05	0.000343989	Down	55.2195	58.3053	94.8505	42.6878	21.6708	39.7875
TCONS_00016486	9350.54	0.210738	-5.72738	0.433176	-1.20698	1.01992e-08	1.52563e-07	Down	286.825	335.035	331.509	236.833	151.109	183.559
TCONS_00016490	2442.08	0.306512	-3.87584	0.438913	-1.18799	0.000106257	0.000724296	Down	23.6677	25.3534	14.0222	15.911	9.46369	12.771
TCONS_00016502	427.765	0.329348	3.64875	2.30012	1.20171	0.000263519	0.00162487	Up	14.9659	11.8928	7.58967	37.6022	40.2373	31.4261
TCONS_00016507	434.888	0.30236	-4.58406	0.382614	-1.38604	4.56037e-06	4.40495e-05	Down	16.8389	15.2268	9.92979	8.8846	6.4471	6.87029
TCONS_00016509	432.847	0.348407	-2.8807	0.498735	-1.00365	0.00396799	0.016496	Down	11.9491	12.7297	11.4962	12.4434	6.00587	6.57028
TCONS_00016510	467.284	0.309927	-3.35257	0.486647	-1.03905	0.000800652	0.00423043	Down	19.2039	30.4876	15.6308	15.0905	12.848	15.6113
TCONS_00016518	458.077	0.316277	-4.32756	0.387238	-1.36871	1.50769e-05	0.000128532	Down	18.917	26.9685	26.611	17.3959	9.80029	11.6487
TCONS_00016532	237.999	0.311874	-4.20117	0.403254	-1.31024	2.65536e-05	0.000213685	Down	16.4613	15.7626	18.2072	11.8754	6.92911	9.41312
TCONS_00016538	260.468	0.235137	-5.55643	0.404294	-1.30652	2.75348e-08	3.85121e-07	Down	6.23416	6.53205	5.25228	3.67475	3.00277	3.37401
TCONS_00016546	195.3	0.291859	-3.48055	0.494544	-1.01583	0.000500395	0.00283645	Down	5.96029	5.71877	5.93986	4.45594	3.08499	4.51861
TCONS_00016552	335.45	0.396212	-3.42694	0.390179	-1.35779	0.00061043	0.0033514	Down	34.7854	17.3449	22.8551	16.4825	9.75578	14.5513
TCONS_00016554	524.355	0.247066	-5.3213	0.402006	-1.31471	1.03029e-07	1.30288e-06	Down	10.9351	7.75707	8.54113	4.72579	5.14379	5.29456
TCONS_00016556	599.09	0.27632	5.19823	2.70639	1.43637	2.01197e-07	2.47174e-06	Up	5.53659	5.88162	7.85008	22.4704	28.8886	20.788
TCONS_00016602	763.698	0.293897	-4.14872	0.429493	-1.21929	3.34341e-05	0.000262198	Down	17.8288	25.482	24.7116	17.4537	9.81575	13.1089
TCONS_00016633	145.941	1.11667	-2.96994	0.10038	-3.31646	0.00297854	0.0130313	Down	29.0941	43.7865	42.8985	9.65793	6.50124	0
TCONS_00016649	682.644	0.296853	-6.88746	0.242396	-2.04456	5.67957e-12	1.43927e-10	Down	130.015	114.135	92.7494	50.4399	33.913	28.7676
TCONS_00016683	43.7159	1.08166	4.43933	27.8931	4.80184	9.02373e-06	8.11006e-05	Up	0.0357864	0.309783	1.57521	37.1767	16.7735	20.1549
TCONS_00016690	16098.5	0.281609	-4.54977	0.411438	-1.28125	5.37057e-06	5.11868e-05	Down	5235.2	2937.92	4290.69	2184.02	2729.94	2206.46
TCONS_00016692	58692.7	0.254686	-5.65423	0.368553	-1.44006	1.56543e-08	2.27322e-07	Down	15611.8	15533.6	15638	5530.36	9573.22	8648.16
TCONS_00016698	81.0958	0.778743	3.93273	8.35471	3.06259	8.3985e-05	0.000591345	Up	0.447414	0.174509	0.926018	9.00248	3.01418	6.01842
TCONS_00016699	26.5271	1.5523	4.49432	125.933	6.97652	6.97926e-06	6.47989e-05	Up	1.28644e-22	0.0548501	4.13261e-26	3.38064	0.897655	3.84312
TCONS_00016700	70.9999	0.614429	7.23703	21.8058	4.44664	4.58623e-13	1.29416e-11	Up	0.262584	0.212084	0.165477	7.48381	4.46259	7.96986
TCONS_00016726	82.976	0.549058	2.72171	2.81742	1.49437	0.00649459	0.0246871	Up	2.39472	3.20014	1.0592	10.7679	6.22902	8.55096
TCONS_00016728	189.795	1.10968	2.9423	9.61318	3.26501	0.00325785	0.0140536	Up	0.523883	0.582044	13.4139	61.7251	80.1296	52.9483
TCONS_00016729	90.9801	1.45374	6.69192	848.23	9.72831	2.2026e-11	5.1015e-10	Up	1.0524e-11	5.40324e-21	1.54235e-08	33.5634	59.3865	11.26
TCONS_00016731	517.229	0.345524	6.49547	4.73821	2.24434	8.27736e-11	1.71437e-09	Up	11.7579	18.4623	19.5843	98.5371	82.6603	144.305
TCONS_00016733	185.527	0.817517	9.25114	189.096	7.56297	2.22103e-20	1.23727e-18	Up	0.506503	0.436231	2.20132e-05	70.2353	43.6078	97.2969
TCONS_00016735	451.503	0.416438	6.37103	6.29033	2.65314	1.87766e-10	3.69922e-09	Up	8.79675	22.5813	9.08799	127.906	118.123	100.334
TCONS_00016736	1326.18	0.346106	3.1181	2.11285	1.07919	0.00182019	0.00857891	Up	27.9306	70.6347	43.5613	155.474	127.035	128.826
TCONS_00016738	595.48	0.370453	4.72	3.36019	1.74854	2.35841e-06	2.42676e-05	Up	14.7631	22.1004	8.64636	83.6784	60.7037	65.201
TCONS_00016739	1111.45	0.180264	6.20376	2.17093	1.11831	5.51312e-10	1.02965e-08	Up	35.1232	41.9976	39.1058	123.005	124.802	100.383
TCONS_00016740	1345.03	0.174297	9.86172	3.29179	1.71887	6.09945e-23	4.37941e-21	Up	37.3871	36.75	29.4442	168.256	144.822	157.559
TCONS_00016741	747.039	0.317069	6.16546	3.87682	1.95487	7.02779e-10	1.29016e-08	Up	12.6644	19.8629	10.0094	88.8498	59.6384	77.6578
TCONS_00016742	1276.58	0.309764	4.16626	2.44623	1.29056	3.09637e-05	0.000245506	Up	25.1047	48.5658	48.9269	155.387	138.026	120.111
TCONS_00016743	1491.12	0.193861	6.92641	2.53636	1.34276	4.31646e-12	1.10686e-10	Up	54.3599	41.7344	42.7719	169.929	161.968	155.825
TCONS_00016745	1653.6	0.320817	-3.83064	0.426632	-1.22894	0.000127808	0.000855852	Down	149.584	80.6941	149.189	69.3934	85.3163	70.5336
TCONS_00016749	765.327	0.174341	14.3783	5.68332	2.50673	7.07915e-47	1.23636e-44	Up	5.35611	6.12849	6.39616	47.783	45.0285	47.7557
TCONS_00016750	633.423	1.23166	10.1714	5905.11	12.5277	2.66069e-24	2.07149e-22	Up	2.45707e-08	1.53557e-08	1.52558e-09	139.745	181.041	246.97
TCONS_00016753	133.886	1.4321	3.64514	37.2766	5.2202	0.000267245	0.0016447	Up	1.55422e-21	3.28276e-10	2.26398	16.8832	19.7015	80.0636
TCONS_00016754	60.0133	1.36691	6.67773	559.434	9.12783	2.42678e-11	5.58074e-10	Up	3.73103e-15	2.03221e-10	2.34205e-12	16.2471	12.3331	27.1408
TCONS_00016755	249.279	0.332531	4.82821	3.04308	1.60553	1.37769e-06	1.4813e-05	Up	1.01933	1.25199	1.08363	5.57925	3.18199	5.31493
TCONS_00016756	176.917	0.618317	4.08458	5.75798	2.52556	4.41574e-05	0.000334912	Up	0.142903	0.844209	0.575369	4.32432	4.78277	3.17025
TCONS_00016758	276.03	0.404391	3.63479	2.76998	1.46988	0.000278208	0.00170083	Up	3.45817	5.17757	2.19343	17.5399	10.5324	13.0263
TCONS_00016764	28.5453	0.818767	3.1828	6.08802	2.60597	0.00145857	0.00709736	Up	0.425461	0.141058	0.279045	1.50365	1.99067	3.57244
TCONS_00016765	156.251	0.451775	7.87554	11.7776	3.55797	3.39269e-15	1.25278e-13	Up	1.83076	1.06869	0.770119	20.2379	21.9946	16.9824
TCONS_00016800	247.632	0.337749	-3.39757	0.451399	-1.14753	0.000679881	0.00369503	Down	14.972	15.5895	11.3436	10.0902	5.92374	10.0858
TCONS_00016888	461.399	0.235771	-7.87184	0.27625	-1.85595	3.49461e-15	1.28308e-13	Down	67.9587	52.5419	56.8125	25.3698	21.9203	20.5612
TCONS_00016959	38.192	2.13277	-2.88665	0.0140183	-6.15655	0.00389372	0.016233	Down	1.58436e-06	24.2097	17.9481	8.40448e-10	0.88358	2.70082e-06
TCONS_00017072	120.514	0.53117	-2.49323	0.399335	-1.32433	0.0126588	0.0432563	Down	20.5842	11.0588	12.8085	4.8307	11.9171	7.81547
TCONS_00017080	37.3271	1.07163	-5.1241	0.0222333	-5.49114	2.98966e-07	3.51898e-06	Down	13.4202	5.07333	17.3978	0.646285	0.615164	0.00095328
TCONS_00017177	15.8784	2.93814	2.45389	148.044	7.20988	0.0141321	0.0470244	Up	3.14508e-12	6.97295e-10	3.08087e-14	2.31357e-09	27.1341	1.03575
TCONS_00017201	209.867	0.315461	4.4018	2.61824	1.3886	1.07359e-05	9.46457e-05	Up	4.88854	3.53357	2.97665	14.0521	14.4952	12.7533
TCONS_00017245	861.31	0.221802	-6.65581	0.359416	-1.47627	2.81735e-11	6.45593e-10	Down	28.1212	21.8345	26.9284	14.3383	11.2197	12.793
TCONS_00017275	105.963	0.485457	2.71522	2.49341	1.31812	0.00662316	0.0250873	Up	4.86599	12.146	12.1085	33.3353	29.6422	37.0533
TCONS_00017278	1360.23	0.322529	-18.3812	0.0164194	-5.92845	1.85964e-75	7.51064e-73	Down	196.568	184.101	177.891	5.69134	4.72475	2.35759
TCONS_00017293	254.727	0.327947	-4.23545	0.381829	-1.389	2.28091e-05	0.000186102	Down	16.2714	11.1415	13.0593	5.59101	8.1151	7.67343
TCONS_00017337	13.6514	1.36993	3.73054	34.5494	5.11059	0.000191066	0.00120573	Up	0.159169	0.064446	0.122756	5.73383	5.98454	5.12266
TCONS_00017345	78.8226	0.448104	-2.54739	0.453289	-1.1415	0.0108532	0.0382617	Down	3.0192	2.63209	3.73031	2.60882	1.88961	1.41891
TCONS_00017351	23.111	1.19834	-2.4921	0.126185	-2.98639	0.0126989	0.0433263	Down	2.60603	5.21206	4.13458	1.362	0.691153	0
TCONS_00017393	18856.2	0.326637	-17.1652	0.0205206	-5.60678	4.83873e-66	1.56339e-63	Down	1618.69	2544.45	2197.26	73.3763	70.9071	35.6053
TCONS_00017396	192.796	0.645214	9.81553	80.623	6.33312	9.6527e-23	6.85448e-21	Up	0.106372	0.127796	0	9.17295	6.45072	9.66654
TCONS_00017415	222.419	0.284992	-6.51358	0.27618	-1.85632	7.33824e-11	1.53462e-09	Down	3.66283	5.2909	5.25795	1.88878	1.82362	1.71453
TCONS_00017516	323.19	0.489818	-2.85152	0.37979	-1.39673	0.00435101	0.0177838	Down	11.4904	8.73098	13.7639	9.38818	2.77969	5.88155
TCONS_00017525	109.389	0.383875	-3.1179	0.436216	-1.19688	0.00182146	0.00857891	Down	4.3354	6.25626	5.31069	4.19517	2.63493	2.71491
TCONS_00017534	130.993	0.379574	-4.64782	0.294391	-1.76419	3.35454e-06	3.35039e-05	Down	3.61762	3.43444	2.67778	1.30558	0.961247	1.69825
TCONS_00017538	2974.08	0.311391	-8.07977	0.174831	-2.51597	6.48905e-16	2.60449e-14	Down	265.005	189.405	266.417	81.2484	42.4006	51.9716
TCONS_00017539	88.4254	0.695627	-4.15021	0.135185	-2.887	3.32176e-05	0.000261452	Down	14.5129	4.32814	8.77528	2.98015	1.09201	1.19399
TCONS_00017541	541.035	0.223095	15.146	10.4035	3.379	8.04975e-52	1.62555e-49	Up	4.00364	4.4012	4.75192	68.3368	55.205	65.9205
TCONS_00017542	543.348	0.252517	12.379	8.72953	3.1259	3.3953e-35	4.57092e-33	Up	3.35922	5.37078	4.77615	59.9467	51.515	50.6368
TCONS_00017543	324.666	0.800369	5.56792	21.9536	4.45639	2.578e-08	3.62941e-07	Up	2.12255	1.12474	0.0879134	26.0597	37.6242	36.7085
TCONS_00017612	47.7233	0.732501	-5.34652	0.0662319	-3.91633	8.96611e-08	1.14958e-06	Down	13.6406	6.69367	6.87472	0.362023	1.08292	1.03689
TCONS_00017630	46.4866	0.917259	4.6084	18.7277	4.2271	4.05774e-06	3.99104e-05	Up	1.17392	0.679396	0	17.2524	15.0676	15.6688
TCONS_00017636	18.8502	1.70063	4.38498	175.73	7.45722	1.15997e-05	0.000101294	Up	0.0524752	1.32871e-06	0.0185794	4.6547	6.93907	17.1837
TCONS_00017649	89.4056	0.605619	7.02931	19.1209	4.25708	2.07562e-12	5.51961e-11	Up	0.298547	0.101031	0.0961012	3.77696	5.22656	4.4618
TCONS_00017650	28.7531	0.663005	3.59831	5.22597	2.3857	0.000320293	0.00190759	Up	0.305033	0.346708	0.581065	2.89374	2.7885	3.42097
TCONS_00017694	110.258	0.463233	-2.68394	0.422408	-1.24329	0.00727597	0.0273356	Down	21.103	14.2415	19.1726	6.53587	13.2321	11.9852
TCONS_00017702	1037.22	0.300329	-4.07442	0.428194	-1.22366	4.613e-05	0.000348238	Down	94.5597	85.7305	143.465	74.4041	52.4641	66.0043
TCONS_00017705	916.75	0.215885	-9.24335	0.250781	-1.9955	2.38888e-20	1.30821e-18	Down	82.23	94.0279	85.3955	37.2123	28.6974	24.7835
TCONS_00017737	140.908	0.354749	4.94867	3.37651	1.75553	7.47216e-07	8.42671e-06	Up	2.16944	3.42547	1.87855	12.3567	11.4181	10.9004
TCONS_00017772	410.973	0.214057	-7.05923	0.350848	-1.51108	1.67427e-12	4.52683e-11	Down	34.7848	29.0509	31.4717	15.6244	16.2084	14.4723
TCONS_00017783	811.884	0.192388	-6.7472	0.406667	-1.29808	1.50725e-11	3.58083e-10	Down	173.281	149.424	171.116	90.0354	100.43	87.3844
TCONS_00017788	111.757	0.470114	-2.52418	0.439321	-1.18665	0.0115967	0.0404852	Down	4.12923	2.73121	4.44682	3.324	1.59507	2.04114
TCONS_00017853	112.512	1.36678	-7.01634	0.00129775	-9.58977	2.27749e-12	6.03163e-11	Down	2.35167	9.31396	6.00973	0.0422845	0	0
TCONS_00017854	189.225	1.22506	-7.2188	0.002177	-8.84345	5.24489e-13	1.46721e-11	Down	23.7515	3.76547	28.3264	0.173268	0	0
TCONS_00017868	3626.67	0.138036	-11.1518	0.344039	-1.53936	7.01458e-29	6.66591e-27	Down	110.888	111.439	95.1378	52.0175	51.574	47.1733
TCONS_00017893	151.546	0.631207	-6.29414	0.063685	-3.9729	3.09116e-10	5.92733e-09	Down	18.4468	38.2611	67.2525	4.64315	4.29084	1.91118
TCONS_00017911	460.839	0.351867	-3.77268	0.398463	-1.32748	0.000161503	0.00104363	Down	12.1225	15.041	8.24134	8.89593	5.46064	5.0873
TCONS_00017933	84.5018	0.44121	-7.1425	0.112551	-3.15134	9.16482e-13	2.54176e-11	Down	31.8713	22.8092	31.634	5.35228	4.35551	3.89638
TCONS_00017936	21.5646	1.1859	3.52337	18.1056	4.17837	0.000426096	0.00246282	Up	0.268515	4.28207e-19	0.955966	11.7659	6.50966	14.1123
TCONS_00017940	22.7839	0.716194	2.47351	3.41411	1.77151	0.0133795	0.0450773	Up	1.51334	1.04051	2.36395	8.17133	7.29503	7.69105
TCONS_00017959	434.362	0.26279	-5.14215	0.391938	-1.3513	2.71618e-07	3.23837e-06	Down	39.0422	35.4462	44.9946	25.116	22.569	17.2711
TCONS_00017961	116.207	0.585523	-2.52363	0.359075	-1.47764	0.0116151	0.0405276	Down	19.8388	25.7291	29.2165	17.1095	4.49233	15.7542
TCONS_00017963	17.9867	0.794355	-2.82982	0.210533	-2.24788	0.00465737	0.0188217	Down	1.62735	3.4853	2.67357	0.732663	0.541532	0.988377
TCONS_00017964	47.7724	1.45964	-2.76459	0.0609883	-4.03532	0.00569936	0.0222265	Down	53.7411	0.722955	3.30698	3.53776	0.975908	0.605446
TCONS_00017965	278.498	0.276862	-6.10959	0.309602	-1.69151	9.98878e-10	1.77328e-08	Down	5.72693	5.02092	4.03853	2.44613	2.04206	1.84113
TCONS_00017968	118.924	0.745425	-2.87577	0.226303	-2.14367	0.00403044	0.0167122	Down	8.28353	4.95701	4.43477	0.539571	1.30245	3.66077
TCONS_00017992	82.3127	0.442381	2.61676	2.23087	1.15761	0.0088768	0.0323896	Up	6.73682	3.82384	4.30926	14.4443	13.9277	17.8945
TCONS_00018004	223.332	0.330907	6.05266	4.00795	2.00287	1.42472e-09	2.46165e-08	Up	1.53408	2.8544	2.02571	10.7687	13.0865	11.2562
TCONS_00018024	64.5474	0.756277	-2.42661	0.280254	-1.83519	0.0152404	0.0499918	Down	4.7614	11.2643	12.4917	5.04683	1.13232	4.85786
TCONS_00018074	12806	1.73579	5.3642	635.233	9.31114	8.1309e-08	1.05506e-06	Up	8.67835	1.15958	1.30263	16.3918	2957.83	6841.9
TCONS_00018111	117.67	0.416342	3.11277	2.45543	1.29598	0.00185343	0.00872313	Up	2.41979	2.55258	1.4451	7.94596	5.36225	8.42327
TCONS_00018119	128.315	0.39921	3.45622	2.60224	1.37976	0.000547815	0.00306227	Up	1.86154	1.3192	1.28952	6.97173	5.07294	4.09035
TCONS_00018262	107.385	0.502267	2.99375	2.83562	1.50366	0.00275567	0.012205	Up	5.8934	7.43616	6.57088	13.6205	33.9578	29.8553
TCONS_00018269	1498.29	0.176866	-9.58046	0.30897	-1.69446	9.66157e-22	5.94601e-20	Down	65.7465	60.8572	62.4275	31.3915	24.5193	24.9647
TCONS_00018297	40.4795	1.38398	6.18505	377.417	8.56002	6.20815e-10	1.15279e-08	Up	0.00174257	6.01598e-22	7.16469e-11	10.4189	17.2529	15.2957
TCONS_00018315	1338.8	0.272551	-4.67524	0.413442	-1.27424	2.93606e-06	2.9738e-05	Down	193.291	190.94	268.073	99.2172	146.314	127.355
TCONS_00018318	20.4538	1.08723	3.73386	16.6746	4.05958	0.000188564	0.00119111	Up	0	0.143675	0.178164	2.23691	1.83919	2.95813
TCONS_00018368	273.992	0.385226	11.0573	19.1538	4.25956	2.02099e-28	1.8927e-26	Up	1.33965	0.611619	1.54226	32.327	31.3104	31.4915
TCONS_00018386	505.808	0.25886	5.69361	2.77762	1.47385	1.24379e-08	1.83121e-07	Up	27.6742	26.5241	30.4464	86.4848	126.483	111.644
TCONS_00018441	78.3534	0.477061	-2.96538	0.375096	-1.41467	0.00302307	0.0131816	Down	5.91931	8.98164	6.10541	5.09663	3.29732	2.49355
TCONS_00018472	62.2147	0.470825	4.27891	4.04073	2.01462	1.87811e-05	0.000156195	Up	2.18421	1.55679	2.02592	10.8752	8.53817	12.5446
TCONS_00018486	63.2236	0.62193	3.395	4.32126	2.11145	0.000686282	0.00371731	Up	6.1726	3.70422	1.97452	18.0901	31.3634	22.0551
TCONS_00018500	215.396	0.413164	3.7711	2.94462	1.55808	0.000162531	0.00104714	Up	2.68699	1.2116	2.55705	8.42431	8.86203	9.23645
TCONS_00018501	388.946	0.239353	6.80292	3.09148	1.6283	1.02518e-11	2.49989e-10	Up	4.20936	4.25778	5.55003	21.2526	18.969	19.9625
TCONS_00018639	11.1575	2.03303	2.81141	52.5517	5.71566	0.00493255	0.0197485	Up	0.00243172	7.48919e-10	0.255032	2.10013	14.894	0.817897
TCONS_00018649	8.96048	1.33997	2.5127	10.317	3.36695	0.0119811	0.0414684	Up	0.135806	0.155372	0	1.39952	1.0939	1.50396
TCONS_00018773	85.8727	0.394841	-3.71001	0.362269	-1.46487	0.000207249	0.00130277	Down	8.04497	5.83725	7.13351	2.999	4.03237	3.4688
TCONS_00018779	25.666	0.773677	-2.96146	0.204303	-2.29122	0.00306181	0.0133056	Down	6.02023	4.32165	2.07519	1.10917	0.805512	1.54119
TCONS_00018815	12.5172	1.20685	2.49657	8.07228	3.01298	0.0125402	0.0429892	Up	9.23526e-10	0.843716	0.474981	4.87197	4.49165	4.9647
TCONS_00018859	35.3413	0.644788	3.17857	4.13964	2.0495	0.00148003	0.00719634	Up	0.626575	0.993455	0.523128	2.78002	5.09958	4.19648
TCONS_00018917	213.766	0.338183	-5.36488	0.284339	-1.81431	8.10013e-08	1.05318e-06	Down	10.7913	19.1892	15.8534	6.69653	4.96589	6.31656
TCONS_00018950	649.667	0.261128	5.38492	2.65029	1.40615	7.24769e-08	9.53861e-07	Up	12.5399	10.7758	16.8096	47.4181	50.0112	50.1277
TCONS_00019002	202.622	0.456406	-3.61488	0.318672	-1.64985	0.000300481	0.00180338	Down	16.7712	30.6541	32.0794	8.72434	16.8357	9.22282
TCONS_00019074	607.02	0.518451	11.3689	59.4756	5.89423	5.97187e-30	5.93696e-28	Up	2.86899	2.69073	0.576374	214.358	141.916	139.097
TCONS_00019225	6.86104	2.06664	2.90299	63.9755	5.99945	0.00369616	0.01556	Up	1.94019e-05	0.0018727	3.91186e-09	1.65149	4.10428	3.72095
TCONS_00019245	107.827	0.389699	3.47056	2.5535	1.35247	0.000519373	0.00292097	Up	2.87807	2.11744	2.35014	10.3954	6.55891	9.22781
TCONS_00019252	29.6394	0.628264	3.33712	4.27697	2.09659	0.000846523	0.00444373	Up	0.997713	0.881583	0.889817	6.58079	5.44572	3.98169
TCONS_00019328	28.6219	0.750568	-2.67908	0.24813	-2.01083	0.00738245	0.0276073	Down	3.7629	4.98206	1.82918	1.4808	1.51468	0.707864
TCONS_00019354	338.137	0.302349	4.83885	2.75685	1.46302	1.30592e-06	1.41592e-05	Up	17.2841	12.769	12.5767	46.6231	49.3802	66.5631
TCONS_00019382	95.2686	0.579457	-3.14133	0.283169	-1.82027	0.00168184	0.00803848	Down	13.9825	12.4487	10.1635	4.40894	2.10196	7.74805
TCONS_00019385	196.74	0.660407	-3.4787	0.203435	-2.29736	0.000503843	0.00284601	Down	55.1491	42.948	52.3992	5.27921	8.42512	28.5041
TCONS_00019433	63.8013	0.468661	-3.56771	0.313808	-1.67205	0.000360118	0.00212132	Down	6.22139	9.42898	5.13056	3.58108	2.57383	2.82606
TCONS_00019442	44.6176	1.16169	-2.57675	0.125574	-2.99339	0.00997338	0.0357053	Down	16.0346	8.28885	13.737	0	2.49534	4.08685
TCONS_00019472	2303.29	0.195165	-6.15423	0.434946	-1.20109	7.54415e-10	1.37713e-08	Down	33.1015	30.556	36.4147	23.509	17.3942	19.4611
TCONS_00019519	7755.36	0.64425	-6.98164	0.044258	-4.49792	2.91756e-12	7.63291e-11	Down	1621.58	1023.13	1952.01	102.036	162.419	18.2999
TCONS_00019521	18740.2	0.488583	-6.59587	0.107125	-3.22263	4.22766e-11	9.35588e-10	Down	4081.74	2953.36	5141.2	568.887	995.422	245.128
TCONS_00019530	54.3861	1.46133	-3.9803	0.0177438	-5.81654	6.88279e-05	0.000501427	Down	22.2855	0.361235	1.20783	0.243133	0.244719	0.127358
TCONS_00019531	3706.03	0.612641	-19.4743	0.000256148	-11.9307	1.81442e-84	9.77067e-82	Down	539.336	696.638	867.6	0.311951	0.29918	0.144922
TCONS_00019532	114.138	0.866886	-8.21935	0.00716293	-7.12523	2.04614e-16	8.75641e-15	Down	26.7328	13.6831	7.83009	0.202434	0.205228	0.115403
TCONS_00019591	102.538	0.418233	-4.47684	0.273126	-1.87236	7.5757e-06	6.95372e-05	Down	8.33191	6.05172	6.54661	2.47351	3.46708	1.99206
TCONS_00019691	3093.3	0.20865	-4.86679	0.494671	-1.01546	1.13423e-06	1.24438e-05	Down	313.193	375.732	356.542	225.43	287.871	199.478
TCONS_00019698	15.8325	1.58454	2.51948	15.9138	3.99221	0.0117528	0.0408534	Up	0.146085	2.24987e-10	0.512514	0.771221	3.09992	11.3369
TCONS_00019722	851.696	0.230647	-5.20669	0.435001	-1.20091	1.92235e-07	2.37066e-06	Down	25.1786	18.5328	18.5131	12.7676	11.3403	13.3883
TCONS_00019757	19493.5	0.220433	-5.59236	0.425509	-1.23274	2.24007e-08	3.2025e-07	Down	2660.05	2539.77	3322.65	1401.97	1890.65	1721.73
TCONS_00019807	89.9453	1.0959	2.59418	7.17492	2.84296	0.00948182	0.0342108	Up	4.09182e-05	4.75992	6.57823	29.4319	36.282	45.4135
TCONS_00019809	446.824	0.450209	5.07106	4.86701	2.28303	3.95612e-07	4.59792e-06	Up	27.8011	26.2353	37.8572	126.954	160.102	331.056
TCONS_00019814	266.249	0.274549	-6.01824	0.318132	-1.6523	1.76323e-09	3.00634e-08	Down	6.88863	5.47384	6.18144	2.82954	2.27222	3.08889
TCONS_00019820	496.846	0.219255	-4.76508	0.484722	-1.04477	1.88775e-06	1.96435e-05	Down	9.18989	11.8676	9.52542	7.90355	5.88469	6.66469
[truncated: 797 more rows]

## Sheet: Table S4-C
Table S4-C. The differentially expressed mRNAs P9-vs-P5
[truncated: 3,935 more rows]

[truncated: 1 more sheets: Table S4-D]
