# Supplementary material for: Genome-wide analysis of long noncoding RNAs and their association in regulating the metamorphosis of the Sarcophaga peregrina (Diptera: Sarcophagidae)
Source: PLoS Negl Trop Dis. 2023 Jun 26;17(6):e0011411. doi: 10.1371/journal.pntd.0011411 (PMC10328366; doi:10.1371/journal.pntd.0011411)
Supplement: S5 Table — GO enrichment analyses of the total DE lncRNAs (A), up-regulated DE lncRNAs (B), down-regulated DE lncRNAs (C), in the P5-vs-P1 comparison group; GO enrichment analyses of the total DE lncRNAs (D), up-regulated DE lncRNAs (E), down-regulated DE lncRNAs (F), in the P9-vs-P5 comparison group. (XLSX) [file pntd.0011411.s010.xlsx]

## Sheet: Tables S5-A
Tables S5-A. GO enrichment analyses of the total DE lncRNAs in the P5-vs-P1 comparison group
id	Term	Category	GO_classify2	ListHits	p-value	Enrichment_score	Gene
GO:0007427	epithelial cell migration, open tracheal system	biological_process	cellular process|developmental process|localization|locomotion|multicellular organismal process	30	4.26476e-06	1.81875	TCONS_00000403;TCONS_00005000;TCONS_00005004;TCONS_00005005;TCONS_00005010;TCONS_00005011;TCONS_00005012;TCONS_00005013;TCONS_00005015;TCONS_00005016;TCONS_00005017;TCONS_00005019;TCONS_00005021;TCONS_00005022;TCONS_00005023;TCONS_00005024;TCONS_00005025;TCONS_00005026;TCONS_00005027;TCONS_00005032;TCONS_00005033;TCONS_00005034;TCONS_00005035;TCONS_00005037;TCONS_00005038;TCONS_00005039;TCONS_000…
GO:0045861	negative regulation of proteolysis	biological_process	biological regulation|cellular process|metabolic process|negative regulation of biological process|regulation of biological process	29	1.0759e-05	1.79401	TCONS_00000403;TCONS_00005000;TCONS_00005004;TCONS_00005005;TCONS_00005010;TCONS_00005011;TCONS_00005012;TCONS_00005013;TCONS_00005015;TCONS_00005016;TCONS_00005017;TCONS_00005019;TCONS_00005021;TCONS_00005022;TCONS_00005023;TCONS_00005024;TCONS_00005025;TCONS_00005026;TCONS_00005027;TCONS_00005032;TCONS_00005033;TCONS_00005034;TCONS_00005035;TCONS_00005037;TCONS_00005038;TCONS_00005039;TCONS_000…
GO:0001746	Bolwig's organ morphogenesis	biological_process	developmental process|multicellular organismal process	28	2.62398e-05	1.76823	TCONS_00000403;TCONS_00005000;TCONS_00005004;TCONS_00005005;TCONS_00005010;TCONS_00005011;TCONS_00005012;TCONS_00005013;TCONS_00005015;TCONS_00005016;TCONS_00005017;TCONS_00005019;TCONS_00005021;TCONS_00005022;TCONS_00005023;TCONS_00005024;TCONS_00005025;TCONS_00005026;TCONS_00005027;TCONS_00005032;TCONS_00005033;TCONS_00005034;TCONS_00005035;TCONS_00005037;TCONS_00005038;TCONS_00005039;TCONS_000…
GO:0002385	mucosal immune response	biological_process	immune system process|response to stimulus	28	2.62398e-05	1.76823	TCONS_00000403;TCONS_00005000;TCONS_00005004;TCONS_00005005;TCONS_00005010;TCONS_00005011;TCONS_00005012;TCONS_00005013;TCONS_00005015;TCONS_00005016;TCONS_00005017;TCONS_00005019;TCONS_00005021;TCONS_00005022;TCONS_00005023;TCONS_00005024;TCONS_00005025;TCONS_00005026;TCONS_00005027;TCONS_00005032;TCONS_00005033;TCONS_00005034;TCONS_00005035;TCONS_00005037;TCONS_00005038;TCONS_00005039;TCONS_000…
GO:0007228	positive regulation of hh target transcription factor activity	biological_process	biological regulation|cellular process|metabolic process|positive regulation of biological process|regulation of biological process|response to stimulus|signaling	28	2.62398e-05	1.76823	TCONS_00000403;TCONS_00005000;TCONS_00005004;TCONS_00005005;TCONS_00005010;TCONS_00005011;TCONS_00005012;TCONS_00005013;TCONS_00005015;TCONS_00005016;TCONS_00005017;TCONS_00005019;TCONS_00005021;TCONS_00005022;TCONS_00005023;TCONS_00005024;TCONS_00005025;TCONS_00005026;TCONS_00005027;TCONS_00005032;TCONS_00005033;TCONS_00005034;TCONS_00005035;TCONS_00005037;TCONS_00005038;TCONS_00005039;TCONS_000…
GO:0007280	pole cell migration	biological_process	cellular process|localization|locomotion|multicellular organismal process|multi-organism process|reproduction|reproductive process	28	2.62398e-05	1.76823	TCONS_00000403;TCONS_00005000;TCONS_00005004;TCONS_00005005;TCONS_00005010;TCONS_00005011;TCONS_00005012;TCONS_00005013;TCONS_00005015;TCONS_00005016;TCONS_00005017;TCONS_00005019;TCONS_00005021;TCONS_00005022;TCONS_00005023;TCONS_00005024;TCONS_00005025;TCONS_00005026;TCONS_00005027;TCONS_00005032;TCONS_00005033;TCONS_00005034;TCONS_00005035;TCONS_00005037;TCONS_00005038;TCONS_00005039;TCONS_000…
GO:0007346	regulation of mitotic cell cycle	biological_process	biological regulation|cellular process|regulation of biological process	28	2.62398e-05	1.76823	TCONS_00000403;TCONS_00005000;TCONS_00005004;TCONS_00005005;TCONS_00005010;TCONS_00005011;TCONS_00005012;TCONS_00005013;TCONS_00005015;TCONS_00005016;TCONS_00005017;TCONS_00005019;TCONS_00005021;TCONS_00005022;TCONS_00005023;TCONS_00005024;TCONS_00005025;TCONS_00005026;TCONS_00005027;TCONS_00005032;TCONS_00005033;TCONS_00005034;TCONS_00005035;TCONS_00005037;TCONS_00005038;TCONS_00005039;TCONS_000…
GO:0007367	segment polarity determination	biological_process	developmental process|multicellular organismal process	28	2.62398e-05	1.76823	TCONS_00000403;TCONS_00005000;TCONS_00005004;TCONS_00005005;TCONS_00005010;TCONS_00005011;TCONS_00005012;TCONS_00005013;TCONS_00005015;TCONS_00005016;TCONS_00005017;TCONS_00005019;TCONS_00005021;TCONS_00005022;TCONS_00005023;TCONS_00005024;TCONS_00005025;TCONS_00005026;TCONS_00005027;TCONS_00005032;TCONS_00005033;TCONS_00005034;TCONS_00005035;TCONS_00005037;TCONS_00005038;TCONS_00005039;TCONS_000…
GO:0007418	ventral midline development	biological_process	developmental process|multicellular organismal process	28	2.62398e-05	1.76823	TCONS_00000403;TCONS_00005000;TCONS_00005004;TCONS_00005005;TCONS_00005010;TCONS_00005011;TCONS_00005012;TCONS_00005013;TCONS_00005015;TCONS_00005016;TCONS_00005017;TCONS_00005019;TCONS_00005021;TCONS_00005022;TCONS_00005023;TCONS_00005024;TCONS_00005025;TCONS_00005026;TCONS_00005027;TCONS_00005032;TCONS_00005033;TCONS_00005034;TCONS_00005035;TCONS_00005037;TCONS_00005038;TCONS_00005039;TCONS_000…
GO:0007442	hindgut morphogenesis	biological_process	developmental process|multicellular organismal process	28	2.62398e-05	1.76823	TCONS_00000403;TCONS_00005000;TCONS_00005004;TCONS_00005005;TCONS_00005010;TCONS_00005011;TCONS_00005012;TCONS_00005013;TCONS_00005015;TCONS_00005016;TCONS_00005017;TCONS_00005019;TCONS_00005021;TCONS_00005022;TCONS_00005023;TCONS_00005024;TCONS_00005025;TCONS_00005026;TCONS_00005027;TCONS_00005032;TCONS_00005033;TCONS_00005034;TCONS_00005035;TCONS_00005037;TCONS_00005038;TCONS_00005039;TCONS_000…
GO:0005768	endosome	cellular_component	cell|cell part|organelle	28	2.62398e-05	1.76823	TCONS_00000403;TCONS_00005000;TCONS_00005004;TCONS_00005005;TCONS_00005010;TCONS_00005011;TCONS_00005012;TCONS_00005013;TCONS_00005015;TCONS_00005016;TCONS_00005017;TCONS_00005019;TCONS_00005021;TCONS_00005022;TCONS_00005023;TCONS_00005024;TCONS_00005025;TCONS_00005026;TCONS_00005027;TCONS_00005032;TCONS_00005033;TCONS_00005034;TCONS_00005035;TCONS_00005037;TCONS_00005038;TCONS_00005039;TCONS_000…
GO:0030139	endocytic vesicle	cellular_component	cell|cell part|organelle	28	2.62398e-05	1.76823	TCONS_00000403;TCONS_00005000;TCONS_00005004;TCONS_00005005;TCONS_00005010;TCONS_00005011;TCONS_00005012;TCONS_00005013;TCONS_00005015;TCONS_00005016;TCONS_00005017;TCONS_00005019;TCONS_00005021;TCONS_00005022;TCONS_00005023;TCONS_00005024;TCONS_00005025;TCONS_00005026;TCONS_00005027;TCONS_00005032;TCONS_00005033;TCONS_00005034;TCONS_00005035;TCONS_00005037;TCONS_00005038;TCONS_00005039;TCONS_000…
GO:0005615	extracellular space	cellular_component	extracellular region|extracellular region part	31	9.30326e-05	1.62015	TCONS_00000403;TCONS_00004624;TCONS_00004625;TCONS_00005000;TCONS_00005004;TCONS_00005005;TCONS_00005010;TCONS_00005011;TCONS_00005012;TCONS_00005013;TCONS_00005015;TCONS_00005016;TCONS_00005017;TCONS_00005019;TCONS_00005021;TCONS_00005022;TCONS_00005023;TCONS_00005024;TCONS_00005025;TCONS_00005026;TCONS_00005027;TCONS_00005032;TCONS_00005033;TCONS_00005034;TCONS_00005035;TCONS_00005037;TCONS_000…
GO:0005737	cytoplasm	cellular_component	cell|cell part	32	0.000175494	1.56452	TCONS_00000403;TCONS_00000624;TCONS_00005000;TCONS_00005004;TCONS_00005005;TCONS_00005010;TCONS_00005011;TCONS_00005012;TCONS_00005013;TCONS_00005015;TCONS_00005016;TCONS_00005017;TCONS_00005019;TCONS_00005021;TCONS_00005022;TCONS_00005023;TCONS_00005024;TCONS_00005025;TCONS_00005026;TCONS_00005027;TCONS_00005032;TCONS_00005033;TCONS_00005034;TCONS_00005035;TCONS_00005037;TCONS_00005038;TCONS_000…
GO:0005634	nucleus	cellular_component	cell|cell part|organelle	33	0.000308384	1.51562	TCONS_00000403;TCONS_00000624;TCONS_00005000;TCONS_00005004;TCONS_00005005;TCONS_00005010;TCONS_00005011;TCONS_00005012;TCONS_00005013;TCONS_00005015;TCONS_00005016;TCONS_00005017;TCONS_00005019;TCONS_00005021;TCONS_00005022;TCONS_00005023;TCONS_00005024;TCONS_00005025;TCONS_00005026;TCONS_00005027;TCONS_00005032;TCONS_00005033;TCONS_00005034;TCONS_00005035;TCONS_00005037;TCONS_00005038;TCONS_000…
GO:0016020	membrane	cellular_component	NA	6	0.0678163	1.81875	TCONS_00004624;TCONS_00004625;TCONS_00013834;TCONS_00016764;TCONS_00016765;TCONS_00018074
GO:0005739	mitochondrion	cellular_component	cell|cell part|organelle	5	0.134204	1.68403	TCONS_00006403;TCONS_00008204;TCONS_00008207;TCONS_00018074;TCONS_00021530
GO:0005886	plasma membrane	cellular_component	cell|cell part|membrane	31	0.19493	1.11868	TCONS_00000403;TCONS_00005000;TCONS_00005004;TCONS_00005005;TCONS_00005010;TCONS_00005011;TCONS_00005012;TCONS_00005013;TCONS_00005015;TCONS_00005016;TCONS_00005017;TCONS_00005019;TCONS_00005021;TCONS_00005022;TCONS_00005023;TCONS_00005024;TCONS_00005025;TCONS_00005026;TCONS_00005027;TCONS_00005032;TCONS_00005033;TCONS_00005034;TCONS_00005035;TCONS_00005037;TCONS_00005038;TCONS_00005039;TCONS_000…
GO:0016281	eukaryotic translation initiation factor 4F complex	cellular_component	cell|cell part|macromolecular complex	6	0.225977	1.39904	TCONS_00016602;TCONS_00033791;TCONS_00033794;TCONS_00033797;TCONS_00033798;TCONS_00033799
GO:0005730	nucleolus	cellular_component	cell|cell part|membrane-enclosed lumen|organelle|organelle part	4	0.3389	1.34722	TCONS_00000624;TCONS_00012407;TCONS_00017649;TCONS_00017650
GO:0008233	peptidase activity	molecular_function	catalytic activity	28	2.62398e-05	1.76823	TCONS_00000403;TCONS_00005000;TCONS_00005004;TCONS_00005005;TCONS_00005010;TCONS_00005011;TCONS_00005012;TCONS_00005013;TCONS_00005015;TCONS_00005016;TCONS_00005017;TCONS_00005019;TCONS_00005021;TCONS_00005022;TCONS_00005023;TCONS_00005024;TCONS_00005025;TCONS_00005026;TCONS_00005027;TCONS_00005032;TCONS_00005033;TCONS_00005034;TCONS_00005035;TCONS_00005037;TCONS_00005038;TCONS_00005039;TCONS_000…
GO:0016015	morphogen activity	molecular_function	binding|receptor regulator activity	28	2.62398e-05	1.76823	TCONS_00000403;TCONS_00005000;TCONS_00005004;TCONS_00005005;TCONS_00005010;TCONS_00005011;TCONS_00005012;TCONS_00005013;TCONS_00005015;TCONS_00005016;TCONS_00005017;TCONS_00005019;TCONS_00005021;TCONS_00005022;TCONS_00005023;TCONS_00005024;TCONS_00005025;TCONS_00005026;TCONS_00005027;TCONS_00005032;TCONS_00005033;TCONS_00005034;TCONS_00005035;TCONS_00005037;TCONS_00005038;TCONS_00005039;TCONS_000…
GO:0046872	metal ion binding	molecular_function	binding	30	0.00487937	1.39904	TCONS_00000403;TCONS_00005000;TCONS_00005004;TCONS_00005005;TCONS_00005010;TCONS_00005011;TCONS_00005012;TCONS_00005013;TCONS_00005015;TCONS_00005016;TCONS_00005017;TCONS_00005019;TCONS_00005021;TCONS_00005022;TCONS_00005023;TCONS_00005024;TCONS_00005025;TCONS_00005026;TCONS_00005027;TCONS_00005032;TCONS_00005033;TCONS_00005034;TCONS_00005035;TCONS_00005037;TCONS_00005038;TCONS_00005039;TCONS_000…
GO:0008135	translation factor activity, RNA binding	molecular_function	binding	5	0.040397	2.16518	TCONS_00033791;TCONS_00033794;TCONS_00033797;TCONS_00033798;TCONS_00033799
GO:0003729	mRNA binding	molecular_function	binding	8	0.110483	1.51562	TCONS_00000624;TCONS_00016602;TCONS_00031474;TCONS_00033791;TCONS_00033794;TCONS_00033797;TCONS_00033798;TCONS_00033799
GO:0003743	translation initiation factor activity	molecular_function	binding	6	0.225977	1.39904	TCONS_00016602;TCONS_00033791;TCONS_00033794;TCONS_00033797;TCONS_00033798;TCONS_00033799
GO:0005524	ATP binding	molecular_function	binding	4	0.601912	1.01042	TCONS_00008204;TCONS_00008207;TCONS_00015577;TCONS_00020257

## Sheet: Tables S5-B
Tables S5-B. GO enrichment analyses of the up-regulated DE lncRNAs in the P5-vs-P1 comparison group
id	Term	Category	GO_classify2	ListHits	p-value	Enrichment_score	Gene
GO:0007427	epithelial cell migration, open tracheal system	biological_process	cellular process|developmental process|localization|locomotion|multicellular organismal process	27	7.16e-09	2.38091	TCONS_00005000;TCONS_00005004;TCONS_00005010;TCONS_00005011;TCONS_00005012;TCONS_00005013;TCONS_00005015;TCONS_00005016;TCONS_00005017;TCONS_00005019;TCONS_00005021;TCONS_00005022;TCONS_00005023;TCONS_00005024;TCONS_00005025;TCONS_00005026;TCONS_00005027;TCONS_00005032;TCONS_00005033;TCONS_00005034;TCONS_00005035;TCONS_00005037;TCONS_00005038;TCONS_00005039;TCONS_00005040;TCONS_00016764;TCONS_000…
GO:0001746	Bolwig's organ morphogenesis	biological_process	developmental process|multicellular organismal process	25	1.3e-07	2.2964	TCONS_00005000;TCONS_00005004;TCONS_00005010;TCONS_00005011;TCONS_00005012;TCONS_00005013;TCONS_00005015;TCONS_00005016;TCONS_00005017;TCONS_00005019;TCONS_00005021;TCONS_00005022;TCONS_00005023;TCONS_00005024;TCONS_00005025;TCONS_00005026;TCONS_00005027;TCONS_00005032;TCONS_00005033;TCONS_00005034;TCONS_00005035;TCONS_00005037;TCONS_00005038;TCONS_00005039;TCONS_00005040
GO:0002385	mucosal immune response	biological_process	immune system process|response to stimulus	25	1.3e-07	2.2964	TCONS_00005000;TCONS_00005004;TCONS_00005010;TCONS_00005011;TCONS_00005012;TCONS_00005013;TCONS_00005015;TCONS_00005016;TCONS_00005017;TCONS_00005019;TCONS_00005021;TCONS_00005022;TCONS_00005023;TCONS_00005024;TCONS_00005025;TCONS_00005026;TCONS_00005027;TCONS_00005032;TCONS_00005033;TCONS_00005034;TCONS_00005035;TCONS_00005037;TCONS_00005038;TCONS_00005039;TCONS_00005040
GO:0007228	positive regulation of hh target transcription factor activity	biological_process	biological regulation|cellular process|metabolic process|positive regulation of biological process|regulation of biological process|response to stimulus|signaling	25	1.3e-07	2.2964	TCONS_00005000;TCONS_00005004;TCONS_00005010;TCONS_00005011;TCONS_00005012;TCONS_00005013;TCONS_00005015;TCONS_00005016;TCONS_00005017;TCONS_00005019;TCONS_00005021;TCONS_00005022;TCONS_00005023;TCONS_00005024;TCONS_00005025;TCONS_00005026;TCONS_00005027;TCONS_00005032;TCONS_00005033;TCONS_00005034;TCONS_00005035;TCONS_00005037;TCONS_00005038;TCONS_00005039;TCONS_00005040
GO:0007280	pole cell migration	biological_process	cellular process|localization|locomotion|multicellular organismal process|multi-organism process|reproduction|reproductive process	25	1.3e-07	2.2964	TCONS_00005000;TCONS_00005004;TCONS_00005010;TCONS_00005011;TCONS_00005012;TCONS_00005013;TCONS_00005015;TCONS_00005016;TCONS_00005017;TCONS_00005019;TCONS_00005021;TCONS_00005022;TCONS_00005023;TCONS_00005024;TCONS_00005025;TCONS_00005026;TCONS_00005027;TCONS_00005032;TCONS_00005033;TCONS_00005034;TCONS_00005035;TCONS_00005037;TCONS_00005038;TCONS_00005039;TCONS_00005040
GO:0007346	regulation of mitotic cell cycle	biological_process	biological regulation|cellular process|regulation of biological process	25	1.3e-07	2.2964	TCONS_00005000;TCONS_00005004;TCONS_00005010;TCONS_00005011;TCONS_00005012;TCONS_00005013;TCONS_00005015;TCONS_00005016;TCONS_00005017;TCONS_00005019;TCONS_00005021;TCONS_00005022;TCONS_00005023;TCONS_00005024;TCONS_00005025;TCONS_00005026;TCONS_00005027;TCONS_00005032;TCONS_00005033;TCONS_00005034;TCONS_00005035;TCONS_00005037;TCONS_00005038;TCONS_00005039;TCONS_00005040
GO:0007367	segment polarity determination	biological_process	developmental process|multicellular organismal process	25	1.3e-07	2.2964	TCONS_00005000;TCONS_00005004;TCONS_00005010;TCONS_00005011;TCONS_00005012;TCONS_00005013;TCONS_00005015;TCONS_00005016;TCONS_00005017;TCONS_00005019;TCONS_00005021;TCONS_00005022;TCONS_00005023;TCONS_00005024;TCONS_00005025;TCONS_00005026;TCONS_00005027;TCONS_00005032;TCONS_00005033;TCONS_00005034;TCONS_00005035;TCONS_00005037;TCONS_00005038;TCONS_00005039;TCONS_00005040
GO:0007418	ventral midline development	biological_process	developmental process|multicellular organismal process	25	1.3e-07	2.2964	TCONS_00005000;TCONS_00005004;TCONS_00005010;TCONS_00005011;TCONS_00005012;TCONS_00005013;TCONS_00005015;TCONS_00005016;TCONS_00005017;TCONS_00005019;TCONS_00005021;TCONS_00005022;TCONS_00005023;TCONS_00005024;TCONS_00005025;TCONS_00005026;TCONS_00005027;TCONS_00005032;TCONS_00005033;TCONS_00005034;TCONS_00005035;TCONS_00005037;TCONS_00005038;TCONS_00005039;TCONS_00005040
GO:0007442	hindgut morphogenesis	biological_process	developmental process|multicellular organismal process	25	1.3e-07	2.2964	TCONS_00005000;TCONS_00005004;TCONS_00005010;TCONS_00005011;TCONS_00005012;TCONS_00005013;TCONS_00005015;TCONS_00005016;TCONS_00005017;TCONS_00005019;TCONS_00005021;TCONS_00005022;TCONS_00005023;TCONS_00005024;TCONS_00005025;TCONS_00005026;TCONS_00005027;TCONS_00005032;TCONS_00005033;TCONS_00005034;TCONS_00005035;TCONS_00005037;TCONS_00005038;TCONS_00005039;TCONS_00005040
GO:0007458	progression of morphogenetic furrow involved in compound eye morphogenesis	biological_process	developmental process|multicellular organismal process	25	1.3e-07	2.2964	TCONS_00005000;TCONS_00005004;TCONS_00005010;TCONS_00005011;TCONS_00005012;TCONS_00005013;TCONS_00005015;TCONS_00005016;TCONS_00005017;TCONS_00005019;TCONS_00005021;TCONS_00005022;TCONS_00005023;TCONS_00005024;TCONS_00005025;TCONS_00005026;TCONS_00005027;TCONS_00005032;TCONS_00005033;TCONS_00005034;TCONS_00005035;TCONS_00005037;TCONS_00005038;TCONS_00005039;TCONS_00005040
GO:0005768	endosome	cellular_component	cell|cell part|organelle	25	1.3e-07	2.2964	TCONS_00005000;TCONS_00005004;TCONS_00005010;TCONS_00005011;TCONS_00005012;TCONS_00005013;TCONS_00005015;TCONS_00005016;TCONS_00005017;TCONS_00005019;TCONS_00005021;TCONS_00005022;TCONS_00005023;TCONS_00005024;TCONS_00005025;TCONS_00005026;TCONS_00005027;TCONS_00005032;TCONS_00005033;TCONS_00005034;TCONS_00005035;TCONS_00005037;TCONS_00005038;TCONS_00005039;TCONS_00005040
GO:0030139	endocytic vesicle	cellular_component	cell|cell part|organelle	25	1.3e-07	2.2964	TCONS_00005000;TCONS_00005004;TCONS_00005010;TCONS_00005011;TCONS_00005012;TCONS_00005013;TCONS_00005015;TCONS_00005016;TCONS_00005017;TCONS_00005019;TCONS_00005021;TCONS_00005022;TCONS_00005023;TCONS_00005024;TCONS_00005025;TCONS_00005026;TCONS_00005027;TCONS_00005032;TCONS_00005033;TCONS_00005034;TCONS_00005035;TCONS_00005037;TCONS_00005038;TCONS_00005039;TCONS_00005040
GO:0005615	extracellular space	cellular_component	extracellular region|extracellular region part	27	6.54e-07	2.05251	TCONS_00004624;TCONS_00004625;TCONS_00005000;TCONS_00005004;TCONS_00005010;TCONS_00005011;TCONS_00005012;TCONS_00005013;TCONS_00005015;TCONS_00005016;TCONS_00005017;TCONS_00005019;TCONS_00005021;TCONS_00005022;TCONS_00005023;TCONS_00005024;TCONS_00005025;TCONS_00005026;TCONS_00005027;TCONS_00005032;TCONS_00005033;TCONS_00005034;TCONS_00005035;TCONS_00005037;TCONS_00005038;TCONS_00005039;TCONS_000…
GO:0005737	cytoplasm	cellular_component	cell|cell part	28	7.46e-07	1.9912	TCONS_00000624;TCONS_00005000;TCONS_00005004;TCONS_00005010;TCONS_00005011;TCONS_00005012;TCONS_00005013;TCONS_00005015;TCONS_00005016;TCONS_00005017;TCONS_00005019;TCONS_00005021;TCONS_00005022;TCONS_00005023;TCONS_00005024;TCONS_00005025;TCONS_00005026;TCONS_00005027;TCONS_00005032;TCONS_00005033;TCONS_00005034;TCONS_00005035;TCONS_00005037;TCONS_00005038;TCONS_00005039;TCONS_00005040;TCONS_000…
GO:0005634	nucleus	cellular_component	cell|cell part|organelle	28	4.44e-06	1.87052	TCONS_00000624;TCONS_00005000;TCONS_00005004;TCONS_00005010;TCONS_00005011;TCONS_00005012;TCONS_00005013;TCONS_00005015;TCONS_00005016;TCONS_00005017;TCONS_00005019;TCONS_00005021;TCONS_00005022;TCONS_00005023;TCONS_00005024;TCONS_00005025;TCONS_00005026;TCONS_00005027;TCONS_00005032;TCONS_00005033;TCONS_00005034;TCONS_00005035;TCONS_00005037;TCONS_00005038;TCONS_00005039;TCONS_00005040;TCONS_000…
GO:0005886	plasma membrane	cellular_component	cell|cell part|membrane	28	0.00176609	1.4697	TCONS_00005000;TCONS_00005004;TCONS_00005010;TCONS_00005011;TCONS_00005012;TCONS_00005013;TCONS_00005015;TCONS_00005016;TCONS_00005017;TCONS_00005019;TCONS_00005021;TCONS_00005022;TCONS_00005023;TCONS_00005024;TCONS_00005025;TCONS_00005026;TCONS_00005027;TCONS_00005032;TCONS_00005033;TCONS_00005034;TCONS_00005035;TCONS_00005037;TCONS_00005038;TCONS_00005039;TCONS_00005040;TCONS_00013834;TCONS_000…
GO:0016020	membrane	cellular_component	NA	6	0.0101132	2.64545	TCONS_00004624;TCONS_00004625;TCONS_00013834;TCONS_00016764;TCONS_00016765;TCONS_00018074
GO:0005739	mitochondrion	cellular_component	cell|cell part|organelle	5	0.0296567	2.44949	TCONS_00006403;TCONS_00008204;TCONS_00008207;TCONS_00018074;TCONS_00021530
GO:0005730	nucleolus	cellular_component	cell|cell part|membrane-enclosed lumen|organelle|organelle part	4	0.120045	1.9596	TCONS_00000624;TCONS_00012407;TCONS_00017649;TCONS_00017650
GO:0005829	cytosol	cellular_component	cell|cell part	3	0.53881	1.10227	TCONS_00006403;TCONS_00013834;TCONS_00031474
GO:0008233	peptidase activity	molecular_function	catalytic activity	25	1.3e-07	2.2964	TCONS_00005000;TCONS_00005004;TCONS_00005010;TCONS_00005011;TCONS_00005012;TCONS_00005013;TCONS_00005015;TCONS_00005016;TCONS_00005017;TCONS_00005019;TCONS_00005021;TCONS_00005022;TCONS_00005023;TCONS_00005024;TCONS_00005025;TCONS_00005026;TCONS_00005027;TCONS_00005032;TCONS_00005033;TCONS_00005034;TCONS_00005035;TCONS_00005037;TCONS_00005038;TCONS_00005039;TCONS_00005040
GO:0016015	morphogen activity	molecular_function	binding|receptor regulator activity	25	1.3e-07	2.2964	TCONS_00005000;TCONS_00005004;TCONS_00005010;TCONS_00005011;TCONS_00005012;TCONS_00005013;TCONS_00005015;TCONS_00005016;TCONS_00005017;TCONS_00005019;TCONS_00005021;TCONS_00005022;TCONS_00005023;TCONS_00005024;TCONS_00005025;TCONS_00005026;TCONS_00005027;TCONS_00005032;TCONS_00005033;TCONS_00005034;TCONS_00005035;TCONS_00005037;TCONS_00005038;TCONS_00005039;TCONS_00005040
GO:0046872	metal ion binding	molecular_function	binding	26	6.51e-05	1.76364	TCONS_00005000;TCONS_00005004;TCONS_00005010;TCONS_00005011;TCONS_00005012;TCONS_00005013;TCONS_00005015;TCONS_00005016;TCONS_00005017;TCONS_00005019;TCONS_00005021;TCONS_00005022;TCONS_00005023;TCONS_00005024;TCONS_00005025;TCONS_00005026;TCONS_00005027;TCONS_00005032;TCONS_00005033;TCONS_00005034;TCONS_00005035;TCONS_00005037;TCONS_00005038;TCONS_00005039;TCONS_00005040;TCONS_00013834
GO:0005524	ATP binding	molecular_function	binding	3	0.53881	1.10227	TCONS_00008204;TCONS_00008207;TCONS_00020257

## Sheet: Tables S5-C
Tables S5-C. GO enrichment analyses of the down-regulated DE lncRNAs in the P5-vs-P1 comparison group
id	Term	Category	GO_classify2	ListHits	p-value	Enrichment_score	Gene
GO:0006446	regulation of translational initiation	biological_process	biological regulation|cellular process|metabolic process|regulation of biological process	5	0.000130583	6.92857	TCONS_00033791;TCONS_00033794;TCONS_00033797;TCONS_00033798;TCONS_00033799
GO:0045861	negative regulation of proteolysis	biological_process	biological regulation|cellular process|metabolic process|negative regulation of biological process|regulation of biological process	4	0.797012	0.791837	TCONS_00000403;TCONS_00005005;TCONS_00005042;TCONS_00039029
GO:0001746	Bolwig's organ morphogenesis	biological_process	developmental process|multicellular organismal process	3	0.916368	0.60625	TCONS_00000403;TCONS_00005005;TCONS_00005042
GO:0002385	mucosal immune response	biological_process	immune system process|response to stimulus	3	0.916368	0.60625	TCONS_00000403;TCONS_00005005;TCONS_00005042
GO:0007228	positive regulation of hh target transcription factor activity	biological_process	biological regulation|cellular process|metabolic process|positive regulation of biological process|regulation of biological process|response to stimulus|signaling	3	0.916368	0.60625	TCONS_00000403;TCONS_00005005;TCONS_00005042
GO:0007280	pole cell migration	biological_process	cellular process|localization|locomotion|multicellular organismal process|multi-organism process|reproduction|reproductive process	3	0.916368	0.60625	TCONS_00000403;TCONS_00005005;TCONS_00005042
GO:0007346	regulation of mitotic cell cycle	biological_process	biological regulation|cellular process|regulation of biological process	3	0.916368	0.60625	TCONS_00000403;TCONS_00005005;TCONS_00005042
GO:0007367	segment polarity determination	biological_process	developmental process|multicellular organismal process	3	0.916368	0.60625	TCONS_00000403;TCONS_00005005;TCONS_00005042
GO:0007418	ventral midline development	biological_process	developmental process|multicellular organismal process	3	0.916368	0.60625	TCONS_00000403;TCONS_00005005;TCONS_00005042
GO:0007442	hindgut morphogenesis	biological_process	developmental process|multicellular organismal process	3	0.916368	0.60625	TCONS_00000403;TCONS_00005005;TCONS_00005042
GO:0016281	eukaryotic translation initiation factor 4F complex	cellular_component	cell|cell part|macromolecular complex	6	0.000609295	4.47692	TCONS_00016602;TCONS_00033791;TCONS_00033794;TCONS_00033797;TCONS_00033798;TCONS_00033799
GO:0005634	nucleus	cellular_component	cell|cell part|organelle	5	0.876371	0.734848	TCONS_00000403;TCONS_00005005;TCONS_00005042;TCONS_00015577;TCONS_00022115
GO:0005615	extracellular space	cellular_component	extracellular region|extracellular region part	4	0.903624	0.668966	TCONS_00000403;TCONS_00005005;TCONS_00005042;TCONS_00039029
GO:0005768	endosome	cellular_component	cell|cell part|organelle	3	0.916368	0.60625	TCONS_00000403;TCONS_00005005;TCONS_00005042
GO:0030139	endocytic vesicle	cellular_component	cell|cell part|organelle	3	0.916368	0.60625	TCONS_00000403;TCONS_00005005;TCONS_00005042
GO:0005737	cytoplasm	cellular_component	cell|cell part	4	0.933643	0.625806	TCONS_00000403;TCONS_00005005;TCONS_00005042;TCONS_00015577
GO:0005886	plasma membrane	cellular_component	cell|cell part|membrane	3	0.999082	0.346429	TCONS_00000403;TCONS_00005005;TCONS_00005042
GO:0008135	translation factor activity, RNA binding	molecular_function	binding	5	0.000130583	6.92857	TCONS_00033791;TCONS_00033794;TCONS_00033797;TCONS_00033798;TCONS_00033799
GO:0003743	translation initiation factor activity	molecular_function	binding	6	0.000609295	4.47692	TCONS_00016602;TCONS_00033791;TCONS_00033794;TCONS_00033797;TCONS_00033798;TCONS_00033799
GO:0003729	mRNA binding	molecular_function	binding	6	0.00232089	3.6375	TCONS_00016602;TCONS_00033791;TCONS_00033794;TCONS_00033797;TCONS_00033798;TCONS_00033799
GO:0008233	peptidase activity	molecular_function	catalytic activity	3	0.916368	0.60625	TCONS_00000403;TCONS_00005005;TCONS_00005042
GO:0016015	morphogen activity	molecular_function	binding|receptor regulator activity	3	0.916368	0.60625	TCONS_00000403;TCONS_00005005;TCONS_00005042
GO:0046872	metal ion binding	molecular_function	binding	4	0.950697	0.596923	TCONS_00000403;TCONS_00005005;TCONS_00005042;TCONS_00007093

## Sheet: Tables S5-D
Tables S5-D. GO enrichment analyses of the total DE lncRNAs in the P9-vs-P5 comparison group
id	Term	Category	GO_classify2	ListHits	p-value	Enrichment_score	Gene
GO:0007268	chemical synaptic transmission	biological_process	cellular process|signaling	5	0.11189	1.84762	TCONS_00016764;TCONS_00016765;TCONS_00031348;TCONS_00031354;TCONS_00031358
GO:0001508	action potential	biological_process	biological regulation	3	0.455376	1.22526	TCONS_00031348;TCONS_00031354;TCONS_00031358
GO:0008016	regulation of heart contraction	biological_process	biological regulation|multicellular organismal process|regulation of biological process	3	0.455376	1.22526	TCONS_00031348;TCONS_00031354;TCONS_00031358
GO:0008345	larval locomotory behavior	biological_process	multicellular organismal process	3	0.455376	1.22526	TCONS_00031348;TCONS_00031354;TCONS_00031358
GO:0034765	regulation of ion transmembrane transport	biological_process	biological regulation|establishment of localization|localization|regulation of biological process	3	0.455376	1.22526	TCONS_00031348;TCONS_00031354;TCONS_00031358
GO:0045938	positive regulation of circadian sleep/wake cycle, sleep	biological_process	biological regulation|multicellular organismal process|positive regulation of biological process|regulation of biological process|rhythmic process	3	0.455376	1.22526	TCONS_00031348;TCONS_00031354;TCONS_00031358
GO:0051260	protein homooligomerization	biological_process	cellular component organization or biogenesis|cellular process	3	0.455376	1.22526	TCONS_00031348;TCONS_00031354;TCONS_00031358
GO:0060025	regulation of synaptic activity	biological_process	biological regulation|cellular process|regulation of biological process|signaling	3	0.455376	1.22526	TCONS_00031348;TCONS_00031354;TCONS_00031358
GO:0071805	potassium ion transmembrane transport	biological_process	cellular process|establishment of localization|localization	3	0.455376	1.22526	TCONS_00031348;TCONS_00031354;TCONS_00031358
GO:0006813	potassium ion transport	biological_process	establishment of localization|localization	3	0.492514	1.164	TCONS_00031348;TCONS_00031354;TCONS_00031358
GO:0016020	membrane	cellular_component	NA	5	0.00387552	3.88	TCONS_00004624;TCONS_00004625;TCONS_00016764;TCONS_00016765;TCONS_00018074
GO:0005730	nucleolus	cellular_component	cell|cell part|membrane-enclosed lumen|organelle|organelle part	3	0.0941095	2.58667	TCONS_00000624;TCONS_00017649;TCONS_00017650
GO:0005829	cytosol	cellular_component	cell|cell part	3	0.189065	1.94	TCONS_00006403;TCONS_00007093;TCONS_00031474
GO:0008076	voltage-gated potassium channel complex	cellular_component	cell|cell part|macromolecular complex|membrane|membrane part	3	0.455376	1.22526	TCONS_00031348;TCONS_00031354;TCONS_00031358
GO:0016021	integral component of membrane	cellular_component	membrane|membrane part	6	0.493877	1.08279	TCONS_00004624;TCONS_00004625;TCONS_00018074;TCONS_00031348;TCONS_00031354;TCONS_00031358
GO:0005737	cytoplasm	cellular_component	cell|cell part	5	0.950422	0.625806	TCONS_00000624;TCONS_00004023;TCONS_00005000;TCONS_00016764;TCONS_00016765
GO:0005886	plasma membrane	cellular_component	cell|cell part|membrane	7	0.971459	0.646667	TCONS_00005000;TCONS_00005430;TCONS_00016764;TCONS_00016765;TCONS_00031348;TCONS_00031354;TCONS_00031358
GO:0005615	extracellular space	cellular_component	extracellular region|extracellular region part	3	0.993846	0.401379	TCONS_00004624;TCONS_00004625;TCONS_00005000
GO:0005634	nucleus	cellular_component	cell|cell part|organelle	3	0.998315	0.352727	TCONS_00000624;TCONS_00005000;TCONS_00020257
GO:0005249	voltage-gated potassium channel activity	molecular_function	transporter activity	3	0.455376	1.22526	TCONS_00031348;TCONS_00031354;TCONS_00031358
GO:0005251	delayed rectifier potassium channel activity	molecular_function	transporter activity	3	0.455376	1.22526	TCONS_00031348;TCONS_00031354;TCONS_00031358
GO:0046872	metal ion binding	molecular_function	binding	5	0.96536	0.596923	TCONS_00004023;TCONS_00005000;TCONS_00005430;TCONS_00007093;TCONS_00037350

## Sheet: Tables S5-E
Tables S5-E. GO enrichment analyses of the up-regulated DE lncRNAs in the P9-vs-P5 comparison group
id	Term	Category	GO_classify2	ListHits	p-value	Enrichment_score	Gene
GO:0005829	cytosol	cellular_component	cell|cell part	3	0.0226809	4.40909	TCONS_00006403;TCONS_00007093;TCONS_00031474
GO:0046872	metal ion binding	molecular_function	binding	4	0.535019	1.08531	TCONS_00004023;TCONS_00005430;TCONS_00007093;TCONS_00037350

## Sheet: Tables S5-F
Tables S5-F. GO enrichment analyses of the down-regulated DE lncRNAs in the P9-vs-P5 comparison group
id	Term	Category	GO_classify2	ListHits	p-value	Enrichment_score	Gene
GO:0007268	chemical synaptic transmission	biological_process	cellular process|signaling	5	0.00964208	3.29932	TCONS_00016764;TCONS_00016765;TCONS_00031348;TCONS_00031354;TCONS_00031358
GO:0001508	action potential	biological_process	biological regulation	3	0.14459	2.18797	TCONS_00031348;TCONS_00031354;TCONS_00031358
GO:0008016	regulation of heart contraction	biological_process	biological regulation|multicellular organismal process|regulation of biological process	3	0.14459	2.18797	TCONS_00031348;TCONS_00031354;TCONS_00031358
GO:0008345	larval locomotory behavior	biological_process	multicellular organismal process	3	0.14459	2.18797	TCONS_00031348;TCONS_00031354;TCONS_00031358
GO:0034765	regulation of ion transmembrane transport	biological_process	biological regulation|establishment of localization|localization|regulation of biological process	3	0.14459	2.18797	TCONS_00031348;TCONS_00031354;TCONS_00031358
GO:0045938	positive regulation of circadian sleep/wake cycle, sleep	biological_process	biological regulation|multicellular organismal process|positive regulation of biological process|regulation of biological process|rhythmic process	3	0.14459	2.18797	TCONS_00031348;TCONS_00031354;TCONS_00031358
GO:0051260	protein homooligomerization	biological_process	cellular component organization or biogenesis|cellular process	3	0.14459	2.18797	TCONS_00031348;TCONS_00031354;TCONS_00031358
GO:0060025	regulation of synaptic activity	biological_process	biological regulation|cellular process|regulation of biological process|signaling	3	0.14459	2.18797	TCONS_00031348;TCONS_00031354;TCONS_00031358
GO:0071805	potassium ion transmembrane transport	biological_process	cellular process|establishment of localization|localization	3	0.14459	2.18797	TCONS_00031348;TCONS_00031354;TCONS_00031358
GO:0006813	potassium ion transport	biological_process	establishment of localization|localization	3	0.162685	2.07857	TCONS_00031348;TCONS_00031354;TCONS_00031358
GO:0016020	membrane	cellular_component	NA	5	0.000189266	6.92857	TCONS_00004624;TCONS_00004625;TCONS_00016764;TCONS_00016765;TCONS_00018074
GO:0016021	integral component of membrane	cellular_component	membrane|membrane part	6	0.0610447	1.93355	TCONS_00004624;TCONS_00004625;TCONS_00018074;TCONS_00031348;TCONS_00031354;TCONS_00031358
GO:0008076	voltage-gated potassium channel complex	cellular_component	cell|cell part|macromolecular complex|membrane|membrane part	3	0.14459	2.18797	TCONS_00031348;TCONS_00031354;TCONS_00031358
GO:0005886	plasma membrane	cellular_component	cell|cell part|membrane	6	0.619026	0.989796	TCONS_00005000;TCONS_00016764;TCONS_00016765;TCONS_00031348;TCONS_00031354;TCONS_00031358
GO:0005737	cytoplasm	cellular_component	cell|cell part	4	0.710647	0.894009	TCONS_00000624;TCONS_00005000;TCONS_00016764;TCONS_00016765
GO:0005615	extracellular space	cellular_component	extracellular region|extracellular region part	3	0.846961	0.716749	TCONS_00004624;TCONS_00004625;TCONS_00005000
GO:0005634	nucleus	cellular_component	cell|cell part|organelle	3	0.91224	0.62987	TCONS_00000624;TCONS_00005000;TCONS_00020257
GO:0005249	voltage-gated potassium channel activity	molecular_function	transporter activity	3	0.14459	2.18797	TCONS_00031348;TCONS_00031354;TCONS_00031358
GO:0005251	delayed rectifier potassium channel activity	molecular_function	transporter activity	3	0.14459	2.18797	TCONS_00031348;TCONS_00031354;TCONS_00031358
