# Supplementary material for: Genome-wide analysis of long noncoding RNAs and their association in regulating the metamorphosis of the Sarcophaga peregrina (Diptera: Sarcophagidae)
Source: PLoS Negl Trop Dis. 2023 Jun 26;17(6):e0011411. doi: 10.1371/journal.pntd.0011411 (PMC10328366; doi:10.1371/journal.pntd.0011411)
Supplement: S6 Table — GO enrichment analyses of the total DE mRNAs (A), up-regulated DE mRNAs (B), down-regulated DE mRNAs (C), in the P5-vs-P1 comparison group; GO enrichment analyses of the total DE mRNAs (D), up-regulated DE mRNAs (E), down-regulated DE mRNAs (F), in the P9-vs-P5 comparison group. (XLSX) [file pntd.0011411.s011.xlsx]

## Sheet: Tables S6-A
Tables S6-A. GO enrichment analyses of the total DE mRNAs in the P5-vs-P1 comparison group
id	Term	Category	GO_classify2	ListHits	p-value	Enrichment_score	Gene
GO:0007156	homophilic cell adhesion via plasma membrane adhesion molecules	biological_process	biological adhesion	38	3.38658e-11	2.65077	evm.model.Contig1.323.path1;evm.model.Contig1.505.path1;evm.model.Contig1.514.path1;evm.model.Contig11.318.path1;evm.model.Contig2.340.path1;evm.model.Contig2.379.path1;evm.model.Contig2.807.path1;evm.model.Contig2.967.path1;evm.model.Contig2.968.path1;evm.model.Contig21.161.path1;evm.model.Contig21.198.path1;evm.model.Contig23.241.path1;evm.model.Contig25.37.path1;evm.model.Contig25.59.path1;evm…
GO:0006508	proteolysis	biological_process	metabolic process	73	4.58336e-11	1.99418	evm.model.Contig1.116.path1;evm.model.Contig1.117.path1;evm.model.Contig1.118.path1;evm.model.Contig1.131.path1;evm.model.Contig103.37.path1;evm.model.Contig103.46.path1;evm.model.Contig11.228.path1;evm.model.Contig11.229.path1;evm.model.Contig11.299.path1;evm.model.Contig11.83.path1;evm.model.Contig118.51.path1;evm.model.Contig134.18.path1;evm.model.Contig14.45.path1;evm.model.Contig155.31.path1…
GO:0040003	chitin-based cuticle development	biological_process	developmental process|multicellular organismal process	36	1.68748e-07	2.19735	evm.model.Contig10.430.path1;evm.model.Contig12.194.path1;evm.model.Contig12.197.path1;evm.model.Contig12.208.path1;evm.model.Contig134.39.path1;evm.model.Contig134.40.path1;evm.model.Contig134.44.path1;evm.model.Contig134.45.path1;evm.model.Contig134.46.path1;evm.model.Contig134.51.path1;evm.model.Contig134.54.path1;evm.model.Contig134.55.path1;evm.model.Contig134.57.path1;evm.model.Contig154.25…
GO:0035082	axoneme assembly	biological_process	cellular component organization or biogenesis|cellular process	10	1.19043e-06	3.9064	evm.model.Contig10.134.path1;evm.model.Contig11.388.path1;evm.model.Contig111.33.path1;evm.model.Contig15.234.path1;evm.model.Contig19.254.path1;evm.model.Contig25.62.path1;evm.model.Contig3.756.path1;evm.model.Contig32.204.path1;evm.model.Contig40.156.path1;evm.model.Contig61.121.path1
GO:0010499	proteasomal ubiquitin-independent protein catabolic process	biological_process	cellular process|metabolic process	14	1.51758e-06	3.21704	evm.model.Contig117.60.path1;evm.model.Contig16.366.path1;evm.model.Contig38.108.path1;evm.model.Contig44.153.path1;evm.model.Contig5.484.path1;evm.model.Contig5.532.path1;evm.model.Contig52.184.path1;evm.model.Contig57.89.path1;evm.model.Contig6.296.path1;evm.model.Contig6.811.path1;evm.model.Contig6.857.path1;evm.model.Contig7.46.path1;evm.model.Contig87.101.path1;evm.model.Contig92.78.path1
GO:0034765	regulation of ion transmembrane transport	biological_process	biological regulation|establishment of localization|localization|regulation of biological process	20	2.59744e-06	2.60427	evm.model.Contig103.2.path1;evm.model.Contig11.326.path1;evm.model.Contig11.72.path1;evm.model.Contig115.65.path1;evm.model.Contig115.67.path1;evm.model.Contig176.6.path1;evm.model.Contig19.139.path1;evm.model.Contig19.141.path1;evm.model.Contig194.14.path1;evm.model.Contig22.7.path1;evm.model.Contig24.46.path1;evm.model.Contig37.77.path1;evm.model.Contig6.530.path1;evm.model.Contig6.642.path1;ev…
GO:0060285	cilium-dependent cell motility	biological_process	cellular process|localization|locomotion	13	4.92617e-06	3.17395	evm.model.Contig1.483.path1;evm.model.Contig1.974.path1;evm.model.Contig10.134.path1;evm.model.Contig154.10.path1;evm.model.Contig156.37.path1;evm.model.Contig18.68.path1;evm.model.Contig197.20.path1;evm.model.Contig37.107.path1;evm.model.Contig5.133.path1;evm.model.Contig61.67.path1;evm.model.Contig64.89.path1;evm.model.Contig727.1.path1;evm.model.Contig727.2.path1
GO:0050908	detection of light stimulus involved in visual perception	biological_process	multicellular organismal process|response to stimulus	14	5.21159e-06	3.03831	evm.model.Contig1.260.path1;evm.model.Contig115.65.path1;evm.model.Contig177.32.path1;evm.model.Contig19.139.path1;evm.model.Contig19.141.path1;evm.model.Contig23.4.path1;evm.model.Contig24.46.path1;evm.model.Contig3.858.path1;evm.model.Contig5.428.path1;evm.model.Contig54.29.path1;evm.model.Contig54.30.path1;evm.model.Contig61.126.path1;evm.model.Contig64.101.path1;evm.model.Contig75.74.path1
GO:0007155	cell adhesion	biological_process	biological adhesion	54	1.62755e-05	1.67417	evm.model.Contig1.744.path1;evm.model.Contig103.25.path1;evm.model.Contig11.270.path1;evm.model.Contig11.359.path1;evm.model.Contig11.40.path1;evm.model.Contig113.2.path1;evm.model.Contig125.19.path1;evm.model.Contig125.20.path1;evm.model.Contig147.9.path1;evm.model.Contig157.24.path1;evm.model.Contig167.13.path1;evm.model.Contig17.71.path1;evm.model.Contig18.115.path1;evm.model.Contig18.272.path…
GO:0050808	synapse organization	biological_process	cellular component organization or biogenesis|cellular process	27	1.64333e-05	2.10946	evm.model.Contig105.60.path1;evm.model.Contig105.62.path1;evm.model.Contig12.162.path1;evm.model.Contig13.136.path1;evm.model.Contig158.26.path1;evm.model.Contig24.122.path1;evm.model.Contig29.135.path1;evm.model.Contig3.1092.path1;evm.model.Contig31.85.path1;evm.model.Contig39.19.path1;evm.model.Contig39.27.path1;evm.model.Contig39.28.path1;evm.model.Contig39.29.path1;evm.model.Contig47.40.path1…
GO:0005576	extracellular region	cellular_component	NA	268	2.98459e-25	1.73044	evm.model.Contig1.541.path1;evm.model.Contig1.562.path1;evm.model.Contig1.563.path1;evm.model.Contig1.598.path1;evm.model.Contig1.729.path1;evm.model.Contig1.741.path1;evm.model.Contig1.743.path1;evm.model.Contig1.744.path1;evm.model.Contig1.826.path1;evm.model.Contig10.257.path1;evm.model.Contig10.292.path1;evm.model.Contig10.299.path1;evm.model.Contig100.16.path1;evm.model.Contig101.3.path1;evm…
GO:0005886	plasma membrane	cellular_component	cell|cell part|membrane	429	9.39084e-17	1.38729	evm.model.Contig1.1000.path1;evm.model.Contig1.109.path1;evm.model.Contig1.113.path1;evm.model.Contig1.121.path1;evm.model.Contig1.128.path1;evm.model.Contig1.260.path1;evm.model.Contig1.289.path1;evm.model.Contig1.290.path1;evm.model.Contig1.323.path1;evm.model.Contig1.386.path1;evm.model.Contig1.463.path1;evm.model.Contig1.493.path1;evm.model.Contig1.505.path1;evm.model.Contig1.514.path1;evm.mo…
GO:0005887	integral component of plasma membrane	cellular_component	cell|cell part|membrane|membrane part	160	1.8598e-15	1.73618	evm.model.Contig1.109.path1;evm.model.Contig1.505.path1;evm.model.Contig1.514.path1;evm.model.Contig10.326.path1;evm.model.Contig10.327.path1;evm.model.Contig100.16.path1;evm.model.Contig101.81.path1;evm.model.Contig104.8.path1;evm.model.Contig105.25.path1;evm.model.Contig105.26.path1;evm.model.Contig105.32.path1;evm.model.Contig105.50.path1;evm.model.Contig105.51.path1;evm.model.Contig11.222.pat…
GO:0016021	integral component of membrane	cellular_component	membrane|membrane part	492	1.73185e-13	1.30213	evm.model.Contig1.1000.path1;evm.model.Contig1.108.path1;evm.model.Contig1.121.path1;evm.model.Contig1.128.path1;evm.model.Contig1.131.path1;evm.model.Contig1.154.path1;evm.model.Contig1.260.path1;evm.model.Contig1.323.path1;evm.model.Contig1.386.path1;evm.model.Contig1.463.path1;evm.model.Contig1.469.path1;evm.model.Contig1.491.path1;evm.model.Contig1.493.path1;evm.model.Contig1.505.path1;evm.mo…
GO:0031012	extracellular matrix	cellular_component	extracellular region|extracellular region part	65	1.84785e-11	2.11597	evm.model.Contig1.741.path1;evm.model.Contig11.40.path1;evm.model.Contig12.194.path1;evm.model.Contig12.197.path1;evm.model.Contig12.208.path1;evm.model.Contig134.39.path1;evm.model.Contig134.40.path1;evm.model.Contig134.44.path1;evm.model.Contig134.45.path1;evm.model.Contig134.46.path1;evm.model.Contig134.51.path1;evm.model.Contig134.54.path1;evm.model.Contig134.55.path1;evm.model.Contig134.57.p…
GO:0000502	proteasome complex	cellular_component	cell|cell part|macromolecular complex	27	1.92754e-11	3.19615	evm.model.Contig109.44.path1;evm.model.Contig117.60.path1;evm.model.Contig153.38.path1;evm.model.Contig153.39.path1;evm.model.Contig16.311.path1;evm.model.Contig16.366.path1;evm.model.Contig19.242.path1;evm.model.Contig196.16.path1;evm.model.Contig23.209.path1;evm.model.Contig23.234.path1;evm.model.Contig28.6.path1;evm.model.Contig3.1057.path1;evm.model.Contig3.1164.path1;evm.model.Contig36.180.p…
GO:0005615	extracellular space	cellular_component	extracellular region|extracellular region part	163	1.66663e-09	1.50175	evm.model.Contig1.116.path1;evm.model.Contig1.117.path1;evm.model.Contig1.118.path1;evm.model.Contig1.289.path1;evm.model.Contig1.290.path1;evm.model.Contig1.541.path1;evm.model.Contig1.741.path1;evm.model.Contig1.744.path1;evm.model.Contig1.881.path1;evm.model.Contig10.314.path1;evm.model.Contig106.59.path1;evm.model.Contig106.94.path1;evm.model.Contig109.6.path1;evm.model.Contig109.9.path1;evm.…
GO:0005839	proteasome core complex	cellular_component	cell|cell part|macromolecular complex	14	5.03406e-09	3.9064	evm.model.Contig117.60.path1;evm.model.Contig16.366.path1;evm.model.Contig38.108.path1;evm.model.Contig44.153.path1;evm.model.Contig5.484.path1;evm.model.Contig5.532.path1;evm.model.Contig52.184.path1;evm.model.Contig57.89.path1;evm.model.Contig6.296.path1;evm.model.Contig6.811.path1;evm.model.Contig6.857.path1;evm.model.Contig7.46.path1;evm.model.Contig87.101.path1;evm.model.Contig92.78.path1
GO:0031225	anchored component of membrane	cellular_component	membrane|membrane part	34	7.22968e-09	2.45959	evm.model.Contig1.289.path1;evm.model.Contig1.290.path1;evm.model.Contig11.318.path1;evm.model.Contig118.17.path1;evm.model.Contig12.354.path1;evm.model.Contig157.24.path1;evm.model.Contig167.13.path1;evm.model.Contig17.71.path1;evm.model.Contig18.107.path1;evm.model.Contig18.109.path1;evm.model.Contig19.264.path1;evm.model.Contig20.118.path1;evm.model.Contig202.1.path1;evm.model.Contig23.241.pat…
GO:0031514	motile cilium	cellular_component	cell|cell part|organelle	29	9.28984e-09	2.63455	evm.model.Contig1.946.path1;evm.model.Contig1.974.path1;evm.model.Contig10.134.path1;evm.model.Contig111.33.path1;evm.model.Contig12.354.path1;evm.model.Contig132.31.path1;evm.model.Contig15.234.path1;evm.model.Contig154.10.path1;evm.model.Contig156.41.path1;evm.model.Contig17.3.path1;evm.model.Contig2.315.path1;evm.model.Contig2.317.path1;evm.model.Contig215.7.path1;evm.model.Contig24.218.path1;…
GO:0042302	structural constituent of cuticle	molecular_function	structural molecule activity	60	5.22323e-13	2.32064	evm.model.Contig1.892.path1;evm.model.Contig1039.1.path1;evm.model.Contig109.2.path1;evm.model.Contig109.3.path1;evm.model.Contig11.135.path1;evm.model.Contig11.153.path1;evm.model.Contig11.159.path1;evm.model.Contig114.56.path1;evm.model.Contig12.12.path1;evm.model.Contig12.178.path1;evm.model.Contig12.180.path1;evm.model.Contig12.182.path1;evm.model.Contig12.187.path1;evm.model.Contig12.192.pat…
GO:0005509	calcium ion binding	molecular_function	binding	97	2.3215e-09	1.70685	evm.model.Contig1.481.path1;evm.model.Contig1.483.path1;evm.model.Contig1.493.path1;evm.model.Contig1.505.path1;evm.model.Contig1.514.path1;evm.model.Contig1.741.path1;evm.model.Contig1.743.path1;evm.model.Contig1.744.path1;evm.model.Contig10.188.path1;evm.model.Contig105.21.path1;evm.model.Contig105.60.path1;evm.model.Contig105.62.path1;evm.model.Contig11.357.path1;evm.model.Contig11.359.path1;e…
GO:0008010	structural constituent of chitin-based larval cuticle	molecular_function	structural molecule activity	37	4.25439e-08	2.25839	evm.model.Contig12.194.path1;evm.model.Contig12.197.path1;evm.model.Contig12.208.path1;evm.model.Contig134.39.path1;evm.model.Contig134.40.path1;evm.model.Contig134.44.path1;evm.model.Contig134.45.path1;evm.model.Contig134.46.path1;evm.model.Contig134.51.path1;evm.model.Contig134.54.path1;evm.model.Contig134.55.path1;evm.model.Contig134.57.path1;evm.model.Contig154.25.path1;evm.model.Contig154.31…
GO:0004298	threonine-type endopeptidase activity	molecular_function	catalytic activity	14	5.75539e-08	3.64598	evm.model.Contig117.60.path1;evm.model.Contig16.366.path1;evm.model.Contig38.108.path1;evm.model.Contig44.153.path1;evm.model.Contig5.484.path1;evm.model.Contig5.532.path1;evm.model.Contig52.184.path1;evm.model.Contig57.89.path1;evm.model.Contig6.296.path1;evm.model.Contig6.811.path1;evm.model.Contig6.857.path1;evm.model.Contig7.46.path1;evm.model.Contig87.101.path1;evm.model.Contig92.78.path1
GO:0020037	heme binding	molecular_function	binding	59	2.36077e-06	1.71998	evm.model.Contig1.491.path1;evm.model.Contig10.345.path1;evm.model.Contig10.380.path1;evm.model.Contig101.33.path1;evm.model.Contig102.11.path1;evm.model.Contig102.18.path1;evm.model.Contig102.22.path1;evm.model.Contig102.26.path1;evm.model.Contig104.15.path1;evm.model.Contig111.13.path1;evm.model.Contig111.17.path1;evm.model.Contig111.19.path1;evm.model.Contig111.20.path1;evm.model.Contig113.45.…
GO:0008201	heparin binding	molecular_function	binding	20	2.59744e-06	2.60427	evm.model.Contig1.541.path1;evm.model.Contig11.357.path1;evm.model.Contig11.359.path1;evm.model.Contig11.40.path1;evm.model.Contig125.19.path1;evm.model.Contig125.20.path1;evm.model.Contig134.28.path1;evm.model.Contig134.29.path1;evm.model.Contig176.15.path1;evm.model.Contig2.757.path1;evm.model.Contig26.375.path1;evm.model.Contig26.383.path1;evm.model.Contig31.85.path1;evm.model.Contig4.520.path…
GO:0004252	serine-type endopeptidase activity	molecular_function	catalytic activity	62	3.27607e-06	1.68192	evm.model.Contig1.131.path1;evm.model.Contig1.749.path1;evm.model.Contig10.291.path1;evm.model.Contig10.292.path1;evm.model.Contig10.299.path1;evm.model.Contig10.314.path1;evm.model.Contig100.16.path1;evm.model.Contig103.37.path1;evm.model.Contig103.46.path1;evm.model.Contig11.299.path1;evm.model.Contig11.83.path1;evm.model.Contig118.10.path1;evm.model.Contig118.51.path1;evm.model.Contig134.18.pa…
GO:0016614	oxidoreductase activity, acting on CH-OH group of donors	molecular_function	catalytic activity	16	1.185e-05	2.7175	evm.model.Contig14.303.path1;evm.model.Contig14.304.path1;evm.model.Contig14.305.path1;evm.model.Contig14.307.path1;evm.model.Contig14.310.path1;evm.model.Contig14.315.path1;evm.model.Contig14.321.path1;evm.model.Contig14.322.path1;evm.model.Contig14.325.path1;evm.model.Contig14.328.path1;evm.model.Contig14.330.path1;evm.model.Contig14.331.path1;evm.model.Contig14.332.path1;evm.model.Contig86.48.…
GO:0022848	acetylcholine-gated cation-selective channel activity	molecular_function	molecular transducer activity|receptor activity|transporter activity	9	3.59293e-05	3.51576	evm.model.Contig100.13.path1;evm.model.Contig121.102.path1;evm.model.Contig15.285.path1;evm.model.Contig15.287.path1;evm.model.Contig161.36.path1;evm.model.Contig21.146.path1;evm.model.Contig47.38.path1;evm.model.Contig7.139.path1;evm.model.Contig9.357.path1
GO:0098632	cell-cell adhesion mediator activity	molecular_function	binding	12	4.83551e-05	2.9298	evm.model.Contig2.967.path1;evm.model.Contig2.968.path1;evm.model.Contig25.37.path1;evm.model.Contig3.818.path1;evm.model.Contig30.138.path1;evm.model.Contig30.139.path1;evm.model.Contig40.14.path1;evm.model.Contig40.15.path1;evm.model.Contig47.103.path1;evm.model.Contig47.104.path1;evm.model.Contig68.32.path1;evm.model.Contig79.55.path1

## Sheet: Tables S6-B
Tables S6-B. GO enrichment analyses of the up-regulated DE mRNAs in the P5-vs-P1 comparison group
id	Term	Category	GO_classify2	ListHits	p-value	Enrichment_score	Gene
GO:0007156	homophilic cell adhesion via plasma membrane adhesion molecules	biological_process	biological adhesion	37	1.85958e-17	4.23469	evm.model.Contig1.323.path1;evm.model.Contig1.505.path1;evm.model.Contig1.514.path1;evm.model.Contig11.318.path1;evm.model.Contig2.340.path1;evm.model.Contig2.379.path1;evm.model.Contig2.807.path1;evm.model.Contig2.967.path1;evm.model.Contig2.968.path1;evm.model.Contig21.161.path1;evm.model.Contig21.198.path1;evm.model.Contig23.241.path1;evm.model.Contig25.37.path1;evm.model.Contig25.59.path1;evm…
GO:0060271	cilium assembly	biological_process	cellular component organization or biogenesis|cellular process	31	3.96197e-10	3.15376	evm.model.Contig1.410.path1;evm.model.Contig1.921.path1;evm.model.Contig10.134.path1;evm.model.Contig11.259.path1;evm.model.Contig11.388.path1;evm.model.Contig12.32.path1;evm.model.Contig14.355.path1;evm.model.Contig144.29.path1;evm.model.Contig15.86.path1;evm.model.Contig152.19.path1;evm.model.Contig16.247.path1;evm.model.Contig17.184.path1;evm.model.Contig19.254.path1;evm.model.Contig23.100.pat…
GO:0035082	axoneme assembly	biological_process	cellular component organization or biogenesis|cellular process	10	8.31325e-09	6.40926	evm.model.Contig10.134.path1;evm.model.Contig11.388.path1;evm.model.Contig111.33.path1;evm.model.Contig15.234.path1;evm.model.Contig19.254.path1;evm.model.Contig25.62.path1;evm.model.Contig3.756.path1;evm.model.Contig32.204.path1;evm.model.Contig40.156.path1;evm.model.Contig61.121.path1
GO:0060285	cilium-dependent cell motility	biological_process	cellular process|localization|locomotion	13	1.08802e-08	5.20752	evm.model.Contig1.483.path1;evm.model.Contig1.974.path1;evm.model.Contig10.134.path1;evm.model.Contig154.10.path1;evm.model.Contig156.37.path1;evm.model.Contig18.68.path1;evm.model.Contig197.20.path1;evm.model.Contig37.107.path1;evm.model.Contig5.133.path1;evm.model.Contig61.67.path1;evm.model.Contig64.89.path1;evm.model.Contig727.1.path1;evm.model.Contig727.2.path1
GO:0003341	cilium movement	biological_process	cellular process	13	1.2217e-07	4.62891	evm.model.Contig1.483.path1;evm.model.Contig111.33.path1;evm.model.Contig141.65.path1;evm.model.Contig197.20.path1;evm.model.Contig214.3.path1;evm.model.Contig38.118.path1;evm.model.Contig38.120.path1;evm.model.Contig40.156.path1;evm.model.Contig5.133.path1;evm.model.Contig64.89.path1;evm.model.Contig727.1.path1;evm.model.Contig727.2.path1;evm.model.Contig77.43.path1
GO:0007411	axon guidance	biological_process	cellular component organization or biogenesis|cellular process|developmental process|locomotion|multicellular organismal process|response to stimulus	55	1.44196e-07	1.99158	evm.model.Contig1.323.path1;evm.model.Contig1.505.path1;evm.model.Contig1.571.path1;evm.model.Contig1.916.path1;evm.model.Contig110.77.path1;evm.model.Contig114.11.path1;evm.model.Contig119.39.path1;evm.model.Contig125.19.path1;evm.model.Contig125.20.path1;evm.model.Contig127.18.path1;evm.model.Contig13.136.path1;evm.model.Contig14.79.path1;evm.model.Contig15.301.path1;evm.model.Contig15.302.path…
GO:0050808	synapse organization	biological_process	cellular component organization or biogenesis|cellular process	23	3.50578e-07	2.94826	evm.model.Contig105.60.path1;evm.model.Contig105.62.path1;evm.model.Contig12.162.path1;evm.model.Contig13.136.path1;evm.model.Contig158.26.path1;evm.model.Contig24.122.path1;evm.model.Contig29.135.path1;evm.model.Contig3.1092.path1;evm.model.Contig31.85.path1;evm.model.Contig39.19.path1;evm.model.Contig39.27.path1;evm.model.Contig39.28.path1;evm.model.Contig39.29.path1;evm.model.Contig47.40.path1…
GO:0097105	presynaptic membrane assembly	biological_process	cellular component organization or biogenesis|cellular process|developmental process|multicellular organismal process	9	4.60992e-07	5.76833	evm.model.Contig105.60.path1;evm.model.Contig105.62.path1;evm.model.Contig11.165.path1;evm.model.Contig181.33.path1;evm.model.Contig181.34.path1;evm.model.Contig5.386.path1;evm.model.Contig5.392.path1;evm.model.Contig6.523.path1;evm.model.Contig62.45.path1
GO:0006508	proteolysis	biological_process	metabolic process	45	1.32344e-06	2.0169	evm.model.Contig1.116.path1;evm.model.Contig1.118.path1;evm.model.Contig103.37.path1;evm.model.Contig103.46.path1;evm.model.Contig11.228.path1;evm.model.Contig11.229.path1;evm.model.Contig11.299.path1;evm.model.Contig14.45.path1;evm.model.Contig155.31.path1;evm.model.Contig159.16.path1;evm.model.Contig16.55.path1;evm.model.Contig194.17.path1;evm.model.Contig2.185.path1;evm.model.Contig2.267.path1…
GO:0007155	cell adhesion	biological_process	biological adhesion	41	1.48583e-06	2.08555	evm.model.Contig1.744.path1;evm.model.Contig11.270.path1;evm.model.Contig11.359.path1;evm.model.Contig11.40.path1;evm.model.Contig113.2.path1;evm.model.Contig125.19.path1;evm.model.Contig125.20.path1;evm.model.Contig147.9.path1;evm.model.Contig157.24.path1;evm.model.Contig167.13.path1;evm.model.Contig18.272.path1;evm.model.Contig19.128.path1;evm.model.Contig19.264.path1;evm.model.Contig2.49.path1…
GO:0005886	plasma membrane	cellular_component	cell|cell part|membrane	293	1.48645e-17	1.55456	evm.model.Contig1.1000.path1;evm.model.Contig1.109.path1;evm.model.Contig1.113.path1;evm.model.Contig1.128.path1;evm.model.Contig1.260.path1;evm.model.Contig1.289.path1;evm.model.Contig1.290.path1;evm.model.Contig1.323.path1;evm.model.Contig1.386.path1;evm.model.Contig1.463.path1;evm.model.Contig1.505.path1;evm.model.Contig1.514.path1;evm.model.Contig1.541.path1;evm.model.Contig1.741.path1;evm.mo…
GO:0005887	integral component of plasma membrane	cellular_component	cell|cell part|membrane|membrane part	114	5.23762e-15	2.0296	evm.model.Contig1.109.path1;evm.model.Contig1.505.path1;evm.model.Contig1.514.path1;evm.model.Contig100.16.path1;evm.model.Contig101.81.path1;evm.model.Contig104.8.path1;evm.model.Contig105.25.path1;evm.model.Contig105.32.path1;evm.model.Contig105.50.path1;evm.model.Contig105.51.path1;evm.model.Contig11.222.path1;evm.model.Contig114.11.path1;evm.model.Contig116.71.path1;evm.model.Contig119.39.pat…
GO:0030054	cell junction	cellular_component	NA	76	2.72158e-13	2.28687	evm.model.Contig1.741.path1;evm.model.Contig1.920.path1;evm.model.Contig100.13.path1;evm.model.Contig104.8.path1;evm.model.Contig117.52.path1;evm.model.Contig12.162.path1;evm.model.Contig121.102.path1;evm.model.Contig134.30.path1;evm.model.Contig14.249.path1;evm.model.Contig143.29.path1;evm.model.Contig15.285.path1;evm.model.Contig15.287.path1;evm.model.Contig15.86.path1;evm.model.Contig150.1.pat…
GO:0031514	motile cilium	cellular_component	cell|cell part|organelle	28	2.7834e-13	4.17347	evm.model.Contig1.946.path1;evm.model.Contig1.974.path1;evm.model.Contig10.134.path1;evm.model.Contig111.33.path1;evm.model.Contig12.354.path1;evm.model.Contig132.31.path1;evm.model.Contig15.234.path1;evm.model.Contig154.10.path1;evm.model.Contig156.41.path1;evm.model.Contig17.3.path1;evm.model.Contig2.315.path1;evm.model.Contig2.317.path1;evm.model.Contig215.7.path1;evm.model.Contig24.218.path1;…
GO:0005929	cilium	cellular_component	cell|cell part|organelle	40	5.69935e-13	3.20463	evm.model.Contig1.483.path1;evm.model.Contig1.921.path1;evm.model.Contig10.134.path1;evm.model.Contig121.20.path1;evm.model.Contig14.362.path1;evm.model.Contig144.29.path1;evm.model.Contig15.234.path1;evm.model.Contig152.19.path1;evm.model.Contig17.184.path1;evm.model.Contig19.254.path1;evm.model.Contig23.100.path1;evm.model.Contig23.177.path1;evm.model.Contig23.261.path1;evm.model.Contig23.35.pa…
GO:0005576	extracellular region	cellular_component	NA	160	7.83745e-13	1.69501	evm.model.Contig1.541.path1;evm.model.Contig1.562.path1;evm.model.Contig1.563.path1;evm.model.Contig1.729.path1;evm.model.Contig1.741.path1;evm.model.Contig1.743.path1;evm.model.Contig1.744.path1;evm.model.Contig10.257.path1;evm.model.Contig10.292.path1;evm.model.Contig10.299.path1;evm.model.Contig100.16.path1;evm.model.Contig101.3.path1;evm.model.Contig101.52.path1;evm.model.Contig104.15.path1;e…
GO:0005930	axoneme	cellular_component	cell|cell part|organelle|organelle part	19	8.91764e-09	3.92825	evm.model.Contig1.974.path1;evm.model.Contig11.259.path1;evm.model.Contig11.388.path1;evm.model.Contig111.33.path1;evm.model.Contig141.65.path1;evm.model.Contig144.29.path1;evm.model.Contig154.10.path1;evm.model.Contig156.37.path1;evm.model.Contig17.184.path1;evm.model.Contig27.247.path1;evm.model.Contig3.756.path1;evm.model.Contig38.118.path1;evm.model.Contig38.120.path1;evm.model.Contig40.156.p…
GO:0005615	extracellular space	cellular_component	extracellular region|extracellular region part	110	1.27838e-08	1.66278	evm.model.Contig1.116.path1;evm.model.Contig1.118.path1;evm.model.Contig1.289.path1;evm.model.Contig1.290.path1;evm.model.Contig1.541.path1;evm.model.Contig1.741.path1;evm.model.Contig1.744.path1;evm.model.Contig1.881.path1;evm.model.Contig10.314.path1;evm.model.Contig106.59.path1;evm.model.Contig106.94.path1;evm.model.Contig11.153.path1;evm.model.Contig11.194.path1;evm.model.Contig11.228.path1;e…
GO:0031225	anchored component of membrane	cellular_component	membrane|membrane part	25	9.27601e-08	2.96725	evm.model.Contig1.289.path1;evm.model.Contig1.290.path1;evm.model.Contig11.318.path1;evm.model.Contig12.354.path1;evm.model.Contig157.24.path1;evm.model.Contig167.13.path1;evm.model.Contig19.264.path1;evm.model.Contig20.118.path1;evm.model.Contig202.1.path1;evm.model.Contig23.241.path1;evm.model.Contig23.248.path1;evm.model.Contig248.10.path1;evm.model.Contig297.3.path1;evm.model.Contig37.7.path1…
GO:0031012	extracellular matrix	cellular_component	extracellular region|extracellular region part	42	1.15528e-07	2.24324	evm.model.Contig1.741.path1;evm.model.Contig11.40.path1;evm.model.Contig134.39.path1;evm.model.Contig134.40.path1;evm.model.Contig134.44.path1;evm.model.Contig134.45.path1;evm.model.Contig134.46.path1;evm.model.Contig134.51.path1;evm.model.Contig134.54.path1;evm.model.Contig134.55.path1;evm.model.Contig14.79.path1;evm.model.Contig147.9.path1;evm.model.Contig154.31.path1;evm.model.Contig154.33.pat…
GO:0005509	calcium ion binding	molecular_function	binding	78	3.33535e-13	2.2519	evm.model.Contig1.481.path1;evm.model.Contig1.483.path1;evm.model.Contig1.505.path1;evm.model.Contig1.514.path1;evm.model.Contig1.741.path1;evm.model.Contig1.743.path1;evm.model.Contig1.744.path1;evm.model.Contig10.188.path1;evm.model.Contig105.60.path1;evm.model.Contig105.62.path1;evm.model.Contig11.357.path1;evm.model.Contig11.359.path1;evm.model.Contig111.34.path1;evm.model.Contig111.35.path1;…
GO:0008201	heparin binding	molecular_function	binding	18	3.5603e-08	3.84555	evm.model.Contig1.541.path1;evm.model.Contig11.357.path1;evm.model.Contig11.359.path1;evm.model.Contig11.40.path1;evm.model.Contig125.19.path1;evm.model.Contig125.20.path1;evm.model.Contig134.28.path1;evm.model.Contig134.29.path1;evm.model.Contig176.15.path1;evm.model.Contig2.757.path1;evm.model.Contig26.375.path1;evm.model.Contig26.383.path1;evm.model.Contig31.85.path1;evm.model.Contig4.520.path…
GO:0042302	structural constituent of cuticle	molecular_function	structural molecule activity	38	5.20782e-08	2.4114	evm.model.Contig1039.1.path1;evm.model.Contig109.2.path1;evm.model.Contig109.3.path1;evm.model.Contig11.135.path1;evm.model.Contig11.153.path1;evm.model.Contig12.182.path1;evm.model.Contig12.192.path1;evm.model.Contig12.193.path1;evm.model.Contig12.201.path1;evm.model.Contig12.209.path1;evm.model.Contig134.63.path1;evm.model.Contig15.135.path1;evm.model.Contig16.227.path1;evm.model.Contig16.228.p…
GO:0098632	cell-cell adhesion mediator activity	molecular_function	binding	12	1.9632e-07	4.80694	evm.model.Contig2.967.path1;evm.model.Contig2.968.path1;evm.model.Contig25.37.path1;evm.model.Contig3.818.path1;evm.model.Contig30.138.path1;evm.model.Contig30.139.path1;evm.model.Contig40.14.path1;evm.model.Contig40.15.path1;evm.model.Contig47.103.path1;evm.model.Contig47.104.path1;evm.model.Contig68.32.path1;evm.model.Contig79.55.path1
GO:0051959	dynein light intermediate chain binding	molecular_function	binding	12	3.42966e-06	4.04795	evm.model.Contig1.483.path1;evm.model.Contig1.946.path1;evm.model.Contig156.37.path1;evm.model.Contig197.20.path1;evm.model.Contig214.3.path1;evm.model.Contig23.261.path1;evm.model.Contig37.107.path1;evm.model.Contig64.89.path1;evm.model.Contig68.100.path1;evm.model.Contig7.592.path1;evm.model.Contig727.1.path1;evm.model.Contig727.2.path1
GO:0097110	scaffold protein binding	molecular_function	binding	10	4.53741e-06	4.57804	evm.model.Contig105.60.path1;evm.model.Contig105.62.path1;evm.model.Contig181.33.path1;evm.model.Contig181.34.path1;evm.model.Contig4.124.path1;evm.model.Contig5.386.path1;evm.model.Contig5.392.path1;evm.model.Contig6.523.path1;evm.model.Contig62.45.path1;evm.model.Contig69.52.path1
GO:0045503	dynein light chain binding	molecular_function	binding	11	6.37965e-06	4.14717	evm.model.Contig1.483.path1;evm.model.Contig1.946.path1;evm.model.Contig156.37.path1;evm.model.Contig197.20.path1;evm.model.Contig214.3.path1;evm.model.Contig23.261.path1;evm.model.Contig37.107.path1;evm.model.Contig64.89.path1;evm.model.Contig7.592.path1;evm.model.Contig727.1.path1;evm.model.Contig727.2.path1
GO:0005245	voltage-gated calcium channel activity	molecular_function	transporter activity	8	1.15436e-05	5.12741	evm.model.Contig11.72.path1;evm.model.Contig115.65.path1;evm.model.Contig115.67.path1;evm.model.Contig19.139.path1;evm.model.Contig19.141.path1;evm.model.Contig22.7.path1;evm.model.Contig24.46.path1;evm.model.Contig50.136.path1
GO:0022848	acetylcholine-gated cation-selective channel activity	molecular_function	molecular transducer activity|receptor activity|transporter activity	8	1.15436e-05	5.12741	evm.model.Contig100.13.path1;evm.model.Contig121.102.path1;evm.model.Contig15.285.path1;evm.model.Contig15.287.path1;evm.model.Contig161.36.path1;evm.model.Contig21.146.path1;evm.model.Contig47.38.path1;evm.model.Contig9.357.path1
GO:0004888	transmembrane signaling receptor activity	molecular_function	molecular transducer activity|receptor activity	20	1.30546e-05	2.67052	evm.model.Contig100.13.path1;evm.model.Contig119.39.path1;evm.model.Contig121.102.path1;evm.model.Contig14.366.path1;evm.model.Contig15.285.path1;evm.model.Contig15.287.path1;evm.model.Contig152.32.path1;evm.model.Contig161.36.path1;evm.model.Contig187.11.path1;evm.model.Contig2.340.path1;evm.model.Contig37.108.path1;evm.model.Contig38.185.path1;evm.model.Contig44.187.path1;evm.model.Contig47.38.…

## Sheet: Tables S6-C
Tables S6-C. GO enrichment analyses of the down-regulated DE mRNAs in the P5-vs-P1 comparison group
id	Term	Category	GO_classify2	ListHits	p-value	Enrichment_score	Gene
GO:0010499	proteasomal ubiquitin-independent protein catabolic process	biological_process	cellular process|metabolic process	14	4.6107e-12	8.23813	evm.model.Contig117.60.path1;evm.model.Contig16.366.path1;evm.model.Contig38.108.path1;evm.model.Contig44.153.path1;evm.model.Contig5.484.path1;evm.model.Contig5.532.path1;evm.model.Contig52.184.path1;evm.model.Contig57.89.path1;evm.model.Contig6.296.path1;evm.model.Contig6.811.path1;evm.model.Contig6.857.path1;evm.model.Contig7.46.path1;evm.model.Contig87.101.path1;evm.model.Contig92.78.path1
GO:0043161	proteasome-mediated ubiquitin-dependent protein catabolic process	biological_process	cellular process|metabolic process	30	1.30333e-11	3.89744	evm.model.Contig117.60.path1;evm.model.Contig153.39.path1;evm.model.Contig16.366.path1;evm.model.Contig18.343.path1;evm.model.Contig196.16.path1;evm.model.Contig23.209.path1;evm.model.Contig23.234.path1;evm.model.Contig28.6.path1;evm.model.Contig3.1057.path1;evm.model.Contig3.1164.path1;evm.model.Contig32.207.path1;evm.model.Contig36.180.path1;evm.model.Contig36.186.path1;evm.model.Contig38.108.p…
GO:0010498	proteasomal protein catabolic process	biological_process	cellular process|metabolic process	14	1.33978e-09	6.36583	evm.model.Contig117.60.path1;evm.model.Contig16.366.path1;evm.model.Contig38.108.path1;evm.model.Contig44.153.path1;evm.model.Contig5.484.path1;evm.model.Contig5.532.path1;evm.model.Contig52.184.path1;evm.model.Contig57.89.path1;evm.model.Contig6.296.path1;evm.model.Contig6.811.path1;evm.model.Contig6.857.path1;evm.model.Contig7.46.path1;evm.model.Contig87.101.path1;evm.model.Contig92.78.path1
GO:0006189	'de novo' IMP biosynthetic process	biological_process	cellular process|metabolic process	7	7.13104e-07	8.75301	evm.model.Contig11.134.path1;evm.model.Contig11.136.path1;evm.model.Contig132.11.path1;evm.model.Contig27.192.path1;evm.model.Contig36.50.path1;evm.model.Contig5.602.path1;evm.model.Contig82.29.path1
GO:0006270	DNA replication initiation	biological_process	cellular process|metabolic process	10	1.96232e-06	5.55747	evm.model.Contig1.656.path1;evm.model.Contig10.192.path1;evm.model.Contig11.201.path1;evm.model.Contig2.355.path1;evm.model.Contig2.444.path1;evm.model.Contig4.135.path1;evm.model.Contig55.73.path1;evm.model.Contig57.83.path1;evm.model.Contig58.144.path1;evm.model.Contig6.71.path1
GO:0043248	proteasome assembly	biological_process	cellular component organization or biogenesis|cellular process	8	3.31775e-06	6.66896	evm.model.Contig1.274.path1;evm.model.Contig196.16.path1;evm.model.Contig28.6.path1;evm.model.Contig3.1057.path1;evm.model.Contig45.113.path1;evm.model.Contig8.315.path1;evm.model.Contig87.92.path1;evm.model.Contig87.93.path1
GO:0009113	purine nucleobase biosynthetic process	biological_process	cellular process|metabolic process	5	9.88011e-06	10.0034	evm.model.Contig11.134.path1;evm.model.Contig11.136.path1;evm.model.Contig27.192.path1;evm.model.Contig5.283.path1;evm.model.Contig5.602.path1
GO:0035070	salivary gland histolysis	biological_process	developmental process|multicellular organismal process	6	0.000144686	6.00206	evm.model.Contig100.61.path1;evm.model.Contig100.62.path1;evm.model.Contig100.63.path1;evm.model.Contig100.65.path1;evm.model.Contig77.24.path1;evm.model.Contig77.25.path1
GO:0006260	DNA replication	biological_process	cellular process|metabolic process	14	0.000168265	2.91767	evm.model.Contig1.656.path1;evm.model.Contig106.70.path1;evm.model.Contig11.200.path1;evm.model.Contig11.201.path1;evm.model.Contig12.312.path1;evm.model.Contig180.4.path1;evm.model.Contig34.51.path1;evm.model.Contig57.75.path1;evm.model.Contig57.83.path1;evm.model.Contig6.515.path1;evm.model.Contig6.71.path1;evm.model.Contig8.512.path1;evm.model.Contig8.513.path1;evm.model.Contig9.172.path1
GO:0040034	regulation of development, heterochronic	biological_process	biological regulation|developmental process|regulation of biological process	7	0.000177892	5.00172	evm.model.Contig100.61.path1;evm.model.Contig100.62.path1;evm.model.Contig100.63.path1;evm.model.Contig100.65.path1;evm.model.Contig15.25.path1;evm.model.Contig4.68.path1;evm.model.Contig69.70.path1
GO:0000502	proteasome complex	cellular_component	cell|cell part|macromolecular complex	27	4.21564e-22	8.18463	evm.model.Contig109.44.path1;evm.model.Contig117.60.path1;evm.model.Contig153.38.path1;evm.model.Contig153.39.path1;evm.model.Contig16.311.path1;evm.model.Contig16.366.path1;evm.model.Contig19.242.path1;evm.model.Contig196.16.path1;evm.model.Contig23.209.path1;evm.model.Contig23.234.path1;evm.model.Contig28.6.path1;evm.model.Contig3.1057.path1;evm.model.Contig3.1164.path1;evm.model.Contig36.180.p…
GO:0005839	proteasome core complex	cellular_component	cell|cell part|macromolecular complex	14	9.0549e-15	10.0034	evm.model.Contig117.60.path1;evm.model.Contig16.366.path1;evm.model.Contig38.108.path1;evm.model.Contig44.153.path1;evm.model.Contig5.484.path1;evm.model.Contig5.532.path1;evm.model.Contig52.184.path1;evm.model.Contig57.89.path1;evm.model.Contig6.296.path1;evm.model.Contig6.811.path1;evm.model.Contig6.857.path1;evm.model.Contig7.46.path1;evm.model.Contig87.101.path1;evm.model.Contig92.78.path1
GO:0005576	extracellular region	cellular_component	NA	108	5.73831e-10	1.78574	evm.model.Contig1.598.path1;evm.model.Contig1.826.path1;evm.model.Contig102.32.path1;evm.model.Contig104.1.path1;evm.model.Contig11.188.path1;evm.model.Contig11.258.path1;evm.model.Contig11.399.path1;evm.model.Contig118.17.path1;evm.model.Contig118.51.path1;evm.model.Contig12.197.path1;evm.model.Contig139.10.path1;evm.model.Contig139.18.path1;evm.model.Contig139.8.path1;evm.model.Contig14.240.pat…
GO:0005838	proteasome regulatory particle	cellular_component	cell|cell part|macromolecular complex	10	9.52175e-10	9.09404	evm.model.Contig153.39.path1;evm.model.Contig196.16.path1;evm.model.Contig23.209.path1;evm.model.Contig23.234.path1;evm.model.Contig28.6.path1;evm.model.Contig3.1164.path1;evm.model.Contig36.186.path1;evm.model.Contig38.6.path1;evm.model.Contig45.113.path1;evm.model.Contig55.24.path1
GO:0016021	integral component of membrane	cellular_component	membrane|membrane part	211	4.4946e-09	1.43003	evm.model.Contig1.121.path1;evm.model.Contig1.131.path1;evm.model.Contig1.491.path1;evm.model.Contig1.493.path1;evm.model.Contig1.55.path1;evm.model.Contig1.588.path1;evm.model.Contig1.600.path1;evm.model.Contig1.739.path1;evm.model.Contig1.749.path1;evm.model.Contig1.759.path1;evm.model.Contig1.889.path1;evm.model.Contig1.910.path1;evm.model.Contig10.129.path1;evm.model.Contig10.276.path1;evm.mo…
GO:0008541	proteasome regulatory particle, lid subcomplex	cellular_component	cell|cell part|macromolecular complex	9	8.74814e-09	9.0031	evm.model.Contig153.39.path1;evm.model.Contig196.16.path1;evm.model.Contig23.234.path1;evm.model.Contig3.1057.path1;evm.model.Contig3.1164.path1;evm.model.Contig36.180.path1;evm.model.Contig38.6.path1;evm.model.Contig45.113.path1;evm.model.Contig8.315.path1
GO:0019773	proteasome core complex, alpha-subunit complex	cellular_component	cell|cell part|macromolecular complex	7	9.76147e-08	10.0034	evm.model.Contig117.60.path1;evm.model.Contig38.108.path1;evm.model.Contig5.484.path1;evm.model.Contig52.184.path1;evm.model.Contig57.89.path1;evm.model.Contig6.296.path1;evm.model.Contig6.811.path1
GO:0019774	proteasome core complex, beta-subunit complex	cellular_component	cell|cell part|macromolecular complex	7	9.76147e-08	10.0034	evm.model.Contig16.366.path1;evm.model.Contig44.153.path1;evm.model.Contig5.532.path1;evm.model.Contig6.857.path1;evm.model.Contig7.46.path1;evm.model.Contig87.101.path1;evm.model.Contig92.78.path1
GO:0022624	proteasome accessory complex	cellular_component	cell|cell part|macromolecular complex	7	9.76147e-08	10.0034	evm.model.Contig109.44.path1;evm.model.Contig130.32.path1;evm.model.Contig15.47.path1;evm.model.Contig19.242.path1;evm.model.Contig32.207.path1;evm.model.Contig36.180.path1;evm.model.Contig8.315.path1
GO:0031090	organelle membrane	cellular_component	membrane|organelle|organelle part	24	7.70053e-06	2.60959	evm.model.Contig1.274.path1;evm.model.Contig1.491.path1;evm.model.Contig101.33.path1;evm.model.Contig102.11.path1;evm.model.Contig102.22.path1;evm.model.Contig12.346.path1;evm.model.Contig177.25.path1;evm.model.Contig18.20.path1;evm.model.Contig2.630.path1;evm.model.Contig203.2.path1;evm.model.Contig297.8.path1;evm.model.Contig33.100.path1;evm.model.Contig33.99.path1;evm.model.Contig34.66.path1;e…
GO:0004298	threonine-type endopeptidase activity	molecular_function	catalytic activity	14	1.23334e-13	9.33654	evm.model.Contig117.60.path1;evm.model.Contig16.366.path1;evm.model.Contig38.108.path1;evm.model.Contig44.153.path1;evm.model.Contig5.484.path1;evm.model.Contig5.532.path1;evm.model.Contig52.184.path1;evm.model.Contig57.89.path1;evm.model.Contig6.296.path1;evm.model.Contig6.811.path1;evm.model.Contig6.857.path1;evm.model.Contig7.46.path1;evm.model.Contig87.101.path1;evm.model.Contig92.78.path1
GO:0004175	endopeptidase activity	molecular_function	catalytic activity	20	3.60488e-09	4.34932	evm.model.Contig117.60.path1;evm.model.Contig134.18.path1;evm.model.Contig16.366.path1;evm.model.Contig21.241.path1;evm.model.Contig38.108.path1;evm.model.Contig4.364.path1;evm.model.Contig44.153.path1;evm.model.Contig5.484.path1;evm.model.Contig5.532.path1;evm.model.Contig52.184.path1;evm.model.Contig54.25.path1;evm.model.Contig54.26.path1;evm.model.Contig57.89.path1;evm.model.Contig6.296.path1;…
GO:0005506	iron ion binding	molecular_function	binding	33	1.74528e-07	2.59932	evm.model.Contig101.33.path1;evm.model.Contig102.11.path1;evm.model.Contig102.22.path1;evm.model.Contig106.53.path1;evm.model.Contig111.13.path1;evm.model.Contig111.17.path1;evm.model.Contig111.19.path1;evm.model.Contig111.20.path1;evm.model.Contig13.519.path1;evm.model.Contig137.42.path1;evm.model.Contig138.34.path1;evm.model.Contig138.35.path1;evm.model.Contig14.76.path1;evm.model.Contig147.23.…
GO:0020037	heme binding	molecular_function	binding	31	5.94941e-06	2.31423	evm.model.Contig1.491.path1;evm.model.Contig101.33.path1;evm.model.Contig102.11.path1;evm.model.Contig102.22.path1;evm.model.Contig111.13.path1;evm.model.Contig111.17.path1;evm.model.Contig111.19.path1;evm.model.Contig111.20.path1;evm.model.Contig121.40.path1;evm.model.Contig13.519.path1;evm.model.Contig18.20.path1;evm.model.Contig185.12.path1;evm.model.Contig2.630.path1;evm.model.Contig203.2.pat…
GO:0008010	structural constituent of chitin-based larval cuticle	molecular_function	structural molecule activity	19	9.09635e-06	2.96977	evm.model.Contig12.194.path1;evm.model.Contig12.197.path1;evm.model.Contig12.208.path1;evm.model.Contig134.57.path1;evm.model.Contig154.25.path1;evm.model.Contig154.35.path1;evm.model.Contig17.206.path1;evm.model.Contig220.1.path1;evm.model.Contig220.2.path1;evm.model.Contig220.3.path1;evm.model.Contig220.4.path1;evm.model.Contig220.6.path1;evm.model.Contig220.7.path1;evm.model.Contig34.111.path1…
GO:0036402	proteasome-activating ATPase activity	molecular_function	catalytic activity	5	9.88011e-06	10.0034	evm.model.Contig109.44.path1;evm.model.Contig130.32.path1;evm.model.Contig19.242.path1;evm.model.Contig36.186.path1;evm.model.Contig55.24.path1
GO:0016614	oxidoreductase activity, acting on CH-OH group of donors	molecular_function	catalytic activity	10	3.21498e-05	4.34932	evm.model.Contig14.303.path1;evm.model.Contig14.304.path1;evm.model.Contig14.305.path1;evm.model.Contig14.307.path1;evm.model.Contig14.321.path1;evm.model.Contig14.322.path1;evm.model.Contig14.325.path1;evm.model.Contig14.328.path1;evm.model.Contig14.330.path1;evm.model.Contig14.331.path1
GO:0004497	monooxygenase activity	molecular_function	catalytic activity	21	4.6303e-05	2.53099	evm.model.Contig101.33.path1;evm.model.Contig102.11.path1;evm.model.Contig102.22.path1;evm.model.Contig111.13.path1;evm.model.Contig111.17.path1;evm.model.Contig111.19.path1;evm.model.Contig111.20.path1;evm.model.Contig18.20.path1;evm.model.Contig2.630.path1;evm.model.Contig203.2.path1;evm.model.Contig297.8.path1;evm.model.Contig33.100.path1;evm.model.Contig33.99.path1;evm.model.Contig34.66.path1…
GO:0016705	oxidoreductase activity, acting on paired donors, with incorporation or reduction of molecular oxygen	molecular_function	catalytic activity	21	4.6303e-05	2.53099	evm.model.Contig101.33.path1;evm.model.Contig102.11.path1;evm.model.Contig102.22.path1;evm.model.Contig111.13.path1;evm.model.Contig111.17.path1;evm.model.Contig111.19.path1;evm.model.Contig111.20.path1;evm.model.Contig18.20.path1;evm.model.Contig2.630.path1;evm.model.Contig203.2.path1;evm.model.Contig297.8.path1;evm.model.Contig33.100.path1;evm.model.Contig33.99.path1;evm.model.Contig34.66.path1…
GO:0004313	[acyl-carrier-protein] S-acetyltransferase activity	molecular_function	catalytic activity	5	5.43678e-05	8.3362	evm.model.Contig26.279.path1;evm.model.Contig26.288.path1;evm.model.Contig26.291.path1;evm.model.Contig26.294.path1;evm.model.Contig26.307.path1

## Sheet: Tables S6-D
Tables S6-D. GO enrichment analyses of the total DE mRNAs in the P9-vs-P5 comparison group
id	Term	Category	GO_classify2	ListHits	p-value	Enrichment_score	Gene
GO:0032543	mitochondrial translation	biological_process	cellular process|metabolic process	36	1.33563e-11	2.69784	evm.model.Contig1.465.path1;evm.model.Contig1.970.path1;evm.model.Contig102.3.path1;evm.model.Contig102.9.path1;evm.model.Contig106.80.path1;evm.model.Contig130.23.path1;evm.model.Contig139.62.path1;evm.model.Contig14.275.path1;evm.model.Contig15.179.path1;evm.model.Contig15.89.path1;evm.model.Contig158.24.path1;evm.model.Contig164.22.path1;evm.model.Contig177.30.path1;evm.model.Contig19.47.path1…
GO:0032981	mitochondrial respiratory chain complex I assembly	biological_process	cellular component organization or biogenesis|cellular process	21	2.72294e-10	3.28432	evm.model.Contig121.36.path1;evm.model.Contig127.51.path1;evm.model.Contig14.339.path1;evm.model.Contig149.24.path1;evm.model.Contig153.37.path1;evm.model.Contig17.189.path1;evm.model.Contig186.41.path1;evm.model.Contig23.54.path1;evm.model.Contig24.181.path1;evm.model.Contig31.56.path1;evm.model.Contig34.36.path1;evm.model.Contig36.206.path1;evm.model.Contig45.170.path1;evm.model.Contig52.181.pa…
GO:0006099	tricarboxylic acid cycle	biological_process	cellular process|metabolic process	27	5.14425e-09	2.69784	evm.model.Contig1.660.path1;evm.model.Contig116.65.path1;evm.model.Contig136.37.path1;evm.model.Contig136.38.path1;evm.model.Contig136.39.path1;evm.model.Contig14.364.path1;evm.model.Contig147.14.path1;evm.model.Contig15.127.path1;evm.model.Contig15.290.path1;evm.model.Contig15.292.path1;evm.model.Contig15.293.path1;evm.model.Contig30.59.path1;evm.model.Contig31.139.path1;evm.model.Contig33.113.p…
GO:0070125	mitochondrial translational elongation	biological_process	cellular process|metabolic process	16	1.54391e-08	3.38552	evm.model.Contig1.465.path1;evm.model.Contig1.482.path1;evm.model.Contig15.179.path1;evm.model.Contig15.89.path1;evm.model.Contig153.31.path1;evm.model.Contig167.41.path1;evm.model.Contig2.952.path1;evm.model.Contig29.131.path1;evm.model.Contig32.45.path1;evm.model.Contig5.606.path1;evm.model.Contig5.608.path1;evm.model.Contig6.74.path1;evm.model.Contig6.850.path1;evm.model.Contig61.142.path1;evm…
GO:0006936	muscle contraction	biological_process	multicellular organismal process	19	1.60576e-08	3.1066	evm.model.Contig1.639.path1;evm.model.Contig104.44.path1;evm.model.Contig105.16.path1;evm.model.Contig114.17.path1;evm.model.Contig22.58.path1;evm.model.Contig22.7.path1;evm.model.Contig32.123.path1;evm.model.Contig4.469.path1;evm.model.Contig4.470.path1;evm.model.Contig4.471.path1;evm.model.Contig4.472.path1;evm.model.Contig43.126.path1;evm.model.Contig5.443.path1;evm.model.Contig5.444.path1;evm…
GO:0070126	mitochondrial translational termination	biological_process	cellular component organization or biogenesis|cellular process|metabolic process	13	5.78747e-08	3.59711	evm.model.Contig1.465.path1;evm.model.Contig11.240.path1;evm.model.Contig15.179.path1;evm.model.Contig15.89.path1;evm.model.Contig153.31.path1;evm.model.Contig2.952.path1;evm.model.Contig29.131.path1;evm.model.Contig32.45.path1;evm.model.Contig5.606.path1;evm.model.Contig5.608.path1;evm.model.Contig6.850.path1;evm.model.Contig7.10.path1;evm.model.Contig76.7.path1
GO:0055114	oxidation-reduction process	biological_process	metabolic process	38	1.98479e-07	2.10293	evm.model.Contig100.25.path1;evm.model.Contig100.26.path1;evm.model.Contig100.27.path1;evm.model.Contig103.31.path1;evm.model.Contig11.192.path1;evm.model.Contig149.24.path1;evm.model.Contig15.8.path1;evm.model.Contig16.328.path1;evm.model.Contig162.19.path1;evm.model.Contig17.189.path1;evm.model.Contig19.113.path1;evm.model.Contig2.875.path1;evm.model.Contig2.881.path1;evm.model.Contig23.109.pat…
GO:0006120	mitochondrial electron transport, NADH to ubiquinone	biological_process	cellular process|metabolic process	11	7.54015e-07	3.59711	evm.model.Contig102.9.path1;evm.model.Contig113.19.path1;evm.model.Contig121.36.path1;evm.model.Contig132.24.path1;evm.model.Contig14.339.path1;evm.model.Contig186.41.path1;evm.model.Contig37.176.path1;evm.model.Contig47.140.path1;evm.model.Contig55.43.path1;evm.model.Contig660.2.path1;evm.model.Contig7.247.path1
GO:0007268	chemical synaptic transmission	biological_process	cellular process|signaling	53	1.34212e-06	1.78175	evm.model.Contig1.205.path1;evm.model.Contig1.493.path1;evm.model.Contig1.940.path1;evm.model.Contig10.154.path1;evm.model.Contig103.2.path1;evm.model.Contig104.3.path1;evm.model.Contig105.64.path1;evm.model.Contig105.67.path1;evm.model.Contig105.69.path1;evm.model.Contig138.27.path1;evm.model.Contig15.111.path1;evm.model.Contig15.228.path1;evm.model.Contig16.369.path1;evm.model.Contig16.370.path…
GO:0034765	regulation of ion transmembrane transport	biological_process	biological regulation|establishment of localization|localization|regulation of biological process	21	1.82217e-06	2.51798	evm.model.Contig103.2.path1;evm.model.Contig11.72.path1;evm.model.Contig131.11.path1;evm.model.Contig131.67.path1;evm.model.Contig15.215.path1;evm.model.Contig176.6.path1;evm.model.Contig19.139.path1;evm.model.Contig19.141.path1;evm.model.Contig22.7.path1;evm.model.Contig24.46.path1;evm.model.Contig29.108.path1;evm.model.Contig37.77.path1;evm.model.Contig6.530.path1;evm.model.Contig6.642.path1;ev…
GO:0005739	mitochondrion	cellular_component	cell|cell part|organelle	270	5.92173e-23	1.66305	evm.model.Contig1.335.path1;evm.model.Contig1.465.path1;evm.model.Contig1.473.path1;evm.model.Contig1.482.path1;evm.model.Contig1.660.path1;evm.model.Contig1.782.path1;evm.model.Contig1.855.path1;evm.model.Contig10.110.path1;evm.model.Contig10.112.path1;evm.model.Contig10.152.path1;evm.model.Contig10.166.path1;evm.model.Contig10.211.path1;evm.model.Contig10.242.path1;evm.model.Contig10.273.path1;…
GO:0005743	mitochondrial inner membrane	cellular_component	cell|cell part|membrane|organelle|organelle part	106	6.48053e-19	2.13013	evm.model.Contig1.465.path1;evm.model.Contig1.735.path1;evm.model.Contig10.318.path1;evm.model.Contig11.397.path1;evm.model.Contig118.43.path1;evm.model.Contig12.129.path1;evm.model.Contig12.137.path1;evm.model.Contig121.36.path1;evm.model.Contig127.51.path1;evm.model.Contig137.7.path1;evm.model.Contig138.22.path1;evm.model.Contig14.185.path1;evm.model.Contig14.98.path1;evm.model.Contig144.41.pat…
GO:0005762	mitochondrial large ribosomal subunit	cellular_component	cell|cell part|macromolecular complex|membrane-enclosed lumen|organelle|organelle part	40	6.59607e-17	3.12792	evm.model.Contig1.735.path1;evm.model.Contig1.855.path1;evm.model.Contig1.970.path1;evm.model.Contig130.23.path1;evm.model.Contig131.40.path1;evm.model.Contig14.275.path1;evm.model.Contig14.358.path1;evm.model.Contig15.179.path1;evm.model.Contig15.89.path1;evm.model.Contig158.24.path1;evm.model.Contig16.129.path1;evm.model.Contig162.4.path1;evm.model.Contig167.41.path1;evm.model.Contig2.353.path1…
GO:0016021	integral component of membrane	cellular_component	membrane|membrane part	527	1.89905e-13	1.28434	evm.model.Contig1.108.path1;evm.model.Contig1.128.path1;evm.model.Contig1.131.path1;evm.model.Contig1.154.path1;evm.model.Contig1.260.path1;evm.model.Contig1.270.path1;evm.model.Contig1.288.path1;evm.model.Contig1.323.path1;evm.model.Contig1.335.path1;evm.model.Contig1.386.path1;evm.model.Contig1.468.path1;evm.model.Contig1.469.path1;evm.model.Contig1.471.path1;evm.model.Contig1.472.path1;evm.mod…
GO:0005747	mitochondrial respiratory chain complex I	cellular_component	cell|cell part|macromolecular complex|membrane|membrane part|organelle|organelle part	24	7.68265e-13	3.45323	evm.model.Contig1.782.path1;evm.model.Contig102.9.path1;evm.model.Contig113.19.path1;evm.model.Contig121.36.path1;evm.model.Contig132.24.path1;evm.model.Contig14.339.path1;evm.model.Contig149.24.path1;evm.model.Contig153.37.path1;evm.model.Contig17.189.path1;evm.model.Contig186.41.path1;evm.model.Contig19.66.path1;evm.model.Contig22.350.path1;evm.model.Contig24.181.path1;evm.model.Contig31.56.pat…
GO:0005763	mitochondrial small ribosomal subunit	cellular_component	cell|cell part|macromolecular complex|membrane-enclosed lumen|organelle|organelle part	24	7.34233e-12	3.32041	evm.model.Contig1.465.path1;evm.model.Contig102.3.path1;evm.model.Contig106.80.path1;evm.model.Contig139.62.path1;evm.model.Contig15.179.path1;evm.model.Contig164.22.path1;evm.model.Contig177.30.path1;evm.model.Contig19.47.path1;evm.model.Contig2.389.path1;evm.model.Contig2.751.path1;evm.model.Contig2.952.path1;evm.model.Contig29.21.path1;evm.model.Contig32.45.path1;evm.model.Contig40.187.path1;e…
GO:0005887	integral component of plasma membrane	cellular_component	cell|cell part|membrane|membrane part	159	8.52233e-12	1.58873	evm.model.Contig1.205.path1;evm.model.Contig1.288.path1;evm.model.Contig1.468.path1;evm.model.Contig1.505.path1;evm.model.Contig1.514.path1;evm.model.Contig10.327.path1;evm.model.Contig100.16.path1;evm.model.Contig101.81.path1;evm.model.Contig104.44.path1;evm.model.Contig104.8.path1;evm.model.Contig105.25.path1;evm.model.Contig105.31.path1;evm.model.Contig105.32.path1;evm.model.Contig105.42.path1…
GO:0005576	extracellular region	cellular_component	NA	240	4.0669e-11	1.42695	evm.model.Contig1.361.path1;evm.model.Contig1.541.path1;evm.model.Contig1.542.path1;evm.model.Contig1.567.path1;evm.model.Contig1.598.path1;evm.model.Contig1.645.path1;evm.model.Contig1.774.path1;evm.model.Contig1.836.path1;evm.model.Contig10.299.path1;evm.model.Contig10.332.path1;evm.model.Contig100.16.path1;evm.model.Contig101.4.path1;evm.model.Contig101.5.path1;evm.model.Contig104.27.path1;evm…
GO:0031012	extracellular matrix	cellular_component	extracellular region|extracellular region part	59	4.73445e-07	1.76858	evm.model.Contig11.40.path1;evm.model.Contig11.49.path1;evm.model.Contig12.194.path1;evm.model.Contig12.195.path1;evm.model.Contig134.38.path1;evm.model.Contig134.39.path1;evm.model.Contig134.44.path1;evm.model.Contig134.45.path1;evm.model.Contig134.46.path1;evm.model.Contig134.51.path1;evm.model.Contig134.54.path1;evm.model.Contig134.55.path1;evm.model.Contig134.59.path1;evm.model.Contig134.60.p…
GO:0005759	mitochondrial matrix	cellular_component	cell|cell part|membrane-enclosed lumen|organelle|organelle part	69	1.68198e-06	1.64371	evm.model.Contig1.482.path1;evm.model.Contig10.110.path1;evm.model.Contig10.112.path1;evm.model.Contig10.152.path1;evm.model.Contig10.242.path1;evm.model.Contig111.48.path1;evm.model.Contig113.19.path1;evm.model.Contig114.30.path1;evm.model.Contig116.65.path1;evm.model.Contig12.129.path1;evm.model.Contig12.169.path1;evm.model.Contig131.68.path1;evm.model.Contig134.70.path1;evm.model.Contig136.13.…
GO:0042302	structural constituent of cuticle	molecular_function	structural molecule activity	62	1.4264e-12	2.20813	evm.model.Contig1.891.path1;evm.model.Contig1.892.path1;evm.model.Contig1.893.path1;evm.model.Contig1.894.path1;evm.model.Contig1.895.path1;evm.model.Contig1.897.path1;evm.model.Contig1.898.path1;evm.model.Contig1039.1.path1;evm.model.Contig109.2.path1;evm.model.Contig109.3.path1;evm.model.Contig11.135.path1;evm.model.Contig11.159.path1;evm.model.Contig114.56.path1;evm.model.Contig12.12.path1;evm…
GO:0005509	calcium ion binding	molecular_function	binding	103	1.73826e-09	1.66893	evm.model.Contig1.481.path1;evm.model.Contig1.493.path1;evm.model.Contig1.505.path1;evm.model.Contig1.514.path1;evm.model.Contig10.242.path1;evm.model.Contig10.70.path1;evm.model.Contig104.27.path1;evm.model.Contig105.16.path1;evm.model.Contig105.60.path1;evm.model.Contig105.62.path1;evm.model.Contig111.34.path1;evm.model.Contig111.35.path1;evm.model.Contig12.199.path1;evm.model.Contig12.354.path…
GO:0020037	heme binding	molecular_function	binding	66	9.18856e-08	1.77171	evm.model.Contig10.345.path1;evm.model.Contig102.10.path1;evm.model.Contig102.11.path1;evm.model.Contig102.13.path1;evm.model.Contig102.18.path1;evm.model.Contig102.26.path1;evm.model.Contig111.13.path1;evm.model.Contig111.14.path1;evm.model.Contig111.17.path1;evm.model.Contig117.63.path1;evm.model.Contig136.32.path1;evm.model.Contig15.230.path1;evm.model.Contig16.249.path1;evm.model.Contig16.250…
GO:0008137	NADH dehydrogenase (ubiquinone) activity	molecular_function	catalytic activity	14	4.45206e-06	2.96233	evm.model.Contig1.782.path1;evm.model.Contig102.9.path1;evm.model.Contig113.19.path1;evm.model.Contig132.24.path1;evm.model.Contig14.339.path1;evm.model.Contig19.66.path1;evm.model.Contig22.350.path1;evm.model.Contig24.181.path1;evm.model.Contig31.56.path1;evm.model.Contig37.176.path1;evm.model.Contig6.662.path1;evm.model.Contig660.2.path1;evm.model.Contig7.247.path1;evm.model.Contig80.25.path1
GO:0004497	monooxygenase activity	molecular_function	catalytic activity	41	2.25217e-05	1.77689	evm.model.Contig10.345.path1;evm.model.Contig102.10.path1;evm.model.Contig102.11.path1;evm.model.Contig102.13.path1;evm.model.Contig102.18.path1;evm.model.Contig102.26.path1;evm.model.Contig111.13.path1;evm.model.Contig111.14.path1;evm.model.Contig111.17.path1;evm.model.Contig117.63.path1;evm.model.Contig15.230.path1;evm.model.Contig162.29.path1;evm.model.Contig17.240.path1;evm.model.Contig18.20.…
GO:0015078	proton transmembrane transporter activity	molecular_function	transporter activity	11	3.2756e-05	3.04371	evm.model.Contig1.160.path1;evm.model.Contig130.34.path1;evm.model.Contig133.49.path1;evm.model.Contig143.3.path1;evm.model.Contig165.28.path1;evm.model.Contig2.794.path1;evm.model.Contig37.214.path1;evm.model.Contig38.45.path1;evm.model.Contig73.89.path1;evm.model.Contig8.270.path1;evm.model.Contig8.406.path1
GO:0016614	oxidoreductase activity, acting on CH-OH group of donors	molecular_function	catalytic activity	16	3.67637e-05	2.50234	evm.model.Contig14.303.path1;evm.model.Contig14.304.path1;evm.model.Contig14.305.path1;evm.model.Contig14.306.path1;evm.model.Contig14.307.path1;evm.model.Contig14.308.path1;evm.model.Contig14.310.path1;evm.model.Contig14.318.path1;evm.model.Contig14.324.path1;evm.model.Contig14.325.path1;evm.model.Contig14.331.path1;evm.model.Contig5.625.path1;evm.model.Contig86.48.path1;evm.model.Contig9.419.pa…
GO:0005506	iron ion binding	molecular_function	binding	56	5.48919e-05	1.58613	evm.model.Contig10.345.path1;evm.model.Contig10.351.path1;evm.model.Contig102.10.path1;evm.model.Contig102.11.path1;evm.model.Contig102.13.path1;evm.model.Contig102.18.path1;evm.model.Contig102.26.path1;evm.model.Contig103.21.path1;evm.model.Contig111.13.path1;evm.model.Contig111.14.path1;evm.model.Contig111.17.path1;evm.model.Contig117.63.path1;evm.model.Contig137.42.path1;evm.model.Contig138.32…
GO:0004129	cytochrome-c oxidase activity	molecular_function	catalytic activity|electron carrier activity|transporter activity	9	7.3635e-05	3.2374	evm.model.Contig130.31.path1;evm.model.Contig17.104.path1;evm.model.Contig17.171.path1;evm.model.Contig2.196.path1;evm.model.Contig61.28.path1;evm.model.Contig63.63.path1;evm.model.Contig7.417.path1;evm.model.Contig98.16.path1;evm.model.Contig98.72.path1
GO:0008020	G protein-coupled photoreceptor activity	molecular_function	molecular transducer activity|receptor activity	7	0.000127527	3.59711	evm.model.Contig125.21.path1;evm.model.Contig15.60.path1;evm.model.Contig29.50.path1;evm.model.Contig47.57.path1;evm.model.Contig82.95.path1;evm.model.Contig9.43.path1;evm.model.Contig9.61.path1

## Sheet: Tables S6-E
Tables S6-E. GO enrichment analyses of the up-regulated DE mRNAs in the P9-vs-P5 comparison group
id	Term	Category	GO_classify2	ListHits	p-value	Enrichment_score	Gene
GO:0032543	mitochondrial translation	biological_process	cellular process|metabolic process	36	2.31942e-17	4.03843	evm.model.Contig1.465.path1;evm.model.Contig1.970.path1;evm.model.Contig102.3.path1;evm.model.Contig102.9.path1;evm.model.Contig106.80.path1;evm.model.Contig130.23.path1;evm.model.Contig139.62.path1;evm.model.Contig14.275.path1;evm.model.Contig15.179.path1;evm.model.Contig15.89.path1;evm.model.Contig158.24.path1;evm.model.Contig164.22.path1;evm.model.Contig177.30.path1;evm.model.Contig19.47.path1…
GO:0032981	mitochondrial respiratory chain complex I assembly	biological_process	cellular component organization or biogenesis|cellular process	21	6.84539e-14	4.91634	evm.model.Contig121.36.path1;evm.model.Contig127.51.path1;evm.model.Contig14.339.path1;evm.model.Contig149.24.path1;evm.model.Contig153.37.path1;evm.model.Contig17.189.path1;evm.model.Contig186.41.path1;evm.model.Contig23.54.path1;evm.model.Contig24.181.path1;evm.model.Contig31.56.path1;evm.model.Contig34.36.path1;evm.model.Contig36.206.path1;evm.model.Contig45.170.path1;evm.model.Contig52.181.pa…
GO:0006099	tricarboxylic acid cycle	biological_process	cellular process|metabolic process	27	2.49149e-13	4.03843	evm.model.Contig1.660.path1;evm.model.Contig116.65.path1;evm.model.Contig136.37.path1;evm.model.Contig136.38.path1;evm.model.Contig136.39.path1;evm.model.Contig14.364.path1;evm.model.Contig147.14.path1;evm.model.Contig15.127.path1;evm.model.Contig15.290.path1;evm.model.Contig15.292.path1;evm.model.Contig15.293.path1;evm.model.Contig30.59.path1;evm.model.Contig31.139.path1;evm.model.Contig33.113.p…
GO:0070125	mitochondrial translational elongation	biological_process	cellular process|metabolic process	16	2.64877e-11	5.06783	evm.model.Contig1.465.path1;evm.model.Contig1.482.path1;evm.model.Contig15.179.path1;evm.model.Contig15.89.path1;evm.model.Contig153.31.path1;evm.model.Contig167.41.path1;evm.model.Contig2.952.path1;evm.model.Contig29.131.path1;evm.model.Contig32.45.path1;evm.model.Contig5.606.path1;evm.model.Contig5.608.path1;evm.model.Contig6.74.path1;evm.model.Contig6.850.path1;evm.model.Contig61.142.path1;evm…
GO:0006936	muscle contraction	biological_process	multicellular organismal process	18	2.17478e-10	4.40556	evm.model.Contig1.639.path1;evm.model.Contig104.44.path1;evm.model.Contig105.16.path1;evm.model.Contig22.58.path1;evm.model.Contig22.7.path1;evm.model.Contig32.123.path1;evm.model.Contig4.469.path1;evm.model.Contig4.470.path1;evm.model.Contig4.471.path1;evm.model.Contig4.472.path1;evm.model.Contig43.126.path1;evm.model.Contig5.443.path1;evm.model.Contig5.444.path1;evm.model.Contig53.73.path1;evm.…
GO:0070126	mitochondrial translational termination	biological_process	cellular component organization or biogenesis|cellular process|metabolic process	13	3.0058e-10	5.38457	evm.model.Contig1.465.path1;evm.model.Contig11.240.path1;evm.model.Contig15.179.path1;evm.model.Contig15.89.path1;evm.model.Contig153.31.path1;evm.model.Contig2.952.path1;evm.model.Contig29.131.path1;evm.model.Contig32.45.path1;evm.model.Contig5.606.path1;evm.model.Contig5.608.path1;evm.model.Contig6.850.path1;evm.model.Contig7.10.path1;evm.model.Contig76.7.path1
GO:0007268	chemical synaptic transmission	biological_process	cellular process|signaling	47	1.14947e-09	2.36518	evm.model.Contig1.205.path1;evm.model.Contig1.493.path1;evm.model.Contig1.940.path1;evm.model.Contig10.154.path1;evm.model.Contig103.2.path1;evm.model.Contig104.3.path1;evm.model.Contig105.64.path1;evm.model.Contig105.67.path1;evm.model.Contig105.69.path1;evm.model.Contig15.111.path1;evm.model.Contig15.228.path1;evm.model.Contig18.289.path1;evm.model.Contig189.17.path1;evm.model.Contig19.139.path…
GO:0006096	glycolytic process	biological_process	cellular process|metabolic process	19	5.63461e-09	3.78914	evm.model.Contig1.480.path1;evm.model.Contig1.940.path1;evm.model.Contig23.201.path1;evm.model.Contig23.212.path1;evm.model.Contig31.140.path1;evm.model.Contig37.203.path1;evm.model.Contig46.89.path1;evm.model.Contig6.194.path1;evm.model.Contig629.1.path1;evm.model.Contig7.552.path1;evm.model.Contig71.116.path1;evm.model.Contig8.400.path1;evm.model.Contig81.13.path1;evm.model.Contig81.14.path1;ev…
GO:0006120	mitochondrial electron transport, NADH to ubiquinone	biological_process	cellular process|metabolic process	11	8.81665e-09	5.38457	evm.model.Contig102.9.path1;evm.model.Contig113.19.path1;evm.model.Contig121.36.path1;evm.model.Contig132.24.path1;evm.model.Contig14.339.path1;evm.model.Contig186.41.path1;evm.model.Contig37.176.path1;evm.model.Contig47.140.path1;evm.model.Contig55.43.path1;evm.model.Contig660.2.path1;evm.model.Contig7.247.path1
GO:0034765	regulation of ion transmembrane transport	biological_process	biological regulation|establishment of localization|localization|regulation of biological process	19	7.81321e-08	3.41023	evm.model.Contig103.2.path1;evm.model.Contig11.72.path1;evm.model.Contig131.11.path1;evm.model.Contig131.67.path1;evm.model.Contig15.215.path1;evm.model.Contig176.6.path1;evm.model.Contig19.139.path1;evm.model.Contig19.141.path1;evm.model.Contig22.7.path1;evm.model.Contig24.46.path1;evm.model.Contig37.77.path1;evm.model.Contig6.530.path1;evm.model.Contig6.642.path1;evm.model.Contig68.126.path1;ev…
GO:0005739	mitochondrion	cellular_component	cell|cell part|organelle	252	3.17155e-46	2.32348	evm.model.Contig1.335.path1;evm.model.Contig1.465.path1;evm.model.Contig1.473.path1;evm.model.Contig1.482.path1;evm.model.Contig1.660.path1;evm.model.Contig1.782.path1;evm.model.Contig1.855.path1;evm.model.Contig10.110.path1;evm.model.Contig10.112.path1;evm.model.Contig10.152.path1;evm.model.Contig10.166.path1;evm.model.Contig10.211.path1;evm.model.Contig10.242.path1;evm.model.Contig10.273.path1;…
GO:0005743	mitochondrial inner membrane	cellular_component	cell|cell part|membrane|organelle|organelle part	103	8.83039e-32	3.09838	evm.model.Contig1.465.path1;evm.model.Contig1.735.path1;evm.model.Contig10.318.path1;evm.model.Contig11.397.path1;evm.model.Contig118.43.path1;evm.model.Contig12.129.path1;evm.model.Contig12.137.path1;evm.model.Contig121.36.path1;evm.model.Contig127.51.path1;evm.model.Contig137.7.path1;evm.model.Contig138.22.path1;evm.model.Contig14.185.path1;evm.model.Contig14.98.path1;evm.model.Contig144.41.pat…
GO:0005762	mitochondrial large ribosomal subunit	cellular_component	cell|cell part|macromolecular complex|membrane-enclosed lumen|organelle|organelle part	40	1.1076e-23	4.68223	evm.model.Contig1.735.path1;evm.model.Contig1.855.path1;evm.model.Contig1.970.path1;evm.model.Contig130.23.path1;evm.model.Contig131.40.path1;evm.model.Contig14.275.path1;evm.model.Contig14.358.path1;evm.model.Contig15.179.path1;evm.model.Contig15.89.path1;evm.model.Contig158.24.path1;evm.model.Contig16.129.path1;evm.model.Contig162.4.path1;evm.model.Contig167.41.path1;evm.model.Contig2.353.path1…
GO:0005747	mitochondrial respiratory chain complex I	cellular_component	cell|cell part|macromolecular complex|membrane|membrane part|organelle|organelle part	24	5.07668e-17	5.16919	evm.model.Contig1.782.path1;evm.model.Contig102.9.path1;evm.model.Contig113.19.path1;evm.model.Contig121.36.path1;evm.model.Contig132.24.path1;evm.model.Contig14.339.path1;evm.model.Contig149.24.path1;evm.model.Contig153.37.path1;evm.model.Contig17.189.path1;evm.model.Contig186.41.path1;evm.model.Contig19.66.path1;evm.model.Contig22.350.path1;evm.model.Contig24.181.path1;evm.model.Contig31.56.pat…
GO:0005763	mitochondrial small ribosomal subunit	cellular_component	cell|cell part|macromolecular complex|membrane-enclosed lumen|organelle|organelle part	24	5.43755e-16	4.97037	evm.model.Contig1.465.path1;evm.model.Contig102.3.path1;evm.model.Contig106.80.path1;evm.model.Contig139.62.path1;evm.model.Contig15.179.path1;evm.model.Contig164.22.path1;evm.model.Contig177.30.path1;evm.model.Contig19.47.path1;evm.model.Contig2.389.path1;evm.model.Contig2.751.path1;evm.model.Contig2.952.path1;evm.model.Contig29.21.path1;evm.model.Contig32.45.path1;evm.model.Contig40.187.path1;e…
GO:0016021	integral component of membrane	cellular_component	membrane|membrane part	386	1.37746e-15	1.40816	evm.model.Contig1.128.path1;evm.model.Contig1.131.path1;evm.model.Contig1.260.path1;evm.model.Contig1.288.path1;evm.model.Contig1.335.path1;evm.model.Contig1.386.path1;evm.model.Contig1.469.path1;evm.model.Contig1.471.path1;evm.model.Contig1.472.path1;evm.model.Contig1.493.path1;evm.model.Contig1.55.path1;evm.model.Contig1.597.path1;evm.model.Contig1.600.path1;evm.model.Contig1.739.path1;evm.mode…
GO:0005759	mitochondrial matrix	cellular_component	cell|cell part|membrane-enclosed lumen|organelle|organelle part	65	2.29525e-12	2.31786	evm.model.Contig1.482.path1;evm.model.Contig10.110.path1;evm.model.Contig10.112.path1;evm.model.Contig10.152.path1;evm.model.Contig10.242.path1;evm.model.Contig111.48.path1;evm.model.Contig113.19.path1;evm.model.Contig114.30.path1;evm.model.Contig116.65.path1;evm.model.Contig12.129.path1;evm.model.Contig12.169.path1;evm.model.Contig131.68.path1;evm.model.Contig136.13.path1;evm.model.Contig136.14.…
GO:0005887	integral component of plasma membrane	cellular_component	cell|cell part|membrane|membrane part	118	3.16576e-11	1.76494	evm.model.Contig1.205.path1;evm.model.Contig1.288.path1;evm.model.Contig1.514.path1;evm.model.Contig10.327.path1;evm.model.Contig101.81.path1;evm.model.Contig104.44.path1;evm.model.Contig104.8.path1;evm.model.Contig105.25.path1;evm.model.Contig105.32.path1;evm.model.Contig105.42.path1;evm.model.Contig105.43.path1;evm.model.Contig105.64.path1;evm.model.Contig105.67.path1;evm.model.Contig105.69.pat…
GO:0005758	mitochondrial intermembrane space	cellular_component	cell|cell part|membrane-enclosed lumen|organelle|organelle part	20	1.02283e-07	3.26337	evm.model.Contig10.273.path1;evm.model.Contig104.34.path1;evm.model.Contig11.397.path1;evm.model.Contig132.12.path1;evm.model.Contig14.98.path1;evm.model.Contig186.41.path1;evm.model.Contig21.276.path1;evm.model.Contig31.235.path1;evm.model.Contig33.191.path1;evm.model.Contig37.3.path1;evm.model.Contig44.38.path1;evm.model.Contig45.93.path1;evm.model.Contig45.94.path1;evm.model.Contig46.91.path1;…
GO:0030672	synaptic vesicle membrane	cellular_component	cell|cell part|membrane|organelle|organelle part|synapse|synapse part	25	2.75806e-07	2.74723	evm.model.Contig10.154.path1;evm.model.Contig119.63.path1;evm.model.Contig157.6.path1;evm.model.Contig169.16.path1;evm.model.Contig180.15.path1;evm.model.Contig189.17.path1;evm.model.Contig26.161.path1;evm.model.Contig33.56.path1;evm.model.Contig34.9.path1;evm.model.Contig35.26.path1;evm.model.Contig41.8.path1;evm.model.Contig45.185.path1;evm.model.Contig48.96.path1;evm.model.Contig48.97.path1;ev…
GO:0042302	structural constituent of cuticle	molecular_function	structural molecule activity	51	3.06132e-13	2.71894	evm.model.Contig1.891.path1;evm.model.Contig1.892.path1;evm.model.Contig1.893.path1;evm.model.Contig1.894.path1;evm.model.Contig1.895.path1;evm.model.Contig1.897.path1;evm.model.Contig1.898.path1;evm.model.Contig1039.1.path1;evm.model.Contig109.2.path1;evm.model.Contig109.3.path1;evm.model.Contig11.159.path1;evm.model.Contig12.12.path1;evm.model.Contig12.178.path1;evm.model.Contig12.182.path1;evm…
GO:0003735	structural constituent of ribosome	molecular_function	structural molecule activity	56	1.32745e-08	2.06531	evm.model.Contig1.465.path1;evm.model.Contig1.855.path1;evm.model.Contig1.970.path1;evm.model.Contig102.3.path1;evm.model.Contig102.9.path1;evm.model.Contig106.80.path1;evm.model.Contig130.23.path1;evm.model.Contig131.40.path1;evm.model.Contig139.62.path1;evm.model.Contig14.275.path1;evm.model.Contig14.358.path1;evm.model.Contig15.179.path1;evm.model.Contig15.89.path1;evm.model.Contig153.31.path1…
GO:0008137	NADH dehydrogenase (ubiquinone) activity	molecular_function	catalytic activity	14	2.14094e-08	4.43435	evm.model.Contig1.782.path1;evm.model.Contig102.9.path1;evm.model.Contig113.19.path1;evm.model.Contig132.24.path1;evm.model.Contig14.339.path1;evm.model.Contig19.66.path1;evm.model.Contig22.350.path1;evm.model.Contig24.181.path1;evm.model.Contig31.56.path1;evm.model.Contig37.176.path1;evm.model.Contig6.662.path1;evm.model.Contig660.2.path1;evm.model.Contig7.247.path1;evm.model.Contig80.25.path1
GO:0020037	heme binding	molecular_function	binding	49	5.84283e-07	1.96898	evm.model.Contig10.345.path1;evm.model.Contig102.10.path1;evm.model.Contig102.11.path1;evm.model.Contig102.13.path1;evm.model.Contig102.18.path1;evm.model.Contig111.13.path1;evm.model.Contig111.14.path1;evm.model.Contig111.17.path1;evm.model.Contig15.230.path1;evm.model.Contig16.249.path1;evm.model.Contig16.250.path1;evm.model.Contig16.71.path1;evm.model.Contig162.19.path1;evm.model.Contig162.29.…
GO:0004129	cytochrome-c oxidase activity	molecular_function	catalytic activity|electron carrier activity|transporter activity	9	2.15145e-06	4.84611	evm.model.Contig130.31.path1;evm.model.Contig17.104.path1;evm.model.Contig17.171.path1;evm.model.Contig2.196.path1;evm.model.Contig61.28.path1;evm.model.Contig63.63.path1;evm.model.Contig7.417.path1;evm.model.Contig98.16.path1;evm.model.Contig98.72.path1
GO:0008020	G protein-coupled photoreceptor activity	molecular_function	molecular transducer activity|receptor activity	7	7.53967e-06	5.38457	evm.model.Contig125.21.path1;evm.model.Contig15.60.path1;evm.model.Contig29.50.path1;evm.model.Contig47.57.path1;evm.model.Contig82.95.path1;evm.model.Contig9.43.path1;evm.model.Contig9.61.path1
GO:0015078	proton transmembrane transporter activity	molecular_function	transporter activity	10	7.86733e-06	4.14198	evm.model.Contig1.160.path1;evm.model.Contig130.34.path1;evm.model.Contig133.49.path1;evm.model.Contig143.3.path1;evm.model.Contig165.28.path1;evm.model.Contig2.794.path1;evm.model.Contig37.214.path1;evm.model.Contig38.45.path1;evm.model.Contig8.270.path1;evm.model.Contig8.406.path1
GO:0008307	structural constituent of muscle	molecular_function	structural molecule activity	9	9.86789e-06	4.40556	evm.model.Contig1.639.path1;evm.model.Contig174.3.path1;evm.model.Contig22.58.path1;evm.model.Contig32.123.path1;evm.model.Contig6.786.path1;evm.model.Contig6.787.path1;evm.model.Contig61.33.path1;evm.model.Contig81.65.path1;evm.model.Contig81.81.path1
GO:0004993	G protein-coupled serotonin receptor activity	molecular_function	molecular transducer activity|receptor activity	8	1.04931e-05	4.78628	evm.model.Contig15.228.path1;evm.model.Contig18.289.path1;evm.model.Contig43.31.path1;evm.model.Contig48.43.path1;evm.model.Contig5.432.path1;evm.model.Contig71.74.path1;evm.model.Contig71.75.path1;evm.model.Contig71.78.path1
GO:0030594	neurotransmitter receptor activity	molecular_function	molecular transducer activity|receptor activity	8	1.04931e-05	4.78628	evm.model.Contig15.228.path1;evm.model.Contig18.289.path1;evm.model.Contig43.31.path1;evm.model.Contig48.43.path1;evm.model.Contig5.432.path1;evm.model.Contig71.74.path1;evm.model.Contig71.75.path1;evm.model.Contig71.78.path1

## Sheet: Tables S6-F
Tables S6-F. GO enrichment analyses of the down-regulated DE mRNAs in the P9-vs-P5 comparison group
id	Term	Category	GO_classify2	ListHits	p-value	Enrichment_score	Gene
GO:0048749	compound eye development	biological_process	developmental process|multicellular organismal process	30	2.26626e-11	3.87001	evm.model.Contig1.341.path1;evm.model.Contig1.571.path1;evm.model.Contig1.583.path1;evm.model.Contig12.83.path1;evm.model.Contig120.51.path1;evm.model.Contig13.286.path1;evm.model.Contig14.79.path1;evm.model.Contig141.42.path1;evm.model.Contig141.46.path1;evm.model.Contig141.52.path1;evm.model.Contig141.55.path1;evm.model.Contig141.56.path1;evm.model.Contig141.57.path1;evm.model.Contig15.162.path…
GO:0007423	sensory organ development	biological_process	developmental process|multicellular organismal process	17	1.9934e-09	5.26321	evm.model.Contig1.187.path1;evm.model.Contig1.190.path1;evm.model.Contig128.52.path1;evm.model.Contig141.49.path1;evm.model.Contig141.53.path1;evm.model.Contig15.162.path1;evm.model.Contig3.1115.path1;evm.model.Contig33.110.path1;evm.model.Contig36.202.path1;evm.model.Contig44.173.path1;evm.model.Contig53.39.path1;evm.model.Contig53.41.path1;evm.model.Contig6.319.path1;evm.model.Contig69.25.path1…
GO:0008045	motor neuron axon guidance	biological_process	cellular component organization or biogenesis|cellular process|developmental process|locomotion|multicellular organismal process|response to stimulus	23	3.04347e-09	3.95601	evm.model.Contig109.15.path1;evm.model.Contig13.441.path1;evm.model.Contig14.79.path1;evm.model.Contig16.369.path1;evm.model.Contig16.370.path1;evm.model.Contig16.375.path1;evm.model.Contig22.120.path1;evm.model.Contig39.19.path1;evm.model.Contig39.27.path1;evm.model.Contig39.28.path1;evm.model.Contig39.29.path1;evm.model.Contig4.330.path1;evm.model.Contig4.364.path1;evm.model.Contig47.17.path1;e…
GO:0001736	establishment of planar polarity	biological_process	developmental process	15	1.09135e-08	5.41801	evm.model.Contig1.60.path1;evm.model.Contig12.376.path1;evm.model.Contig15.162.path1;evm.model.Contig1576.1.path1;evm.model.Contig17.111.path1;evm.model.Contig17.118.path1;evm.model.Contig207.28.path1;evm.model.Contig25.59.path1;evm.model.Contig25.60.path1;evm.model.Contig25.61.path1;evm.model.Contig35.64.path1;evm.model.Contig35.71.path1;evm.model.Contig38.185.path1;evm.model.Contig60.120.path1;…
GO:0042067	establishment of ommatidial planar polarity	biological_process	cellular process|developmental process|multicellular organismal process	11	1.09755e-08	7.44977	evm.model.Contig15.162.path1;evm.model.Contig15.196.path1;evm.model.Contig25.59.path1;evm.model.Contig25.60.path1;evm.model.Contig25.61.path1;evm.model.Contig35.64.path1;evm.model.Contig35.71.path1;evm.model.Contig38.185.path1;evm.model.Contig53.39.path1;evm.model.Contig53.41.path1;evm.model.Contig82.67.path1
GO:0000122	negative regulation of transcription by RNA polymerase II	biological_process	biological regulation|cellular process|metabolic process|negative regulation of biological process|regulation of biological process	44	4.96006e-08	2.3487	evm.model.Contig1.187.path1;evm.model.Contig1.190.path1;evm.model.Contig1.341.path1;evm.model.Contig1.357.path1;evm.model.Contig1.830.path1;evm.model.Contig120.51.path1;evm.model.Contig122.43.path1;evm.model.Contig131.78.path1;evm.model.Contig136.32.path1;evm.model.Contig141.42.path1;evm.model.Contig141.46.path1;evm.model.Contig141.57.path1;evm.model.Contig19.94.path1;evm.model.Contig2.469.path1;…
GO:0007156	homophilic cell adhesion via plasma membrane adhesion molecules	biological_process	biological adhesion	20	5.0454e-08	3.87001	evm.model.Contig1.323.path1;evm.model.Contig1.505.path1;evm.model.Contig2.807.path1;evm.model.Contig2.967.path1;evm.model.Contig2.968.path1;evm.model.Contig25.59.path1;evm.model.Contig25.60.path1;evm.model.Contig25.61.path1;evm.model.Contig3.1003.path1;evm.model.Contig3.1018.path1;evm.model.Contig3.792.path1;evm.model.Contig30.138.path1;evm.model.Contig35.64.path1;evm.model.Contig35.71.path1;evm.…
GO:0008407	chaeta morphogenesis	biological_process	developmental process|multicellular organismal process	14	6.03867e-08	5.23118	evm.model.Contig12.83.path1;evm.model.Contig128.52.path1;evm.model.Contig15.162.path1;evm.model.Contig39.111.path1;evm.model.Contig39.120.path1;evm.model.Contig4.102.path1;evm.model.Contig46.156.path1;evm.model.Contig48.8.path1;evm.model.Contig5.64.path1;evm.model.Contig53.39.path1;evm.model.Contig53.41.path1;evm.model.Contig69.25.path1;evm.model.Contig69.28.path1;evm.model.Contig84.121.path1
GO:0007411	axon guidance	biological_process	cellular component organization or biogenesis|cellular process|developmental process|locomotion|multicellular organismal process|response to stimulus	40	6.10608e-08	2.44882	evm.model.Contig1.323.path1;evm.model.Contig1.505.path1;evm.model.Contig1.571.path1;evm.model.Contig1.583.path1;evm.model.Contig1.60.path1;evm.model.Contig11.58.path1;evm.model.Contig119.39.path1;evm.model.Contig13.441.path1;evm.model.Contig14.79.path1;evm.model.Contig152.5.path1;evm.model.Contig153.13.path1;evm.model.Contig16.369.path1;evm.model.Contig16.370.path1;evm.model.Contig16.375.path1;ev…
GO:0007476	imaginal disc-derived wing morphogenesis	biological_process	developmental process|multicellular organismal process	25	7.25147e-08	3.22501	evm.model.Contig120.51.path1;evm.model.Contig121.39.path1;evm.model.Contig131.78.path1;evm.model.Contig15.162.path1;evm.model.Contig22.268.path1;evm.model.Contig24.18.path1;evm.model.Contig24.20.path1;evm.model.Contig25.59.path1;evm.model.Contig25.60.path1;evm.model.Contig25.61.path1;evm.model.Contig31.2.path1;evm.model.Contig31.94.path1;evm.model.Contig33.110.path1;evm.model.Contig36.202.path1;e…
GO:0005576	extracellular region	cellular_component	NA	97	2.16483e-08	1.73735	evm.model.Contig1.541.path1;evm.model.Contig1.774.path1;evm.model.Contig10.332.path1;evm.model.Contig100.16.path1;evm.model.Contig104.27.path1;evm.model.Contig11.102.path1;evm.model.Contig11.104.path1;evm.model.Contig11.188.path1;evm.model.Contig11.194.path1;evm.model.Contig11.350.path1;evm.model.Contig11.401.path1;evm.model.Contig11.49.path1;evm.model.Contig11.58.path1;evm.model.Contig118.10.pat…
GO:0031012	extracellular matrix	cellular_component	extracellular region|extracellular region part	30	2.76993e-07	2.70901	evm.model.Contig11.40.path1;evm.model.Contig11.49.path1;evm.model.Contig134.46.path1;evm.model.Contig134.51.path1;evm.model.Contig134.54.path1;evm.model.Contig134.55.path1;evm.model.Contig14.79.path1;evm.model.Contig154.31.path1;evm.model.Contig18.115.path1;evm.model.Contig186.46.path1;evm.model.Contig2.556.path1;evm.model.Contig23.10.path1;evm.model.Contig23.191.path1;evm.model.Contig24.207.path…
GO:0005615	extracellular space	cellular_component	extracellular region|extracellular region part	71	3.6862e-07	1.81452	evm.model.Contig1.252.path1;evm.model.Contig1.541.path1;evm.model.Contig10.332.path1;evm.model.Contig103.31.path1;evm.model.Contig106.59.path1;evm.model.Contig11.194.path1;evm.model.Contig11.40.path1;evm.model.Contig11.49.path1;evm.model.Contig11.58.path1;evm.model.Contig113.76.path1;evm.model.Contig12.135.path1;evm.model.Contig12.163.path1;evm.model.Contig12.388.path1;evm.model.Contig121.39.path…
GO:0005634	nucleus	cellular_component	cell|cell part|organelle	245	1.72613e-05	1.25346	evm.model.Contig1.106.path1;evm.model.Contig1.158.path1;evm.model.Contig1.187.path1;evm.model.Contig1.190.path1;evm.model.Contig1.268.path1;evm.model.Contig1.341.path1;evm.model.Contig1.357.path1;evm.model.Contig1.631.path1;evm.model.Contig1.651.path1;evm.model.Contig1.830.path1;evm.model.Contig10.101.path1;evm.model.Contig10.245.path1;evm.model.Contig10.322.path1;evm.model.Contig10.431.path1;evm…
GO:0005788	endoplasmic reticulum lumen	cellular_component	cell|cell part|membrane-enclosed lumen|organelle|organelle part	15	4.53416e-05	3.12578	evm.model.Contig11.192.path1;evm.model.Contig12.135.path1;evm.model.Contig138.32.path1;evm.model.Contig14.237.path1;evm.model.Contig166.10.path1;evm.model.Contig18.115.path1;evm.model.Contig2.162.path1;evm.model.Contig2.605.path1;evm.model.Contig28.57.path1;evm.model.Contig3.1124.path1;evm.model.Contig53.39.path1;evm.model.Contig53.41.path1;evm.model.Contig6.315.path1;evm.model.Contig68.90.path1;…
GO:0016327	apicolateral plasma membrane	cellular_component	cell|cell part|membrane|membrane part	9	0.0001154	4.24018	evm.model.Contig14.202.path1;evm.model.Contig17.118.path1;evm.model.Contig25.59.path1;evm.model.Contig25.60.path1;evm.model.Contig25.61.path1;evm.model.Contig35.64.path1;evm.model.Contig35.71.path1;evm.model.Contig94.45.path1;evm.model.Contig94.46.path1
GO:0005667	transcription factor complex	cellular_component	cell|cell part|macromolecular complex	16	0.000297422	2.58771	evm.model.Contig1.268.path1;evm.model.Contig1.830.path1;evm.model.Contig148.19.path1;evm.model.Contig152.5.path1;evm.model.Contig182.8.path1;evm.model.Contig2.469.path1;evm.model.Contig33.150.path1;evm.model.Contig36.202.path1;evm.model.Contig45.159.path1;evm.model.Contig48.165.path1;evm.model.Contig48.166.path1;evm.model.Contig48.173.path1;evm.model.Contig55.105.path1;evm.model.Contig69.25.path1…
GO:0016324	apical plasma membrane	cellular_component	cell|cell part|membrane|membrane part	24	0.000397092	2.08052	evm.model.Contig1.102.path1;evm.model.Contig114.41.path1;evm.model.Contig114.7.path1;evm.model.Contig14.202.path1;evm.model.Contig143.6.path1;evm.model.Contig152.51.path1;evm.model.Contig2.807.path1;evm.model.Contig25.59.path1;evm.model.Contig25.60.path1;evm.model.Contig25.61.path1;evm.model.Contig3.918.path1;evm.model.Contig3.919.path1;evm.model.Contig33.110.path1;evm.model.Contig33.97.path1;evm…
GO:0009986	cell surface	cellular_component	cell|cell part	23	0.000766041	2.02625	evm.model.Contig100.16.path1;evm.model.Contig106.59.path1;evm.model.Contig115.81.path1;evm.model.Contig12.135.path1;evm.model.Contig15.162.path1;evm.model.Contig176.15.path1;evm.model.Contig27.179.path1;evm.model.Contig3.1003.path1;evm.model.Contig3.1018.path1;evm.model.Contig3.918.path1;evm.model.Contig33.110.path1;evm.model.Contig38.159.path1;evm.model.Contig5.75.path1;evm.model.Contig53.39.pat…
GO:0030673	axolemma	cellular_component	cell|cell part|membrane|membrane part	4	0.000927844	7.22402	evm.model.Contig3.1003.path1;evm.model.Contig3.1018.path1;evm.model.Contig33.110.path1;evm.model.Contig38.159.path1
GO:0043565	sequence-specific DNA binding	molecular_function	binding	58	6.7508e-12	2.57578	evm.model.Contig1.268.path1;evm.model.Contig1.341.path1;evm.model.Contig10.101.path1;evm.model.Contig10.77.path1;evm.model.Contig139.43.path1;evm.model.Contig141.42.path1;evm.model.Contig141.46.path1;evm.model.Contig141.52.path1;evm.model.Contig141.55.path1;evm.model.Contig141.56.path1;evm.model.Contig141.57.path1;evm.model.Contig152.27.path1;evm.model.Contig152.5.path1;evm.model.Contig177.38.pat…
GO:0000977	RNA polymerase II regulatory region sequence-specific DNA binding	molecular_function	binding	31	1.49884e-10	3.53597	evm.model.Contig1.268.path1;evm.model.Contig1.341.path1;evm.model.Contig1.357.path1;evm.model.Contig1.830.path1;evm.model.Contig100.61.path1;evm.model.Contig100.62.path1;evm.model.Contig100.63.path1;evm.model.Contig100.65.path1;evm.model.Contig136.32.path1;evm.model.Contig141.42.path1;evm.model.Contig141.46.path1;evm.model.Contig141.52.path1;evm.model.Contig141.55.path1;evm.model.Contig141.56.pat…
GO:0003700	DNA-binding transcription factor activity	molecular_function	NA	47	1.76296e-08	2.34697	evm.model.Contig1.187.path1;evm.model.Contig1.190.path1;evm.model.Contig1.341.path1;evm.model.Contig13.286.path1;evm.model.Contig131.78.path1;evm.model.Contig139.43.path1;evm.model.Contig141.42.path1;evm.model.Contig141.46.path1;evm.model.Contig141.52.path1;evm.model.Contig141.55.path1;evm.model.Contig141.56.path1;evm.model.Contig141.57.path1;evm.model.Contig152.5.path1;evm.model.Contig18.91.path…
GO:0008329	signaling pattern recognition receptor activity	molecular_function	molecular transducer activity|receptor activity	8	1.81514e-05	5.77921	evm.model.Contig10.332.path1;evm.model.Contig30.263.path1;evm.model.Contig304.2.path1;evm.model.Contig34.258.path1;evm.model.Contig34.259.path1;evm.model.Contig34.275.path1;evm.model.Contig89.112.path1;evm.model.Contig89.113.path1
GO:0003705	transcription factor activity, RNA polymerase II distal enhancer sequence-specific binding	molecular_function	NA	12	0.00022351	3.17152	evm.model.Contig2.469.path1;evm.model.Contig24.15.path1;evm.model.Contig24.18.path1;evm.model.Contig24.20.path1;evm.model.Contig39.111.path1;evm.model.Contig39.120.path1;evm.model.Contig4.568.path1;evm.model.Contig5.635.path1;evm.model.Contig55.105.path1;evm.model.Contig7.613.path1;evm.model.Contig76.62.path1;evm.model.Contig99.41.path1
GO:0030246	carbohydrate binding	molecular_function	binding	20	0.000253899	2.33033	evm.model.Contig1.154.path1;evm.model.Contig103.22.path1;evm.model.Contig11.70.path1;evm.model.Contig2.162.path1;evm.model.Contig2.908.path1;evm.model.Contig3.1166.path1;evm.model.Contig30.263.path1;evm.model.Contig304.2.path1;evm.model.Contig32.168.path1;evm.model.Contig37.124.path1;evm.model.Contig40.200.path1;evm.model.Contig42.193.path1;evm.model.Contig56.77.path1;evm.model.Contig57.125.path1…
GO:0004252	serine-type endopeptidase activity	molecular_function	catalytic activity	27	0.000264653	2.03175	evm.model.Contig1.749.path1;evm.model.Contig1.774.path1;evm.model.Contig100.16.path1;evm.model.Contig11.299.path1;evm.model.Contig11.83.path1;evm.model.Contig118.10.path1;evm.model.Contig172.17.path1;evm.model.Contig2.913.path1;evm.model.Contig201.6.path1;evm.model.Contig33.59.path1;evm.model.Contig34.129.path1;evm.model.Contig37.11.path1;evm.model.Contig37.12.path1;evm.model.Contig46.68.path1;ev…
GO:0005509	calcium ion binding	molecular_function	binding	37	0.000268137	1.806	evm.model.Contig1.481.path1;evm.model.Contig1.505.path1;evm.model.Contig104.27.path1;evm.model.Contig12.354.path1;evm.model.Contig15.162.path1;evm.model.Contig2.162.path1;evm.model.Contig2.807.path1;evm.model.Contig22.438.path1;evm.model.Contig220.15.path1;evm.model.Contig25.59.path1;evm.model.Contig25.60.path1;evm.model.Contig25.61.path1;evm.model.Contig27.179.path1;evm.model.Contig3.1124.path1;…
GO:0001158	enhancer sequence-specific DNA binding	molecular_function	binding	7	0.000301615	4.74076	evm.model.Contig139.43.path1;evm.model.Contig2.469.path1;evm.model.Contig23.11.path1;evm.model.Contig23.15.path1;evm.model.Contig23.222.path1;evm.model.Contig39.68.path1;evm.model.Contig55.105.path1
GO:0004653	polypeptide N-acetylgalactosaminyltransferase activity	molecular_function	catalytic activity	7	0.000301615	4.74076	evm.model.Contig1.154.path1;evm.model.Contig103.22.path1;evm.model.Contig11.70.path1;evm.model.Contig3.1166.path1;evm.model.Contig32.168.path1;evm.model.Contig37.124.path1;evm.model.Contig57.125.path1
