# Supplementary material for: Genome-wide analysis of long noncoding RNAs and their association in regulating the metamorphosis of the Sarcophaga peregrina (Diptera: Sarcophagidae)
Source: PLoS Negl Trop Dis. 2023 Jun 26;17(6):e0011411. doi: 10.1371/journal.pntd.0011411 (PMC10328366; doi:10.1371/journal.pntd.0011411)
Supplement: S7 Table — KEGG pathway analyses of the total DE lncRNAs (A), up-regulated DE lncRNAs (B), down-regulated DE lncRNAs (C), in the P5-vs-P1 comparison group; KEGG pathway analyses of the total DE lncRNAs (D), up-regulated DE lncRNAs (E), down-regulated DE lncRNAs (F), in the P9-vs-P5 comparison group. (XLSX) [file pntd.0011411.s012.xlsx]

## Sheet: Tables S7-A
Tables S7-A. KEGG pathway analyses of the total DE lncRNAs in the P5-vs-P1 comparison group
id	Term	Classification_level1	Classification_level2	ListHits	p-value	Enrichment_score	Gene	hyperlink_only_excel
ko04341	Hedgehog signaling pathway - fly	Environmental Information Processing	Signal transduction	28	0.0082249	1.32372	TCONS_00000403;TCONS_00005000;TCONS_00005004;TCONS_00005005;TCONS_00005010;TCONS_00005011;TCONS_00005012;TCONS_00005013;TCONS_00005015;TCONS_00005016;TCONS_00005017;TCONS_00005019;TCONS_00005021;TCONS_00005022;TCONS_00005023;TCONS_00005024;TCONS_00005025;TCONS_00005026;TCONS_00005027;TCONS_00005032;TCONS_00005033;TCONS_00005034;TCONS_00005035;TCONS_00005037;TCONS_00005038;TCONS_00005039;TCONS_000…	ko04341
ko03013	RNA transport	Genetic Information Processing	Translation	8	0.308556	1.21026	TCONS_00008204;TCONS_00008207;TCONS_00016602;TCONS_00033791;TCONS_00033794;TCONS_00033797;TCONS_00033798;TCONS_00033799	ko03013
ko05416	Viral myocarditis	Human Diseases	Cardiovascular disease	6	0.549908	1.04734	TCONS_00016602;TCONS_00033791;TCONS_00033794;TCONS_00033797;TCONS_00033798;TCONS_00033799	ko05416

## Sheet: Tables S7-B
Tables S7-B. KEGG pathway analyses of the up-regulated DE lncRNAs in the P5-vs-P1 comparison group
id	Term	Classification_level1	Classification_level2	ListHits	p-value	Enrichment_score	Gene	hyperlink_only_excel
ko04341	Hedgehog signaling pathway - fly	Environmental Information Processing	Signal transduction	25	1.24405e-05	1.75595	TCONS_00005000;TCONS_00005004;TCONS_00005010;TCONS_00005011;TCONS_00005012;TCONS_00005013;TCONS_00005015;TCONS_00005016;TCONS_00005017;TCONS_00005019;TCONS_00005021;TCONS_00005022;TCONS_00005023;TCONS_00005024;TCONS_00005025;TCONS_00005026;TCONS_00005027;TCONS_00005032;TCONS_00005033;TCONS_00005034;TCONS_00005035;TCONS_00005037;TCONS_00005038;TCONS_00005039;TCONS_00005040	ko04341

## Sheet: Tables S7-C
Tables S7-C. KEGG pathway analyses of the down-regulated DE lncRNAs in the P5-vs-P1 comparison group
id	Term	Classification_level1	Classification_level2	ListHits	p-value	Enrichment_score	Gene	hyperlink_only_excel
ko05416	Viral myocarditis	Human Diseases	Cardiovascular disease	6	0.00344329	3.20362	TCONS_00016602;TCONS_00033791;TCONS_00033794;TCONS_00033797;TCONS_00033798;TCONS_00033799	ko05416
ko03013	RNA transport	Genetic Information Processing	Translation	6	0.00835557	2.77647	TCONS_00016602;TCONS_00033791;TCONS_00033794;TCONS_00033797;TCONS_00033798;TCONS_00033799	ko03013
ko04341	Hedgehog signaling pathway - fly	Environmental Information Processing	Signal transduction	3	0.993267	0.433824	TCONS_00000403;TCONS_00005005;TCONS_00005042	ko04341

## Sheet: Tables S7-D
Tables S7-D. KEGG pathway analyses of the total DE lncRNAs in the P9-vs-P5 comparison group
id	Term	Classification_level1	Classification_level2	ListHits	ListTotal	PopHits	PopTotal	p-value	q-value	Enrichment_score	Gene	hyperlink_only_excel
ko00250	Alanine, aspartate and glutamate metabolism	Metabolism	Amino acid metabolism	1	15	8	118	0.674976	0.999801	0.983333	TCONS_00006403	ko00250
ko04341	Hedgehog signaling pathway - fly	Environmental Information Processing	Signal transduction	1	15	48	118	0.999801	0.999801	0.163889	TCONS_00005000	ko04341

## Sheet: Tables S7-E
Tables S7-E. KEGG pathway analyses of the up-regulated DE lncRNAs in the P9-vs-P5 comparison group
id	Term	Classification_level1	Classification_level2	ListHits	ListTotal	PopHits	PopTotal	p-value	q-value	Enrichment_score	Gene	hyperlink_only_excel
ko00250	Alanine, aspartate and glutamate metabolism	Metabolism	Amino acid metabolism	1	8	8	118	0.439927	0.439927	1.84375	TCONS_00006403	ko00250

## Sheet: Tables S7-F
Tables S7-F. KEGG pathway analyses of the down-regulated DE lncRNAs in the P9-vs-P5 comparison group
id	Term	Classification_level1	Classification_level2	ListHits	ListTotal	PopHits	PopTotal	p-value	q-value	Enrichment_score	Gene	hyperlink_only_excel
ko04341	Hedgehog signaling pathway - fly	Environmental Information Processing	Signal transduction	1	7	48	118	0.977262	0.977262	0.35119	TCONS_00005000	ko04341
