# Supplementary material for: Genome-wide analysis of long noncoding RNAs and their association in regulating the metamorphosis of the Sarcophaga peregrina (Diptera: Sarcophagidae)
Source: PLoS Negl Trop Dis. 2023 Jun 26;17(6):e0011411. doi: 10.1371/journal.pntd.0011411 (PMC10328366; doi:10.1371/journal.pntd.0011411)
Supplement: S8 Table — KEGG pathway analyses of the total DE mRNAs (A), up-regulated DE mRNAs (B), down-regulated DE mRNAs (C), in the P5-vs-P1 comparison group; GO enrichment analyses of the total DE mRNAs (D), up-regulated DE mRNAs (E), down-regulated DE mRNAs (F), in the P9-vs-P5 comparison group. (XLSX) [file pntd.0011411.s013.xlsx]

## Sheet: Tables S8-A
Tables S8-A. KEGG pathway analyses of the total DE mRNAs in the P5-vs-P1 comparison group
id	Term	Classification_level1	Classification_level2	ListHits	p-value	Enrichment_score	Gene	hyperlink_only_excel
ko03050	Proteasome	Genetic Information Processing	Folding, sorting and degradation	32	5.97628e-18	4.00249	evm.model.Contig1.274.path1;evm.model.Contig109.44.path1;evm.model.Contig117.60.path1;evm.model.Contig130.32.path1;evm.model.Contig15.47.path1;evm.model.Contig153.39.path1;evm.model.Contig16.366.path1;evm.model.Contig19.242.path1;evm.model.Contig196.16.path1;evm.model.Contig23.209.path1;evm.model.Contig23.234.path1;evm.model.Contig28.6.path1;evm.model.Contig3.1057.path1;evm.model.Contig32.207.pat…	ko03050
ko00230	Purine metabolism	Metabolism	Nucleotide metabolism	36	3.80073e-06	2.02049	evm.model.Contig10.166.path1;evm.model.Contig106.70.path1;evm.model.Contig11.134.path1;evm.model.Contig11.136.path1;evm.model.Contig114.11.path1;evm.model.Contig131.52.path1;evm.model.Contig132.11.path1;evm.model.Contig143.39.path1;evm.model.Contig15.248.path1;evm.model.Contig15.249.path1;evm.model.Contig19.248.path1;evm.model.Contig2.625.path1;evm.model.Contig21.39.path1;evm.model.Contig23.200.p…	ko00230
ko00900	Terpenoid backbone biosynthesis	Metabolism	Metabolism of terpenoids and polyketides	19	8.30053e-05	2.31047	evm.model.Contig10.227.path1;evm.model.Contig11.123.path1;evm.model.Contig134.70.path1;evm.model.Contig177.15.path1;evm.model.Contig189.4.path1;evm.model.Contig19.192.path1;evm.model.Contig217.3.path1;evm.model.Contig23.104.path1;evm.model.Contig241.11.path1;evm.model.Contig38.48.path1;evm.model.Contig38.49.path1;evm.model.Contig47.136.path1;evm.model.Contig47.137.path1;evm.model.Contig58.146.pat…	ko00900
ko04974	Protein digestion and absorption	Organismal Systems	Digestive system	33	0.000207175	1.78352	evm.model.Contig10.326.path1;evm.model.Contig10.327.path1;evm.model.Contig104.8.path1;evm.model.Contig11.229.path1;evm.model.Contig11.379.path1;evm.model.Contig11.381.path1;evm.model.Contig143.1.path1;evm.model.Contig18.54.path1;evm.model.Contig201.10.path1;evm.model.Contig205.10.path1;evm.model.Contig23.156.path1;evm.model.Contig24.166.path1;evm.model.Contig29.219.path1;evm.model.Contig29.222.pa…	ko04974
ko00983	Drug metabolism - other enzymes	Metabolism	Xenobiotics biodegradation and metabolism	29	0.000264803	1.83991	evm.model.Contig1.635.path1;evm.model.Contig106.70.path1;evm.model.Contig107.62.path1;evm.model.Contig11.351.path1;evm.model.Contig116.25.path1;evm.model.Contig15.248.path1;evm.model.Contig15.249.path1;evm.model.Contig17.251.path1;evm.model.Contig17.30.path1;evm.model.Contig2.625.path1;evm.model.Contig20.30.path1;evm.model.Contig21.274.path1;evm.model.Contig21.275.path1;evm.model.Contig3.720.path…	ko00983
ko00010	Glycolysis / Gluconeogenesis	Metabolism	Carbohydrate metabolism	20	0.000336144	2.08463	evm.model.Contig1.942.path1;evm.model.Contig11.212.path1;evm.model.Contig115.57.path1;evm.model.Contig143.29.path1;evm.model.Contig16.389.path1;evm.model.Contig23.200.path1;evm.model.Contig27.15.path1;evm.model.Contig27.16.path1;evm.model.Contig30.89.path1;evm.model.Contig31.139.path1;evm.model.Contig4.441.path1;evm.model.Contig4.442.path1;evm.model.Contig4.562.path1;evm.model.Contig46.89.path1;e…	ko00010
ko05169	Epstein-Barr virus infection	Human Diseases	Infectious disease: viral	29	0.000355718	1.81363	evm.model.Contig10.415.path1;evm.model.Contig105.58.path1;evm.model.Contig109.44.path1;evm.model.Contig115.79.path1;evm.model.Contig12.291.path1;evm.model.Contig12.363.path1;evm.model.Contig128.53.path1;evm.model.Contig130.32.path1;evm.model.Contig15.47.path1;evm.model.Contig153.39.path1;evm.model.Contig19.242.path1;evm.model.Contig196.16.path1;evm.model.Contig2.754.path1;evm.model.Contig23.209.p…	ko05169
ko05134	Legionellosis	Human Diseases	Infectious disease: bacterial	16	0.000425095	2.25947	evm.model.Contig10.415.path1;evm.model.Contig100.44.path1;evm.model.Contig102.8.path1;evm.model.Contig118.49.path1;evm.model.Contig133.4.path1;evm.model.Contig2.786.path1;evm.model.Contig2.787.path1;evm.model.Contig2.788.path1;evm.model.Contig2.789.path1;evm.model.Contig44.39.path1;evm.model.Contig5.582.path1;evm.model.Contig6.486.path1;evm.model.Contig7.143.path1;evm.model.Contig7.144.path1;evm.…	ko05134
ko04975	Fat digestion and absorption	Organismal Systems	Digestive system	15	0.000624876	2.26434	evm.model.Contig1.386.path1;evm.model.Contig1.55.path1;evm.model.Contig116.52.path1;evm.model.Contig117.5.path1;evm.model.Contig12.277.path1;evm.model.Contig12.282.path1;evm.model.Contig132.92.path1;evm.model.Contig155.22.path1;evm.model.Contig25.5.path1;evm.model.Contig28.121.path1;evm.model.Contig28.124.path1;evm.model.Contig28.125.path1;evm.model.Contig28.126.path1;evm.model.Contig7.436.path1;…	ko04975
ko00981	Insect hormone biosynthesis	Metabolism	Metabolism of terpenoids and polyketides	16	0.000672541	2.18886	evm.model.Contig10.227.path1;evm.model.Contig11.123.path1;evm.model.Contig12.346.path1;evm.model.Contig13.519.path1;evm.model.Contig17.167.path1;evm.model.Contig177.15.path1;evm.model.Contig189.4.path1;evm.model.Contig19.19.path1;evm.model.Contig19.192.path1;evm.model.Contig19.20.path1;evm.model.Contig203.2.path1;evm.model.Contig217.3.path1;evm.model.Contig46.126.path1;evm.model.Contig58.146.path…	ko00981
ko04721	Synaptic vesicle cycle	Organismal Systems	Nervous system	22	0.00129638	1.85211	evm.model.Contig101.81.path1;evm.model.Contig104.39.path1;evm.model.Contig15.182.path1;evm.model.Contig19.139.path1;evm.model.Contig19.141.path1;evm.model.Contig22.87.path1;evm.model.Contig23.100.path1;evm.model.Contig26.36.path1;evm.model.Contig33.45.path1;evm.model.Contig35.26.path1;evm.model.Contig35.82.path1;evm.model.Contig49.131.path1;evm.model.Contig5.574.path1;evm.model.Contig6.346.path1;…	ko04721
ko04080	Neuroactive ligand-receptor interaction	Environmental Information Processing	Signaling molecules and interaction	32	0.00131975	1.64808	evm.model.Contig110.19.path1;evm.model.Contig144.30.path1;evm.model.Contig15.228.path1;evm.model.Contig152.18.path1;evm.model.Contig162.54.path1;evm.model.Contig170.17.path1;evm.model.Contig18.292.path1;evm.model.Contig205.10.path1;evm.model.Contig23.186.path1;evm.model.Contig27.156.path1;evm.model.Contig27.158.path1;evm.model.Contig34.172.path1;evm.model.Contig34.173.path1;evm.model.Contig34.174…	ko04080
ko00670	One carbon pool by folate	Metabolism	Metabolism of cofactors and vitamins	8	0.00145958	2.91848	evm.model.Contig11.134.path1;evm.model.Contig11.136.path1;evm.model.Contig11.263.path1;evm.model.Contig11.264.path1;evm.model.Contig11.265.path1;evm.model.Contig5.283.path1;evm.model.Contig53.9.path1;evm.model.Contig82.29.path1	ko00670
ko04976	Bile secretion	Organismal Systems	Digestive system	17	0.00154222	2.01139	evm.model.Contig1.386.path1;evm.model.Contig1.55.path1;evm.model.Contig11.379.path1;evm.model.Contig11.381.path1;evm.model.Contig140.66.path1;evm.model.Contig16.383.path1;evm.model.Contig16.384.path1;evm.model.Contig18.214.path1;evm.model.Contig19.248.path1;evm.model.Contig23.207.path1;evm.model.Contig30.99.path1;evm.model.Contig6.34.path1;evm.model.Contig6.35.path1;evm.model.Contig76.37.path1;ev…	ko04976
ko00051	Fructose and mannose metabolism	Metabolism	Carbohydrate metabolism	10	0.00260951	2.43207	evm.model.Contig11.212.path1;evm.model.Contig24.29.path1;evm.model.Contig32.195.path1;evm.model.Contig32.197.path1;evm.model.Contig46.89.path1;evm.model.Contig6.194.path1;evm.model.Contig89.15.path1;evm.model.Contig94.51.path1;evm.model.Contig94.52.path1;evm.model.Contig94.53.path1	ko00051
ko00982	Drug metabolism - cytochrome P450	Metabolism	Xenobiotics biodegradation and metabolism	18	0.00296183	1.87617	evm.model.Contig1.635.path1;evm.model.Contig116.25.path1;evm.model.Contig145.56.path1;evm.model.Contig17.251.path1;evm.model.Contig17.30.path1;evm.model.Contig20.30.path1;evm.model.Contig21.274.path1;evm.model.Contig21.275.path1;evm.model.Contig3.917.path1;evm.model.Contig33.83.path1;evm.model.Contig33.84.path1;evm.model.Contig33.85.path1;evm.model.Contig33.86.path1;evm.model.Contig33.87.path1;ev…	ko00982
ko04514	Cell adhesion molecules (CAMs)	Environmental Information Processing	Signaling molecules and interaction	8	0.00303963	2.69398	evm.model.Contig1.600.path1;evm.model.Contig125.19.path1;evm.model.Contig125.20.path1;evm.model.Contig18.272.path1;evm.model.Contig181.34.path1;evm.model.Contig5.386.path1;evm.model.Contig7.341.path1;evm.model.Contig7.342.path1	ko04514
ko04727	GABAergic synapse	Organismal Systems	Nervous system	15	0.00329296	1.98987	evm.model.Contig113.59.path1;evm.model.Contig127.18.path1;evm.model.Contig152.18.path1;evm.model.Contig19.139.path1;evm.model.Contig19.141.path1;evm.model.Contig19.248.path1;evm.model.Contig27.245.path1;evm.model.Contig35.88.path1;evm.model.Contig38.23.path1;evm.model.Contig45.226.path1;evm.model.Contig49.131.path1;evm.model.Contig6.613.path1;evm.model.Contig64.22.path1;evm.model.Contig87.23.path…	ko04727
ko04020	Calcium signaling pathway	Environmental Information Processing	Signal transduction	24	0.00337572	1.6946	evm.model.Contig104.8.path1;evm.model.Contig109.24.path1;evm.model.Contig11.234.path1;evm.model.Contig12.199.path1;evm.model.Contig15.228.path1;evm.model.Contig19.139.path1;evm.model.Contig19.141.path1;evm.model.Contig19.248.path1;evm.model.Contig19.97.path1;evm.model.Contig3.1133.path1;evm.model.Contig36.185.path1;evm.model.Contig37.172.path1;evm.model.Contig37.56.path1;evm.model.Contig4.469.pat…	ko04020
ko00910	Nitrogen metabolism	Metabolism	Energy metabolism	9	0.00384888	2.46247	evm.model.Contig109.9.path1;evm.model.Contig190.2.path1;evm.model.Contig23.107.path1;evm.model.Contig23.108.path1;evm.model.Contig24.192.path1;evm.model.Contig44.202.path1;evm.model.Contig46.147.path1;evm.model.Contig46.148.path1;evm.model.Contig77.44.path1	ko00910

## Sheet: Tables S8-B
Tables S8-B. KEGG pathway analyses of the up-regulated DE mRNAs in the P5-vs-P1 comparison group
id	Term	Classification_level1	Classification_level2	ListHits	p-value	Enrichment_score	Gene	hyperlink_only_excel
ko00982	Drug metabolism - cytochrome P450	Metabolism	Xenobiotics biodegradation and metabolism	17	3.71931e-06	3.26701	evm.model.Contig1.635.path1;evm.model.Contig116.25.path1;evm.model.Contig145.56.path1;evm.model.Contig17.251.path1;evm.model.Contig17.30.path1;evm.model.Contig20.30.path1;evm.model.Contig21.274.path1;evm.model.Contig21.275.path1;evm.model.Contig33.83.path1;evm.model.Contig33.84.path1;evm.model.Contig33.85.path1;evm.model.Contig33.86.path1;evm.model.Contig33.87.path1;evm.model.Contig33.89.path1;ev…	ko00982
ko00980	Metabolism of xenobiotics by cytochrome P450	Metabolism	Xenobiotics biodegradation and metabolism	17	5.45902e-06	3.19103	evm.model.Contig1.635.path1;evm.model.Contig116.25.path1;evm.model.Contig145.56.path1;evm.model.Contig17.251.path1;evm.model.Contig17.30.path1;evm.model.Contig20.30.path1;evm.model.Contig21.274.path1;evm.model.Contig21.275.path1;evm.model.Contig33.83.path1;evm.model.Contig33.84.path1;evm.model.Contig33.85.path1;evm.model.Contig33.86.path1;evm.model.Contig33.87.path1;evm.model.Contig33.89.path1;ev…	ko00980
ko05204	Chemical carcinogenesis	Human Diseases	Cancer: overview	17	5.45902e-06	3.19103	evm.model.Contig1.635.path1;evm.model.Contig116.25.path1;evm.model.Contig145.56.path1;evm.model.Contig17.251.path1;evm.model.Contig17.30.path1;evm.model.Contig20.30.path1;evm.model.Contig21.274.path1;evm.model.Contig21.275.path1;evm.model.Contig33.83.path1;evm.model.Contig33.84.path1;evm.model.Contig33.85.path1;evm.model.Contig33.86.path1;evm.model.Contig33.87.path1;evm.model.Contig33.89.path1;ev…	ko05204
ko00900	Terpenoid backbone biosynthesis	Metabolism	Metabolism of terpenoids and polyketides	15	9.19773e-06	3.3631	evm.model.Contig11.123.path1;evm.model.Contig134.70.path1;evm.model.Contig177.15.path1;evm.model.Contig189.4.path1;evm.model.Contig23.104.path1;evm.model.Contig241.11.path1;evm.model.Contig38.48.path1;evm.model.Contig38.49.path1;evm.model.Contig47.136.path1;evm.model.Contig47.137.path1;evm.model.Contig58.146.path1;evm.model.Contig6.441.path1;evm.model.Contig6.442.path1;evm.model.Contig69.56.path1…	ko00900
ko04260	Cardiac muscle contraction	Organismal Systems	Circulatory system	15	4.13368e-05	3.02679	evm.model.Contig1.639.path1;evm.model.Contig104.8.path1;evm.model.Contig11.379.path1;evm.model.Contig11.72.path1;evm.model.Contig17.329.path1;evm.model.Contig24.219.path1;evm.model.Contig24.46.path1;evm.model.Contig4.469.path1;evm.model.Contig4.470.path1;evm.model.Contig4.471.path1;evm.model.Contig4.472.path1;evm.model.Contig42.20.path1;evm.model.Contig5.444.path1;evm.model.Contig8.310.path1;evm.…	ko04260
ko00983	Drug metabolism - other enzymes	Metabolism	Xenobiotics biodegradation and metabolism	21	4.99484e-05	2.45652	evm.model.Contig1.635.path1;evm.model.Contig116.25.path1;evm.model.Contig15.249.path1;evm.model.Contig17.251.path1;evm.model.Contig17.30.path1;evm.model.Contig2.625.path1;evm.model.Contig20.30.path1;evm.model.Contig21.274.path1;evm.model.Contig21.275.path1;evm.model.Contig33.83.path1;evm.model.Contig33.84.path1;evm.model.Contig33.85.path1;evm.model.Contig33.86.path1;evm.model.Contig33.87.path1;ev…	ko00983
ko04727	GABAergic synapse	Organismal Systems	Nervous system	13	7.46339e-05	3.17965	evm.model.Contig113.59.path1;evm.model.Contig127.18.path1;evm.model.Contig152.18.path1;evm.model.Contig19.139.path1;evm.model.Contig19.141.path1;evm.model.Contig27.245.path1;evm.model.Contig35.88.path1;evm.model.Contig45.226.path1;evm.model.Contig49.131.path1;evm.model.Contig6.613.path1;evm.model.Contig64.22.path1;evm.model.Contig87.23.path1;evm.model.Contig87.30.path1	ko04727
ko05033	Nicotine addiction	Human Diseases	Substance dependence	8	0.00015194	4.30476	evm.model.Contig19.139.path1;evm.model.Contig19.141.path1;evm.model.Contig35.26.path1;evm.model.Contig37.51.path1;evm.model.Contig37.52.path1;evm.model.Contig6.346.path1;evm.model.Contig6.613.path1;evm.model.Contig64.22.path1	ko05033
ko04713	Circadian entrainment	Organismal Systems	Environmental adaptation	14	0.000177802	2.825	evm.model.Contig109.24.path1;evm.model.Contig113.59.path1;evm.model.Contig164.10.path1;evm.model.Contig19.97.path1;evm.model.Contig3.1133.path1;evm.model.Contig37.51.path1;evm.model.Contig37.52.path1;evm.model.Contig4.469.path1;evm.model.Contig4.470.path1;evm.model.Contig4.471.path1;evm.model.Contig4.472.path1;evm.model.Contig45.226.path1;evm.model.Contig87.23.path1;evm.model.Contig87.30.path1	ko04713
ko05225	Hepatocellular carcinoma	Human Diseases	Cancer: specific types	22	0.000178819	2.21964	evm.model.Contig12.163.path1;evm.model.Contig12.291.path1;evm.model.Contig12.363.path1;evm.model.Contig172.1.path1;evm.model.Contig20.30.path1;evm.model.Contig21.274.path1;evm.model.Contig21.275.path1;evm.model.Contig22.366.path1;evm.model.Contig23.191.path1;evm.model.Contig33.83.path1;evm.model.Contig33.84.path1;evm.model.Contig33.85.path1;evm.model.Contig33.86.path1;evm.model.Contig33.87.path1;…	ko05225
ko04726	Serotonergic synapse	Organismal Systems	Nervous system	13	0.000289902	2.83591	evm.model.Contig104.39.path1;evm.model.Contig109.24.path1;evm.model.Contig113.59.path1;evm.model.Contig15.228.path1;evm.model.Contig18.292.path1;evm.model.Contig19.139.path1;evm.model.Contig19.141.path1;evm.model.Contig31.85.path1;evm.model.Contig45.226.path1;evm.model.Contig5.432.path1;evm.model.Contig64.22.path1;evm.model.Contig87.23.path1;evm.model.Contig87.30.path1	ko04726
ko04360	Axon guidance	Organismal Systems	Development and regeneration	20	0.000302876	2.24206	evm.model.Contig119.39.path1;evm.model.Contig127.18.path1;evm.model.Contig18.272.path1;evm.model.Contig19.97.path1;evm.model.Contig3.1002.path1;evm.model.Contig3.858.path1;evm.model.Contig33.95.path1;evm.model.Contig34.298.path1;evm.model.Contig4.520.path1;evm.model.Contig54.29.path1;evm.model.Contig54.30.path1;evm.model.Contig56.87.path1;evm.model.Contig6.10.path1;evm.model.Contig6.569.path1;evm…	ko04360
ko04020	Calcium signaling pathway	Environmental Information Processing	Signal transduction	18	0.000333149	2.34332	evm.model.Contig104.8.path1;evm.model.Contig109.24.path1;evm.model.Contig15.228.path1;evm.model.Contig19.139.path1;evm.model.Contig19.141.path1;evm.model.Contig19.97.path1;evm.model.Contig3.1133.path1;evm.model.Contig36.185.path1;evm.model.Contig4.469.path1;evm.model.Contig4.470.path1;evm.model.Contig4.471.path1;evm.model.Contig4.472.path1;evm.model.Contig48.43.path1;evm.model.Contig5.432.path1;e…	ko04020
ko04721	Synaptic vesicle cycle	Organismal Systems	Nervous system	16	0.000343905	2.48352	evm.model.Contig101.81.path1;evm.model.Contig104.39.path1;evm.model.Contig19.139.path1;evm.model.Contig19.141.path1;evm.model.Contig22.87.path1;evm.model.Contig23.100.path1;evm.model.Contig26.36.path1;evm.model.Contig35.26.path1;evm.model.Contig35.82.path1;evm.model.Contig49.131.path1;evm.model.Contig5.574.path1;evm.model.Contig6.346.path1;evm.model.Contig6.613.path1;evm.model.Contig6.906.path1;e…	ko04721
ko04514	Cell adhesion molecules (CAMs)	Environmental Information Processing	Signaling molecules and interaction	7	0.000375499	4.34615	evm.model.Contig125.19.path1;evm.model.Contig125.20.path1;evm.model.Contig18.272.path1;evm.model.Contig181.34.path1;evm.model.Contig5.386.path1;evm.model.Contig7.341.path1;evm.model.Contig7.342.path1	ko04514
ko05410	Hypertrophic cardiomyopathy (HCM)	Human Diseases	Cardiovascular disease	11	0.000398595	3.06158	evm.model.Contig1.639.path1;evm.model.Contig104.8.path1;evm.model.Contig11.72.path1;evm.model.Contig24.46.path1;evm.model.Contig4.469.path1;evm.model.Contig4.470.path1;evm.model.Contig4.471.path1;evm.model.Contig4.472.path1;evm.model.Contig5.444.path1;evm.model.Contig81.65.path1;evm.model.Contig81.81.path1	ko05410
ko05414	Dilated cardiomyopathy (DCM)	Human Diseases	Cardiovascular disease	11	0.000398595	3.06158	evm.model.Contig1.639.path1;evm.model.Contig104.8.path1;evm.model.Contig11.72.path1;evm.model.Contig24.46.path1;evm.model.Contig4.469.path1;evm.model.Contig4.470.path1;evm.model.Contig4.471.path1;evm.model.Contig4.472.path1;evm.model.Contig5.444.path1;evm.model.Contig81.65.path1;evm.model.Contig81.81.path1	ko05414
ko04911	Insulin secretion	Organismal Systems	Endocrine system	17	0.00053578	2.32567	evm.model.Contig109.24.path1;evm.model.Contig11.379.path1;evm.model.Contig140.66.path1;evm.model.Contig19.97.path1;evm.model.Contig26.36.path1;evm.model.Contig4.469.path1;evm.model.Contig4.470.path1;evm.model.Contig4.471.path1;evm.model.Contig4.472.path1;evm.model.Contig48.43.path1;evm.model.Contig6.765.path1;evm.model.Contig6.766.path1;evm.model.Contig60.117.path1;evm.model.Contig81.19.path1;evm…	ko04911
ko05032	Morphine addiction	Human Diseases	Substance dependence	11	0.00104976	2.77455	evm.model.Contig113.59.path1;evm.model.Contig152.18.path1;evm.model.Contig19.139.path1;evm.model.Contig19.141.path1;evm.model.Contig35.88.path1;evm.model.Contig45.226.path1;evm.model.Contig6.613.path1;evm.model.Contig64.22.path1;evm.model.Contig7.277.path1;evm.model.Contig87.23.path1;evm.model.Contig87.30.path1	ko05032
ko05217	Basal cell carcinoma	Human Diseases	Cancer: specific types	8	0.0011343	3.3985	evm.model.Contig12.163.path1;evm.model.Contig12.363.path1;evm.model.Contig172.1.path1;evm.model.Contig22.366.path1;evm.model.Contig23.191.path1;evm.model.Contig35.14.path1;evm.model.Contig56.87.path1;evm.model.Contig7.389.path1	ko05217

## Sheet: Tables S8-C
Tables S8-C. KEGG pathway analyses of the down-regulated DE mRNAs in the P5-vs-P1 comparison group
id	Term	Classification_level1	Classification_level2	ListHits	p-value	Enrichment_score	Gene	hyperlink_only_excel
ko03050	Proteasome	Genetic Information Processing	Folding, sorting and degradation	32	5.99247e-29	8.74618	evm.model.Contig1.274.path1;evm.model.Contig109.44.path1;evm.model.Contig117.60.path1;evm.model.Contig130.32.path1;evm.model.Contig15.47.path1;evm.model.Contig153.39.path1;evm.model.Contig16.366.path1;evm.model.Contig19.242.path1;evm.model.Contig196.16.path1;evm.model.Contig23.209.path1;evm.model.Contig23.234.path1;evm.model.Contig28.6.path1;evm.model.Contig3.1057.path1;evm.model.Contig32.207.pat…	ko03050
ko05169	Epstein-Barr virus infection	Human Diseases	Infectious disease: viral	24	5.34132e-08	3.27982	evm.model.Contig10.415.path1;evm.model.Contig105.58.path1;evm.model.Contig109.44.path1;evm.model.Contig115.79.path1;evm.model.Contig130.32.path1;evm.model.Contig15.47.path1;evm.model.Contig153.39.path1;evm.model.Contig19.242.path1;evm.model.Contig196.16.path1;evm.model.Contig2.754.path1;evm.model.Contig23.209.path1;evm.model.Contig23.234.path1;evm.model.Contig28.6.path1;evm.model.Contig3.1057.pat…	ko05169
ko00230	Purine metabolism	Metabolism	Nucleotide metabolism	23	2.16364e-06	2.82078	evm.model.Contig10.166.path1;evm.model.Contig106.70.path1;evm.model.Contig11.134.path1;evm.model.Contig11.136.path1;evm.model.Contig132.11.path1;evm.model.Contig143.39.path1;evm.model.Contig15.248.path1;evm.model.Contig19.248.path1;evm.model.Contig21.39.path1;evm.model.Contig26.264.path1;evm.model.Contig27.192.path1;evm.model.Contig34.3.path1;evm.model.Contig36.50.path1;evm.model.Contig37.137.pat…	ko00230
ko01523	Antifolate resistance	Human Diseases	Drug resistance: antineoplastic	11	1.00153e-05	4.38448	evm.model.Contig1.910.path1;evm.model.Contig11.134.path1;evm.model.Contig11.136.path1;evm.model.Contig18.214.path1;evm.model.Contig23.207.path1;evm.model.Contig30.99.path1;evm.model.Contig5.62.path1;evm.model.Contig53.9.path1;evm.model.Contig82.29.path1;evm.model.Contig9.202.path1;evm.model.Contig9.203.path1	ko01523
ko04974	Protein digestion and absorption	Organismal Systems	Digestive system	21	5.29202e-05	2.48011	evm.model.Contig10.326.path1;evm.model.Contig10.327.path1;evm.model.Contig11.381.path1;evm.model.Contig143.1.path1;evm.model.Contig18.54.path1;evm.model.Contig205.10.path1;evm.model.Contig23.156.path1;evm.model.Contig24.166.path1;evm.model.Contig34.172.path1;evm.model.Contig34.173.path1;evm.model.Contig34.174.path1;evm.model.Contig34.175.path1;evm.model.Contig34.178.path1;evm.model.Contig34.179.p…	ko04974
ko03030	DNA replication	Genetic Information Processing	Replication and repair	11	8.54158e-05	3.62853	evm.model.Contig11.200.path1;evm.model.Contig11.201.path1;evm.model.Contig12.312.path1;evm.model.Contig130.33.path1;evm.model.Contig180.4.path1;evm.model.Contig2.355.path1;evm.model.Contig2.444.path1;evm.model.Contig55.73.path1;evm.model.Contig58.144.path1;evm.model.Contig6.71.path1;evm.model.Contig9.172.path1	ko03030
ko00240	Pyrimidine metabolism	Metabolism	Nucleotide metabolism	12	0.0001275	3.27982	evm.model.Contig106.70.path1;evm.model.Contig107.62.path1;evm.model.Contig143.39.path1;evm.model.Contig3.720.path1;evm.model.Contig34.3.path1;evm.model.Contig37.137.path1;evm.model.Contig41.120.path1;evm.model.Contig44.170.path1;evm.model.Contig53.9.path1;evm.model.Contig8.512.path1;evm.model.Contig8.513.path1;evm.model.Contig88.43.path1	ko00240
ko02010	ABC transporters	Environmental Information Processing	Membrane transport	10	0.00107748	2.98942	evm.model.Contig1.910.path1;evm.model.Contig12.317.path1;evm.model.Contig18.214.path1;evm.model.Contig182.14.path1;evm.model.Contig23.207.path1;evm.model.Contig30.99.path1;evm.model.Contig6.34.path1;evm.model.Contig6.35.path1;evm.model.Contig9.202.path1;evm.model.Contig9.203.path1	ko02010
ko00790	Folate biosynthesis	Metabolism	Metabolism of cofactors and vitamins	11	0.00157513	2.69814	evm.model.Contig118.17.path1;evm.model.Contig137.42.path1;evm.model.Contig16.303.path1;evm.model.Contig18.107.path1;evm.model.Contig18.109.path1;evm.model.Contig29.173.path1;evm.model.Contig34.29.path1;evm.model.Contig46.58.path1;evm.model.Contig46.59.path1;evm.model.Contig46.60.path1;evm.model.Contig93.3.path1	ko00790
ko00730	Thiamine metabolism	Metabolism	Metabolism of cofactors and vitamins	8	0.00215428	3.18871	evm.model.Contig118.17.path1;evm.model.Contig18.107.path1;evm.model.Contig18.109.path1;evm.model.Contig46.58.path1;evm.model.Contig46.59.path1;evm.model.Contig46.60.path1;evm.model.Contig47.120.path1;evm.model.Contig93.3.path1	ko00730
ko05323	Rheumatoid arthritis	Human Diseases	Immune disease	8	0.00215428	3.18871	evm.model.Contig1.121.path1;evm.model.Contig15.182.path1;evm.model.Contig33.45.path1;evm.model.Contig45.180.path1;evm.model.Contig45.184.path1;evm.model.Contig7.142.path1;evm.model.Contig8.505.path1;evm.model.Contig8.509.path1	ko05323
ko04110	Cell cycle	Cellular Processes	Cell growth and death	17	0.00263701	2.05854	evm.model.Contig10.192.path1;evm.model.Contig105.58.path1;evm.model.Contig11.200.path1;evm.model.Contig11.201.path1;evm.model.Contig115.79.path1;evm.model.Contig12.60.path1;evm.model.Contig152.43.path1;evm.model.Contig19.83.path1;evm.model.Contig2.355.path1;evm.model.Contig2.444.path1;evm.model.Contig3.1061.path1;evm.model.Contig4.135.path1;evm.model.Contig52.256.path1;evm.model.Contig57.83.path1…	ko04110
ko04976	Bile secretion	Organismal Systems	Digestive system	10	0.00360951	2.58544	evm.model.Contig1.55.path1;evm.model.Contig11.381.path1;evm.model.Contig18.214.path1;evm.model.Contig19.248.path1;evm.model.Contig23.207.path1;evm.model.Contig30.99.path1;evm.model.Contig6.34.path1;evm.model.Contig6.35.path1;evm.model.Contig9.202.path1;evm.model.Contig9.203.path1	ko04976
ko04210	Apoptosis	Cellular Processes	Cell growth and death	13	0.00486378	2.18175	evm.model.Contig1.364.path1;evm.model.Contig1.365.path1;evm.model.Contig1.366.path1;evm.model.Contig10.415.path1;evm.model.Contig134.22.path1;evm.model.Contig45.180.path1;evm.model.Contig45.184.path1;evm.model.Contig5.62.path1;evm.model.Contig7.143.path1;evm.model.Contig7.35.path1;evm.model.Contig77.24.path1;evm.model.Contig77.25.path1;evm.model.Contig8.116.path1	ko04210
ko00670	One carbon pool by folate	Metabolism	Metabolism of cofactors and vitamins	5	0.00516719	3.98589	evm.model.Contig11.134.path1;evm.model.Contig11.136.path1;evm.model.Contig5.283.path1;evm.model.Contig53.9.path1;evm.model.Contig82.29.path1	ko00670
ko04975	Fat digestion and absorption	Organismal Systems	Digestive system	8	0.00788123	2.63893	evm.model.Contig1.55.path1;evm.model.Contig12.277.path1;evm.model.Contig132.92.path1;evm.model.Contig155.22.path1;evm.model.Contig25.5.path1;evm.model.Contig28.121.path1;evm.model.Contig28.124.path1;evm.model.Contig7.436.path1	ko04975
ko05164	Influenza A	Human Diseases	Infectious disease: viral	16	0.00943308	1.86656	evm.model.Contig10.415.path1;evm.model.Contig11.160.path1;evm.model.Contig205.10.path1;evm.model.Contig34.172.path1;evm.model.Contig34.173.path1;evm.model.Contig34.174.path1;evm.model.Contig34.175.path1;evm.model.Contig34.178.path1;evm.model.Contig34.179.path1;evm.model.Contig34.182.path1;evm.model.Contig37.159.path1;evm.model.Contig44.191.path1;evm.model.Contig5.62.path1;evm.model.Contig61.200.p…	ko05164
ko03060	Protein export	Genetic Information Processing	Folding, sorting and degradation	6	0.0104178	3.02089	evm.model.Contig11.138.path1;evm.model.Contig16.357.path1;evm.model.Contig177.25.path1;evm.model.Contig27.266.path1;evm.model.Contig55.22.path1;evm.model.Contig8.448.path1	ko03060
ko05152	Tuberculosis	Human Diseases	Infectious disease: bacterial	12	0.0112165	2.04989	evm.model.Contig1.364.path1;evm.model.Contig1.365.path1;evm.model.Contig1.366.path1;evm.model.Contig10.415.path1;evm.model.Contig12.199.path1;evm.model.Contig2.754.path1;evm.model.Contig37.172.path1;evm.model.Contig7.142.path1;evm.model.Contig7.143.path1;evm.model.Contig8.354.path1;evm.model.Contig8.505.path1;evm.model.Contig8.509.path1	ko05152
ko04080	Neuroactive ligand-receptor interaction	Environmental Information Processing	Signaling molecules and interaction	16	0.0132792	1.80068	evm.model.Contig110.19.path1;evm.model.Contig205.10.path1;evm.model.Contig23.186.path1;evm.model.Contig27.156.path1;evm.model.Contig27.158.path1;evm.model.Contig34.172.path1;evm.model.Contig34.173.path1;evm.model.Contig34.174.path1;evm.model.Contig34.175.path1;evm.model.Contig34.178.path1;evm.model.Contig34.179.path1;evm.model.Contig34.182.path1;evm.model.Contig37.159.path1;evm.model.Contig37.56.…	ko04080

## Sheet: Tables S8-D
Tables S8-D. KEGG pathway analyses of the total DE mRNAs in the P9-vs-P5 comparison group
id	Term	Classification_level1	Classification_level2	ListHits	p-value	Enrichment_score	Gene	hyperlink_only_excel
ko00190	Oxidative phosphorylation	Metabolism	Energy metabolism	86	1.1444e-34	3.13017	evm.model.Contig1.160.path1;evm.model.Contig1.335.path1;evm.model.Contig1.777.path1;evm.model.Contig1.782.path1;evm.model.Contig113.19.path1;evm.model.Contig113.52.path1;evm.model.Contig115.78.path1;evm.model.Contig12.58.path1;evm.model.Contig121.36.path1;evm.model.Contig130.31.path1;evm.model.Contig130.34.path1;evm.model.Contig132.24.path1;evm.model.Contig133.49.path1;evm.model.Contig134.26.path…	ko00190
ko05012	Parkinson disease	Human Diseases	Neurodegenerative disease	75	1.11577e-23	2.75683	evm.model.Contig1.335.path1;evm.model.Contig1.777.path1;evm.model.Contig1.782.path1;evm.model.Contig10.152.path1;evm.model.Contig101.81.path1;evm.model.Contig113.19.path1;evm.model.Contig115.78.path1;evm.model.Contig119.63.path1;evm.model.Contig12.58.path1;evm.model.Contig121.36.path1;evm.model.Contig130.31.path1;evm.model.Contig130.34.path1;evm.model.Contig132.24.path1;evm.model.Contig133.49.pat…	ko05012
ko04714	Thermogenesis	Organismal Systems	Environmental adaptation	92	5.68503e-21	2.35553	evm.model.Contig1.160.path1;evm.model.Contig1.335.path1;evm.model.Contig1.777.path1;evm.model.Contig1.782.path1;evm.model.Contig113.19.path1;evm.model.Contig114.28.path1;evm.model.Contig115.78.path1;evm.model.Contig116.66.path1;evm.model.Contig12.58.path1;evm.model.Contig121.36.path1;evm.model.Contig130.31.path1;evm.model.Contig130.34.path1;evm.model.Contig132.24.path1;evm.model.Contig133.49.path…	ko04714
ko04260	Cardiac muscle contraction	Organismal Systems	Circulatory system	37	2.0564e-18	3.43409	evm.model.Contig1.205.path1;evm.model.Contig1.335.path1;evm.model.Contig1.639.path1;evm.model.Contig104.3.path1;evm.model.Contig104.8.path1;evm.model.Contig11.266.path1;evm.model.Contig11.379.path1;evm.model.Contig11.380.path1;evm.model.Contig11.381.path1;evm.model.Contig11.72.path1;evm.model.Contig130.31.path1;evm.model.Contig16.249.path1;evm.model.Contig17.104.path1;evm.model.Contig17.171.path1…	ko04260
ko05010	Alzheimer disease	Human Diseases	Neurodegenerative disease	98	2.79902e-12	1.83751	evm.model.Contig1.335.path1;evm.model.Contig1.777.path1;evm.model.Contig1.782.path1;evm.model.Contig10.152.path1;evm.model.Contig100.44.path1;evm.model.Contig100.45.path1;evm.model.Contig113.19.path1;evm.model.Contig115.78.path1;evm.model.Contig12.163.path1;evm.model.Contig12.199.path1;evm.model.Contig12.58.path1;evm.model.Contig121.36.path1;evm.model.Contig123.40.path1;evm.model.Contig130.31.pat…	ko05010
ko04932	Non-alcoholic fatty liver disease (NAFLD)	Human Diseases	Endocrine and metabolic disease	57	3.6693e-10	2.07465	evm.model.Contig1.335.path1;evm.model.Contig1.777.path1;evm.model.Contig1.782.path1;evm.model.Contig100.44.path1;evm.model.Contig100.45.path1;evm.model.Contig113.19.path1;evm.model.Contig115.78.path1;evm.model.Contig121.36.path1;evm.model.Contig130.31.path1;evm.model.Contig132.24.path1;evm.model.Contig134.26.path1;evm.model.Contig14.339.path1;evm.model.Contig149.24.path1;evm.model.Contig16.249.pa…	ko04932
ko04723	Retrograde endocannabinoid signaling	Organismal Systems	Nervous system	42	1.27938e-09	2.29303	evm.model.Contig1.777.path1;evm.model.Contig1.782.path1;evm.model.Contig105.64.path1;evm.model.Contig105.67.path1;evm.model.Contig105.69.path1;evm.model.Contig113.19.path1;evm.model.Contig115.78.path1;evm.model.Contig121.36.path1;evm.model.Contig123.40.path1;evm.model.Contig132.24.path1;evm.model.Contig134.26.path1;evm.model.Contig14.339.path1;evm.model.Contig149.24.path1;evm.model.Contig17.189.p…	ko04723
ko00020	Citrate cycle (TCA cycle)	Metabolism	Carbohydrate metabolism	29	2.84942e-08	2.5038	evm.model.Contig1.660.path1;evm.model.Contig116.65.path1;evm.model.Contig136.14.path1;evm.model.Contig136.37.path1;evm.model.Contig136.38.path1;evm.model.Contig136.39.path1;evm.model.Contig14.364.path1;evm.model.Contig147.14.path1;evm.model.Contig15.290.path1;evm.model.Contig15.292.path1;evm.model.Contig15.293.path1;evm.model.Contig30.59.path1;evm.model.Contig31.139.path1;evm.model.Contig31.140.p…	ko00020
ko00500	Starch and sucrose metabolism	Metabolism	Carbohydrate metabolism	21	4.7866e-08	2.88752	evm.model.Contig101.75.path1;evm.model.Contig115.57.path1;evm.model.Contig15.261.path1;evm.model.Contig150.20.path1;evm.model.Contig23.271.path1;evm.model.Contig34.17.path1;evm.model.Contig34.90.path1;evm.model.Contig34.91.path1;evm.model.Contig46.89.path1;evm.model.Contig61.185.path1;evm.model.Contig7.377.path1;evm.model.Contig7.607.path1;evm.model.Contig7.608.path1;evm.model.Contig7.610.path1;e…	ko00500
ko05016	Huntington disease	Human Diseases	Neurodegenerative disease	85	3.2576e-07	1.60185	evm.model.Contig1.335.path1;evm.model.Contig1.777.path1;evm.model.Contig1.782.path1;evm.model.Contig10.152.path1;evm.model.Contig11.355.path1;evm.model.Contig113.19.path1;evm.model.Contig115.78.path1;evm.model.Contig12.58.path1;evm.model.Contig121.36.path1;evm.model.Contig123.40.path1;evm.model.Contig130.31.path1;evm.model.Contig130.34.path1;evm.model.Contig132.24.path1;evm.model.Contig133.49.pat…	ko05016
ko05414	Dilated cardiomyopathy (DCM)	Human Diseases	Cardiovascular disease	21	3.88096e-07	2.68838	evm.model.Contig1.205.path1;evm.model.Contig1.600.path1;evm.model.Contig1.639.path1;evm.model.Contig104.8.path1;evm.model.Contig11.49.path1;evm.model.Contig11.58.path1;evm.model.Contig11.72.path1;evm.model.Contig19.248.path1;evm.model.Contig24.46.path1;evm.model.Contig37.82.path1;evm.model.Contig4.469.path1;evm.model.Contig4.470.path1;evm.model.Contig4.471.path1;evm.model.Contig4.472.path1;evm.mo…	ko05414
ko04020	Calcium signaling pathway	Environmental Information Processing	Signal transduction	35	7.29457e-07	2.09578	evm.model.Contig10.152.path1;evm.model.Contig104.8.path1;evm.model.Contig1163.1.path1;evm.model.Contig12.199.path1;evm.model.Contig123.40.path1;evm.model.Contig131.67.path1;evm.model.Contig15.228.path1;evm.model.Contig18.71.path1;evm.model.Contig19.139.path1;evm.model.Contig19.141.path1;evm.model.Contig19.248.path1;evm.model.Contig19.97.path1;evm.model.Contig29.58.path1;evm.model.Contig3.1109.pat…	ko04020
ko00010	Glycolysis / Gluconeogenesis	Metabolism	Carbohydrate metabolism	26	1.85677e-06	2.29823	evm.model.Contig1.480.path1;evm.model.Contig1.940.path1;evm.model.Contig115.57.path1;evm.model.Contig126.29.path1;evm.model.Contig136.14.path1;evm.model.Contig143.29.path1;evm.model.Contig155.13.path1;evm.model.Contig16.389.path1;evm.model.Contig23.201.path1;evm.model.Contig23.212.path1;evm.model.Contig27.15.path1;evm.model.Contig27.16.path1;evm.model.Contig31.139.path1;evm.model.Contig31.140.pat…	ko00010
ko05410	Hypertrophic cardiomyopathy (HCM)	Human Diseases	Cardiovascular disease	20	2.5672e-06	2.56036	evm.model.Contig1.205.path1;evm.model.Contig1.600.path1;evm.model.Contig1.639.path1;evm.model.Contig104.8.path1;evm.model.Contig11.49.path1;evm.model.Contig11.58.path1;evm.model.Contig11.72.path1;evm.model.Contig24.46.path1;evm.model.Contig37.82.path1;evm.model.Contig4.469.path1;evm.model.Contig4.470.path1;evm.model.Contig4.471.path1;evm.model.Contig4.472.path1;evm.model.Contig5.443.path1;evm.mod…	ko05410
ko04972	Pancreatic secretion	Organismal Systems	Digestive system	47	5.27614e-06	1.7805	evm.model.Contig1.836.path1;evm.model.Contig1.862.path1;evm.model.Contig104.3.path1;evm.model.Contig11.229.path1;evm.model.Contig11.266.path1;evm.model.Contig11.379.path1;evm.model.Contig11.380.path1;evm.model.Contig11.381.path1;evm.model.Contig113.76.path1;evm.model.Contig117.5.path1;evm.model.Contig122.54.path1;evm.model.Contig123.40.path1;evm.model.Contig16.278.path1;evm.model.Contig19.248.pat…	ko04972
ko04974	Protein digestion and absorption	Organismal Systems	Digestive system	40	1.10488e-05	1.83335	evm.model.Contig1.836.path1;evm.model.Contig1.862.path1;evm.model.Contig10.327.path1;evm.model.Contig104.3.path1;evm.model.Contig104.8.path1;evm.model.Contig11.229.path1;evm.model.Contig11.266.path1;evm.model.Contig11.379.path1;evm.model.Contig11.380.path1;evm.model.Contig11.381.path1;evm.model.Contig143.1.path1;evm.model.Contig23.90.path1;evm.model.Contig24.166.path1;evm.model.Contig29.220.path1…	ko04974
ko04721	Synaptic vesicle cycle	Organismal Systems	Nervous system	27	0.000101402	1.92766	evm.model.Contig101.81.path1;evm.model.Contig11.355.path1;evm.model.Contig113.52.path1;evm.model.Contig15.182.path1;evm.model.Contig15.52.path1;evm.model.Contig19.139.path1;evm.model.Contig19.141.path1;evm.model.Contig2.563.path1;evm.model.Contig23.100.path1;evm.model.Contig25.89.path1;evm.model.Contig26.36.path1;evm.model.Contig33.45.path1;evm.model.Contig35.26.path1;evm.model.Contig37.122.path1…	ko04721
ko04261	Adrenergic signaling in cardiomyocytes	Organismal Systems	Circulatory system	28	0.000118678	1.89001	evm.model.Contig1.205.path1;evm.model.Contig1.639.path1;evm.model.Contig104.3.path1;evm.model.Contig104.8.path1;evm.model.Contig11.266.path1;evm.model.Contig11.379.path1;evm.model.Contig11.380.path1;evm.model.Contig11.381.path1;evm.model.Contig11.72.path1;evm.model.Contig12.199.path1;evm.model.Contig123.40.path1;evm.model.Contig139.43.path1;evm.model.Contig15.61.path1;evm.model.Contig19.248.path1…	ko04261
ko04512	ECM-receptor interaction	Environmental Information Processing	Signaling molecules and interaction	17	0.000169229	2.25403	evm.model.Contig1.600.path1;evm.model.Contig11.49.path1;evm.model.Contig11.58.path1;evm.model.Contig16.256.path1;evm.model.Contig16.257.path1;evm.model.Contig16.258.path1;evm.model.Contig26.161.path1;evm.model.Contig28.25.path1;evm.model.Contig28.26.path1;evm.model.Contig28.27.path1;evm.model.Contig28.28.path1;evm.model.Contig28.29.path1;evm.model.Contig3.1159.path1;evm.model.Contig3.1160.path1;e…	ko04512
ko05412	Arrhythmogenic right ventricular cardiomyopathy (ARVC)	Human Diseases	Cardiovascular disease	13	0.000183631	2.54015	evm.model.Contig1.205.path1;evm.model.Contig1.600.path1;evm.model.Contig104.8.path1;evm.model.Contig11.49.path1;evm.model.Contig11.58.path1;evm.model.Contig11.72.path1;evm.model.Contig24.46.path1;evm.model.Contig37.82.path1;evm.model.Contig4.469.path1;evm.model.Contig4.470.path1;evm.model.Contig4.471.path1;evm.model.Contig4.472.path1;evm.model.Contig61.37.path1	ko05412

## Sheet: Tables S8-E
Tables S8-E. KEGG pathway analyses of the up-regulated DE mRNAs in the P9-vs-P5 comparison group
id	Term	Classification_level1	Classification_level2	ListHits	p-value	Enrichment_score	Gene	hyperlink_only_excel
ko00190	Oxidative phosphorylation	Metabolism	Energy metabolism	86	1.39627e-46	4.30619	evm.model.Contig1.160.path1;evm.model.Contig1.335.path1;evm.model.Contig1.777.path1;evm.model.Contig1.782.path1;evm.model.Contig113.19.path1;evm.model.Contig113.52.path1;evm.model.Contig115.78.path1;evm.model.Contig12.58.path1;evm.model.Contig121.36.path1;evm.model.Contig130.31.path1;evm.model.Contig130.34.path1;evm.model.Contig132.24.path1;evm.model.Contig133.49.path1;evm.model.Contig134.26.path…	ko00190
ko05012	Parkinson disease	Human Diseases	Neurodegenerative disease	75	1.70217e-33	3.79258	evm.model.Contig1.335.path1;evm.model.Contig1.777.path1;evm.model.Contig1.782.path1;evm.model.Contig10.152.path1;evm.model.Contig101.81.path1;evm.model.Contig113.19.path1;evm.model.Contig115.78.path1;evm.model.Contig119.63.path1;evm.model.Contig12.58.path1;evm.model.Contig121.36.path1;evm.model.Contig130.31.path1;evm.model.Contig130.34.path1;evm.model.Contig132.24.path1;evm.model.Contig133.49.pat…	ko05012
ko04714	Thermogenesis	Organismal Systems	Environmental adaptation	89	1.26008e-29	3.13485	evm.model.Contig1.160.path1;evm.model.Contig1.335.path1;evm.model.Contig1.777.path1;evm.model.Contig1.782.path1;evm.model.Contig113.19.path1;evm.model.Contig114.28.path1;evm.model.Contig115.78.path1;evm.model.Contig116.66.path1;evm.model.Contig12.58.path1;evm.model.Contig121.36.path1;evm.model.Contig130.31.path1;evm.model.Contig130.34.path1;evm.model.Contig132.24.path1;evm.model.Contig133.49.path…	ko04714
ko04260	Cardiac muscle contraction	Organismal Systems	Circulatory system	37	1.56102e-23	4.72429	evm.model.Contig1.205.path1;evm.model.Contig1.335.path1;evm.model.Contig1.639.path1;evm.model.Contig104.3.path1;evm.model.Contig104.8.path1;evm.model.Contig11.266.path1;evm.model.Contig11.379.path1;evm.model.Contig11.380.path1;evm.model.Contig11.381.path1;evm.model.Contig11.72.path1;evm.model.Contig130.31.path1;evm.model.Contig16.249.path1;evm.model.Contig17.104.path1;evm.model.Contig17.171.path1…	ko04260
ko05010	Alzheimer disease	Human Diseases	Neurodegenerative disease	89	4.97144e-17	2.29573	evm.model.Contig1.335.path1;evm.model.Contig1.777.path1;evm.model.Contig1.782.path1;evm.model.Contig10.152.path1;evm.model.Contig100.44.path1;evm.model.Contig113.19.path1;evm.model.Contig115.78.path1;evm.model.Contig12.199.path1;evm.model.Contig12.58.path1;evm.model.Contig121.36.path1;evm.model.Contig123.40.path1;evm.model.Contig130.31.path1;evm.model.Contig130.34.path1;evm.model.Contig132.24.pat…	ko05010
ko04932	Non-alcoholic fatty liver disease (NAFLD)	Human Diseases	Endocrine and metabolic disease	56	9.21539e-16	2.80403	evm.model.Contig1.335.path1;evm.model.Contig1.777.path1;evm.model.Contig1.782.path1;evm.model.Contig100.44.path1;evm.model.Contig113.19.path1;evm.model.Contig115.78.path1;evm.model.Contig121.36.path1;evm.model.Contig130.31.path1;evm.model.Contig132.24.path1;evm.model.Contig134.26.path1;evm.model.Contig14.339.path1;evm.model.Contig149.24.path1;evm.model.Contig16.249.path1;evm.model.Contig17.104.pa…	ko04932
ko04723	Retrograde endocannabinoid signaling	Organismal Systems	Nervous system	42	1.5452e-14	3.15454	evm.model.Contig1.777.path1;evm.model.Contig1.782.path1;evm.model.Contig105.64.path1;evm.model.Contig105.67.path1;evm.model.Contig105.69.path1;evm.model.Contig113.19.path1;evm.model.Contig115.78.path1;evm.model.Contig121.36.path1;evm.model.Contig123.40.path1;evm.model.Contig132.24.path1;evm.model.Contig134.26.path1;evm.model.Contig14.339.path1;evm.model.Contig149.24.path1;evm.model.Contig17.189.p…	ko04723
ko05016	Huntington disease	Human Diseases	Neurodegenerative disease	83	6.29821e-14	2.15183	evm.model.Contig1.335.path1;evm.model.Contig1.777.path1;evm.model.Contig1.782.path1;evm.model.Contig10.152.path1;evm.model.Contig11.355.path1;evm.model.Contig113.19.path1;evm.model.Contig115.78.path1;evm.model.Contig12.58.path1;evm.model.Contig121.36.path1;evm.model.Contig123.40.path1;evm.model.Contig130.31.path1;evm.model.Contig130.34.path1;evm.model.Contig132.24.path1;evm.model.Contig133.49.pat…	ko05016
ko00020	Citrate cycle (TCA cycle)	Metabolism	Carbohydrate metabolism	29	8.39785e-12	3.44449	evm.model.Contig1.660.path1;evm.model.Contig116.65.path1;evm.model.Contig136.14.path1;evm.model.Contig136.37.path1;evm.model.Contig136.38.path1;evm.model.Contig136.39.path1;evm.model.Contig14.364.path1;evm.model.Contig147.14.path1;evm.model.Contig15.290.path1;evm.model.Contig15.292.path1;evm.model.Contig15.293.path1;evm.model.Contig30.59.path1;evm.model.Contig31.139.path1;evm.model.Contig31.140.p…	ko00020
ko00500	Starch and sucrose metabolism	Metabolism	Carbohydrate metabolism	20	1.19885e-09	3.78322	evm.model.Contig101.75.path1;evm.model.Contig115.57.path1;evm.model.Contig15.261.path1;evm.model.Contig150.20.path1;evm.model.Contig23.271.path1;evm.model.Contig34.17.path1;evm.model.Contig34.90.path1;evm.model.Contig34.91.path1;evm.model.Contig46.89.path1;evm.model.Contig61.185.path1;evm.model.Contig7.377.path1;evm.model.Contig7.608.path1;evm.model.Contig7.610.path1;evm.model.Contig72.82.path1;e…	ko00500
ko04020	Calcium signaling pathway	Environmental Information Processing	Signal transduction	33	2.70204e-09	2.71843	evm.model.Contig10.152.path1;evm.model.Contig104.8.path1;evm.model.Contig1163.1.path1;evm.model.Contig12.199.path1;evm.model.Contig123.40.path1;evm.model.Contig131.67.path1;evm.model.Contig15.228.path1;evm.model.Contig18.71.path1;evm.model.Contig19.139.path1;evm.model.Contig19.141.path1;evm.model.Contig19.248.path1;evm.model.Contig19.97.path1;evm.model.Contig29.58.path1;evm.model.Contig3.1109.pat…	ko04020
ko00010	Glycolysis / Gluconeogenesis	Metabolism	Carbohydrate metabolism	25	1.1511e-08	3.04009	evm.model.Contig1.480.path1;evm.model.Contig1.940.path1;evm.model.Contig115.57.path1;evm.model.Contig126.29.path1;evm.model.Contig136.14.path1;evm.model.Contig143.29.path1;evm.model.Contig16.389.path1;evm.model.Contig23.201.path1;evm.model.Contig23.212.path1;evm.model.Contig27.15.path1;evm.model.Contig27.16.path1;evm.model.Contig31.139.path1;evm.model.Contig31.140.path1;evm.model.Contig37.203.pat…	ko00010
ko04972	Pancreatic secretion	Organismal Systems	Digestive system	43	2.32518e-08	2.24098	evm.model.Contig1.836.path1;evm.model.Contig1.862.path1;evm.model.Contig104.3.path1;evm.model.Contig11.229.path1;evm.model.Contig11.266.path1;evm.model.Contig11.379.path1;evm.model.Contig11.380.path1;evm.model.Contig11.381.path1;evm.model.Contig117.5.path1;evm.model.Contig122.54.path1;evm.model.Contig123.40.path1;evm.model.Contig16.278.path1;evm.model.Contig19.248.path1;evm.model.Contig23.90.path…	ko04972
ko04974	Protein digestion and absorption	Organismal Systems	Digestive system	37	6.33406e-08	2.33298	evm.model.Contig1.836.path1;evm.model.Contig1.862.path1;evm.model.Contig10.327.path1;evm.model.Contig104.3.path1;evm.model.Contig104.8.path1;evm.model.Contig11.229.path1;evm.model.Contig11.266.path1;evm.model.Contig11.379.path1;evm.model.Contig11.380.path1;evm.model.Contig11.381.path1;evm.model.Contig143.1.path1;evm.model.Contig23.90.path1;evm.model.Contig24.166.path1;evm.model.Contig29.220.path1…	ko04974
ko05414	Dilated cardiomyopathy (DCM)	Human Diseases	Cardiovascular disease	18	5.7486e-07	3.17008	evm.model.Contig1.205.path1;evm.model.Contig1.600.path1;evm.model.Contig1.639.path1;evm.model.Contig104.8.path1;evm.model.Contig11.72.path1;evm.model.Contig19.248.path1;evm.model.Contig24.46.path1;evm.model.Contig4.469.path1;evm.model.Contig4.470.path1;evm.model.Contig4.471.path1;evm.model.Contig4.472.path1;evm.model.Contig5.443.path1;evm.model.Contig5.444.path1;evm.model.Contig5.445.path1;evm.mo…	ko05414
ko04721	Synaptic vesicle cycle	Organismal Systems	Nervous system	26	6.93499e-07	2.55367	evm.model.Contig101.81.path1;evm.model.Contig11.355.path1;evm.model.Contig113.52.path1;evm.model.Contig15.182.path1;evm.model.Contig15.52.path1;evm.model.Contig19.139.path1;evm.model.Contig19.141.path1;evm.model.Contig23.100.path1;evm.model.Contig25.89.path1;evm.model.Contig26.36.path1;evm.model.Contig33.45.path1;evm.model.Contig35.26.path1;evm.model.Contig37.122.path1;evm.model.Contig38.45.path1…	ko04721
ko04261	Adrenergic signaling in cardiomyocytes	Organismal Systems	Circulatory system	26	2.72185e-06	2.41438	evm.model.Contig1.205.path1;evm.model.Contig1.639.path1;evm.model.Contig104.3.path1;evm.model.Contig104.8.path1;evm.model.Contig11.266.path1;evm.model.Contig11.379.path1;evm.model.Contig11.380.path1;evm.model.Contig11.381.path1;evm.model.Contig11.72.path1;evm.model.Contig12.199.path1;evm.model.Contig123.40.path1;evm.model.Contig15.61.path1;evm.model.Contig19.248.path1;evm.model.Contig19.97.path1;…	ko04261
ko04080	Neuroactive ligand-receptor interaction	Environmental Information Processing	Signaling molecules and interaction	35	3.00946e-06	2.10302	evm.model.Contig1.836.path1;evm.model.Contig105.64.path1;evm.model.Contig105.67.path1;evm.model.Contig105.69.path1;evm.model.Contig11.110.path1;evm.model.Contig11.361.path1;evm.model.Contig110.19.path1;evm.model.Contig15.228.path1;evm.model.Contig18.289.path1;evm.model.Contig23.134.path1;evm.model.Contig23.90.path1;evm.model.Contig27.156.path1;evm.model.Contig27.158.path1;evm.model.Contig34.138.p…	ko04080
ko05410	Hypertrophic cardiomyopathy (HCM)	Human Diseases	Cardiovascular disease	17	3.70201e-06	2.99396	evm.model.Contig1.205.path1;evm.model.Contig1.600.path1;evm.model.Contig1.639.path1;evm.model.Contig104.8.path1;evm.model.Contig11.72.path1;evm.model.Contig24.46.path1;evm.model.Contig4.469.path1;evm.model.Contig4.470.path1;evm.model.Contig4.471.path1;evm.model.Contig4.472.path1;evm.model.Contig5.443.path1;evm.model.Contig5.444.path1;evm.model.Contig5.445.path1;evm.model.Contig61.37.path1;evm.mod…	ko05410
ko04966	Collecting duct acid secretion	Organismal Systems	Excretory system	11	9.5395e-06	3.74539	evm.model.Contig113.52.path1;evm.model.Contig15.182.path1;evm.model.Contig15.52.path1;evm.model.Contig23.100.path1;evm.model.Contig25.89.path1;evm.model.Contig33.45.path1;evm.model.Contig38.45.path1;evm.model.Contig45.92.path1;evm.model.Contig5.574.path1;evm.model.Contig8.505.path1;evm.model.Contig8.509.path1	ko04966

## Sheet: Tables S8-F
Tables S8-F. KEGG pathway analyses of the down-regulated DE mRNAs in the P9-vs-P5 comparison group
id	Term	Classification_level1	Classification_level2	ListHits	p-value	Enrichment_score	Gene	hyperlink_only_excel
ko04391	Hippo signaling pathway - fly	Environmental Information Processing	Signal transduction	18	1.58987e-06	3.4956	evm.model.Contig113.80.path1;evm.model.Contig120.51.path1;evm.model.Contig25.59.path1;evm.model.Contig25.60.path1;evm.model.Contig25.61.path1;evm.model.Contig3.792.path1;evm.model.Contig35.64.path1;evm.model.Contig35.71.path1;evm.model.Contig36.202.path1;evm.model.Contig37.82.path1;evm.model.Contig55.105.path1;evm.model.Contig7.397.path1;evm.model.Contig8.126.path1;evm.model.Contig84.121.path1;ev…	ko04391
ko05217	Basal cell carcinoma	Human Diseases	Cancer: specific types	9	2.64947e-06	6.43926	evm.model.Contig1.468.path1;evm.model.Contig12.163.path1;evm.model.Contig12.363.path1;evm.model.Contig172.1.path1;evm.model.Contig216.14.path1;evm.model.Contig23.191.path1;evm.model.Contig56.87.path1;evm.model.Contig7.389.path1;evm.model.Contig7.397.path1	ko05217
ko04310	Wnt signaling pathway	Environmental Information Processing	Signal transduction	17	1.33673e-05	3.16572	evm.model.Contig119.39.path1;evm.model.Contig12.163.path1;evm.model.Contig12.376.path1;evm.model.Contig12.394.path1;evm.model.Contig13.523.path1;evm.model.Contig13.526.path1;evm.model.Contig17.111.path1;evm.model.Contig172.1.path1;evm.model.Contig216.14.path1;evm.model.Contig23.10.path1;evm.model.Contig23.191.path1;evm.model.Contig35.113.path1;evm.model.Contig47.127.path1;evm.model.Contig53.133.p…	ko04310
ko04390	Hippo signaling pathway	Environmental Information Processing	Signal transduction	16	2.10125e-05	3.19858	evm.model.Contig1.341.path1;evm.model.Contig1.357.path1;evm.model.Contig113.80.path1;evm.model.Contig12.163.path1;evm.model.Contig172.1.path1;evm.model.Contig216.14.path1;evm.model.Contig23.191.path1;evm.model.Contig36.202.path1;evm.model.Contig37.82.path1;evm.model.Contig7.389.path1;evm.model.Contig7.397.path1;evm.model.Contig76.45.path1;evm.model.Contig8.116.path1;evm.model.Contig8.126.path1;ev…	ko04390
ko04341	Hedgehog signaling pathway - fly	Environmental Information Processing	Signal transduction	9	2.69769e-05	5.09774	evm.model.Contig1.468.path1;evm.model.Contig15.196.path1;evm.model.Contig176.15.path1;evm.model.Contig48.12.path1;evm.model.Contig48.15.path1;evm.model.Contig56.87.path1;evm.model.Contig6.915.path1;evm.model.Contig68.24.path1;evm.model.Contig68.26.path1	ko04341
ko00514	Other types of O-glycan biosynthesis	Metabolism	Glycan biosynthesis and metabolism	10	0.000138166	3.884	evm.model.Contig1.154.path1;evm.model.Contig103.22.path1;evm.model.Contig11.70.path1;evm.model.Contig2.331.path1;evm.model.Contig3.1166.path1;evm.model.Contig32.168.path1;evm.model.Contig32.61.path1;evm.model.Contig37.124.path1;evm.model.Contig57.125.path1;evm.model.Contig87.109.path1	ko00514
ko04392	Hippo signaling pathway - multiple species	Environmental Information Processing	Signal transduction	7	0.000169372	5.28655	evm.model.Contig25.59.path1;evm.model.Contig25.60.path1;evm.model.Contig25.61.path1;evm.model.Contig35.64.path1;evm.model.Contig35.71.path1;evm.model.Contig36.202.path1;evm.model.Contig8.126.path1	ko04392
ko05224	Breast cancer	Human Diseases	Cancer: specific types	11	0.000295303	3.32297	evm.model.Contig12.163.path1;evm.model.Contig12.363.path1;evm.model.Contig15.162.path1;evm.model.Contig172.1.path1;evm.model.Contig216.14.path1;evm.model.Contig23.191.path1;evm.model.Contig33.110.path1;evm.model.Contig53.39.path1;evm.model.Contig53.41.path1;evm.model.Contig7.389.path1;evm.model.Contig7.397.path1	ko05224
ko05200	Pathways in cancer	Human Diseases	Cancer: overview	29	0.000337039	1.93248	evm.model.Contig1.468.path1;evm.model.Contig100.45.path1;evm.model.Contig11.49.path1;evm.model.Contig11.58.path1;evm.model.Contig11.71.path1;evm.model.Contig12.163.path1;evm.model.Contig12.363.path1;evm.model.Contig15.162.path1;evm.model.Contig16.369.path1;evm.model.Contig16.370.path1;evm.model.Contig16.375.path1;evm.model.Contig172.1.path1;evm.model.Contig2.605.path1;evm.model.Contig216.14.path1…	ko05200
ko00512	Mucin type O-glycan biosynthesis	Metabolism	Glycan biosynthesis and metabolism	7	0.000362885	4.75789	evm.model.Contig1.154.path1;evm.model.Contig103.22.path1;evm.model.Contig11.70.path1;evm.model.Contig3.1166.path1;evm.model.Contig32.168.path1;evm.model.Contig37.124.path1;evm.model.Contig57.125.path1	ko00512
ko04360	Axon guidance	Organismal Systems	Development and regeneration	14	0.000592999	2.64327	evm.model.Contig1.468.path1;evm.model.Contig119.39.path1;evm.model.Contig13.467.path1;evm.model.Contig16.369.path1;evm.model.Contig16.370.path1;evm.model.Contig16.375.path1;evm.model.Contig18.272.path1;evm.model.Contig22.120.path1;evm.model.Contig3.1002.path1;evm.model.Contig4.520.path1;evm.model.Contig56.87.path1;evm.model.Contig6.569.path1;evm.model.Contig93.90.path1;evm.model.Contig93.91.path1	ko04360
ko04550	Signaling pathways regulating pluripotency of stem cells	Cellular Processes	Cellular community - eukaryotes	11	0.00153544	2.76915	evm.model.Contig12.163.path1;evm.model.Contig172.1.path1;evm.model.Contig2.557.path1;evm.model.Contig216.14.path1;evm.model.Contig23.191.path1;evm.model.Contig3.838.path1;evm.model.Contig53.170.path1;evm.model.Contig7.389.path1;evm.model.Contig7.397.path1;evm.model.Contig76.106.path1;evm.model.Contig76.107.path1	ko04550
ko04110	Cell cycle	Cellular Processes	Cell growth and death	14	0.00154622	2.40906	evm.model.Contig1.631.path1;evm.model.Contig12.363.path1;evm.model.Contig152.43.path1;evm.model.Contig16.369.path1;evm.model.Contig16.370.path1;evm.model.Contig16.375.path1;evm.model.Contig19.83.path1;evm.model.Contig29.193.path1;evm.model.Contig3.1061.path1;evm.model.Contig52.256.path1;evm.model.Contig59.22.path1;evm.model.Contig6.311.path1;evm.model.Contig71.82.path1;evm.model.Contig88.35.path1	ko04110
ko05416	Viral myocarditis	Human Diseases	Cardiovascular disease	6	0.00316304	3.884	evm.model.Contig11.49.path1;evm.model.Contig11.58.path1;evm.model.Contig16.369.path1;evm.model.Contig16.370.path1;evm.model.Contig16.375.path1;evm.model.Contig37.82.path1	ko05416
ko04141	Protein processing in endoplasmic reticulum	Genetic Information Processing	Folding, sorting and degradation	16	0.00336998	2.09138	evm.model.Contig11.392.path1;evm.model.Contig116.4.path1;evm.model.Contig12.135.path1;evm.model.Contig14.165.path1;evm.model.Contig14.237.path1;evm.model.Contig166.10.path1;evm.model.Contig2.162.path1;evm.model.Contig2.605.path1;evm.model.Contig2.786.path1;evm.model.Contig2.787.path1;evm.model.Contig2.788.path1;evm.model.Contig2.789.path1;evm.model.Contig28.57.path1;evm.model.Contig3.1124.path1;e…	ko04141
ko04612	Antigen processing and presentation	Organismal Systems	Immune system	6	0.00408578	3.70745	evm.model.Contig12.135.path1;evm.model.Contig2.162.path1;evm.model.Contig2.786.path1;evm.model.Contig2.787.path1;evm.model.Contig2.788.path1;evm.model.Contig2.789.path1	ko04612
ko05226	Gastric cancer	Human Diseases	Cancer: specific types	10	0.00592108	2.47163	evm.model.Contig12.163.path1;evm.model.Contig12.363.path1;evm.model.Contig172.1.path1;evm.model.Contig216.14.path1;evm.model.Contig23.191.path1;evm.model.Contig7.389.path1;evm.model.Contig7.397.path1;evm.model.Contig71.82.path1;evm.model.Contig76.106.path1;evm.model.Contig76.107.path1	ko05226
ko04916	Melanogenesis	Organismal Systems	Endocrine system	8	0.00638312	2.78851	evm.model.Contig12.163.path1;evm.model.Contig139.43.path1;evm.model.Contig172.1.path1;evm.model.Contig216.14.path1;evm.model.Contig23.191.path1;evm.model.Contig7.389.path1;evm.model.Contig7.397.path1;evm.model.Contig8.142.path1	ko04916
ko05134	Legionellosis	Human Diseases	Infectious disease: bacterial	6	0.0230795	2.63109	evm.model.Contig100.45.path1;evm.model.Contig139.38.path1;evm.model.Contig2.786.path1;evm.model.Contig2.787.path1;evm.model.Contig2.788.path1;evm.model.Contig2.789.path1	ko05134
ko04330	Notch signaling pathway	Environmental Information Processing	Signal transduction	5	0.0232692	2.95521	evm.model.Contig15.162.path1;evm.model.Contig33.110.path1;evm.model.Contig4.102.path1;evm.model.Contig53.39.path1;evm.model.Contig53.41.path1	ko04330
