# Supplementary material for: Genome-wide analysis of long noncoding RNAs and their association in regulating the metamorphosis of the Sarcophaga peregrina (Diptera: Sarcophagidae)
Source: PLoS Negl Trop Dis. 2023 Jun 26;17(6):e0011411. doi: 10.1371/journal.pntd.0011411 (PMC10328366; doi:10.1371/journal.pntd.0011411)
Supplement: S9 Table — All lncRNA-mRNA (A) and lncRNA-miRNA-mRNA (B) relationship pairs in the P5-vs-P1 groups; lncRNA-mRNA (C) and lncRNA-miRNA-mRNA (D) relationship pairs in the P9-vs-P5 groups. (XLSX) [file pntd.0011411.s014.xlsx]

## Sheet: Table S9-A
Table S9-A: all lncRNA-mRNA relationship pairs in the P5-vs-P1 groups
source	target	type_source	type_target	color_source	color_target
evm.model.Contig23.227.path1	TCONS_00031501	mRNA	lncRNA	red	orange
evm.model.Contig1.741.path1	TCONS_00008610	mRNA	lncRNA	red	orange
evm.model.Contig22.58.path1	TCONS_00008610	mRNA	lncRNA	red	orange
evm.model.Contig1.741.path1	TCONS_00013186	mRNA	lncRNA	red	orange
evm.model.Contig7.527.path1	TCONS_00008610	mRNA	lncRNA	red	orange
evm.model.Contig130.33.path1	TCONS_00031501	mRNA	lncRNA	red	orange
evm.model.Contig11.178.path1	TCONS_00031501	mRNA	lncRNA	red	orange
evm.model.Contig5.119.path1	TCONS_00031501	mRNA	lncRNA	red	orange
evm.model.Contig22.58.path1	TCONS_00013186	mRNA	lncRNA	red	orange
evm.model.Contig82.86.path1	TCONS_00031501	mRNA	lncRNA	red	orange
evm.model.Contig22.58.path1	TCONS_00007854	mRNA	lncRNA	red	orange
evm.model.Contig1.743.path1	TCONS_00008610	mRNA	lncRNA	red	orange
evm.model.Contig13.136.path1	TCONS_00008610	mRNA	lncRNA	red	orange
evm.model.Contig54.17.path1	TCONS_00031501	mRNA	lncRNA	red	orange
evm.model.Contig78.27.path1	TCONS_00013186	mRNA	lncRNA	red	orange
evm.model.Contig1.186.path1	TCONS_00031501	mRNA	lncRNA	red	orange
evm.model.Contig1.946.path1	TCONS_00008610	mRNA	lncRNA	red	orange
evm.model.Contig6.547.path1	TCONS_00013186	mRNA	lncRNA	red	orange
evm.model.Contig26.291.path1	TCONS_00031501	mRNA	lncRNA	red	orange
evm.model.Contig1.743.path1	TCONS_00013186	mRNA	lncRNA	red	orange
evm.model.Contig147.9.path1	TCONS_00013186	mRNA	lncRNA	red	orange
evm.model.Contig2.1033.path1	TCONS_00008610	mRNA	lncRNA	red	orange
evm.model.Contig103.2.path1	TCONS_00031501	mRNA	lncRNA	red	orange
evm.model.Contig23.227.path1	TCONS_00028765	mRNA	lncRNA	red	orange
evm.model.Contig38.185.path1	TCONS_00008610	mRNA	lncRNA	red	orange
evm.model.Contig1.741.path1	TCONS_00010125	mRNA	lncRNA	red	orange
evm.model.Contig81.81.path1	TCONS_00010125	mRNA	lncRNA	red	orange
evm.model.Contig15.173.path1	TCONS_00008610	mRNA	lncRNA	red	orange
evm.model.Contig8.182.path1	TCONS_00008610	mRNA	lncRNA	red	orange
evm.model.Contig48.28.path1	TCONS_00031501	mRNA	lncRNA	red	orange
evm.model.Contig1.514.path1	TCONS_00008610	mRNA	lncRNA	red	orange
evm.model.Contig22.7.path1	TCONS_00008610	mRNA	lncRNA	red	orange
evm.model.Contig22.7.path1	TCONS_00007854	mRNA	lncRNA	red	orange
evm.model.Contig7.527.path1	TCONS_00013186	mRNA	lncRNA	red	orange
evm.model.Contig21.65.path1	TCONS_00028765	mRNA	lncRNA	red	orange
evm.model.Contig59.41.path1	TCONS_00008610	mRNA	lncRNA	red	orange
evm.model.Contig11.324.path1	TCONS_00013186	mRNA	lncRNA	red	orange
evm.model.Contig6.415.path1	TCONS_00008610	mRNA	lncRNA	red	orange
evm.model.Contig26.307.path1	TCONS_00028765	mRNA	lncRNA	red	orange
evm.model.Contig59.41.path1	TCONS_00013186	mRNA	lncRNA	red	orange
evm.model.Contig29.113.path1	TCONS_00008610	mRNA	lncRNA	red	orange
evm.model.Contig25.61.path1	TCONS_00013186	mRNA	lncRNA	red	orange
evm.model.Contig22.58.path1	TCONS_00010125	mRNA	lncRNA	red	orange
evm.model.Contig94.37.path1	TCONS_00008610	mRNA	lncRNA	red	orange
evm.model.Contig302.3.path1	TCONS_00010125	mRNA	lncRNA	red	orange
evm.model.Contig7.527.path1	TCONS_00010125	mRNA	lncRNA	red	orange
evm.model.Contig29.18.path1	TCONS_00007854	mRNA	lncRNA	red	orange
evm.model.Contig29.18.path1	TCONS_00008610	mRNA	lncRNA	red	orange
evm.model.Contig22.87.path1	TCONS_00008610	mRNA	lncRNA	red	orange
evm.model.Contig113.32.path1	TCONS_00008610	mRNA	lncRNA	red	orange
evm.model.Contig49.177.path1	TCONS_00008610	mRNA	lncRNA	red	orange
evm.model.Contig78.27.path1	TCONS_00010125	mRNA	lncRNA	red	orange
evm.model.Contig13.136.path1	TCONS_00013186	mRNA	lncRNA	red	orange
evm.model.Contig5.119.path1	TCONS_00028765	mRNA	lncRNA	red	orange
evm.model.Contig25.27.path1	TCONS_00008610	mRNA	lncRNA	red	orange
evm.model.Contig136.32.path1	TCONS_00008610	mRNA	lncRNA	red	orange
evm.model.Contig26.294.path1	TCONS_00028765	mRNA	lncRNA	red	orange
evm.model.Contig6.486.path1	TCONS_00031501	mRNA	lncRNA	red	orange
evm.model.Contig130.27.path1	TCONS_00008610	mRNA	lncRNA	red	orange
evm.model.Contig1.483.path1	TCONS_00008610	mRNA	lncRNA	red	orange
evm.model.Contig15.223.path1	TCONS_00031501	mRNA	lncRNA	red	orange
evm.model.Contig5.283.path1	TCONS_00031501	mRNA	lncRNA	red	orange
evm.model.Contig130.33.path1	TCONS_00020636	mRNA	lncRNA	red	orange
evm.model.Contig42.155.path1	TCONS_00008610	mRNA	lncRNA	red	orange
evm.model.Contig35.64.path1	TCONS_00013186	mRNA	lncRNA	red	orange
evm.model.Contig34.275.path1	TCONS_00013186	mRNA	lncRNA	red	orange
evm.model.Contig94.37.path1	TCONS_00013186	mRNA	lncRNA	red	orange
evm.model.Contig24.192.path1	TCONS_00028765	mRNA	lncRNA	red	orange
evm.model.Contig114.45.path1	TCONS_00007854	mRNA	lncRNA	red	orange
evm.model.Contig23.207.path1	TCONS_00031501	mRNA	lncRNA	red	orange
evm.model.Contig1.483.path1	TCONS_00013186	mRNA	lncRNA	red	orange
evm.model.Contig13.136.path1	TCONS_00010125	mRNA	lncRNA	red	orange
evm.model.Contig1.868.path1	TCONS_00007854	mRNA	lncRNA	red	orange
evm.model.Contig22.87.path1	TCONS_00013186	mRNA	lncRNA	red	orange
evm.model.Contig7.384.path1	TCONS_00031501	mRNA	lncRNA	red	orange
evm.model.Contig3.930.path1	TCONS_00008610	mRNA	lncRNA	red	orange
evm.model.Contig29.113.path1	TCONS_00013186	mRNA	lncRNA	red	orange
evm.model.Contig33.21.path1	TCONS_00008610	mRNA	lncRNA	red	orange
evm.model.Contig128.52.path1	TCONS_00013186	mRNA	lncRNA	red	orange
evm.model.Contig164.8.path1	TCONS_00008610	mRNA	lncRNA	red	orange
evm.model.Contig9.346.path1	TCONS_00013186	mRNA	lncRNA	red	orange
evm.model.Contig1.483.path1	TCONS_00007854	mRNA	lncRNA	red	orange
evm.model.Contig54.17.path1	TCONS_00028765	mRNA	lncRNA	red	orange
evm.model.Contig1.868.path1	TCONS_00013186	mRNA	lncRNA	red	orange
evm.model.Contig2.799.path1	TCONS_00008610	mRNA	lncRNA	red	orange
evm.model.Contig128.52.path1	TCONS_00007854	mRNA	lncRNA	red	orange
evm.model.Contig7.453.path1	TCONS_00008610	mRNA	lncRNA	red	orange
evm.model.Contig1.741.path1	TCONS_00016755	mRNA	lncRNA	red	orange
evm.model.Contig8.509.path1	TCONS_00031501	mRNA	lncRNA	red	orange
evm.model.Contig68.127.path1	TCONS_00013186	mRNA	lncRNA	red	orange
evm.model.Contig180.1.path1	TCONS_00010125	mRNA	lncRNA	red	orange
evm.model.Contig49.177.path1	TCONS_00013186	mRNA	lncRNA	red	orange
evm.model.Contig11.295.path1	TCONS_00031501	mRNA	lncRNA	red	orange
evm.model.Contig60.120.path1	TCONS_00013186	mRNA	lncRNA	red	orange
evm.model.Contig113.80.path1	TCONS_00007854	mRNA	lncRNA	red	orange
evm.model.Contig3.792.path1	TCONS_00008610	mRNA	lncRNA	red	orange
evm.model.Contig6.350.path1	TCONS_00008610	mRNA	lncRNA	red	orange
evm.model.Contig44.208.path1	TCONS_00008610	mRNA	lncRNA	red	orange
evm.model.Contig7.529.path1	TCONS_00008610	mRNA	lncRNA	red	orange
evm.model.Contig27.173.path1	TCONS_00031501	mRNA	lncRNA	red	orange
evm.model.Contig63.82.path1	TCONS_00008610	mRNA	lncRNA	red	orange
evm.model.Contig81.81.path1	TCONS_00011490	mRNA	lncRNA	red	orange
evm.model.Contig12.32.path1	TCONS_00013186	mRNA	lncRNA	red	orange
evm.model.Contig1.876.path1	TCONS_00028765	mRNA	lncRNA	red	orange
evm.model.Contig75.98.path1	TCONS_00008610	mRNA	lncRNA	red	orange
evm.model.Contig33.110.path1	TCONS_00008610	mRNA	lncRNA	red	orange
evm.model.Contig8.495.path1	TCONS_00008610	mRNA	lncRNA	red	orange
evm.model.Contig67.111.path1	TCONS_00013186	mRNA	lncRNA	red	orange
evm.model.Contig29.18.path1	TCONS_00013186	mRNA	lncRNA	red	orange
evm.model.Contig176.6.path1	TCONS_00008610	mRNA	lncRNA	red	orange
evm.model.Contig16.55.path1	TCONS_00008610	mRNA	lncRNA	red	orange
evm.model.Contig35.64.path1	TCONS_00010125	mRNA	lncRNA	red	orange
evm.model.Contig6.415.path1	TCONS_00013186	mRNA	lncRNA	red	orange
evm.model.Contig8.182.path1	TCONS_00010125	mRNA	lncRNA	red	orange
evm.model.Contig7.544.path1	TCONS_00031501	mRNA	lncRNA	red	orange
evm.model.Contig26.279.path1	TCONS_00028765	mRNA	lncRNA	red	orange
evm.model.Contig11.178.path1	TCONS_00028765	mRNA	lncRNA	red	orange
evm.model.Contig1.741.path1	TCONS_00016347	mRNA	lncRNA	red	orange
evm.model.Contig137.18.path1	TCONS_00008610	mRNA	lncRNA	red	orange
evm.model.Contig130.33.path1	TCONS_00028765	mRNA	lncRNA	red	orange
evm.model.Contig117.10.path1	TCONS_00031501	mRNA	lncRNA	red	orange
evm.model.Contig21.280.path1	TCONS_00008610	mRNA	lncRNA	red	orange
evm.model.Contig22.58.path1	TCONS_00016755	mRNA	lncRNA	red	orange
evm.model.Contig1.514.path1	TCONS_00010125	mRNA	lncRNA	red	orange
evm.model.Contig1.861.path1	TCONS_00028765	mRNA	lncRNA	red	orange
evm.model.Contig76.75.path1	TCONS_00020636	mRNA	lncRNA	red	orange
evm.model.Contig155.31.path1	TCONS_00008610	mRNA	lncRNA	red	orange
evm.model.Contig39.28.path1	TCONS_00013186	mRNA	lncRNA	red	orange
evm.model.Contig164.8.path1	TCONS_00013186	mRNA	lncRNA	red	orange
evm.model.Contig6.350.path1	TCONS_00013186	mRNA	lncRNA	red	orange
evm.model.Contig7.529.path1	TCONS_00013186	mRNA	lncRNA	red	orange
evm.model.Contig9.262.path1	TCONS_00008610	mRNA	lncRNA	red	orange
evm.model.Contig37.180.path1	TCONS_00013186	mRNA	lncRNA	red	orange
evm.model.Contig117.25.path1	TCONS_00013186	mRNA	lncRNA	red	orange
evm.model.Contig10.257.path1	TCONS_00008610	mRNA	lncRNA	red	orange
evm.model.Contig11.378.path1	TCONS_00008610	mRNA	lncRNA	red	orange
evm.model.Contig11.178.path1	TCONS_00020636	mRNA	lncRNA	red	orange
evm.model.Contig81.81.path1	TCONS_00016347	mRNA	lncRNA	red	orange
evm.model.Contig110.29.path1	TCONS_00008610	mRNA	lncRNA	red	orange
evm.model.Contig81.81.path1	TCONS_00016755	mRNA	lncRNA	red	orange
evm.model.Contig29.57.path1	TCONS_00028765	mRNA	lncRNA	red	orange
evm.model.Contig5.417.path1	TCONS_00013186	mRNA	lncRNA	red	orange
evm.model.Contig8.489.path1	TCONS_00013186	mRNA	lncRNA	red	orange
evm.model.Contig22.58.path1	TCONS_00010628	mRNA	lncRNA	red	orange
evm.model.Contig10.236.path1	TCONS_00008610	mRNA	lncRNA	red	orange
evm.model.Contig61.176.path1	TCONS_00008610	mRNA	lncRNA	red	orange
evm.model.Contig22.58.path1	TCONS_00016347	mRNA	lncRNA	red	orange
evm.model.Contig1.741.path1	TCONS_00016756	mRNA	lncRNA	red	orange
evm.model.Contig78.27.path1	TCONS_00016755	mRNA	lncRNA	red	orange
evm.model.Contig176.6.path1	TCONS_00013186	mRNA	lncRNA	red	orange
evm.model.Contig63.82.path1	TCONS_00013186	mRNA	lncRNA	red	orange
evm.model.Contig131.52.path1	TCONS_00008610	mRNA	lncRNA	red	orange
evm.model.Contig1.600.path1	TCONS_00031501	mRNA	lncRNA	red	orange
evm.model.Contig22.58.path1	TCONS_00031221	mRNA	lncRNA	red	orange
evm.model.Contig4.520.path1	TCONS_00013186	mRNA	lncRNA	red	orange
evm.model.Contig21.65.path1	TCONS_00035013	mRNA	lncRNA	red	orange
evm.model.Contig103.2.path1	TCONS_00020636	mRNA	lncRNA	red	orange
evm.model.Contig155.31.path1	TCONS_00013186	mRNA	lncRNA	red	orange
evm.model.Contig25.61.path1	TCONS_00011490	mRNA	lncRNA	red	orange
evm.model.Contig6.267.path1	TCONS_00008610	mRNA	lncRNA	red	orange
evm.model.Contig76.75.path1	TCONS_00028765	mRNA	lncRNA	red	orange
evm.model.Contig82.86.path1	TCONS_00020640	mRNA	lncRNA	red	orange
evm.model.Contig7.453.path1	TCONS_00007854	mRNA	lncRNA	red	orange
evm.model.Contig5.492.path1	TCONS_00008610	mRNA	lncRNA	red	orange
evm.model.Contig6.563.path1	TCONS_00008610	mRNA	lncRNA	red	orange
evm.model.Contig8.402.path1	TCONS_00008610	mRNA	lncRNA	red	orange
evm.model.Contig11.385.path1	TCONS_00013186	mRNA	lncRNA	red	orange
evm.model.Contig42.155.path1	TCONS_00013186	mRNA	lncRNA	red	orange
evm.model.Contig71.31.path1	TCONS_00020636	mRNA	lncRNA	red	orange
evm.model.Contig1.741.path1	TCONS_00011490	mRNA	lncRNA	red	orange
evm.model.Contig1.868.path1	TCONS_00010125	mRNA	lncRNA	red	orange
evm.model.Contig302.3.path1	TCONS_00031221	mRNA	lncRNA	red	orange
evm.model.Contig10.430.path1	TCONS_00013186	mRNA	lncRNA	red	orange
evm.model.Contig44.208.path1	TCONS_00007854	mRNA	lncRNA	red	orange
evm.model.Contig1.743.path1	TCONS_00031221	mRNA	lncRNA	red	orange
evm.model.Contig7.527.path1	TCONS_00031221	mRNA	lncRNA	red	orange
evm.model.Contig22.58.path1	TCONS_00012845	mRNA	lncRNA	red	orange
evm.model.Contig1.743.path1	TCONS_00010628	mRNA	lncRNA	red	orange
evm.model.Contig7.473.path1	TCONS_00013186	mRNA	lncRNA	red	orange
evm.model.Contig145.55.path1	TCONS_00031501	mRNA	lncRNA	red	orange
evm.model.Contig22.58.path1	TCONS_00027278	mRNA	lncRNA	red	orange
evm.model.Contig81.81.path1	TCONS_00012600	mRNA	lncRNA	red	orange
evm.model.Contig117.25.path1	TCONS_00010125	mRNA	lncRNA	red	orange
evm.model.Contig64.76.path1	TCONS_00013186	mRNA	lncRNA	red	orange
evm.model.Contig25.59.path1	TCONS_00013186	mRNA	lncRNA	red	orange
evm.model.Contig22.58.path1	TCONS_00016756	mRNA	lncRNA	red	orange
evm.model.Contig40.160.path1	TCONS_00008610	mRNA	lncRNA	red	orange
evm.model.Contig134.30.path1	TCONS_00008610	mRNA	lncRNA	red	orange
evm.model.Contig182.14.path1	TCONS_00028765	mRNA	lncRNA	red	orange
evm.model.Contig81.81.path1	TCONS_00020459	mRNA	lncRNA	red	orange
evm.model.Contig1.741.path1	TCONS_00036486	mRNA	lncRNA	red	orange
evm.model.Contig62.45.path1	TCONS_00013186	mRNA	lncRNA	red	orange
evm.model.Contig81.81.path1	TCONS_00036486	mRNA	lncRNA	red	orange
evm.model.Contig3.792.path1	TCONS_00013186	mRNA	lncRNA	red	orange
evm.model.Contig22.58.path1	TCONS_00017650	mRNA	lncRNA	red	orange
evm.model.Contig302.3.path1	TCONS_00017650	mRNA	lncRNA	red	orange
evm.model.Contig136.32.path1	TCONS_00010125	mRNA	lncRNA	red	orange
evm.model.Contig130.27.path1	TCONS_00010125	mRNA	lncRNA	red	orange
evm.model.Contig6.530.path1	TCONS_00008610	mRNA	lncRNA	red	orange
evm.model.Contig5.428.path1	TCONS_00013186	mRNA	lncRNA	red	orange
evm.model.Contig5.424.path1	TCONS_00008610	mRNA	lncRNA	red	orange
evm.model.Contig75.98.path1	TCONS_00013186	mRNA	lncRNA	red	orange
evm.model.Contig7.453.path1	TCONS_00013186	mRNA	lncRNA	red	orange
evm.model.Contig14.328.path1	TCONS_00031501	mRNA	lncRNA	red	orange
evm.model.Contig5.392.path1	TCONS_00008610	mRNA	lncRNA	red	orange
evm.model.Contig25.27.path1	TCONS_00013186	mRNA	lncRNA	red	orange
evm.model.Contig15.223.path1	TCONS_00028765	mRNA	lncRNA	red	orange
evm.model.Contig6.642.path1	TCONS_00028765	mRNA	lncRNA	red	orange
evm.model.Contig1.741.path1	TCONS_00022767	mRNA	lncRNA	red	orange
evm.model.Contig81.81.path1	TCONS_00022767	mRNA	lncRNA	red	orange
evm.model.Contig33.110.path1	TCONS_00010125	mRNA	lncRNA	red	orange
evm.model.Contig31.204.path1	TCONS_00007854	mRNA	lncRNA	red	orange
evm.model.Contig87.93.path1	TCONS_00031501	mRNA	lncRNA	red	orange
evm.model.Contig33.100.path1	TCONS_00031501	mRNA	lncRNA	red	orange
evm.model.Contig113.46.path1	TCONS_00031501	mRNA	lncRNA	red	orange
evm.model.Contig147.9.path1	TCONS_00011490	mRNA	lncRNA	red	orange
evm.model.Contig11.324.path1	TCONS_00010628	mRNA	lncRNA	red	orange
evm.model.Contig1.743.path1	TCONS_00012845	mRNA	lncRNA	red	orange
evm.model.Contig5.526.path1	TCONS_00013186	mRNA	lncRNA	red	orange
evm.model.Contig38.110.path1	TCONS_00013186	mRNA	lncRNA	red	orange
evm.model.Contig78.27.path1	TCONS_00040791	mRNA	lncRNA	red	orange
evm.model.Contig8.292.path1	TCONS_00013186	mRNA	lncRNA	red	orange
evm.model.Contig6.615.path1	TCONS_00028765	mRNA	lncRNA	red	orange
evm.model.Contig15.20.path1	TCONS_00031501	mRNA	lncRNA	red	orange
evm.model.Contig113.80.path1	TCONS_00013186	mRNA	lncRNA	red	orange
evm.model.Contig61.176.path1	TCONS_00013186	mRNA	lncRNA	red	orange
evm.model.Contig116.27.path1	TCONS_00013186	mRNA	lncRNA	red	orange
evm.model.Contig7.281.path1	TCONS_00008610	mRNA	lncRNA	red	orange
evm.model.Contig4.733.path1	TCONS_00008610	mRNA	lncRNA	red	orange
evm.model.Contig78.27.path1	TCONS_00016347	mRNA	lncRNA	red	orange
evm.model.Contig151.22.path1	TCONS_00007854	mRNA	lncRNA	red	orange
evm.model.Contig217.7.path1	TCONS_00008610	mRNA	lncRNA	red	orange
evm.model.Contig22.7.path1	TCONS_00010628	mRNA	lncRNA	red	orange
evm.model.Contig33.191.path1	TCONS_00008610	mRNA	lncRNA	red	orange
evm.model.Contig38.185.path1	TCONS_00010628	mRNA	lncRNA	red	orange
evm.model.Contig39.99.path1	TCONS_00008610	mRNA	lncRNA	red	orange
evm.model.Contig11.324.path1	TCONS_00012845	mRNA	lncRNA	red	orange
evm.model.Contig215.7.path1	TCONS_00040791	mRNA	lncRNA	red	orange
evm.model.Contig81.81.path1	TCONS_00005015	mRNA	lncRNA	red	orange
evm.model.Contig1.741.path1	TCONS_00005015	mRNA	lncRNA	red	orange
evm.model.Contig9.262.path1	TCONS_00007854	mRNA	lncRNA	red	orange
evm.model.Contig22.58.path1	TCONS_00036486	mRNA	lncRNA	red	orange
evm.model.Contig11.324.path1	TCONS_00031221	mRNA	lncRNA	red	orange
evm.model.Contig147.9.path1	TCONS_00017650	mRNA	lncRNA	red	orange
evm.model.Contig6.547.path1	TCONS_00031221	mRNA	lncRNA	red	orange
evm.model.Contig3.858.path1	TCONS_00013186	mRNA	lncRNA	red	orange
evm.model.Contig114.45.path1	TCONS_00010125	mRNA	lncRNA	red	orange
evm.model.Contig2.799.path1	TCONS_00013186	mRNA	lncRNA	red	orange
evm.model.Contig25.61.path1	TCONS_00016347	mRNA	lncRNA	red	orange
evm.model.Contig35.88.path1	TCONS_00008610	mRNA	lncRNA	red	orange
evm.model.Contig6.547.path1	TCONS_00016755	mRNA	lncRNA	red	orange
evm.model.Contig15.173.path1	TCONS_00010628	mRNA	lncRNA	red	orange
evm.model.Contig78.27.path1	TCONS_00016756	mRNA	lncRNA	red	orange
evm.model.Contig7.527.path1	TCONS_00016347	mRNA	lncRNA	red	orange
evm.model.Contig180.1.path1	TCONS_00011490	mRNA	lncRNA	red	orange
evm.model.Contig47.103.path1	TCONS_00010125	mRNA	lncRNA	red	orange
evm.model.Contig26.307.path1	TCONS_00006264	mRNA	lncRNA	red	orange
evm.model.Contig29.125.path1	TCONS_00013186	mRNA	lncRNA	red	orange
evm.model.Contig1.946.path1	TCONS_00012845	mRNA	lncRNA	red	orange
evm.model.Contig15.223.path1	TCONS_00020636	mRNA	lncRNA	red	orange
evm.model.Contig11.72.path1	TCONS_00008610	mRNA	lncRNA	red	orange
evm.model.Contig155.31.path1	TCONS_00007854	mRNA	lncRNA	red	orange
evm.model.Contig1.946.path1	TCONS_00027278	mRNA	lncRNA	red	orange
evm.model.Contig78.27.path1	TCONS_00036486	mRNA	lncRNA	red	orange
evm.model.Contig5.617.path1	TCONS_00010125	mRNA	lncRNA	red	orange
evm.model.Contig8.292.path1	TCONS_00010125	mRNA	lncRNA	red	orange
evm.model.Contig35.88.path1	TCONS_00007854	mRNA	lncRNA	red	orange
evm.model.Contig6.477.path1	TCONS_00028765	mRNA	lncRNA	red	orange
evm.model.Contig1.514.path1	TCONS_00011490	mRNA	lncRNA	red	orange
evm.model.Contig5.392.path1	TCONS_00007854	mRNA	lncRNA	red	orange
evm.model.Contig137.18.path1	TCONS_00013186	mRNA	lncRNA	red	orange
evm.model.Contig38.185.path1	TCONS_00016347	mRNA	lncRNA	red	orange
evm.model.Contig22.265.path1	TCONS_00013186	mRNA	lncRNA	red	orange
evm.model.Contig25.61.path1	TCONS_00012600	mRNA	lncRNA	red	orange
evm.model.Contig48.143.path1	TCONS_00008610	mRNA	lncRNA	red	orange
evm.model.Contig81.81.path1	TCONS_00010644	mRNA	lncRNA	red	orange
evm.model.Contig56.77.path1	TCONS_00013186	mRNA	lncRNA	red	orange
evm.model.Contig1.835.path1	TCONS_00008610	mRNA	lncRNA	red	orange
evm.model.Contig81.78.path1	TCONS_00016347	mRNA	lncRNA	red	orange
evm.model.Contig16.294.path1	TCONS_00013186	mRNA	lncRNA	red	orange
evm.model.Contig59.41.path1	TCONS_00016347	mRNA	lncRNA	red	orange
evm.model.Contig7.453.path1	TCONS_00010125	mRNA	lncRNA	red	orange
evm.model.Contig137.23.path1	TCONS_00031501	mRNA	lncRNA	red	orange
evm.model.Contig88.31.path1	TCONS_00031501	mRNA	lncRNA	red	orange
evm.model.Contig14.79.path1	TCONS_00008610	mRNA	lncRNA	red	orange
evm.model.Contig22.265.path1	TCONS_00008610	mRNA	lncRNA	red	orange
evm.model.Contig59.41.path1	TCONS_00031221	mRNA	lncRNA	red	orange
evm.model.Contig180.1.path1	TCONS_00040791	mRNA	lncRNA	red	orange
evm.model.Contig19.128.path1	TCONS_00008610	mRNA	lncRNA	red	orange
evm.model.Contig21.161.path1	TCONS_00008610	mRNA	lncRNA	red	orange
evm.model.Contig302.3.path1	TCONS_00022767	mRNA	lncRNA	red	orange
evm.model.Contig17.147.path1	TCONS_00028765	mRNA	lncRNA	red	orange
evm.model.Contig14.355.path1	TCONS_00013186	mRNA	lncRNA	red	orange
evm.model.Contig4.159.path1	TCONS_00031501	mRNA	lncRNA	red	orange
evm.model.Contig22.58.path1	TCONS_00020459	mRNA	lncRNA	red	orange
evm.model.Contig54.41.path1	TCONS_00013186	mRNA	lncRNA	red	orange
evm.model.Contig22.58.path1	TCONS_00005015	mRNA	lncRNA	red	orange
evm.model.Contig15.173.path1	TCONS_00011490	mRNA	lncRNA	red	orange
evm.model.Contig11.324.path1	TCONS_00016755	mRNA	lncRNA	red	orange
evm.model.Contig162.1.path1	TCONS_00013186	mRNA	lncRNA	red	orange
evm.model.Contig2.362.path1	TCONS_00013186	mRNA	lncRNA	red	orange
evm.model.Contig7.597.path1	TCONS_00013186	mRNA	lncRNA	red	orange
evm.model.Contig1.505.path1	TCONS_00013186	mRNA	lncRNA	red	orange
evm.model.Contig20.129.path1	TCONS_00010125	mRNA	lncRNA	red	orange
evm.model.Contig143.39.path1	TCONS_00031501	mRNA	lncRNA	red	orange
evm.model.Contig8.459.path1	TCONS_00028765	mRNA	lncRNA	red	orange
evm.model.Contig38.110.path1	TCONS_00010125	mRNA	lncRNA	red	orange
evm.model.Contig81.81.path1	TCONS_00030765	mRNA	lncRNA	red	orange
evm.model.Contig61.206.path1	TCONS_00013186	mRNA	lncRNA	red	orange
evm.model.Contig27.173.path1	TCONS_00028765	mRNA	lncRNA	red	orange
evm.model.Contig71.31.path1	TCONS_00028765	mRNA	lncRNA	red	orange
evm.model.Contig7.409.path1	TCONS_00008610	mRNA	lncRNA	red	orange
evm.model.Contig53.163.path1	TCONS_00008610	mRNA	lncRNA	red	orange
evm.model.Contig12.329.path1	TCONS_00008610	mRNA	lncRNA	red	orange
evm.model.Contig22.58.path1	TCONS_00022767	mRNA	lncRNA	red	orange
evm.model.Contig54.30.path1	TCONS_00008610	mRNA	lncRNA	red	orange
evm.model.Contig2.362.path1	TCONS_00008610	mRNA	lncRNA	red	orange
evm.model.Contig78.27.path1	TCONS_00011490	mRNA	lncRNA	red	orange
evm.model.Contig24.192.path1	TCONS_00006264	mRNA	lncRNA	red	orange
evm.model.Contig11.324.path1	TCONS_00011490	mRNA	lncRNA	red	orange
evm.model.Contig8.402.path1	TCONS_00010125	mRNA	lncRNA	red	orange
evm.model.Contig1.743.path1	TCONS_00016755	mRNA	lncRNA	red	orange
evm.model.Contig59.41.path1	TCONS_00036486	mRNA	lncRNA	red	orange
evm.model.Contig78.27.path1	TCONS_00005015	mRNA	lncRNA	red	orange
evm.model.Contig14.79.path1	TCONS_00013186	mRNA	lncRNA	red	orange
evm.model.Contig1.743.path1	TCONS_00025077	mRNA	lncRNA	red	orange
evm.model.Contig25.61.path1	TCONS_00025077	mRNA	lncRNA	red	orange
evm.model.Contig27.231.path1	TCONS_00034355	mRNA	lncRNA	red	orange
evm.model.Contig8.509.path1	TCONS_00028765	mRNA	lncRNA	red	orange
evm.model.Contig10.453.path1	TCONS_00010125	mRNA	lncRNA	red	orange
evm.model.Contig78.27.path1	TCONS_00005019	mRNA	lncRNA	red	orange
evm.model.Contig302.3.path1	TCONS_00016347	mRNA	lncRNA	red	orange
evm.model.Contig3.1002.path1	TCONS_00007854	mRNA	lncRNA	red	orange
evm.model.Contig104.39.path1	TCONS_00007854	mRNA	lncRNA	red	orange
evm.model.Contig29.18.path1	TCONS_00027278	mRNA	lncRNA	red	orange
evm.model.Contig3.915.path1	TCONS_00010125	mRNA	lncRNA	red	orange
evm.model.Contig226.4.path1	TCONS_00013186	mRNA	lncRNA	red	orange
evm.model.Contig147.9.path1	TCONS_00012600	mRNA	lncRNA	red	orange
evm.model.Contig1.876.path1	TCONS_00006264	mRNA	lncRNA	red	orange
evm.model.Contig6.547.path1	TCONS_00036486	mRNA	lncRNA	red	orange
evm.model.Contig35.64.path1	TCONS_00016347	mRNA	lncRNA	red	orange
evm.model.Contig8.517.path1	TCONS_00013186	mRNA	lncRNA	red	orange
evm.model.Contig8.182.path1	TCONS_00040791	mRNA	lncRNA	red	orange
evm.model.Contig3.732.path1	TCONS_00013186	mRNA	lncRNA	red	orange
evm.model.Contig2.1033.path1	TCONS_00025077	mRNA	lncRNA	red	orange
evm.model.Contig1.741.path1	TCONS_00005656	mRNA	lncRNA	red	orange
evm.model.Contig13.136.path1	TCONS_00011490	mRNA	lncRNA	red	orange
evm.model.Contig115.79.path1	TCONS_00031501	mRNA	lncRNA	red	orange
evm.model.Contig22.58.path1	TCONS_00006456	mRNA	lncRNA	red	orange
evm.model.Contig1.741.path1	TCONS_00010644	mRNA	lncRNA	red	orange
evm.model.Contig125.19.path1	TCONS_00008610	mRNA	lncRNA	red	orange
evm.model.Contig22.7.path1	TCONS_00027278	mRNA	lncRNA	red	orange
evm.model.Contig3.818.path1	TCONS_00008610	mRNA	lncRNA	red	orange
evm.model.Contig38.185.path1	TCONS_00011490	mRNA	lncRNA	red	orange
evm.model.Contig30.138.path1	TCONS_00008610	mRNA	lncRNA	red	orange
evm.model.Contig114.45.path1	TCONS_00010628	mRNA	lncRNA	red	orange
evm.model.Contig27.173.path1	TCONS_00020640	mRNA	lncRNA	red	orange
evm.model.Contig64.18.path1	TCONS_00013186	mRNA	lncRNA	red	orange
evm.model.Contig22.7.path1	TCONS_00031221	mRNA	lncRNA	red	orange
evm.model.Contig6.530.path1	TCONS_00013186	mRNA	lncRNA	red	orange
evm.model.Contig1.743.path1	TCONS_00011490	mRNA	lncRNA	red	orange
evm.model.Contig68.127.path1	TCONS_00010628	mRNA	lncRNA	red	orange
evm.model.Contig6.563.path1	TCONS_00007854	mRNA	lncRNA	red	orange
evm.model.Contig7.527.path1	TCONS_00005019	mRNA	lncRNA	red	orange
evm.model.Contig1.743.path1	TCONS_00005019	mRNA	lncRNA	red	orange
evm.model.Contig22.7.path1	TCONS_00011490	mRNA	lncRNA	red	orange
evm.model.Contig81.81.path1	TCONS_00014486	mRNA	lncRNA	red	orange
evm.model.Contig29.18.path1	TCONS_00010628	mRNA	lncRNA	red	orange
evm.model.Contig17.253.path1	TCONS_00008610	mRNA	lncRNA	red	orange
evm.model.Contig11.324.path1	TCONS_00027278	mRNA	lncRNA	red	orange
evm.model.Contig18.250.path1	TCONS_00008610	mRNA	lncRNA	red	orange
evm.model.Contig100.16.path1	TCONS_00007854	mRNA	lncRNA	red	orange
evm.model.Contig1.968.path1	TCONS_00028765	mRNA	lncRNA	red	orange
evm.model.Contig23.190.path1	TCONS_00008610	mRNA	lncRNA	red	orange
evm.model.Contig6.547.path1	TCONS_00034355	mRNA	lncRNA	red	orange
evm.model.Contig81.65.path1	TCONS_00008610	mRNA	lncRNA	red	orange
evm.model.Contig144.29.path1	TCONS_00013186	mRNA	lncRNA	red	orange
evm.model.Contig38.185.path1	TCONS_00020459	mRNA	lncRNA	red	orange
evm.model.Contig105.62.path1	TCONS_00013186	mRNA	lncRNA	red	orange
evm.model.Contig6.547.path1	TCONS_00016756	mRNA	lncRNA	red	orange
evm.model.Contig1.868.path1	TCONS_00012845	mRNA	lncRNA	red	orange
evm.model.Contig38.185.path1	TCONS_00012600	mRNA	lncRNA	red	orange
evm.model.Contig59.41.path1	TCONS_00020459	mRNA	lncRNA	red	orange
evm.model.Contig180.1.path1	TCONS_00016755	mRNA	lncRNA	red	orange
evm.model.Contig78.27.path1	TCONS_00006456	mRNA	lncRNA	red	orange
evm.model.Contig13.136.path1	TCONS_00025077	mRNA	lncRNA	red	orange
evm.model.Contig54.17.path1	TCONS_00016800	mRNA	lncRNA	red	orange
evm.model.Contig78.27.path1	TCONS_00022767	mRNA	lncRNA	red	orange
evm.model.Contig22.58.path1	TCONS_00030765	mRNA	lncRNA	red	orange
evm.model.Contig21.65.path1	TCONS_00010900	mRNA	lncRNA	red	orange
evm.model.Contig7.527.path1	TCONS_00020459	mRNA	lncRNA	red	orange
evm.model.Contig147.9.path1	TCONS_00022767	mRNA	lncRNA	red	orange
evm.model.Contig1.743.path1	TCONS_00020459	mRNA	lncRNA	red	orange
evm.model.Contig1.514.path1	TCONS_00016755	mRNA	lncRNA	red	orange
evm.model.Contig15.173.path1	TCONS_00012600	mRNA	lncRNA	red	orange
evm.model.Contig3.1002.path1	TCONS_00008610	mRNA	lncRNA	red	orange
evm.model.Contig78.27.path1	TCONS_00024754	mRNA	lncRNA	red	orange
evm.model.Contig100.92.path1	TCONS_00008610	mRNA	lncRNA	red	orange
evm.model.Contig25.61.path1	TCONS_00020459	mRNA	lncRNA	red	orange
evm.model.Contig7.527.path1	TCONS_00016755	mRNA	lncRNA	red	orange
evm.model.Contig59.41.path1	TCONS_00005019	mRNA	lncRNA	red	orange
evm.model.Contig13.136.path1	TCONS_00016755	mRNA	lncRNA	red	orange
evm.model.Contig147.9.path1	TCONS_00020459	mRNA	lncRNA	red	orange
evm.model.Contig1.514.path1	TCONS_00025077	mRNA	lncRNA	red	orange
evm.model.Contig34.9.path1	TCONS_00031501	mRNA	lncRNA	red	orange
evm.model.Contig134.30.path1	TCONS_00013186	mRNA	lncRNA	red	orange
evm.model.Contig180.12.path1	TCONS_00035013	mRNA	lncRNA	red	orange
evm.model.Contig11.188.path1	TCONS_00016800	mRNA	lncRNA	red	orange
evm.model.Contig22.87.path1	TCONS_00012600	mRNA	lncRNA	red	orange
evm.model.Contig39.56.path1	TCONS_00028765	mRNA	lncRNA	red	orange
evm.model.Contig39.99.path1	TCONS_00007854	mRNA	lncRNA	red	orange
evm.model.Contig8.513.path1	TCONS_00028765	mRNA	lncRNA	red	orange
evm.model.Contig19.248.path1	TCONS_00035013	mRNA	lncRNA	red	orange
evm.model.Contig1.868.path1	TCONS_00010628	mRNA	lncRNA	red	orange
evm.model.Contig4.124.path1	TCONS_00013186	mRNA	lncRNA	red	orange
evm.model.Contig22.58.path1	TCONS_00005033	mRNA	lncRNA	red	orange
evm.model.Contig8.182.path1	TCONS_00016755	mRNA	lncRNA	red	orange
evm.model.Contig35.64.path1	TCONS_00012845	mRNA	lncRNA	red	orange
evm.model.Contig8.182.path1	TCONS_00016347	mRNA	lncRNA	red	orange
evm.model.Contig1.868.path1	TCONS_00031221	mRNA	lncRNA	red	orange
evm.model.Contig35.64.path1	TCONS_00040791	mRNA	lncRNA	red	orange
evm.model.Contig180.1.path1	TCONS_00005015	mRNA	lncRNA	red	orange
evm.model.Contig81.81.path1	TCONS_00021441	mRNA	lncRNA	red	orange
evm.model.Contig1.741.path1	TCONS_00021441	mRNA	lncRNA	red	orange
evm.model.Contig147.9.path1	TCONS_00006456	mRNA	lncRNA	red	orange
evm.model.Contig94.37.path1	TCONS_00016347	mRNA	lncRNA	red	orange
evm.model.Contig180.1.path1	TCONS_00012600	mRNA	lncRNA	red	orange
evm.model.Contig13.136.path1	TCONS_00005019	mRNA	lncRNA	red	orange
evm.model.Contig302.3.path1	TCONS_00005656	mRNA	lncRNA	red	orange
evm.model.Contig144.36.path1	TCONS_00028765	mRNA	lncRNA	red	orange
evm.model.Contig147.9.path1	TCONS_00005015	mRNA	lncRNA	red	orange
evm.model.Contig25.61.path1	TCONS_00005015	mRNA	lncRNA	red	orange
evm.model.Contig81.78.path1	TCONS_00017650	mRNA	lncRNA	red	orange
evm.model.Contig38.185.path1	TCONS_00034355	mRNA	lncRNA	red	orange
evm.model.Contig1.741.path1	TCONS_00024915	mRNA	lncRNA	red	orange
evm.model.Contig81.81.path1	TCONS_00005035	mRNA	lncRNA	red	orange
evm.model.Contig1.741.path1	TCONS_00005035	mRNA	lncRNA	red	orange
evm.model.Contig9.203.path1	TCONS_00016800	mRNA	lncRNA	red	orange
evm.model.Contig1.743.path1	TCONS_00024754	mRNA	lncRNA	red	orange
evm.model.Contig1.600.path1	TCONS_00028765	mRNA	lncRNA	red	orange
evm.model.Contig15.249.path1	TCONS_00007854	mRNA	lncRNA	red	orange
evm.model.Contig71.134.path1	TCONS_00008610	mRNA	lncRNA	red	orange
evm.model.Contig23.261.path1	TCONS_00030765	mRNA	lncRNA	red	orange
evm.model.Contig7.544.path1	TCONS_00028765	mRNA	lncRNA	red	orange
evm.model.Contig1.741.path1	TCONS_00011721	mRNA	lncRNA	red	orange
evm.model.Contig1.741.path1	TCONS_00014486	mRNA	lncRNA	red	orange
evm.model.Contig6.547.path1	TCONS_00022767	mRNA	lncRNA	red	orange
evm.model.Contig54.30.path1	TCONS_00007854	mRNA	lncRNA	red	orange
evm.model.Contig152.18.path1	TCONS_00007854	mRNA	lncRNA	red	orange
evm.model.Contig170.17.path1	TCONS_00007854	mRNA	lncRNA	red	orange
evm.model.Contig78.27.path1	TCONS_00005033	mRNA	lncRNA	red	orange
evm.model.Contig152.18.path1	TCONS_00008610	mRNA	lncRNA	red	orange
evm.model.Contig35.64.path1	TCONS_00017650	mRNA	lncRNA	red	orange
evm.model.Contig85.91.path1	TCONS_00013186	mRNA	lncRNA	red	orange
evm.model.Contig11.324.path1	TCONS_00024754	mRNA	lncRNA	red	orange
evm.model.Contig59.1.path1	TCONS_00013186	mRNA	lncRNA	red	orange
evm.model.Contig27.30.path1	TCONS_00007854	mRNA	lncRNA	red	orange
evm.model.Contig147.9.path1	TCONS_00030765	mRNA	lncRNA	red	orange
evm.model.Contig36.133.path1	TCONS_00031501	mRNA	lncRNA	red	orange
evm.model.Contig25.61.path1	TCONS_00022767	mRNA	lncRNA	red	orange
evm.model.Contig29.18.path1	TCONS_00031221	mRNA	lncRNA	red	orange
evm.model.Contig63.82.path1	TCONS_00010628	mRNA	lncRNA	red	orange
evm.model.Contig69.19.path1	TCONS_00008610	mRNA	lncRNA	red	orange
evm.model.Contig27.213.path1	TCONS_00008610	mRNA	lncRNA	red	orange
evm.model.Contig5.38.path1	TCONS_00008610	mRNA	lncRNA	red	orange
evm.model.Contig1.743.path1	TCONS_00022767	mRNA	lncRNA	red	orange
evm.model.Contig24.192.path1	TCONS_00031501	mRNA	lncRNA	red	orange
evm.model.Contig11.324.path1	TCONS_00022767	mRNA	lncRNA	red	orange
evm.model.Contig8.182.path1	TCONS_00034355	mRNA	lncRNA	red	orange
evm.model.Contig21.231.path1	TCONS_00028765	mRNA	lncRNA	red	orange
evm.model.Contig114.11.path1	TCONS_00008610	mRNA	lncRNA	red	orange
evm.model.Contig11.324.path1	TCONS_00005015	mRNA	lncRNA	red	orange
evm.model.Contig9.346.path1	TCONS_00031221	mRNA	lncRNA	red	orange
evm.model.Contig10.453.path1	TCONS_00016347	mRNA	lncRNA	red	orange
evm.model.Contig180.12.path1	TCONS_00006264	mRNA	lncRNA	red	orange
evm.model.Contig59.41.path1	TCONS_00024754	mRNA	lncRNA	red	orange
evm.model.Contig11.324.path1	TCONS_00016756	mRNA	lncRNA	red	orange
evm.model.Contig6.657.path1	TCONS_00031501	mRNA	lncRNA	red	orange
evm.model.Contig23.227.path1	TCONS_00010689	mRNA	lncRNA	red	orange
evm.model.Contig215.7.path1	TCONS_00005656	mRNA	lncRNA	red	orange
evm.model.Contig94.37.path1	TCONS_00007854	mRNA	lncRNA	red	orange
evm.model.Contig180.1.path1	TCONS_00006456	mRNA	lncRNA	red	orange
evm.model.Contig176.9.path1	TCONS_00013186	mRNA	lncRNA	red	orange
evm.model.Contig52.68.path1	TCONS_00010628	mRNA	lncRNA	red	orange
evm.model.Contig12.32.path1	TCONS_00016347	mRNA	lncRNA	red	orange
evm.model.Contig78.27.path1	TCONS_00014486	mRNA	lncRNA	red	orange
evm.model.Contig40.160.path1	TCONS_00013186	mRNA	lncRNA	red	orange
evm.model.Contig11.61.path1	TCONS_00008610	mRNA	lncRNA	red	orange
evm.model.Contig34.275.path1	TCONS_00016347	mRNA	lncRNA	red	orange
evm.model.Contig71.104.path1	TCONS_00007854	mRNA	lncRNA	red	orange
evm.model.Contig37.51.path1	TCONS_00010125	mRNA	lncRNA	red	orange
evm.model.Contig1.483.path1	TCONS_00017650	mRNA	lncRNA	red	orange
evm.model.Contig6.350.path1	TCONS_00010125	mRNA	lncRNA	red	orange
evm.model.Contig1.743.path1	TCONS_00005033	mRNA	lncRNA	red	orange
evm.model.Contig25.61.path1	TCONS_00005033	mRNA	lncRNA	red	orange
evm.model.Contig94.37.path1	TCONS_00012845	mRNA	lncRNA	red	orange
evm.model.Contig1.741.path1	TCONS_00025034	mRNA	lncRNA	red	orange
evm.model.Contig81.81.path1	TCONS_00024915	mRNA	lncRNA	red	orange
evm.model.Contig7.409.path1	TCONS_00007854	mRNA	lncRNA	red	orange
evm.model.Contig5.113.path1	TCONS_00013186	mRNA	lncRNA	red	orange
evm.model.Contig56.87.path1	TCONS_00040791	mRNA	lncRNA	red	orange
evm.model.Contig35.118.path1	TCONS_00016800	mRNA	lncRNA	red	orange
evm.model.Contig22.58.path1	TCONS_00034028	mRNA	lncRNA	red	orange
evm.model.Contig33.19.path1	TCONS_00008610	mRNA	lncRNA	red	orange
evm.model.Contig8.182.path1	TCONS_00029363	mRNA	lncRNA	red	orange
evm.model.Contig35.64.path1	TCONS_00029363	mRNA	lncRNA	red	orange
evm.model.Contig82.75.path1	TCONS_00008610	mRNA	lncRNA	red	orange
evm.model.Contig29.18.path1	TCONS_00016347	mRNA	lncRNA	red	orange
evm.model.Contig5.617.path1	TCONS_00040791	mRNA	lncRNA	red	orange
evm.model.Contig164.8.path1	TCONS_00010628	mRNA	lncRNA	red	orange
evm.model.Contig31.85.path1	TCONS_00010125	mRNA	lncRNA	red	orange
evm.model.Contig78.27.path1	TCONS_00030765	mRNA	lncRNA	red	orange
evm.model.Contig26.307.path1	TCONS_00019591	mRNA	lncRNA	red	orange
evm.model.Contig1.946.path1	TCONS_00024754	mRNA	lncRNA	red	orange
evm.model.Contig180.1.path1	TCONS_00024754	mRNA	lncRNA	red	orange
evm.model.Contig194.14.path1	TCONS_00025077	mRNA	lncRNA	red	orange
evm.model.Contig1.743.path1	TCONS_00005656	mRNA	lncRNA	red	orange
evm.model.Contig22.58.path1	TCONS_00021441	mRNA	lncRNA	red	orange
evm.model.Contig86.61.path1	TCONS_00017650	mRNA	lncRNA	red	orange
evm.model.Contig81.81.path1	TCONS_00033158	mRNA	lncRNA	red	orange
evm.model.Contig81.81.path1	TCONS_00018119	mRNA	lncRNA	red	orange
evm.model.Contig7.281.path1	TCONS_00010125	mRNA	lncRNA	red	orange
evm.model.Contig21.281.path1	TCONS_00031501	mRNA	lncRNA	red	orange
evm.model.Contig81.78.path1	TCONS_00016755	mRNA	lncRNA	red	orange
evm.model.Contig7.527.path1	TCONS_00022767	mRNA	lncRNA	red	orange
evm.model.Contig49.177.path1	TCONS_00016347	mRNA	lncRNA	red	orange
evm.model.Contig22.87.path1	TCONS_00016347	mRNA	lncRNA	red	orange
evm.model.Contig81.78.path1	TCONS_00031221	mRNA	lncRNA	red	orange
evm.model.Contig29.18.path1	TCONS_00020459	mRNA	lncRNA	red	orange
evm.model.Contig68.32.path1	TCONS_00011490	mRNA	lncRNA	red	orange
evm.model.Contig5.417.path1	TCONS_00010125	mRNA	lncRNA	red	orange
evm.model.Contig1.743.path1	TCONS_00016756	mRNA	lncRNA	red	orange
evm.model.Contig146.5.path1	TCONS_00039389	mRNA	lncRNA	red	orange
evm.model.Contig1.514.path1	TCONS_00016756	mRNA	lncRNA	red	orange
evm.model.Contig215.7.path1	TCONS_00030765	mRNA	lncRNA	red	orange
evm.model.Contig11.178.path1	TCONS_00006264	mRNA	lncRNA	red	orange
evm.model.Contig13.136.path1	TCONS_00034355	mRNA	lncRNA	red	orange
evm.model.Contig6.415.path1	TCONS_00011490	mRNA	lncRNA	red	orange
evm.model.Contig14.53.path1	TCONS_00010125	mRNA	lncRNA	red	orange
evm.model.Contig29.113.path1	TCONS_00016347	mRNA	lncRNA	red	orange
evm.model.Contig128.13.path1	TCONS_00010125	mRNA	lncRNA	red	orange
evm.model.Contig302.3.path1	TCONS_00010644	mRNA	lncRNA	red	orange
evm.model.Contig18.214.path1	TCONS_00028765	mRNA	lncRNA	red	orange
evm.model.Contig27.231.path1	TCONS_00016755	mRNA	lncRNA	red	orange
evm.model.Contig6.415.path1	TCONS_00029363	mRNA	lncRNA	red	orange
evm.model.Contig1.483.path1	TCONS_00029363	mRNA	lncRNA	red	orange
evm.model.Contig29.18.path1	TCONS_00029363	mRNA	lncRNA	red	orange
evm.model.Contig1.910.path1	TCONS_00028765	mRNA	lncRNA	red	orange
evm.model.Contig131.4.path1	TCONS_00008610	mRNA	lncRNA	red	orange
evm.model.Contig20.129.path1	TCONS_00027278	mRNA	lncRNA	red	orange
evm.model.Contig302.3.path1	TCONS_00011721	mRNA	lncRNA	red	orange
evm.model.Contig22.58.path1	TCONS_00011721	mRNA	lncRNA	red	orange
evm.model.Contig64.89.path1	TCONS_00036486	mRNA	lncRNA	red	orange
evm.model.Contig1.876.path1	TCONS_00031501	mRNA	lncRNA	red	orange
evm.model.Contig11.385.path1	TCONS_00040791	mRNA	lncRNA	red	orange
evm.model.Contig78.27.path1	TCONS_00034028	mRNA	lncRNA	red	orange
evm.model.Contig156.40.path1	TCONS_00010125	mRNA	lncRNA	red	orange
evm.model.Contig2.1033.path1	TCONS_00016755	mRNA	lncRNA	red	orange
evm.model.Contig83.98.path1	TCONS_00010125	mRNA	lncRNA	red	orange
evm.model.Contig1.759.path1	TCONS_00031501	mRNA	lncRNA	red	orange
evm.model.Contig114.45.path1	TCONS_00027278	mRNA	lncRNA	red	orange
evm.model.Contig21.65.path1	TCONS_00006179	mRNA	lncRNA	red	orange
evm.model.Contig16.383.path1	TCONS_00013186	mRNA	lncRNA	red	orange
evm.model.Contig19.248.path1	TCONS_00031501	mRNA	lncRNA	red	orange
evm.model.Contig89.86.path1	TCONS_00013186	mRNA	lncRNA	red	orange
evm.model.Contig1.639.path1	TCONS_00016347	mRNA	lncRNA	red	orange
evm.model.Contig38.185.path1	TCONS_00034600	mRNA	lncRNA	red	orange
evm.model.Contig22.25.path1	TCONS_00013186	mRNA	lncRNA	red	orange
evm.model.Contig35.64.path1	TCONS_00016755	mRNA	lncRNA	red	orange
evm.model.Contig18.68.path1	TCONS_00013186	mRNA	lncRNA	red	orange
evm.model.Contig37.66.path1	TCONS_00013186	mRNA	lncRNA	red	orange
evm.model.Contig76.24.path1	TCONS_00020636	mRNA	lncRNA	red	orange
evm.model.Contig136.32.path1	TCONS_00016347	mRNA	lncRNA	red	orange
evm.model.Contig76.24.path1	TCONS_00028765	mRNA	lncRNA	red	orange
evm.model.Contig29.57.path1	TCONS_00006264	mRNA	lncRNA	red	orange
evm.model.Contig128.52.path1	TCONS_00016347	mRNA	lncRNA	red	orange
evm.model.Contig1.861.path1	TCONS_00031501	mRNA	lncRNA	red	orange
evm.model.Contig182.14.path1	TCONS_00006264	mRNA	lncRNA	red	orange
evm.model.Contig8.495.path1	TCONS_00039389	mRNA	lncRNA	red	orange
evm.model.Contig25.27.path1	TCONS_00039389	mRNA	lncRNA	red	orange
evm.model.Contig22.58.path1	TCONS_00014486	mRNA	lncRNA	red	orange
evm.model.Contig194.14.path1	TCONS_00029363	mRNA	lncRNA	red	orange
evm.model.Contig56.87.path1	TCONS_00034355	mRNA	lncRNA	red	orange
evm.model.Contig180.1.path1	TCONS_00005033	mRNA	lncRNA	red	orange
evm.model.Contig9.116.path1	TCONS_00008610	mRNA	lncRNA	red	orange
evm.model.Contig53.159.path1	TCONS_00028765	mRNA	lncRNA	red	orange
evm.model.Contig26.291.path1	TCONS_00006264	mRNA	lncRNA	red	orange
evm.model.Contig26.307.path1	TCONS_00006179	mRNA	lncRNA	red	orange
evm.model.Contig117.25.path1	TCONS_00025077	mRNA	lncRNA	red	orange
evm.model.Contig11.385.path1	TCONS_00025077	mRNA	lncRNA	red	orange
evm.model.Contig10.192.path1	TCONS_00031501	mRNA	lncRNA	red	orange
evm.model.Contig67.111.path1	TCONS_00017650	mRNA	lncRNA	red	orange
evm.model.Contig68.32.path1	TCONS_00017650	mRNA	lncRNA	red	orange
evm.model.Contig180.1.path1	TCONS_00016756	mRNA	lncRNA	red	orange
evm.model.Contig6.472.path1	TCONS_00008610	mRNA	lncRNA	red	orange
evm.model.Contig22.7.path1	TCONS_00020459	mRNA	lncRNA	red	orange
evm.model.Contig65.86.path1	TCONS_00020636	mRNA	lncRNA	red	orange
evm.model.Contig68.127.path1	TCONS_00011490	mRNA	lncRNA	red	orange
evm.model.Contig27.231.path1	TCONS_00036486	mRNA	lncRNA	red	orange
evm.model.Contig3.792.path1	TCONS_00010628	mRNA	lncRNA	red	orange
evm.model.Contig44.208.path1	TCONS_00010628	mRNA	lncRNA	red	orange
evm.model.Contig59.41.path1	TCONS_00016756	mRNA	lncRNA	red	orange
evm.model.Contig81.78.path1	TCONS_00036486	mRNA	lncRNA	red	orange
evm.model.Contig83.10.path1	TCONS_00034355	mRNA	lncRNA	red	orange
evm.model.Contig13.136.path1	TCONS_00005656	mRNA	lncRNA	red	orange
evm.model.Contig13.136.path1	TCONS_00016756	mRNA	lncRNA	red	orange
evm.model.Contig3.915.path1	TCONS_00027278	mRNA	lncRNA	red	orange
evm.model.Contig1.946.path1	TCONS_00005656	mRNA	lncRNA	red	orange
evm.model.Contig26.307.path1	TCONS_00010900	mRNA	lncRNA	red	orange
evm.model.Contig182.14.path1	TCONS_00031501	mRNA	lncRNA	red	orange
evm.model.Contig117.10.path1	TCONS_00028765	mRNA	lncRNA	red	orange
evm.model.Contig29.113.path1	TCONS_00017650	mRNA	lncRNA	red	orange
evm.model.Contig155.31.path1	TCONS_00010628	mRNA	lncRNA	red	orange
evm.model.Contig22.353.path1	TCONS_00008610	mRNA	lncRNA	red	orange
evm.model.Contig1.743.path1	TCONS_00005015	mRNA	lncRNA	red	orange
evm.model.Contig6.350.path1	TCONS_00016347	mRNA	lncRNA	red	orange
evm.model.Contig35.64.path1	TCONS_00005019	mRNA	lncRNA	red	orange
evm.model.Contig130.38.path1	TCONS_00013186	mRNA	lncRNA	red	orange
evm.model.Contig25.61.path1	TCONS_00034028	mRNA	lncRNA	red	orange
evm.model.Contig7.527.path1	TCONS_00034028	mRNA	lncRNA	red	orange
evm.model.Contig116.25.path1	TCONS_00013186	mRNA	lncRNA	red	orange
evm.model.Contig1.743.path1	TCONS_00034028	mRNA	lncRNA	red	orange
evm.model.Contig78.27.path1	TCONS_00010644	mRNA	lncRNA	red	orange
evm.model.Contig1.741.path1	TCONS_00018119	mRNA	lncRNA	red	orange
evm.model.Contig71.133.path1	TCONS_00029363	mRNA	lncRNA	red	orange
evm.model.Contig1.946.path1	TCONS_00016756	mRNA	lncRNA	red	orange
evm.model.Contig15.173.path1	TCONS_00022767	mRNA	lncRNA	red	orange
evm.model.Contig50.121.path1	TCONS_00007854	mRNA	lncRNA	red	orange
evm.model.Contig211.10.path1	TCONS_00010125	mRNA	lncRNA	red	orange
evm.model.Contig302.3.path1	TCONS_00025034	mRNA	lncRNA	red	orange
evm.model.Contig3.930.path1	TCONS_00012845	mRNA	lncRNA	red	orange
evm.model.Contig164.8.path1	TCONS_00012845	mRNA	lncRNA	red	orange
evm.model.Contig31.52.path1	TCONS_00031501	mRNA	lncRNA	red	orange
evm.model.Contig82.86.path1	TCONS_00010090	mRNA	lncRNA	red	orange
evm.model.Contig5.492.path1	TCONS_00010125	mRNA	lncRNA	red	orange
evm.model.Contig152.18.path1	TCONS_00010125	mRNA	lncRNA	red	orange
evm.model.Contig180.12.path1	TCONS_00016490	mRNA	lncRNA	red	orange
evm.model.Contig4.586.path1	TCONS_00028765	mRNA	lncRNA	red	orange
evm.model.Contig52.68.path1	TCONS_00007854	mRNA	lncRNA	red	orange
evm.model.Contig11.222.path1	TCONS_00008610	mRNA	lncRNA	red	orange
evm.model.Contig11.388.path1	TCONS_00013186	mRNA	lncRNA	red	orange
evm.model.Contig117.25.path1	TCONS_00016347	mRNA	lncRNA	red	orange
evm.model.Contig54.88.path1	TCONS_00013186	mRNA	lncRNA	red	orange
evm.model.Contig71.104.path1	TCONS_00013186	mRNA	lncRNA	red	orange
evm.model.Contig105.25.path1	TCONS_00007854	mRNA	lncRNA	red	orange
evm.model.Contig8.182.path1	TCONS_00036486	mRNA	lncRNA	red	orange
evm.model.Contig52.68.path1	TCONS_00012845	mRNA	lncRNA	red	orange
evm.model.Contig22.87.path1	TCONS_00011490	mRNA	lncRNA	red	orange
evm.model.Contig26.307.path1	TCONS_00025875	mRNA	lncRNA	red	orange
evm.model.Contig22.58.path1	TCONS_00005035	mRNA	lncRNA	red	orange
evm.model.Contig27.163.path1	TCONS_00008610	mRNA	lncRNA	red	orange
evm.model.Contig12.376.path1	TCONS_00007854	mRNA	lncRNA	red	orange
evm.model.Contig302.3.path1	TCONS_00005035	mRNA	lncRNA	red	orange
evm.model.Contig136.32.path1	TCONS_00017650	mRNA	lncRNA	red	orange
evm.model.Contig1.876.path1	TCONS_00000976	mRNA	lncRNA	red	orange
evm.model.Contig22.7.path1	TCONS_00005015	mRNA	lncRNA	red	orange
evm.model.Contig81.81.path1	TCONS_00002302	mRNA	lncRNA	red	orange
evm.model.Contig1.741.path1	TCONS_00002302	mRNA	lncRNA	red	orange
evm.model.Contig1.946.path1	TCONS_00030765	mRNA	lncRNA	red	orange
evm.model.Contig180.1.path1	TCONS_00030765	mRNA	lncRNA	red	orange
evm.model.Contig114.45.path1	TCONS_00016347	mRNA	lncRNA	red	orange
evm.model.Contig117.25.path1	TCONS_00029363	mRNA	lncRNA	red	orange
evm.model.Contig11.385.path1	TCONS_00029363	mRNA	lncRNA	red	orange
evm.model.Contig29.113.path1	TCONS_00029363	mRNA	lncRNA	red	orange
evm.model.Contig78.27.path1	TCONS_00036667	mRNA	lncRNA	red	orange
evm.model.Contig180.1.path1	TCONS_00034355	mRNA	lncRNA	red	orange
evm.model.Contig68.127.path1	TCONS_00036486	mRNA	lncRNA	red	orange
evm.model.Contig17.215.path1	TCONS_00028765	mRNA	lncRNA	red	orange
evm.model.Contig17.52.path1	TCONS_00031501	mRNA	lncRNA	red	orange
evm.model.Contig23.207.path1	TCONS_00020636	mRNA	lncRNA	red	orange
evm.model.Contig131.52.path1	TCONS_00012845	mRNA	lncRNA	red	orange
evm.model.Contig13.528.path1	TCONS_00007854	mRNA	lncRNA	red	orange
evm.model.Contig59.41.path1	TCONS_00010644	mRNA	lncRNA	red	orange
evm.model.Contig8.182.path1	TCONS_00016756	mRNA	lncRNA	red	orange
evm.model.Contig27.231.path1	TCONS_00016756	mRNA	lncRNA	red	orange
evm.model.Contig113.46.path1	TCONS_00028765	mRNA	lncRNA	red	orange
evm.model.Contig7.630.path1	TCONS_00039389	mRNA	lncRNA	red	orange
evm.model.Contig38.185.path1	TCONS_00034028	mRNA	lncRNA	red	orange
evm.model.Contig1.741.path1	TCONS_00001833	mRNA	lncRNA	red	orange
evm.model.Contig81.81.path1	TCONS_00001833	mRNA	lncRNA	red	orange
evm.model.Contig11.385.path1	TCONS_00027278	mRNA	lncRNA	red	orange
evm.model.Contig5.526.path1	TCONS_00010125	mRNA	lncRNA	red	orange
evm.model.Contig12.376.path1	TCONS_00008610	mRNA	lncRNA	red	orange
evm.model.Contig29.18.path1	TCONS_00036486	mRNA	lncRNA	red	orange
evm.model.Contig18.232.path1	TCONS_00008610	mRNA	lncRNA	red	orange
evm.model.Contig164.8.path1	TCONS_00017650	mRNA	lncRNA	red	orange
evm.model.Contig59.41.path1	TCONS_00022767	mRNA	lncRNA	red	orange
evm.model.Contig34.82.path1	TCONS_00010125	mRNA	lncRNA	red	orange
evm.model.Contig23.189.path1	TCONS_00008610	mRNA	lncRNA	red	orange
evm.model.Contig8.139.path1	TCONS_00028765	mRNA	lncRNA	red	orange
evm.model.Contig22.87.path1	TCONS_00016755	mRNA	lncRNA	red	orange
evm.model.Contig86.61.path1	TCONS_00024754	mRNA	lncRNA	red	orange
evm.model.Contig21.107.path1	TCONS_00013186	mRNA	lncRNA	red	orange
evm.model.Contig3.930.path1	TCONS_00031221	mRNA	lncRNA	red	orange
evm.model.Contig25.61.path1	TCONS_00005656	mRNA	lncRNA	red	orange
evm.model.Contig113.80.path1	TCONS_00012845	mRNA	lncRNA	red	orange
evm.model.Contig7.592.path1	TCONS_00005656	mRNA	lncRNA	red	orange
evm.model.Contig1.741.path1	TCONS_00015537	mRNA	lncRNA	red	orange
evm.model.Contig26.291.path1	TCONS_00006179	mRNA	lncRNA	red	orange
evm.model.Contig1.514.path1	TCONS_00005015	mRNA	lncRNA	red	orange
evm.model.Contig25.37.path1	TCONS_00031221	mRNA	lncRNA	red	orange
evm.model.Contig81.81.path1	TCONS_00005010	mRNA	lncRNA	red	orange
evm.model.Contig11.403.path1	TCONS_00028765	mRNA	lncRNA	red	orange
evm.model.Contig1.741.path1	TCONS_00005010	mRNA	lncRNA	red	orange
evm.model.Contig94.37.path1	TCONS_00006456	mRNA	lncRNA	red	orange
evm.model.Contig162.8.path1	TCONS_00007854	mRNA	lncRNA	red	orange
evm.model.Contig63.82.path1	TCONS_00029363	mRNA	lncRNA	red	orange
evm.model.Contig130.27.path1	TCONS_00029363	mRNA	lncRNA	red	orange
evm.model.Contig6.785.path1	TCONS_00008610	mRNA	lncRNA	red	orange
evm.model.Contig81.81.path1	TCONS_00022345	mRNA	lncRNA	red	orange
evm.model.Contig4.469.path1	TCONS_00029363	mRNA	lncRNA	red	orange
evm.model.Contig136.32.path1	TCONS_00029363	mRNA	lncRNA	red	orange
evm.model.Contig8.182.path1	TCONS_00034600	mRNA	lncRNA	red	orange
evm.model.Contig23.227.path1	TCONS_00010090	mRNA	lncRNA	red	orange
evm.model.Contig114.45.path1	TCONS_00029363	mRNA	lncRNA	red	orange
evm.model.Contig21.65.path1	TCONS_00017415	mRNA	lncRNA	red	orange
evm.model.Contig17.167.path1	TCONS_00013186	mRNA	lncRNA	red	orange
evm.model.Contig22.58.path1	TCONS_00033158	mRNA	lncRNA	red	orange
evm.model.Contig180.1.path1	TCONS_00022767	mRNA	lncRNA	red	orange
evm.model.Contig17.147.path1	TCONS_00006264	mRNA	lncRNA	red	orange
evm.model.Contig1.729.path1	TCONS_00007854	mRNA	lncRNA	red	orange
evm.model.Contig37.200.path1	TCONS_00010125	mRNA	lncRNA	red	orange
evm.model.Contig56.101.path1	TCONS_00008610	mRNA	lncRNA	red	orange
evm.model.Contig130.33.path1	TCONS_00019591	mRNA	lncRNA	red	orange
evm.model.Contig1.741.path1	TCONS_00004945	mRNA	lncRNA	red	orange
evm.model.Contig81.81.path1	TCONS_00009863	mRNA	lncRNA	red	orange
evm.model.Contig81.81.path1	TCONS_00004945	mRNA	lncRNA	red	orange
evm.model.Contig88.31.path1	TCONS_00028765	mRNA	lncRNA	red	orange
evm.model.Contig66.120.path1	TCONS_00013186	mRNA	lncRNA	red	orange
evm.model.Contig22.58.path1	TCONS_00015537	mRNA	lncRNA	red	orange
evm.model.Contig24.192.path1	TCONS_00023717	mRNA	lncRNA	red	orange
evm.model.Contig29.18.path1	TCONS_00012845	mRNA	lncRNA	red	orange
evm.model.Contig13.136.path1	TCONS_00022767	mRNA	lncRNA	red	orange
evm.model.Contig709.3.path1	TCONS_00028765	mRNA	lncRNA	red	orange
evm.model.Contig86.94.path1	TCONS_00020636	mRNA	lncRNA	red	orange
evm.model.Contig34.275.path1	TCONS_00020459	mRNA	lncRNA	red	orange
evm.model.Contig145.55.path1	TCONS_00020636	mRNA	lncRNA	red	orange
evm.model.Contig26.307.path1	TCONS_00010689	mRNA	lncRNA	red	orange
evm.model.Contig25.27.path1	TCONS_00025077	mRNA	lncRNA	red	orange
evm.model.Contig41.160.path1	TCONS_00010125	mRNA	lncRNA	red	orange
evm.model.Contig128.52.path1	TCONS_00005019	mRNA	lncRNA	red	orange
evm.model.Contig128.52.path1	TCONS_00011490	mRNA	lncRNA	red	orange
evm.model.Contig7.453.path1	TCONS_00031221	mRNA	lncRNA	red	orange
evm.model.Contig94.37.path1	TCONS_00036486	mRNA	lncRNA	red	orange
evm.model.Contig34.275.path1	TCONS_00006456	mRNA	lncRNA	red	orange
evm.model.Contig86.94.path1	TCONS_00028765	mRNA	lncRNA	red	orange
evm.model.Contig113.32.path1	TCONS_00012600	mRNA	lncRNA	red	orange
evm.model.Contig42.155.path1	TCONS_00011490	mRNA	lncRNA	red	orange
evm.model.Contig78.27.path1	TCONS_00011721	mRNA	lncRNA	red	orange
evm.model.Contig11.378.path1	TCONS_00010628	mRNA	lncRNA	red	orange
evm.model.Contig33.21.path1	TCONS_00005019	mRNA	lncRNA	red	orange
evm.model.Contig49.177.path1	TCONS_00006456	mRNA	lncRNA	red	orange
evm.model.Contig23.227.path1	TCONS_00010089	mRNA	lncRNA	red	orange
evm.model.Contig8.114.path1	TCONS_00020459	mRNA	lncRNA	red	orange
evm.model.Contig180.1.path1	TCONS_00021503	mRNA	lncRNA	red	orange
evm.model.Contig1.946.path1	TCONS_00024915	mRNA	lncRNA	red	orange
evm.model.Contig13.136.path1	TCONS_00021503	mRNA	lncRNA	red	orange
evm.model.Contig35.64.path1	TCONS_00006456	mRNA	lncRNA	red	orange
evm.model.Contig1.946.path1	TCONS_00021503	mRNA	lncRNA	red	orange
evm.model.Contig15.173.path1	TCONS_00021503	mRNA	lncRNA	red	orange
evm.model.Contig2.967.path1	TCONS_00010125	mRNA	lncRNA	red	orange
evm.model.Contig10.453.path1	TCONS_00034355	mRNA	lncRNA	red	orange
evm.model.Contig5.119.path1	TCONS_00000976	mRNA	lncRNA	red	orange
evm.model.Contig49.177.path1	TCONS_00025077	mRNA	lncRNA	red	orange
evm.model.Contig21.280.path1	TCONS_00012600	mRNA	lncRNA	red	orange
evm.model.Contig8.182.path1	TCONS_00006456	mRNA	lncRNA	red	orange
evm.model.Contig3.930.path1	TCONS_00029363	mRNA	lncRNA	red	orange
evm.model.Contig5.617.path1	TCONS_00029363	mRNA	lncRNA	red	orange
evm.model.Contig3.915.path1	TCONS_00029363	mRNA	lncRNA	red	orange
evm.model.Contig33.110.path1	TCONS_00029363	mRNA	lncRNA	red	orange
evm.model.Contig2.807.path1	TCONS_00012600	mRNA	lncRNA	red	orange
evm.model.Contig38.185.path1	TCONS_00030765	mRNA	lncRNA	red	orange
evm.model.Contig11.385.path1	TCONS_00016347	mRNA	lncRNA	red	orange
evm.model.Contig11.324.path1	TCONS_00014486	mRNA	lncRNA	red	orange
evm.model.Contig22.58.path1	TCONS_00008937	mRNA	lncRNA	red	orange
evm.model.Contig1.886.path1	TCONS_00008610	mRNA	lncRNA	red	orange
evm.model.Contig29.113.path1	TCONS_00005015	mRNA	lncRNA	red	orange
evm.model.Contig82.86.path1	TCONS_00019591	mRNA	lncRNA	red	orange
evm.model.Contig49.177.path1	TCONS_00016755	mRNA	lncRNA	red	orange
evm.model.Contig1.861.path1	TCONS_00019591	mRNA	lncRNA	red	orange
evm.model.Contig68.127.path1	TCONS_00005015	mRNA	lncRNA	red	orange
evm.model.Contig67.111.path1	TCONS_00011490	mRNA	lncRNA	red	orange
evm.model.Contig91.51.path1	TCONS_00028765	mRNA	lncRNA	red	orange
evm.model.Contig8.182.path1	TCONS_00030765	mRNA	lncRNA	red	orange
evm.model.Contig115.11.path1	TCONS_00008610	mRNA	lncRNA	red	orange
evm.model.Contig6.538.path1	TCONS_00008610	mRNA	lncRNA	red	orange
evm.model.Contig8.313.path1	TCONS_00010628	mRNA	lncRNA	red	orange
evm.model.Contig128.52.path1	TCONS_00005033	mRNA	lncRNA	red	orange
evm.model.Contig38.185.path1	TCONS_00022767	mRNA	lncRNA	red	orange
evm.model.Contig1.876.path1	TCONS_00037399	mRNA	lncRNA	red	orange
evm.model.Contig7.453.path1	TCONS_00016347	mRNA	lncRNA	red	orange
evm.model.Contig89.76.path1	TCONS_00028765	mRNA	lncRNA	red	orange
evm.model.Contig82.29.path1	TCONS_00028765	mRNA	lncRNA	red	orange
evm.model.Contig12.23.path1	TCONS_00028765	mRNA	lncRNA	red	orange
evm.model.Contig4.520.path1	TCONS_00027278	mRNA	lncRNA	red	orange
evm.model.Contig2.799.path1	TCONS_00016347	mRNA	lncRNA	red	orange
evm.model.Contig6.642.path1	TCONS_00006264	mRNA	lncRNA	red	orange
evm.model.Contig180.1.path1	TCONS_00010644	mRNA	lncRNA	red	orange
evm.model.Contig81.81.path1	TCONS_00005016	mRNA	lncRNA	red	orange
evm.model.Contig1.741.path1	TCONS_00005016	mRNA	lncRNA	red	orange
evm.model.Contig75.98.path1	TCONS_00040791	mRNA	lncRNA	red	orange
evm.model.Contig7.527.path1	TCONS_00021441	mRNA	lncRNA	red	orange
evm.model.Contig2.340.path1	TCONS_00013186	mRNA	lncRNA	red	orange
evm.model.Contig20.74.path1	TCONS_00013186	mRNA	lncRNA	red	orange
evm.model.Contig118.49.path1	TCONS_00008610	mRNA	lncRNA	red	orange
evm.model.Contig100.92.path1	TCONS_00013186	mRNA	lncRNA	red	orange
evm.model.Contig64.89.path1	TCONS_00021503	mRNA	lncRNA	red	orange
evm.model.Contig81.78.path1	TCONS_00034028	mRNA	lncRNA	red	orange
evm.model.Contig29.113.path1	TCONS_00036486	mRNA	lncRNA	red	orange
evm.model.Contig31.89.path1	TCONS_00013186	mRNA	lncRNA	red	orange
evm.model.Contig44.53.path1	TCONS_00013186	mRNA	lncRNA	red	orange
evm.model.Contig36.172.path1	TCONS_00013186	mRNA	lncRNA	red	orange
evm.model.Contig7.527.path1	TCONS_00014486	mRNA	lncRNA	red	orange
evm.model.Contig22.58.path1	TCONS_00023282	mRNA	lncRNA	red	orange
evm.model.Contig78.27.path1	TCONS_00005035	mRNA	lncRNA	red	orange
evm.model.Contig6.415.path1	TCONS_00020459	mRNA	lncRNA	red	orange
evm.model.Contig3.1002.path1	TCONS_00013186	mRNA	lncRNA	red	orange
evm.model.Contig76.75.path1	TCONS_00031501	mRNA	lncRNA	red	orange
evm.model.Contig12.118.path1	TCONS_00013186	mRNA	lncRNA	red	orange
evm.model.Contig5.38.path1	TCONS_00013186	mRNA	lncRNA	red	orange
evm.model.Contig1.741.path1	TCONS_00008207	mRNA	lncRNA	red	orange
evm.model.Contig22.87.path1	TCONS_00016756	mRNA	lncRNA	red	orange
evm.model.Contig25.37.path1	TCONS_00017650	mRNA	lncRNA	red	orange
evm.model.Contig7.592.path1	TCONS_00009664	mRNA	lncRNA	red	orange
evm.model.Contig29.125.path1	TCONS_00029363	mRNA	lncRNA	red	orange
evm.model.Contig180.12.path1	TCONS_00023717	mRNA	lncRNA	red	orange
evm.model.Contig7.453.path1	TCONS_00029363	mRNA	lncRNA	red	orange
evm.model.Contig2.1033.path1	TCONS_00034028	mRNA	lncRNA	red	orange
evm.model.Contig5.119.path1	TCONS_00019591	mRNA	lncRNA	red	orange
evm.model.Contig114.45.path1	TCONS_00016755	mRNA	lncRNA	red	orange
evm.model.Contig11.178.path1	TCONS_00019591	mRNA	lncRNA	red	orange
evm.model.Contig7.592.path1	TCONS_00011721	mRNA	lncRNA	red	orange
evm.model.Contig302.3.path1	TCONS_00016756	mRNA	lncRNA	red	orange
evm.model.Contig2.1033.path1	TCONS_00022767	mRNA	lncRNA	red	orange
evm.model.Contig1.741.path1	TCONS_00030102	mRNA	lncRNA	red	orange
evm.model.Contig81.81.path1	TCONS_00030102	mRNA	lncRNA	red	orange
evm.model.Contig1.741.path1	TCONS_00009863	mRNA	lncRNA	red	orange
evm.model.Contig19.237.path1	TCONS_00031501	mRNA	lncRNA	red	orange
evm.model.Contig22.58.path1	TCONS_00024915	mRNA	lncRNA	red	orange
evm.model.Contig91.70.path1	TCONS_00013186	mRNA	lncRNA	red	orange
evm.model.Contig13.136.path1	TCONS_00020459	mRNA	lncRNA	red	orange
evm.model.Contig63.82.path1	TCONS_00016347	mRNA	lncRNA	red	orange
evm.model.Contig6.615.path1	TCONS_00016800	mRNA	lncRNA	red	orange
evm.model.Contig26.307.path1	TCONS_00030731	mRNA	lncRNA	red	orange
evm.model.Contig21.198.path1	TCONS_00007854	mRNA	lncRNA	red	orange
evm.model.Contig3.302.path1	TCONS_00013186	mRNA	lncRNA	red	orange
evm.model.Contig54.17.path1	TCONS_00030109	mRNA	lncRNA	red	orange
evm.model.Contig29.18.path1	TCONS_00016755	mRNA	lncRNA	red	orange
evm.model.Contig164.8.path1	TCONS_00031221	mRNA	lncRNA	red	orange
evm.model.Contig8.182.path1	TCONS_00034028	mRNA	lncRNA	red	orange
evm.model.Contig2.807.path1	TCONS_00011490	mRNA	lncRNA	red	orange
evm.model.Contig104.15.path1	TCONS_00007854	mRNA	lncRNA	red	orange
evm.model.Contig23.227.path1	TCONS_00029553	mRNA	lncRNA	red	orange
evm.model.Contig21.231.path1	TCONS_00020636	mRNA	lncRNA	red	orange
evm.model.Contig11.324.path1	TCONS_00000725	mRNA	lncRNA	red	orange
evm.model.Contig120.51.path1	TCONS_00016800	mRNA	lncRNA	red	orange
evm.model.Contig22.7.path1	TCONS_00030765	mRNA	lncRNA	red	orange
evm.model.Contig3.792.path1	TCONS_00016347	mRNA	lncRNA	red	orange
evm.model.Contig13.136.path1	TCONS_00010644	mRNA	lncRNA	red	orange
evm.model.Contig78.27.path1	TCONS_00040569	mRNA	lncRNA	red	orange
evm.model.Contig2.915.path1	TCONS_00031501	mRNA	lncRNA	red	orange
evm.model.Contig11.324.path1	TCONS_00009664	mRNA	lncRNA	red	orange
evm.model.Contig155.31.path1	TCONS_00012845	mRNA	lncRNA	red	orange
evm.model.Contig40.15.path1	TCONS_00008610	mRNA	lncRNA	red	orange
evm.model.Contig35.64.path1	TCONS_00016756	mRNA	lncRNA	red	orange
evm.model.Contig6.350.path1	TCONS_00016502	mRNA	lncRNA	red	orange
evm.model.Contig17.338.path1	TCONS_00007854	mRNA	lncRNA	red	orange
evm.model.Contig22.366.path1	TCONS_00017650	mRNA	lncRNA	red	orange
evm.model.Contig25.61.path1	TCONS_00010644	mRNA	lncRNA	red	orange
evm.model.Contig180.1.path1	TCONS_00025034	mRNA	lncRNA	red	orange
evm.model.Contig13.136.path1	TCONS_00025034	mRNA	lncRNA	red	orange
evm.model.Contig6.350.path1	TCONS_00025077	mRNA	lncRNA	red	orange
evm.model.Contig1.876.path1	TCONS_00010900	mRNA	lncRNA	red	orange
evm.model.Contig2.807.path1	TCONS_00016755	mRNA	lncRNA	red	orange
evm.model.Contig24.192.path1	TCONS_00013700	mRNA	lncRNA	red	orange
evm.model.Contig86.61.path1	TCONS_00016347	mRNA	lncRNA	red	orange
evm.model.Contig21.65.path1	TCONS_00021244	mRNA	lncRNA	red	orange
evm.model.Contig22.316.path1	TCONS_00010125	mRNA	lncRNA	red	orange
evm.model.Contig1.741.path1	TCONS_00006310	mRNA	lncRNA	red	orange
evm.model.Contig81.81.path1	TCONS_00006310	mRNA	lncRNA	red	orange
evm.model.Contig127.35.path1	TCONS_00008610	mRNA	lncRNA	red	orange
evm.model.Contig23.261.path1	TCONS_00024915	mRNA	lncRNA	red	orange
evm.model.Contig7.527.path1	TCONS_00005035	mRNA	lncRNA	red	orange
evm.model.Contig26.307.path1	TCONS_00008911	mRNA	lncRNA	red	orange
evm.model.Contig38.110.path1	TCONS_00029363	mRNA	lncRNA	red	orange
evm.model.Contig25.37.path1	TCONS_00029363	mRNA	lncRNA	red	orange
evm.model.Contig70.35.path1	TCONS_00029363	mRNA	lncRNA	red	orange
evm.model.Contig44.208.path1	TCONS_00029363	mRNA	lncRNA	red	orange
evm.model.Contig27.21.path1	TCONS_00029363	mRNA	lncRNA	red	orange
evm.model.Contig29.57.path1	TCONS_00019591	mRNA	lncRNA	red	orange
evm.model.Contig20.129.path1	TCONS_00029363	mRNA	lncRNA	red	orange
evm.model.Contig70.98.path1	TCONS_00039389	mRNA	lncRNA	red	orange
evm.model.Contig115.56.path1	TCONS_00039389	mRNA	lncRNA	red	orange
evm.model.Contig1.186.path1	TCONS_00006264	mRNA	lncRNA	red	orange
evm.model.Contig38.185.path1	TCONS_00005035	mRNA	lncRNA	red	orange
evm.model.Contig23.227.path1	TCONS_00030731	mRNA	lncRNA	red	orange
evm.model.Contig302.3.path1	TCONS_00004945	mRNA	lncRNA	red	orange
evm.model.Contig7.277.path1	TCONS_00013186	mRNA	lncRNA	red	orange
evm.model.Contig240.2.path1	TCONS_00008610	mRNA	lncRNA	red	orange
evm.model.Contig68.127.path1	TCONS_00016755	mRNA	lncRNA	red	orange
evm.model.Contig1.514.path1	TCONS_00036667	mRNA	lncRNA	red	orange
evm.model.Contig22.7.path1	TCONS_00036667	mRNA	lncRNA	red	orange
evm.model.Contig61.53.path1	TCONS_00010125	mRNA	lncRNA	red	orange
evm.model.Contig180.1.path1	TCONS_00033158	mRNA	lncRNA	red	orange
evm.model.Contig35.64.path1	TCONS_00005035	mRNA	lncRNA	red	orange
evm.model.Contig71.140.path1	TCONS_00013186	mRNA	lncRNA	red	orange
evm.model.Contig44.53.path1	TCONS_00010125	mRNA	lncRNA	red	orange
evm.model.Contig19.94.path1	TCONS_00013186	mRNA	lncRNA	red	orange
evm.model.Contig9.382.path1	TCONS_00013186	mRNA	lncRNA	red	orange
evm.model.Contig89.88.path1	TCONS_00013186	mRNA	lncRNA	red	orange
evm.model.Contig17.17.path1	TCONS_00013186	mRNA	lncRNA	red	orange
evm.model.Contig15.20.path1	TCONS_00020636	mRNA	lncRNA	red	orange
evm.model.Contig5.119.path1	TCONS_00023717	mRNA	lncRNA	red	orange
evm.model.Contig147.9.path1	TCONS_00025034	mRNA	lncRNA	red	orange
evm.model.Contig74.109.path1	TCONS_00010125	mRNA	lncRNA	red	orange
evm.model.Contig33.21.path1	TCONS_00024754	mRNA	lncRNA	red	orange
evm.model.Contig64.84.path1	TCONS_00040791	mRNA	lncRNA	red	orange
evm.model.Contig52.66.path1	TCONS_00027278	mRNA	lncRNA	red	orange
evm.model.Contig14.164.path1	TCONS_00008610	mRNA	lncRNA	red	orange
evm.model.Contig85.91.path1	TCONS_00010628	mRNA	lncRNA	red	orange
evm.model.Contig30.73.path1	TCONS_00007854	mRNA	lncRNA	red	orange
evm.model.Contig11.178.path1	TCONS_00037399	mRNA	lncRNA	red	orange
evm.model.Contig19.248.path1	TCONS_00006264	mRNA	lncRNA	red	orange
evm.model.Contig7.384.path1	TCONS_00016800	mRNA	lncRNA	red	orange
evm.model.Contig38.110.path1	TCONS_00027278	mRNA	lncRNA	red	orange
evm.model.Contig22.58.path1	TCONS_00012707	mRNA	lncRNA	red	orange
evm.model.Contig1.741.path1	TCONS_00012707	mRNA	lncRNA	red	orange
evm.model.Contig93.90.path1	TCONS_00010125	mRNA	lncRNA	red	orange
evm.model.Contig77.28.path1	TCONS_00028765	mRNA	lncRNA	red	orange
evm.model.Contig59.41.path1	TCONS_00034028	mRNA	lncRNA	red	orange
evm.model.Contig7.529.path1	TCONS_00036486	mRNA	lncRNA	red	orange
evm.model.Contig6.350.path1	TCONS_00036486	mRNA	lncRNA	red	orange
evm.model.Contig215.7.path1	TCONS_00002302	mRNA	lncRNA	red	orange
evm.model.Contig7.453.path1	TCONS_00012845	mRNA	lncRNA	red	orange
evm.model.Contig2.1033.path1	TCONS_00024915	mRNA	lncRNA	red	orange
evm.model.Contig13.136.path1	TCONS_00021441	mRNA	lncRNA	red	orange
evm.model.Contig131.18.path1	TCONS_00010125	mRNA	lncRNA	red	orange
evm.model.Contig94.37.path1	TCONS_00005015	mRNA	lncRNA	red	orange
evm.model.Contig16.55.path1	TCONS_00016502	mRNA	lncRNA	red	orange
evm.model.Contig5.452.path1	TCONS_00011490	mRNA	lncRNA	red	orange
evm.model.Contig7.453.path1	TCONS_00006456	mRNA	lncRNA	red	orange
evm.model.Contig18.214.path1	TCONS_00006264	mRNA	lncRNA	red	orange
evm.model.Contig29.125.path1	TCONS_00016347	mRNA	lncRNA	red	orange
evm.model.Contig121.86.path1	TCONS_00005015	mRNA	lncRNA	red	orange
evm.model.Contig1.743.path1	TCONS_00040569	mRNA	lncRNA	red	orange
evm.model.Contig130.33.path1	TCONS_00030109	mRNA	lncRNA	red	orange
evm.model.Contig8.114.path1	TCONS_00005015	mRNA	lncRNA	red	orange
evm.model.Contig155.31.path1	TCONS_00025077	mRNA	lncRNA	red	orange
evm.model.Contig22.87.path1	TCONS_00034355	mRNA	lncRNA	red	orange
evm.model.Contig709.3.path1	TCONS_00016800	mRNA	lncRNA	red	orange
evm.model.Contig78.27.path1	TCONS_00005010	mRNA	lncRNA	red	orange
evm.model.Contig29.18.path1	TCONS_00011490	mRNA	lncRNA	red	orange
evm.model.Contig5.263.path1	TCONS_00017650	mRNA	lncRNA	red	orange
evm.model.Contig63.82.path1	TCONS_00031221	mRNA	lncRNA	red	orange
evm.model.Contig56.77.path1	TCONS_00017650	mRNA	lncRNA	red	orange
evm.model.Contig1.483.path1	TCONS_00021503	mRNA	lncRNA	red	orange
evm.model.Contig29.18.path1	TCONS_00021503	mRNA	lncRNA	red	orange
evm.model.Contig40.14.path1	TCONS_00017650	mRNA	lncRNA	red	orange
evm.model.Contig6.415.path1	TCONS_00021503	mRNA	lncRNA	red	orange
evm.model.Contig22.87.path1	TCONS_00021503	mRNA	lncRNA	red	orange
evm.model.Contig114.45.path1	TCONS_00012845	mRNA	lncRNA	red	orange
evm.model.Contig152.43.path1	TCONS_00031501	mRNA	lncRNA	red	orange
evm.model.Contig1.514.path1	TCONS_00014486	mRNA	lncRNA	red	orange
evm.model.Contig71.133.path1	TCONS_00016347	mRNA	lncRNA	red	orange
evm.model.Contig1.946.path1	TCONS_00009664	mRNA	lncRNA	red	orange
evm.model.Contig22.58.path1	TCONS_00002302	mRNA	lncRNA	red	orange
evm.model.Contig147.9.path1	TCONS_00033158	mRNA	lncRNA	red	orange
evm.model.Contig2.379.path1	TCONS_00040791	mRNA	lncRNA	red	orange
evm.model.Contig10.430.path1	TCONS_00016347	mRNA	lncRNA	red	orange
evm.model.Contig59.41.path1	TCONS_00040569	mRNA	lncRNA	red	orange
evm.model.Contig3.918.path1	TCONS_00029363	mRNA	lncRNA	red	orange
evm.model.Contig11.378.path1	TCONS_00029363	mRNA	lncRNA	red	orange
evm.model.Contig2.807.path1	TCONS_00006456	mRNA	lncRNA	red	orange
evm.model.Contig22.366.path1	TCONS_00029363	mRNA	lncRNA	red	orange
evm.model.Contig28.79.path1	TCONS_00029363	mRNA	lncRNA	red	orange
evm.model.Contig114.45.path1	TCONS_00031221	mRNA	lncRNA	red	orange
evm.model.Contig15.20.path1	TCONS_00028765	mRNA	lncRNA	red	orange
evm.model.Contig22.58.path1	TCONS_00018119	mRNA	lncRNA	red	orange
evm.model.Contig78.27.path1	TCONS_00005027	mRNA	lncRNA	red	orange
evm.model.Contig7.146.path1	TCONS_00007854	mRNA	lncRNA	red	orange
evm.model.Contig22.58.path1	TCONS_00005016	mRNA	lncRNA	red	orange
evm.model.Contig23.227.path1	TCONS_00011913	mRNA	lncRNA	red	orange
evm.model.Contig29.113.path1	TCONS_00006456	mRNA	lncRNA	red	orange
evm.model.Contig76.75.path1	TCONS_00037399	mRNA	lncRNA	red	orange
evm.model.Contig34.275.path1	TCONS_00022767	mRNA	lncRNA	red	orange
evm.model.Contig59.41.path1	TCONS_00005035	mRNA	lncRNA	red	orange
evm.model.Contig42.155.path1	TCONS_00034355	mRNA	lncRNA	red	orange
evm.model.Contig1.868.path1	TCONS_00020459	mRNA	lncRNA	red	orange
evm.model.Contig130.27.path1	TCONS_00005656	mRNA	lncRNA	red	orange
evm.model.Contig87.93.path1	TCONS_00020636	mRNA	lncRNA	red	orange
evm.model.Contig26.294.path1	TCONS_00008911	mRNA	lncRNA	red	orange
evm.model.Contig31.62.path1	TCONS_00039389	mRNA	lncRNA	red	orange
evm.model.Contig180.12.path1	TCONS_00013700	mRNA	lncRNA	red	orange
evm.model.Contig302.3.path1	TCONS_00008207	mRNA	lncRNA	red	orange
evm.model.Contig113.80.path1	TCONS_00027278	mRNA	lncRNA	red	orange
evm.model.Contig22.58.path1	TCONS_00008207	mRNA	lncRNA	red	orange
evm.model.Contig22.87.path1	TCONS_00005033	mRNA	lncRNA	red	orange
evm.model.Contig27.173.path1	TCONS_00006264	mRNA	lncRNA	red	orange
evm.model.Contig8.182.path1	TCONS_00036667	mRNA	lncRNA	red	orange
evm.model.Contig5.526.path1	TCONS_00027278	mRNA	lncRNA	red	orange
evm.model.Contig11.403.path1	TCONS_00020636	mRNA	lncRNA	red	orange
evm.model.Contig11.324.path1	TCONS_00024915	mRNA	lncRNA	red	orange
evm.model.Contig42.155.path1	TCONS_00025077	mRNA	lncRNA	red	orange
evm.model.Contig16.55.path1	TCONS_00016420	mRNA	lncRNA	red	orange
evm.model.Contig19.90.path1	TCONS_00016420	mRNA	lncRNA	red	orange
evm.model.Contig1.505.path1	TCONS_00040791	mRNA	lncRNA	red	orange
evm.model.Contig68.32.path1	TCONS_00005015	mRNA	lncRNA	red	orange
evm.model.Contig22.366.path1	TCONS_00040791	mRNA	lncRNA	red	orange
evm.model.Contig1.514.path1	TCONS_00011721	mRNA	lncRNA	red	orange
evm.model.Contig128.52.path1	TCONS_00021503	mRNA	lncRNA	red	orange
evm.model.Contig52.68.path1	TCONS_00034355	mRNA	lncRNA	red	orange
evm.model.Contig29.18.path1	TCONS_00030765	mRNA	lncRNA	red	orange
evm.model.Contig147.9.path1	TCONS_00010644	mRNA	lncRNA	red	orange
evm.model.Contig1.483.path1	TCONS_00005656	mRNA	lncRNA	red	orange
evm.model.Contig1.868.path1	TCONS_00024754	mRNA	lncRNA	red	orange
evm.model.Contig71.53.path1	TCONS_00010125	mRNA	lncRNA	red	orange
evm.model.Contig8.114.path1	TCONS_00024754	mRNA	lncRNA	red	orange
evm.model.Contig56.101.path1	TCONS_00007854	mRNA	lncRNA	red	orange
evm.model.Contig5.452.path1	TCONS_00016755	mRNA	lncRNA	red	orange
evm.model.Contig24.192.path1	TCONS_00010090	mRNA	lncRNA	red	orange
evm.model.Contig130.33.path1	TCONS_00030731	mRNA	lncRNA	red	orange
evm.model.Contig25.59.path1	TCONS_00025077	mRNA	lncRNA	red	orange
evm.model.Contig8.182.path1	TCONS_00014486	mRNA	lncRNA	red	orange
evm.model.Contig3.930.path1	TCONS_00005049	mRNA	lncRNA	red	orange
evm.model.Contig38.185.path1	TCONS_00021441	mRNA	lncRNA	red	orange
evm.model.Contig68.127.path1	TCONS_00034600	mRNA	lncRNA	red	orange
evm.model.Contig45.239.path1	TCONS_00013186	mRNA	lncRNA	red	orange
evm.model.Contig4.159.path1	TCONS_00020640	mRNA	lncRNA	red	orange
evm.model.Contig81.81.path1	TCONS_00039128	mRNA	lncRNA	red	orange
evm.model.Contig1.741.path1	TCONS_00039128	mRNA	lncRNA	red	orange
evm.model.Contig226.4.path1	TCONS_00007854	mRNA	lncRNA	red	orange
evm.model.Contig8.517.path1	TCONS_00036486	mRNA	lncRNA	red	orange
evm.model.Contig23.261.path1	TCONS_00005656	mRNA	lncRNA	red	orange
evm.model.Contig22.7.path1	TCONS_00011721	mRNA	lncRNA	red	orange
evm.model.Contig26.307.path1	TCONS_00037545	mRNA	lncRNA	red	orange
evm.model.Contig215.7.path1	TCONS_00024915	mRNA	lncRNA	red	orange
evm.model.Contig130.33.path1	TCONS_00010689	mRNA	lncRNA	red	orange
evm.model.Contig13.136.path1	TCONS_00005035	mRNA	lncRNA	red	orange
evm.model.Contig81.78.path1	TCONS_00005019	mRNA	lncRNA	red	orange
evm.model.Contig8.182.path1	TCONS_00024915	mRNA	lncRNA	red	orange
evm.model.Contig1.639.path1	TCONS_00006456	mRNA	lncRNA	red	orange
evm.model.Contig5.617.path1	TCONS_00031221	mRNA	lncRNA	red	orange
evm.model.Contig44.208.path1	TCONS_00031221	mRNA	lncRNA	red	orange
evm.model.Contig15.19.path1	TCONS_00028765	mRNA	lncRNA	red	orange
evm.model.Contig22.265.path1	TCONS_00012845	mRNA	lncRNA	red	orange
evm.model.Contig2.807.path1	TCONS_00031221	mRNA	lncRNA	red	orange
evm.model.Contig106.70.path1	TCONS_00031501	mRNA	lncRNA	red	orange
evm.model.Contig45.65.path1	TCONS_00017650	mRNA	lncRNA	red	orange
evm.model.Contig2.729.path1	TCONS_00005019	mRNA	lncRNA	red	orange
evm.model.Contig131.52.path1	TCONS_00012600	mRNA	lncRNA	red	orange
evm.model.Contig4.135.path1	TCONS_00020636	mRNA	lncRNA	red	orange
evm.model.Contig37.129.path1	TCONS_00031221	mRNA	lncRNA	red	orange
evm.model.Contig8.114.path1	TCONS_00005019	mRNA	lncRNA	red	orange
evm.model.Contig15.20.path1	TCONS_00020640	mRNA	lncRNA	red	orange
evm.model.Contig23.35.path1	TCONS_00040791	mRNA	lncRNA	red	orange
evm.model.Contig2.1033.path1	TCONS_00005035	mRNA	lncRNA	red	orange
evm.model.Contig13.136.path1	TCONS_00033158	mRNA	lncRNA	red	orange
evm.model.Contig1.290.path1	TCONS_00034355	mRNA	lncRNA	red	orange
evm.model.Contig157.6.path1	TCONS_00028765	mRNA	lncRNA	red	orange
evm.model.Contig8.182.path1	TCONS_00005033	mRNA	lncRNA	red	orange
evm.model.Contig116.27.path1	TCONS_00029363	mRNA	lncRNA	red	orange
evm.model.Contig5.424.path1	TCONS_00029363	mRNA	lncRNA	red	orange
evm.model.Contig5.263.path1	TCONS_00029363	mRNA	lncRNA	red	orange
evm.model.Contig29.113.path1	TCONS_00011490	mRNA	lncRNA	red	orange
evm.model.Contig14.76.path1	TCONS_00028765	mRNA	lncRNA	red	orange
evm.model.Contig302.3.path1	TCONS_00024915	mRNA	lncRNA	red	orange
evm.model.Contig35.64.path1	TCONS_00021441	mRNA	lncRNA	red	orange
evm.model.Contig49.177.path1	TCONS_00005015	mRNA	lncRNA	red	orange
evm.model.Contig194.14.path1	TCONS_00011490	mRNA	lncRNA	red	orange
evm.model.Contig38.185.path1	TCONS_00010644	mRNA	lncRNA	red	orange
evm.model.Contig42.155.path1	TCONS_00012600	mRNA	lncRNA	red	orange
evm.model.Contig86.61.path1	TCONS_00020459	mRNA	lncRNA	red	orange
evm.model.Contig49.177.path1	TCONS_00016756	mRNA	lncRNA	red	orange
evm.model.Contig10.236.path1	TCONS_00010125	mRNA	lncRNA	red	orange
evm.model.Contig128.52.path1	TCONS_00016755	mRNA	lncRNA	red	orange
evm.model.Contig25.27.path1	TCONS_00017650	mRNA	lncRNA	red	orange
evm.model.Contig78.27.path1	TCONS_00005016	mRNA	lncRNA	red	orange
evm.model.Contig1.743.path1	TCONS_00005027	mRNA	lncRNA	red	orange
evm.model.Contig117.10.path1	TCONS_00020636	mRNA	lncRNA	red	orange
evm.model.Contig7.527.path1	TCONS_00004945	mRNA	lncRNA	red	orange
evm.model.Contig22.7.path1	TCONS_00033158	mRNA	lncRNA	red	orange
evm.model.Contig38.185.path1	TCONS_00014486	mRNA	lncRNA	red	orange
evm.model.Contig57.95.path1	TCONS_00013186	mRNA	lncRNA	red	orange
evm.model.Contig194.14.path1	TCONS_00030765	mRNA	lncRNA	red	orange
evm.model.Contig78.27.path1	TCONS_00018119	mRNA	lncRNA	red	orange
evm.model.Contig130.33.path1	TCONS_00023717	mRNA	lncRNA	red	orange
evm.model.Contig302.3.path1	TCONS_00006310	mRNA	lncRNA	red	orange
evm.model.Contig15.173.path1	TCONS_00020459	mRNA	lncRNA	red	orange
evm.model.Contig59.41.path1	TCONS_00025034	mRNA	lncRNA	red	orange
evm.model.Contig1.514.path1	TCONS_00024915	mRNA	lncRNA	red	orange
evm.model.Contig15.280.path1	TCONS_00028765	mRNA	lncRNA	red	orange
evm.model.Contig67.111.path1	TCONS_00024754	mRNA	lncRNA	red	orange
evm.model.Contig29.113.path1	TCONS_00024754	mRNA	lncRNA	red	orange
evm.model.Contig4.469.path1	TCONS_00016347	mRNA	lncRNA	red	orange
evm.model.Contig29.84.path1	TCONS_00008610	mRNA	lncRNA	red	orange
evm.model.Contig49.177.path1	TCONS_00034028	mRNA	lncRNA	red	orange
evm.model.Contig111.36.path1	TCONS_00012845	mRNA	lncRNA	red	orange
evm.model.Contig2.799.path1	TCONS_00012845	mRNA	lncRNA	red	orange
evm.model.Contig23.227.path1	TCONS_00006179	mRNA	lncRNA	red	orange
evm.model.Contig22.58.path1	TCONS_00011155	mRNA	lncRNA	red	orange
evm.model.Contig1.861.path1	TCONS_00010090	mRNA	lncRNA	red	orange
evm.model.Contig8.182.path1	TCONS_00021441	mRNA	lncRNA	red	orange
evm.model.Contig18.214.path1	TCONS_00031501	mRNA	lncRNA	red	orange
evm.model.Contig1.740.path1	TCONS_00007854	mRNA	lncRNA	red	orange
evm.model.Contig15.70.path1	TCONS_00020636	mRNA	lncRNA	red	orange
evm.model.Contig5.263.path1	TCONS_00040791	mRNA	lncRNA	red	orange
evm.model.Contig61.206.path1	TCONS_00016502	mRNA	lncRNA	red	orange
evm.model.Contig22.316.path1	TCONS_00016502	mRNA	lncRNA	red	orange
evm.model.Contig21.281.path1	TCONS_00020636	mRNA	lncRNA	red	orange
evm.model.Contig7.549.path1	TCONS_00031501	mRNA	lncRNA	red	orange
evm.model.Contig21.280.path1	TCONS_00005049	mRNA	lncRNA	red	orange
evm.model.Contig131.52.path1	TCONS_00005049	mRNA	lncRNA	red	orange
evm.model.Contig7.592.path1	TCONS_00024915	mRNA	lncRNA	red	orange
evm.model.Contig2.807.path1	TCONS_00036486	mRNA	lncRNA	red	orange
evm.model.Contig1.743.path1	TCONS_00012707	mRNA	lncRNA	red	orange
evm.model.Contig7.592.path1	TCONS_00040569	mRNA	lncRNA	red	orange
evm.model.Contig75.45.path1	TCONS_00028765	mRNA	lncRNA	red	orange
evm.model.Contig71.133.path1	TCONS_00005033	mRNA	lncRNA	red	orange
evm.model.Contig24.192.path1	TCONS_00008911	mRNA	lncRNA	red	orange
evm.model.Contig78.27.path1	TCONS_00024915	mRNA	lncRNA	red	orange
evm.model.Contig6.503.path1	TCONS_00016347	mRNA	lncRNA	red	orange
evm.model.Contig11.324.path1	TCONS_00005656	mRNA	lncRNA	red	orange
evm.model.Contig1.743.path1	TCONS_00002302	mRNA	lncRNA	red	orange
evm.model.Contig1.186.path1	TCONS_00019591	mRNA	lncRNA	red	orange
evm.model.Contig48.28.path1	TCONS_00019591	mRNA	lncRNA	red	orange
evm.model.Contig78.27.path1	TCONS_00030102	mRNA	lncRNA	red	orange
evm.model.Contig68.127.path1	TCONS_00022767	mRNA	lncRNA	red	orange
evm.model.Contig7.246.path1	TCONS_00016347	mRNA	lncRNA	red	orange
evm.model.Contig164.8.path1	TCONS_00006456	mRNA	lncRNA	red	orange
evm.model.Contig11.178.path1	TCONS_00010090	mRNA	lncRNA	red	orange
evm.model.Contig47.103.path1	TCONS_00036486	mRNA	lncRNA	red	orange
evm.model.Contig3.792.path1	TCONS_00017650	mRNA	lncRNA	red	orange
evm.model.Contig78.27.path1	TCONS_00009863	mRNA	lncRNA	red	orange
evm.model.Contig78.2.path1	TCONS_00007854	mRNA	lncRNA	red	orange
evm.model.Contig114.45.path1	TCONS_00016756	mRNA	lncRNA	red	orange
evm.model.Contig12.32.path1	TCONS_00011490	mRNA	lncRNA	red	orange
evm.model.Contig22.7.path1	TCONS_00022767	mRNA	lncRNA	red	orange
evm.model.Contig8.114.path1	TCONS_00010644	mRNA	lncRNA	red	orange
evm.model.Contig12.149.path1	TCONS_00012845	mRNA	lncRNA	red	orange
evm.model.Contig22.58.path1	TCONS_00024658	mRNA	lncRNA	red	orange
evm.model.Contig27.147.path1	TCONS_00028765	mRNA	lncRNA	red	orange
evm.model.Contig1.857.path1	TCONS_00010628	mRNA	lncRNA	red	orange
evm.model.Contig152.32.path1	TCONS_00013186	mRNA	lncRNA	red	orange
evm.model.Contig64.72.path1	TCONS_00013186	mRNA	lncRNA	red	orange
evm.model.Contig130.33.path1	TCONS_00000976	mRNA	lncRNA	red	orange
evm.model.Contig17.359.path1	TCONS_00013186	mRNA	lncRNA	red	orange
evm.model.Contig15.301.path1	TCONS_00013186	mRNA	lncRNA	red	orange
evm.model.Contig97.71.path1	TCONS_00017650	mRNA	lncRNA	red	orange
evm.model.Contig5.428.path1	TCONS_00024754	mRNA	lncRNA	red	orange
evm.model.Contig12.32.path1	TCONS_00034028	mRNA	lncRNA	red	orange
evm.model.Contig35.64.path1	TCONS_00034028	mRNA	lncRNA	red	orange
evm.model.Contig8.402.path1	TCONS_00031221	mRNA	lncRNA	red	orange
evm.model.Contig9.346.path1	TCONS_00034028	mRNA	lncRNA	red	orange
evm.model.Contig5.418.path1	TCONS_00017650	mRNA	lncRNA	red	orange
evm.model.Contig29.113.path1	TCONS_00021503	mRNA	lncRNA	red	orange
evm.model.Contig81.81.path1	TCONS_00017201	mRNA	lncRNA	red	orange
evm.model.Contig1.741.path1	TCONS_00017201	mRNA	lncRNA	red	orange
evm.model.Contig302.3.path1	TCONS_00002302	mRNA	lncRNA	red	orange
evm.model.Contig8.114.path1	TCONS_00025077	mRNA	lncRNA	red	orange
evm.model.Contig113.32.path1	TCONS_00021503	mRNA	lncRNA	red	orange
evm.model.Contig11.385.path1	TCONS_00021503	mRNA	lncRNA	red	orange
evm.model.Contig44.208.path1	TCONS_00017650	mRNA	lncRNA	red	orange
evm.model.Contig64.84.path1	TCONS_00016347	mRNA	lncRNA	red	orange
evm.model.Contig27.21.path1	TCONS_00017650	mRNA	lncRNA	red	orange
evm.model.Contig2.807.path1	TCONS_00034355	mRNA	lncRNA	red	orange
evm.model.Contig39.28.path1	TCONS_00025077	mRNA	lncRNA	red	orange
evm.model.Contig71.133.path1	TCONS_00025077	mRNA	lncRNA	red	orange
evm.model.Contig9.262.path1	TCONS_00029363	mRNA	lncRNA	red	orange
evm.model.Contig52.66.path1	TCONS_00029363	mRNA	lncRNA	red	orange
evm.model.Contig7.281.path1	TCONS_00029363	mRNA	lncRNA	red	orange
evm.model.Contig71.64.path1	TCONS_00029363	mRNA	lncRNA	red	orange
evm.model.Contig15.302.path1	TCONS_00029363	mRNA	lncRNA	red	orange
evm.model.Contig3.920.path1	TCONS_00007854	mRNA	lncRNA	red	orange
evm.model.Contig114.54.path1	TCONS_00007854	mRNA	lncRNA	red	orange
evm.model.Contig4.520.path1	TCONS_00005015	mRNA	lncRNA	red	orange
evm.model.Contig53.140.path1	TCONS_00031501	mRNA	lncRNA	red	orange
evm.model.Contig68.127.path1	TCONS_00005019	mRNA	lncRNA	red	orange
evm.model.Contig27.156.path1	TCONS_00031501	mRNA	lncRNA	red	orange
evm.model.Contig54.17.path1	TCONS_00000976	mRNA	lncRNA	red	orange
evm.model.Contig6.613.path1	TCONS_00013186	mRNA	lncRNA	red	orange
evm.model.Contig133.13.path1	TCONS_00031501	mRNA	lncRNA	red	orange
evm.model.Contig29.113.path1	TCONS_00005656	mRNA	lncRNA	red	orange
evm.model.Contig6.415.path1	TCONS_00005019	mRNA	lncRNA	red	orange
evm.model.Contig38.185.path1	TCONS_00024915	mRNA	lncRNA	red	orange
evm.model.Contig136.32.path1	TCONS_00024754	mRNA	lncRNA	red	orange
evm.model.Contig5.452.path1	TCONS_00012600	mRNA	lncRNA	red	orange
evm.model.Contig29.57.path1	TCONS_00010090	mRNA	lncRNA	red	orange
evm.model.Contig8.489.path1	TCONS_00005015	mRNA	lncRNA	red	orange
evm.model.Contig7.544.path1	TCONS_00020636	mRNA	lncRNA	red	orange
evm.model.Contig31.204.path1	TCONS_00027278	mRNA	lncRNA	red	orange
evm.model.Contig68.127.path1	TCONS_00034028	mRNA	lncRNA	red	orange
evm.model.Contig7.527.path1	TCONS_00023282	mRNA	lncRNA	red	orange
evm.model.Contig11.178.path1	TCONS_00010689	mRNA	lncRNA	red	orange
evm.model.Contig13.137.path1	TCONS_00011490	mRNA	lncRNA	red	orange
evm.model.Contig34.66.path1	TCONS_00028765	mRNA	lncRNA	red	orange
evm.model.Contig29.18.path1	TCONS_00005035	mRNA	lncRNA	red	orange
evm.model.Contig69.52.path1	TCONS_00010125	mRNA	lncRNA	red	orange
evm.model.Contig4.733.path1	TCONS_00010628	mRNA	lncRNA	red	orange
evm.model.Contig76.75.path1	TCONS_00006179	mRNA	lncRNA	red	orange
evm.model.Contig78.27.path1	TCONS_00002302	mRNA	lncRNA	red	orange
evm.model.Contig22.316.path1	TCONS_00016420	mRNA	lncRNA	red	orange
evm.model.Contig59.41.path1	TCONS_00005027	mRNA	lncRNA	red	orange
evm.model.Contig2.49.path1	TCONS_00007854	mRNA	lncRNA	red	orange
evm.model.Contig38.185.path1	TCONS_00004945	mRNA	lncRNA	red	orange
evm.model.Contig6.547.path1	TCONS_00009863	mRNA	lncRNA	red	orange
evm.model.Contig130.27.path1	TCONS_00036486	mRNA	lncRNA	red	orange
evm.model.Contig2.729.path1	TCONS_00012845	mRNA	lncRNA	red	orange
evm.model.Contig34.92.path1	TCONS_00016800	mRNA	lncRNA	red	orange
evm.model.Contig91.51.path1	TCONS_00016800	mRNA	lncRNA	red	orange
evm.model.Contig49.177.path1	TCONS_00011490	mRNA	lncRNA	red	orange
evm.model.Contig78.27.path1	TCONS_00004945	mRNA	lncRNA	red	orange
evm.model.Contig22.265.path1	TCONS_00010628	mRNA	lncRNA	red	orange
evm.model.Contig3.910.path1	TCONS_00017650	mRNA	lncRNA	red	orange
evm.model.Contig21.65.path1	TCONS_00006074	mRNA	lncRNA	red	orange
evm.model.Contig31.14.path1	TCONS_00010125	mRNA	lncRNA	red	orange
evm.model.Contig8.517.path1	TCONS_00016502	mRNA	lncRNA	red	orange
evm.model.Contig50.36.path1	TCONS_00028765	mRNA	lncRNA	red	orange
evm.model.Contig5.392.path1	TCONS_00016502	mRNA	lncRNA	red	orange
evm.model.Contig2.729.path1	TCONS_00016502	mRNA	lncRNA	red	orange
evm.model.Contig22.7.path1	TCONS_00005035	mRNA	lncRNA	red	orange
evm.model.Contig61.206.path1	TCONS_00036486	mRNA	lncRNA	red	orange
evm.model.Contig2.799.path1	TCONS_00036486	mRNA	lncRNA	red	orange
evm.model.Contig10.430.path1	TCONS_00006456	mRNA	lncRNA	red	orange
evm.model.Contig24.104.path1	TCONS_00010125	mRNA	lncRNA	red	orange
evm.model.Contig23.227.path1	TCONS_00010748	mRNA	lncRNA	red	orange
evm.model.Contig4.520.path1	TCONS_00036486	mRNA	lncRNA	red	orange
evm.model.Contig9.346.path1	TCONS_00016755	mRNA	lncRNA	red	orange
evm.model.Contig76.17.path1	TCONS_00020636	mRNA	lncRNA	red	orange
evm.model.Contig5.428.path1	TCONS_00027278	mRNA	lncRNA	red	orange
evm.model.Contig6.608.path1	TCONS_00031501	mRNA	lncRNA	red	orange
evm.model.Contig11.385.path1	TCONS_00030765	mRNA	lncRNA	red	orange
evm.model.Contig72.14.path1	TCONS_00028765	mRNA	lncRNA	red	orange
evm.model.Contig7.453.path1	TCONS_00016755	mRNA	lncRNA	red	orange
evm.model.Contig8.182.path1	TCONS_00005035	mRNA	lncRNA	red	orange
evm.model.Contig131.52.path1	TCONS_00034355	mRNA	lncRNA	red	orange
evm.model.Contig145.54.path1	TCONS_00031501	mRNA	lncRNA	red	orange
evm.model.Contig131.74.path1	TCONS_00013186	mRNA	lncRNA	red	orange
evm.model.Contig121.86.path1	TCONS_00011490	mRNA	lncRNA	red	orange
evm.model.Contig42.155.path1	TCONS_00016347	mRNA	lncRNA	red	orange
evm.model.Contig22.58.path1	TCONS_00003210	mRNA	lncRNA	red	orange
evm.model.Contig36.133.path1	TCONS_00028765	mRNA	lncRNA	red	orange
evm.model.Contig29.113.path1	TCONS_00025077	mRNA	lncRNA	red	orange
evm.model.Contig1.764.path1	TCONS_00028765	mRNA	lncRNA	red	orange
evm.model.Contig5.428.path1	TCONS_00017650	mRNA	lncRNA	red	orange
evm.model.Contig113.32.path1	TCONS_00025077	mRNA	lncRNA	red	orange
evm.model.Contig29.113.path1	TCONS_00030765	mRNA	lncRNA	red	orange
evm.model.Contig151.22.path1	TCONS_00031221	mRNA	lncRNA	red	orange
evm.model.Contig9.203.path1	TCONS_00030109	mRNA	lncRNA	red	orange
evm.model.Contig59.41.path1	TCONS_00009664	mRNA	lncRNA	red	orange
evm.model.Contig8.517.path1	TCONS_00016347	mRNA	lncRNA	red	orange
evm.model.Contig130.27.path1	TCONS_00021503	mRNA	lncRNA	red	orange
evm.model.Contig6.415.path1	TCONS_00022767	mRNA	lncRNA	red	orange
evm.model.Contig1.743.path1	TCONS_00009863	mRNA	lncRNA	red	orange
evm.model.Contig14.213.path1	TCONS_00010125	mRNA	lncRNA	red	orange
evm.model.Contig164.8.path1	TCONS_00011490	mRNA	lncRNA	red	orange
evm.model.Contig113.32.path1	TCONS_00011490	mRNA	lncRNA	red	orange
evm.model.Contig33.21.path1	TCONS_00012600	mRNA	lncRNA	red	orange
evm.model.Contig81.78.path1	TCONS_00036667	mRNA	lncRNA	red	orange
evm.model.Contig130.33.path1	TCONS_00008911	mRNA	lncRNA	red	orange
evm.model.Contig23.227.path1	TCONS_00021244	mRNA	lncRNA	red	orange
evm.model.Contig59.41.path1	TCONS_00033158	mRNA	lncRNA	red	orange
evm.model.Contig49.177.path1	TCONS_00030765	mRNA	lncRNA	red	orange
evm.model.Contig164.8.path1	TCONS_00024754	mRNA	lncRNA	red	orange
evm.model.Contig6.325.path1	TCONS_00028765	mRNA	lncRNA	red	orange
evm.model.Contig28.79.path1	TCONS_00017650	mRNA	lncRNA	red	orange
evm.model.Contig26.307.path1	TCONS_00016554	mRNA	lncRNA	red	orange
evm.model.Contig1.741.path1	TCONS_00015740	mRNA	lncRNA	red	orange
evm.model.Contig23.227.path1	TCONS_00037401	mRNA	lncRNA	red	orange
evm.model.Contig11.378.path1	TCONS_00017650	mRNA	lncRNA	red	orange
evm.model.Contig5.424.path1	TCONS_00016347	mRNA	lncRNA	red	orange
evm.model.Contig137.18.path1	TCONS_00024754	mRNA	lncRNA	red	orange
evm.model.Contig1.186.path1	TCONS_00008197	mRNA	lncRNA	red	orange
evm.model.Contig2.1033.path1	TCONS_00008207	mRNA	lncRNA	red	orange
evm.model.Contig147.9.path1	TCONS_00005010	mRNA	lncRNA	red	orange
evm.model.Contig5.452.path1	TCONS_00005033	mRNA	lncRNA	red	orange
evm.model.Contig68.32.path1	TCONS_00005033	mRNA	lncRNA	red	orange
evm.model.Contig138.37.path1	TCONS_00017650	mRNA	lncRNA	red	orange
evm.model.Contig302.3.path1	TCONS_00039128	mRNA	lncRNA	red	orange
evm.model.Contig22.58.path1	TCONS_00039128	mRNA	lncRNA	red	orange
evm.model.Contig121.86.path1	TCONS_00017650	mRNA	lncRNA	red	orange
evm.model.Contig11.188.path1	TCONS_00030109	mRNA	lncRNA	red	orange
evm.model.Contig47.38.path1	TCONS_00008610	mRNA	lncRNA	red	orange
evm.model.Contig147.9.path1	TCONS_00022345	mRNA	lncRNA	red	orange
evm.model.Contig6.415.path1	TCONS_00016755	mRNA	lncRNA	red	orange
evm.model.Contig34.117.path1	TCONS_00017650	mRNA	lncRNA	red	orange
evm.model.Contig39.86.path1	TCONS_00008610	mRNA	lncRNA	red	orange
evm.model.Contig25.61.path1	TCONS_00040569	mRNA	lncRNA	red	orange
evm.model.Contig146.5.path1	TCONS_00012600	mRNA	lncRNA	red	orange
evm.model.Contig20.129.path1	TCONS_00016347	mRNA	lncRNA	red	orange
evm.model.Contig76.75.path1	TCONS_00010090	mRNA	lncRNA	red	orange
evm.model.Contig4.124.path1	TCONS_00029363	mRNA	lncRNA	red	orange
evm.model.Contig156.40.path1	TCONS_00029363	mRNA	lncRNA	red	orange
evm.model.Contig16.71.path1	TCONS_00029363	mRNA	lncRNA	red	orange
evm.model.Contig16.384.path1	TCONS_00031221	mRNA	lncRNA	red	orange
evm.model.Contig4.733.path1	TCONS_00029363	mRNA	lncRNA	red	orange
evm.model.Contig59.19.path1	TCONS_00008610	mRNA	lncRNA	red	orange
evm.model.Contig134.28.path1	TCONS_00008610	mRNA	lncRNA	red	orange
evm.model.Contig21.65.path1	TCONS_00021090	mRNA	lncRNA	red	orange
evm.model.Contig26.307.path1	TCONS_00037401	mRNA	lncRNA	red	orange
evm.model.Contig29.18.path1	TCONS_00033158	mRNA	lncRNA	red	orange
evm.model.Contig3.858.path1	TCONS_00031221	mRNA	lncRNA	red	orange
evm.model.Contig93.3.path1	TCONS_00035013	mRNA	lncRNA	red	orange
evm.model.Contig13.136.path1	TCONS_00011155	mRNA	lncRNA	red	orange
evm.model.Contig100.16.path1	TCONS_00010628	mRNA	lncRNA	red	orange
evm.model.Contig63.82.path1	TCONS_00005656	mRNA	lncRNA	red	orange
evm.model.Contig23.227.path1	TCONS_00014205	mRNA	lncRNA	red	orange
evm.model.Contig1.505.path1	TCONS_00005049	mRNA	lncRNA	red	orange
evm.model.Contig15.120.path1	TCONS_00006264	mRNA	lncRNA	red	orange
evm.model.Contig111.36.path1	TCONS_00005049	mRNA	lncRNA	red	orange
evm.model.Contig151.22.path1	TCONS_00005049	mRNA	lncRNA	red	orange
evm.model.Contig75.98.path1	TCONS_00005049	mRNA	lncRNA	red	orange
evm.model.Contig66.80.path1	TCONS_00035013	mRNA	lncRNA	red	orange
evm.model.Contig64.89.path1	TCONS_00011721	mRNA	lncRNA	red	orange
evm.model.Contig68.32.path1	TCONS_00024754	mRNA	lncRNA	red	orange
evm.model.Contig8.292.path1	TCONS_00016347	mRNA	lncRNA	red	orange
evm.model.Contig5.418.path1	TCONS_00011490	mRNA	lncRNA	red	orange
evm.model.Contig22.316.path1	TCONS_00031221	mRNA	lncRNA	red	orange
evm.model.Contig1.832.path1	TCONS_00020636	mRNA	lncRNA	red	orange
evm.model.Contig25.61.path1	TCONS_00005010	mRNA	lncRNA	red	orange
evm.model.Contig71.133.path1	TCONS_00034028	mRNA	lncRNA	red	orange
evm.model.Contig35.64.path1	TCONS_00022767	mRNA	lncRNA	red	orange
evm.model.Contig48.28.path1	TCONS_00000976	mRNA	lncRNA	red	orange
evm.model.Contig44.208.path1	TCONS_00016347	mRNA	lncRNA	red	orange
evm.model.Contig7.453.path1	TCONS_00036486	mRNA	lncRNA	red	orange
evm.model.Contig6.267.path1	TCONS_00012845	mRNA	lncRNA	red	orange
evm.model.Contig38.120.path1	TCONS_00012845	mRNA	lncRNA	red	orange
evm.model.Contig18.57.path1	TCONS_00020636	mRNA	lncRNA	red	orange
evm.model.Contig170.17.path1	TCONS_00010628	mRNA	lncRNA	red	orange
evm.model.Contig15.62.path1	TCONS_00031501	mRNA	lncRNA	red	orange
evm.model.Contig60.117.path1	TCONS_00017650	mRNA	lncRNA	red	orange
evm.model.Contig114.11.path1	TCONS_00013186	mRNA	lncRNA	red	orange
evm.model.Contig8.292.path1	TCONS_00006456	mRNA	lncRNA	red	orange
evm.model.Contig26.307.path1	TCONS_00017965	mRNA	lncRNA	red	orange
evm.model.Contig87.28.path1	TCONS_00040791	mRNA	lncRNA	red	orange
evm.model.Contig20.129.path1	TCONS_00006456	mRNA	lncRNA	red	orange
evm.model.Contig60.117.path1	TCONS_00011490	mRNA	lncRNA	red	orange
evm.model.Contig21.65.path1	TCONS_00037401	mRNA	lncRNA	red	orange
evm.model.Contig94.37.path1	TCONS_00034028	mRNA	lncRNA	red	orange
evm.model.Contig76.75.path1	TCONS_00000976	mRNA	lncRNA	red	orange
evm.model.Contig7.473.path1	TCONS_00016347	mRNA	lncRNA	red	orange
evm.model.Contig29.18.path1	TCONS_00005656	mRNA	lncRNA	red	orange
evm.model.Contig37.14.path1	TCONS_00013186	mRNA	lncRNA	red	orange
evm.model.Contig6.642.path1	TCONS_00023717	mRNA	lncRNA	red	orange
evm.model.Contig10.109.path1	TCONS_00013186	mRNA	lncRNA	red	orange
evm.model.Contig24.104.path1	TCONS_00013186	mRNA	lncRNA	red	orange
evm.model.Contig81.78.path1	TCONS_00005035	mRNA	lncRNA	red	orange
evm.model.Contig175.32.path1	TCONS_00007854	mRNA	lncRNA	red	orange
evm.model.Contig164.8.path1	TCONS_00021503	mRNA	lncRNA	red	orange
evm.model.Contig6.807.path1	TCONS_00025077	mRNA	lncRNA	red	orange
evm.model.Contig14.355.path1	TCONS_00025077	mRNA	lncRNA	red	orange
evm.model.Contig7.527.path1	TCONS_00015537	mRNA	lncRNA	red	orange
evm.model.Contig6.642.path1	TCONS_00030109	mRNA	lncRNA	red	orange
evm.model.Contig217.7.path1	TCONS_00031221	mRNA	lncRNA	red	orange
evm.model.Contig15.70.path1	TCONS_00020640	mRNA	lncRNA	red	orange
evm.model.Contig19.248.path1	TCONS_00023717	mRNA	lncRNA	red	orange
evm.model.Contig15.71.path1	TCONS_00027278	mRNA	lncRNA	red	orange
evm.model.Contig9.262.path1	TCONS_00016347	mRNA	lncRNA	red	orange
evm.model.Contig7.527.path1	TCONS_00002302	mRNA	lncRNA	red	orange
evm.model.Contig147.9.path1	TCONS_00013993	mRNA	lncRNA	red	orange
evm.model.Contig40.160.path1	TCONS_00010125	mRNA	lncRNA	red	orange
evm.model.Contig11.324.path1	TCONS_00005027	mRNA	lncRNA	red	orange
evm.model.Contig1.743.path1	TCONS_00004945	mRNA	lncRNA	red	orange
evm.model.Contig8.495.path1	TCONS_00012600	mRNA	lncRNA	red	orange
evm.model.Contig147.9.path1	TCONS_00002302	mRNA	lncRNA	red	orange
evm.model.Contig25.61.path1	TCONS_00004945	mRNA	lncRNA	red	orange
evm.model.Contig20.129.path1	TCONS_00030765	mRNA	lncRNA	red	orange
evm.model.Contig52.68.path1	TCONS_00024754	mRNA	lncRNA	red	orange
evm.model.Contig29.18.path1	TCONS_00016756	mRNA	lncRNA	red	orange
evm.model.Contig1.384.path1	TCONS_00013186	mRNA	lncRNA	red	orange
evm.model.Contig128.52.path1	TCONS_00040569	mRNA	lncRNA	red	orange
evm.model.Contig81.81.path1	TCONS_00017396	mRNA	lncRNA	red	orange
evm.model.Contig1.741.path1	TCONS_00017396	mRNA	lncRNA	red	orange
evm.model.Contig122.43.path1	TCONS_00013186	mRNA	lncRNA	red	orange
evm.model.Contig32.216.path1	TCONS_00008610	mRNA	lncRNA	red	orange
evm.model.Contig29.113.path1	TCONS_00022767	mRNA	lncRNA	red	orange
evm.model.Contig84.9.path1	TCONS_00013186	mRNA	lncRNA	red	orange
evm.model.Contig2.807.path1	TCONS_00016756	mRNA	lncRNA	red	orange
evm.model.Contig4.520.path1	TCONS_00005033	mRNA	lncRNA	red	orange
evm.model.Contig69.51.path1	TCONS_00013186	mRNA	lncRNA	red	orange
evm.model.Contig3.915.path1	TCONS_00005033	mRNA	lncRNA	red	orange
evm.model.Contig164.8.path1	TCONS_00005033	mRNA	lncRNA	red	orange
evm.model.Contig8.517.path1	TCONS_00017650	mRNA	lncRNA	red	orange
evm.model.Contig23.227.path1	TCONS_00012322	mRNA	lncRNA	red	orange
evm.model.Contig18.57.path1	TCONS_00028765	mRNA	lncRNA	red	orange
evm.model.Contig1.868.path1	TCONS_00022767	mRNA	lncRNA	red	orange
evm.model.Contig16.55.path1	TCONS_00036486	mRNA	lncRNA	red	orange
evm.model.Contig7.281.path1	TCONS_00016347	mRNA	lncRNA	red	orange
evm.model.Contig153.52.path1	TCONS_00028765	mRNA	lncRNA	red	orange
evm.model.Contig60.120.path1	TCONS_00036486	mRNA	lncRNA	red	orange
evm.model.Contig116.27.path1	TCONS_00017650	mRNA	lncRNA	red	orange
evm.model.Contig64.84.path1	TCONS_00036486	mRNA	lncRNA	red	orange
evm.model.Contig26.307.path1	TCONS_00021244	mRNA	lncRNA	red	orange
evm.model.Contig82.86.path1	TCONS_00010689	mRNA	lncRNA	red	orange
evm.model.Contig1.483.path1	TCONS_00034028	mRNA	lncRNA	red	orange
evm.model.Contig7.529.path1	TCONS_00034355	mRNA	lncRNA	red	orange
evm.model.Contig147.9.path1	TCONS_00028103	mRNA	lncRNA	red	orange
evm.model.Contig54.41.path1	TCONS_00031221	mRNA	lncRNA	red	orange
evm.model.Contig23.40.path1	TCONS_00011490	mRNA	lncRNA	red	orange
evm.model.Contig1.514.path1	TCONS_00005035	mRNA	lncRNA	red	orange
evm.model.Contig130.27.path1	TCONS_00036667	mRNA	lncRNA	red	orange
evm.model.Contig11.231.path1	TCONS_00028765	mRNA	lncRNA	red	orange
evm.model.Contig180.1.path1	TCONS_00040569	mRNA	lncRNA	red	orange
evm.model.Contig23.227.path1	TCONS_00017245	mRNA	lncRNA	red	orange
evm.model.Contig9.202.path1	TCONS_00019591	mRNA	lncRNA	red	orange
evm.model.Contig61.206.path1	TCONS_00016347	mRNA	lncRNA	red	orange
evm.model.Contig85.23.path1	TCONS_00016347	mRNA	lncRNA	red	orange
evm.model.Contig302.3.path1	TCONS_00015537	mRNA	lncRNA	red	orange
evm.model.Contig137.18.path1	TCONS_00017650	mRNA	lncRNA	red	orange
evm.model.Contig22.37.path1	TCONS_00007854	mRNA	lncRNA	red	orange
evm.model.Contig78.2.path1	TCONS_00027278	mRNA	lncRNA	red	orange
evm.model.Contig4.520.path1	TCONS_00011490	mRNA	lncRNA	red	orange
evm.model.Contig4.470.path1	TCONS_00016347	mRNA	lncRNA	red	orange
evm.model.Contig82.86.path1	TCONS_00010089	mRNA	lncRNA	red	orange
evm.model.Contig7.597.path1	TCONS_00036486	mRNA	lncRNA	red	orange
evm.model.Contig5.617.path1	TCONS_00030765	mRNA	lncRNA	red	orange
evm.model.Contig11.385.path1	TCONS_00034028	mRNA	lncRNA	red	orange
evm.model.Contig65.40.path1	TCONS_00028765	mRNA	lncRNA	red	orange
evm.model.Contig29.113.path1	TCONS_00034028	mRNA	lncRNA	red	orange
evm.model.Contig34.82.path1	TCONS_00040791	mRNA	lncRNA	red	orange
evm.model.Contig2.49.path1	TCONS_00039389	mRNA	lncRNA	red	orange
evm.model.Contig23.227.path1	TCONS_00003404	mRNA	lncRNA	red	orange
evm.model.Contig5.392.path1	TCONS_00005049	mRNA	lncRNA	red	orange
evm.model.Contig5.424.path1	TCONS_00031221	mRNA	lncRNA	red	orange
evm.model.Contig11.125.path1	TCONS_00035013	mRNA	lncRNA	red	orange
evm.model.Contig2.1033.path1	TCONS_00004945	mRNA	lncRNA	red	orange
evm.model.Contig31.85.path1	TCONS_00029363	mRNA	lncRNA	red	orange
evm.model.Contig97.46.path1	TCONS_00029363	mRNA	lncRNA	red	orange
evm.model.Contig155.31.path1	TCONS_00031221	mRNA	lncRNA	red	orange
evm.model.Contig5.492.path1	TCONS_00029363	mRNA	lncRNA	red	orange
evm.model.Contig2.303.path1	TCONS_00031221	mRNA	lncRNA	red	orange
evm.model.Contig3.918.path1	TCONS_00016347	mRNA	lncRNA	red	orange
evm.model.Contig302.3.path1	TCONS_00017201	mRNA	lncRNA	red	orange
evm.model.Contig1.868.path1	TCONS_00030765	mRNA	lncRNA	red	orange
evm.model.Contig17.184.path1	TCONS_00017650	mRNA	lncRNA	red	orange
evm.model.Contig147.9.path1	TCONS_00011155	mRNA	lncRNA	red	orange
evm.model.Contig23.227.path1	TCONS_00016554	mRNA	lncRNA	red	orange
evm.model.Contig12.149.path1	TCONS_00016347	mRNA	lncRNA	red	orange
evm.model.Contig8.292.path1	TCONS_00012600	mRNA	lncRNA	red	orange
evm.model.Contig24.142.path1	TCONS_00005019	mRNA	lncRNA	red	orange
evm.model.Contig59.41.path1	TCONS_00005010	mRNA	lncRNA	red	orange
evm.model.Contig113.32.path1	TCONS_00034028	mRNA	lncRNA	red	orange
evm.model.Contig105.25.path1	TCONS_00010628	mRNA	lncRNA	red	orange
evm.model.Contig2.807.path1	TCONS_00020459	mRNA	lncRNA	red	orange
evm.model.Contig81.81.path1	TCONS_00015740	mRNA	lncRNA	red	orange
evm.model.Contig61.176.path1	TCONS_00017650	mRNA	lncRNA	red	orange
evm.model.Contig2.729.path1	TCONS_00017650	mRNA	lncRNA	red	orange
evm.model.Contig4.469.path1	TCONS_00012600	mRNA	lncRNA	red	orange
evm.model.Contig138.37.path1	TCONS_00006456	mRNA	lncRNA	red	orange
evm.model.Contig15.173.path1	TCONS_00025034	mRNA	lncRNA	red	orange
evm.model.Contig6.415.path1	TCONS_00034028	mRNA	lncRNA	red	orange
evm.model.Contig29.125.path1	TCONS_00021503	mRNA	lncRNA	red	orange
evm.model.Contig29.18.path1	TCONS_00034028	mRNA	lncRNA	red	orange
evm.model.Contig22.7.path1	TCONS_00021441	mRNA	lncRNA	red	orange
evm.model.Contig63.31.path1	TCONS_00006264	mRNA	lncRNA	red	orange
evm.model.Contig1.946.path1	TCONS_00030102	mRNA	lncRNA	red	orange
evm.model.Contig35.88.path1	TCONS_00012845	mRNA	lncRNA	red	orange
evm.model.Contig14.79.path1	TCONS_00012845	mRNA	lncRNA	red	orange
evm.model.Contig53.163.path1	TCONS_00012845	mRNA	lncRNA	red	orange
evm.model.Contig125.19.path1	TCONS_00010628	mRNA	lncRNA	red	orange
evm.model.Contig38.185.path1	TCONS_00006310	mRNA	lncRNA	red	orange
evm.model.Contig22.25.path1	TCONS_00040791	mRNA	lncRNA	red	orange
evm.model.Contig4.469.path1	TCONS_00022767	mRNA	lncRNA	red	orange
evm.model.Contig128.52.path1	TCONS_00022767	mRNA	lncRNA	red	orange
evm.model.Contig59.41.path1	TCONS_00004945	mRNA	lncRNA	red	orange
evm.model.Contig1.743.path1	TCONS_00005016	mRNA	lncRNA	red	orange
evm.model.Contig65.57.path1	TCONS_00008610	mRNA	lncRNA	red	orange
evm.model.Contig147.9.path1	TCONS_00005016	mRNA	lncRNA	red	orange
evm.model.Contig1.974.path1	TCONS_00005656	mRNA	lncRNA	red	orange
evm.model.Contig25.61.path1	TCONS_00005016	mRNA	lncRNA	red	orange
evm.model.Contig81.81.path1	TCONS_00005034	mRNA	lncRNA	red	orange
evm.model.Contig1.743.path1	TCONS_00024915	mRNA	lncRNA	red	orange
evm.model.Contig76.75.path1	TCONS_00010900	mRNA	lncRNA	red	orange
evm.model.Contig16.71.path1	TCONS_00016502	mRNA	lncRNA	red	orange
evm.model.Contig1.741.path1	TCONS_00005034	mRNA	lncRNA	red	orange
evm.model.Contig61.168.path1	TCONS_00025077	mRNA	lncRNA	red	orange
evm.model.Contig44.163.path1	TCONS_00017650	mRNA	lncRNA	red	orange
evm.model.Contig28.79.path1	TCONS_00031221	mRNA	lncRNA	red	orange
evm.model.Contig38.185.path1	TCONS_00018119	mRNA	lncRNA	red	orange
evm.model.Contig5.452.path1	TCONS_00016756	mRNA	lncRNA	red	orange
evm.model.Contig60.120.path1	TCONS_00024754	mRNA	lncRNA	red	orange
evm.model.Contig25.37.path1	TCONS_00024754	mRNA	lncRNA	red	orange
evm.model.Contig7.529.path1	TCONS_00016347	mRNA	lncRNA	red	orange
evm.model.Contig3.930.path1	TCONS_00016347	mRNA	lncRNA	red	orange
evm.model.Contig3.1002.path1	TCONS_00010628	mRNA	lncRNA	red	orange
evm.model.Contig71.104.path1	TCONS_00010628	mRNA	lncRNA	red	orange
evm.model.Contig22.7.path1	TCONS_00008207	mRNA	lncRNA	red	orange
evm.model.Contig6.689.path1	TCONS_00007854	mRNA	lncRNA	red	orange
evm.model.Contig6.689.path1	TCONS_00010628	mRNA	lncRNA	red	orange
evm.model.Contig25.27.path1	TCONS_00005033	mRNA	lncRNA	red	orange
evm.model.Contig94.37.path1	TCONS_00030765	mRNA	lncRNA	red	orange
evm.model.Contig29.125.path1	TCONS_00005033	mRNA	lncRNA	red	orange
evm.model.Contig1.743.path1	TCONS_00003210	mRNA	lncRNA	red	orange
evm.model.Contig7.527.path1	TCONS_00003210	mRNA	lncRNA	red	orange
evm.model.Contig117.25.path1	TCONS_00034028	mRNA	lncRNA	red	orange
evm.model.Contig6.674.path1	TCONS_00035013	mRNA	lncRNA	red	orange
evm.model.Contig64.89.path1	TCONS_00040569	mRNA	lncRNA	red	orange
evm.model.Contig37.200.path1	TCONS_00016347	mRNA	lncRNA	red	orange
evm.model.Contig71.31.path1	TCONS_00031501	mRNA	lncRNA	red	orange
evm.model.Contig8.402.path1	TCONS_00021441	mRNA	lncRNA	red	orange
evm.model.Contig7.473.path1	TCONS_00034028	mRNA	lncRNA	red	orange
evm.model.Contig1.290.path1	TCONS_00012600	mRNA	lncRNA	red	orange
evm.model.Contig68.109.path1	TCONS_00010125	mRNA	lncRNA	red	orange
evm.model.Contig13.137.path1	TCONS_00012600	mRNA	lncRNA	red	orange
evm.model.Contig22.265.path1	TCONS_00016347	mRNA	lncRNA	red	orange
evm.model.Contig85.91.path1	TCONS_00017650	mRNA	lncRNA	red	orange
evm.model.Contig16.294.path1	TCONS_00005015	mRNA	lncRNA	red	orange
evm.model.Contig136.32.path1	TCONS_00034028	mRNA	lncRNA	red	orange
evm.model.Contig6.547.path1	TCONS_00008207	mRNA	lncRNA	red	orange
evm.model.Contig1.639.path1	TCONS_00034028	mRNA	lncRNA	red	orange
evm.model.Contig81.78.path1	TCONS_00021441	mRNA	lncRNA	red	orange
evm.model.Contig180.1.path1	TCONS_00006310	mRNA	lncRNA	red	orange
evm.model.Contig1.743.path1	TCONS_00030102	mRNA	lncRNA	red	orange
evm.model.Contig8.182.path1	TCONS_00010644	mRNA	lncRNA	red	orange
evm.model.Contig114.11.path1	TCONS_00007854	mRNA	lncRNA	red	orange
evm.model.Contig24.142.path1	TCONS_00016755	mRNA	lncRNA	red	orange
evm.model.Contig13.137.path1	TCONS_00005015	mRNA	lncRNA	red	orange
evm.model.Contig8.292.path1	TCONS_00034600	mRNA	lncRNA	red	orange
evm.model.Contig9.357.path1	TCONS_00013186	mRNA	lncRNA	red	orange
evm.model.Contig131.8.path1	TCONS_00040791	mRNA	lncRNA	red	orange
evm.model.Contig1.405.path1	TCONS_00013186	mRNA	lncRNA	red	orange
evm.model.Contig114.1.path1	TCONS_00010125	mRNA	lncRNA	red	orange
evm.model.Contig19.71.path1	TCONS_00028765	mRNA	lncRNA	red	orange
evm.model.Contig7.342.path1	TCONS_00036486	mRNA	lncRNA	red	orange
evm.model.Contig26.279.path1	TCONS_00017415	mRNA	lncRNA	red	orange
evm.model.Contig26.307.path1	TCONS_00017245	mRNA	lncRNA	red	orange
evm.model.Contig7.453.path1	TCONS_00030765	mRNA	lncRNA	red	orange
evm.model.Contig81.78.path1	TCONS_00014486	mRNA	lncRNA	red	orange
evm.model.Contig8.182.path1	TCONS_00002302	mRNA	lncRNA	red	orange
evm.model.Contig23.227.path1	TCONS_00019814	mRNA	lncRNA	red	orange
evm.model.Contig38.185.path1	TCONS_00022345	mRNA	lncRNA	red	orange
evm.model.Contig1.483.path1	TCONS_00024915	mRNA	lncRNA	red	orange
evm.model.Contig113.32.path1	TCONS_00034600	mRNA	lncRNA	red	orange
evm.model.Contig114.45.path1	TCONS_00000725	mRNA	lncRNA	red	orange
evm.model.Contig19.248.path1	TCONS_00013700	mRNA	lncRNA	red	orange
evm.model.Contig4.582.path1	TCONS_00013186	mRNA	lncRNA	red	orange
evm.model.Contig22.265.path1	TCONS_00036486	mRNA	lncRNA	red	orange
evm.model.Contig15.311.path1	TCONS_00013186	mRNA	lncRNA	red	orange
evm.model.Contig194.14.path1	TCONS_00022767	mRNA	lncRNA	red	orange
evm.model.Contig78.27.path1	TCONS_00024658	mRNA	lncRNA	red	orange
evm.model.Contig94.46.path1	TCONS_00005049	mRNA	lncRNA	red	orange
evm.model.Contig60.117.path1	TCONS_00036486	mRNA	lncRNA	red	orange
evm.model.Contig44.167.path1	TCONS_00008610	mRNA	lncRNA	red	orange
evm.model.Contig12.149.path1	TCONS_00007854	mRNA	lncRNA	red	orange
evm.model.Contig1.946.path1	TCONS_00040569	mRNA	lncRNA	red	orange
evm.model.Contig116.27.path1	TCONS_00016347	mRNA	lncRNA	red	orange
evm.model.Contig67.111.path1	TCONS_00022767	mRNA	lncRNA	red	orange
evm.model.Contig11.324.path1	TCONS_00003210	mRNA	lncRNA	red	orange
evm.model.Contig28.18.path1	TCONS_00010125	mRNA	lncRNA	red	orange
evm.model.Contig6.71.path1	TCONS_00028765	mRNA	lncRNA	red	orange
evm.model.Contig29.18.path1	TCONS_00011721	mRNA	lncRNA	red	orange
evm.model.Contig68.32.path1	TCONS_00030765	mRNA	lncRNA	red	orange
evm.model.Contig9.202.path1	TCONS_00030109	mRNA	lncRNA	red	orange
evm.model.Contig63.128.path1	TCONS_00013186	mRNA	lncRNA	red	orange
evm.model.Contig37.172.path1	TCONS_00035013	mRNA	lncRNA	red	orange
evm.model.Contig18.196.path1	TCONS_00040791	mRNA	lncRNA	red	orange
evm.model.Contig116.27.path1	TCONS_00006456	mRNA	lncRNA	red	orange
evm.model.Contig26.307.path1	TCONS_00003404	mRNA	lncRNA	red	orange
evm.model.Contig117.25.path1	TCONS_00016755	mRNA	lncRNA	red	orange
evm.model.Contig15.173.path1	TCONS_00013993	mRNA	lncRNA	red	orange
evm.model.Contig6.499.path1	TCONS_00010125	mRNA	lncRNA	red	orange
evm.model.Contig27.21.path1	TCONS_00005656	mRNA	lncRNA	red	orange
evm.model.Contig13.136.path1	TCONS_00005027	mRNA	lncRNA	red	orange
evm.model.Contig6.267.path1	TCONS_00017650	mRNA	lncRNA	red	orange
evm.model.Contig8.182.path1	TCONS_00018119	mRNA	lncRNA	red	orange
evm.model.Contig22.316.path1	TCONS_00016755	mRNA	lncRNA	red	orange
evm.model.Contig1.729.path1	TCONS_00010628	mRNA	lncRNA	red	orange
evm.model.Contig10.109.path1	TCONS_00010125	mRNA	lncRNA	red	orange
evm.model.Contig36.133.path1	TCONS_00020636	mRNA	lncRNA	red	orange
evm.model.Contig19.141.path1	TCONS_00029363	mRNA	lncRNA	red	orange
evm.model.Contig61.53.path1	TCONS_00029363	mRNA	lncRNA	red	orange
evm.model.Contig79.66.path1	TCONS_00029363	mRNA	lncRNA	red	orange
evm.model.Contig1.514.path1	TCONS_00005027	mRNA	lncRNA	red	orange
evm.model.Contig5.75.path1	TCONS_00010125	mRNA	lncRNA	red	orange
evm.model.Contig30.73.path1	TCONS_00029363	mRNA	lncRNA	red	orange
evm.model.Contig159.41.path1	TCONS_00010125	mRNA	lncRNA	red	orange
evm.model.Contig59.41.path1	TCONS_00015537	mRNA	lncRNA	red	orange
evm.model.Contig34.117.path1	TCONS_00010125	mRNA	lncRNA	red	orange
evm.model.Contig35.64.path1	TCONS_00014486	mRNA	lncRNA	red	orange
evm.model.Contig81.81.path1	TCONS_00026412	mRNA	lncRNA	red	orange
evm.model.Contig2.600.path1	TCONS_00024754	mRNA	lncRNA	red	orange
evm.model.Contig138.37.path1	TCONS_00024754	mRNA	lncRNA	red	orange
evm.model.Contig50.3.path1	TCONS_00024754	mRNA	lncRNA	red	orange
evm.model.Contig136.32.path1	TCONS_00034600	mRNA	lncRNA	red	orange
evm.model.Contig22.58.path1	TCONS_00001833	mRNA	lncRNA	red	orange
evm.model.Contig11.329.path1	TCONS_00017650	mRNA	lncRNA	red	orange
evm.model.Contig94.37.path1	TCONS_00036667	mRNA	lncRNA	red	orange
evm.model.Contig8.489.path1	TCONS_00007854	mRNA	lncRNA	red	orange
evm.model.Contig152.18.path1	TCONS_00012845	mRNA	lncRNA	red	orange
evm.model.Contig54.30.path1	TCONS_00012845	mRNA	lncRNA	red	orange
evm.model.Contig12.36.path1	TCONS_00025077	mRNA	lncRNA	red	orange
evm.model.Contig144.29.path1	TCONS_00031221	mRNA	lncRNA	red	orange
evm.model.Contig81.81.path1	TCONS_00023351	mRNA	lncRNA	red	orange
evm.model.Contig1.741.path1	TCONS_00023351	mRNA	lncRNA	red	orange
evm.model.Contig7.409.path1	TCONS_00031221	mRNA	lncRNA	red	orange
evm.model.Contig5.617.path1	TCONS_00034028	mRNA	lncRNA	red	orange
evm.model.Contig11.324.path1	TCONS_00002302	mRNA	lncRNA	red	orange
evm.model.Contig180.1.path1	TCONS_00028103	mRNA	lncRNA	red	orange
evm.model.Contig1.405.path1	TCONS_00039389	mRNA	lncRNA	red	orange
evm.model.Contig164.10.path1	TCONS_00039389	mRNA	lncRNA	red	orange
evm.model.Contig71.133.path1	TCONS_00036667	mRNA	lncRNA	red	orange
evm.model.Contig9.221.path1	TCONS_00031501	mRNA	lncRNA	red	orange
evm.model.Contig16.55.path1	TCONS_00006456	mRNA	lncRNA	red	orange
evm.model.Contig23.261.path1	TCONS_00017201	mRNA	lncRNA	red	orange
evm.model.Contig21.280.path1	TCONS_00006456	mRNA	lncRNA	red	orange
evm.model.Contig15.68.path1	TCONS_00010125	mRNA	lncRNA	red	orange
evm.model.Contig302.3.path1	TCONS_00031839	mRNA	lncRNA	red	orange
evm.model.Contig1.741.path1	TCONS_00018501	mRNA	lncRNA	red	orange
evm.model.Contig215.7.path1	TCONS_00017201	mRNA	lncRNA	red	orange
evm.model.Contig16.383.path1	TCONS_00025077	mRNA	lncRNA	red	orange
evm.model.Contig25.61.path1	TCONS_00006310	mRNA	lncRNA	red	orange
evm.model.Contig147.9.path1	TCONS_00006310	mRNA	lncRNA	red	orange
evm.model.Contig49.177.path1	TCONS_00014486	mRNA	lncRNA	red	orange
evm.model.Contig1.743.path1	TCONS_00020392	mRNA	lncRNA	red	orange
evm.model.Contig7.527.path1	TCONS_00006310	mRNA	lncRNA	red	orange
evm.model.Contig34.275.path1	TCONS_00011490	mRNA	lncRNA	red	orange
evm.model.Contig5.492.path1	TCONS_00016347	mRNA	lncRNA	red	orange
evm.model.Contig83.10.path1	TCONS_00024915	mRNA	lncRNA	red	orange
evm.model.Contig70.35.path1	TCONS_00005033	mRNA	lncRNA	red	orange
evm.model.Contig10.453.path1	TCONS_00016755	mRNA	lncRNA	red	orange
evm.model.Contig114.45.path1	TCONS_00030765	mRNA	lncRNA	red	orange
evm.model.Contig19.248.path1	TCONS_00025854	mRNA	lncRNA	red	orange
evm.model.Contig1.483.path1	TCONS_00009664	mRNA	lncRNA	red	orange
evm.model.Contig11.385.path1	TCONS_00011490	mRNA	lncRNA	red	orange
evm.model.Contig29.57.path1	TCONS_00010689	mRNA	lncRNA	red	orange
evm.model.Contig6.477.path1	TCONS_00019591	mRNA	lncRNA	red	orange
evm.model.Contig31.48.path1	TCONS_00005015	mRNA	lncRNA	red	orange
evm.model.Contig30.73.path1	TCONS_00027278	mRNA	lncRNA	red	orange
evm.model.Contig82.86.path1	TCONS_00016554	mRNA	lncRNA	red	orange
evm.model.Contig5.119.path1	TCONS_00015898	mRNA	lncRNA	red	orange
evm.model.Contig22.58.path1	TCONS_00009867	mRNA	lncRNA	red	orange
evm.model.Contig180.1.path1	TCONS_00011155	mRNA	lncRNA	red	orange
evm.model.Contig23.261.path1	TCONS_00030102	mRNA	lncRNA	red	orange
evm.model.Contig65.86.path1	TCONS_00019591	mRNA	lncRNA	red	orange
evm.model.Contig94.37.path1	TCONS_00016755	mRNA	lncRNA	red	orange
evm.model.Contig1.743.path1	TCONS_00015537	mRNA	lncRNA	red	orange
evm.model.Contig217.7.path1	TCONS_00017650	mRNA	lncRNA	red	orange
evm.model.Contig33.21.path1	TCONS_00005015	mRNA	lncRNA	red	orange
evm.model.Contig83.98.path1	TCONS_00017650	mRNA	lncRNA	red	orange
evm.model.Contig4.733.path1	TCONS_00017650	mRNA	lncRNA	red	orange
evm.model.Contig40.113.path1	TCONS_00010628	mRNA	lncRNA	red	orange
evm.model.Contig26.291.path1	TCONS_00016554	mRNA	lncRNA	red	orange
evm.model.Contig27.21.path1	TCONS_00025077	mRNA	lncRNA	red	orange
evm.model.Contig61.206.path1	TCONS_00016755	mRNA	lncRNA	red	orange
evm.model.Contig94.37.path1	TCONS_00021441	mRNA	lncRNA	red	orange
evm.model.Contig2.799.path1	TCONS_00016755	mRNA	lncRNA	red	orange
evm.model.Contig5.428.path1	TCONS_00036486	mRNA	lncRNA	red	orange
evm.model.Contig38.110.path1	TCONS_00016347	mRNA	lncRNA	red	orange
evm.model.Contig70.35.path1	TCONS_00025077	mRNA	lncRNA	red	orange
evm.model.Contig59.41.path1	TCONS_00023282	mRNA	lncRNA	red	orange
evm.model.Contig81.78.path1	TCONS_00005027	mRNA	lncRNA	red	orange
evm.model.Contig23.227.path1	TCONS_00019722	mRNA	lncRNA	red	orange
evm.model.Contig8.536.path1	TCONS_00008610	mRNA	lncRNA	red	orange
evm.model.Contig134.5.path1	TCONS_00035013	mRNA	lncRNA	red	orange
evm.model.Contig131.26.path1	TCONS_00012600	mRNA	lncRNA	red	orange
evm.model.Contig81.81.path1	TCONS_00003712	mRNA	lncRNA	red	orange
evm.model.Contig1.861.path1	TCONS_00010748	mRNA	lncRNA	red	orange
evm.model.Contig7.473.path1	TCONS_00016755	mRNA	lncRNA	red	orange
evm.model.Contig1.639.path1	TCONS_00030765	mRNA	lncRNA	red	orange
evm.model.Contig72.40.path1	TCONS_00012600	mRNA	lncRNA	red	orange
evm.model.Contig2.807.path1	TCONS_00010644	mRNA	lncRNA	red	orange
evm.model.Contig25.27.path1	TCONS_00015112	mRNA	lncRNA	red	orange
evm.model.Contig136.32.path1	TCONS_00005035	mRNA	lncRNA	red	orange
evm.model.Contig7.527.path1	TCONS_00012707	mRNA	lncRNA	red	orange
evm.model.Contig83.10.path1	TCONS_00005010	mRNA	lncRNA	red	orange
evm.model.Contig23.35.path1	TCONS_00036486	mRNA	lncRNA	red	orange
evm.model.Contig89.76.path1	TCONS_00031501	mRNA	lncRNA	red	orange
evm.model.Contig81.78.path1	TCONS_00005010	mRNA	lncRNA	red	orange
evm.model.Contig2.807.path1	TCONS_00036667	mRNA	lncRNA	red	orange
evm.model.Contig12.32.path1	TCONS_00014486	mRNA	lncRNA	red	orange
evm.model.Contig8.459.path1	TCONS_00000976	mRNA	lncRNA	red	orange
evm.model.Contig29.18.path1	TCONS_00021441	mRNA	lncRNA	red	orange
evm.model.Contig16.55.path1	TCONS_00016756	mRNA	lncRNA	red	orange
evm.model.Contig16.71.path1	TCONS_00005049	mRNA	lncRNA	red	orange
evm.model.Contig211.5.path1	TCONS_00010125	mRNA	lncRNA	red	orange
evm.model.Contig29.113.path1	TCONS_00036667	mRNA	lncRNA	red	orange
evm.model.Contig14.79.path1	TCONS_00005049	mRNA	lncRNA	red	orange
evm.model.Contig11.324.path1	TCONS_00020392	mRNA	lncRNA	red	orange
evm.model.Contig180.1.path1	TCONS_00024915	mRNA	lncRNA	red	orange
evm.model.Contig71.53.path1	TCONS_00006456	mRNA	lncRNA	red	orange
evm.model.Contig136.32.path1	TCONS_00022767	mRNA	lncRNA	red	orange
evm.model.Contig24.192.path1	TCONS_00037545	mRNA	lncRNA	red	orange
evm.model.Contig1.514.path1	TCONS_00040569	mRNA	lncRNA	red	orange
evm.model.Contig24.192.path1	TCONS_00008197	mRNA	lncRNA	red	orange
evm.model.Contig6.415.path1	TCONS_00040569	mRNA	lncRNA	red	orange
evm.model.Contig11.324.path1	TCONS_00024658	mRNA	lncRNA	red	orange
evm.model.Contig146.5.path1	TCONS_00034600	mRNA	lncRNA	red	orange
evm.model.Contig13.136.path1	TCONS_00001833	mRNA	lncRNA	red	orange
evm.model.Contig2.807.path1	TCONS_00014486	mRNA	lncRNA	red	orange
evm.model.Contig34.9.path1	TCONS_00028765	mRNA	lncRNA	red	orange
evm.model.Contig22.58.path1	TCONS_00026626	mRNA	lncRNA	red	orange
evm.model.Contig3.732.path1	TCONS_00040791	mRNA	lncRNA	red	orange
evm.model.Contig25.55.path1	TCONS_00028765	mRNA	lncRNA	red	orange
evm.model.Contig1.505.path1	TCONS_00005033	mRNA	lncRNA	red	orange
evm.model.Contig116.27.path1	TCONS_00024754	mRNA	lncRNA	red	orange
evm.model.Contig5.428.path1	TCONS_00016755	mRNA	lncRNA	red	orange
evm.model.Contig61.176.path1	TCONS_00024754	mRNA	lncRNA	red	orange
evm.model.Contig155.31.path1	TCONS_00024754	mRNA	lncRNA	red	orange
evm.model.Contig23.227.path1	TCONS_00002720	mRNA	lncRNA	red	orange
evm.model.Contig6.415.path1	TCONS_00025034	mRNA	lncRNA	red	orange
evm.model.Contig3.930.path1	TCONS_00014403	mRNA	lncRNA	red	orange
evm.model.Contig5.418.path1	TCONS_00024754	mRNA	lncRNA	red	orange
evm.model.Contig94.37.path1	TCONS_00022767	mRNA	lncRNA	red	orange
evm.model.Contig44.208.path1	TCONS_00024754	mRNA	lncRNA	red	orange
evm.model.Contig8.313.path1	TCONS_00012600	mRNA	lncRNA	red	orange
evm.model.Contig13.136.path1	TCONS_00023282	mRNA	lncRNA	red	orange
evm.model.Contig22.7.path1	TCONS_00016755	mRNA	lncRNA	red	orange
evm.model.Contig180.1.path1	TCONS_00001833	mRNA	lncRNA	red	orange
evm.model.Contig131.42.path1	TCONS_00036486	mRNA	lncRNA	red	orange
evm.model.Contig180.1.path1	TCONS_00023282	mRNA	lncRNA	red	orange
evm.model.Contig6.547.path1	TCONS_00012707	mRNA	lncRNA	red	orange
evm.model.Contig1.350.path1	TCONS_00031501	mRNA	lncRNA	red	orange
evm.model.Contig4.520.path1	TCONS_00034600	mRNA	lncRNA	red	orange
evm.model.Contig44.208.path1	TCONS_00012845	mRNA	lncRNA	red	orange
evm.model.Contig3.792.path1	TCONS_00012845	mRNA	lncRNA	red	orange
evm.model.Contig82.86.path1	TCONS_00008197	mRNA	lncRNA	red	orange
evm.model.Contig1.483.path1	TCONS_00040569	mRNA	lncRNA	red	orange
evm.model.Contig23.156.path1	TCONS_00028765	mRNA	lncRNA	red	orange
evm.model.Contig29.113.path1	TCONS_00021441	mRNA	lncRNA	red	orange
evm.model.Contig8.402.path1	TCONS_00006456	mRNA	lncRNA	red	orange
evm.model.Contig21.209.path1	TCONS_00020636	mRNA	lncRNA	red	orange
evm.model.Contig3.836.path1	TCONS_00013186	mRNA	lncRNA	red	orange
evm.model.Contig16.202.path1	TCONS_00008610	mRNA	lncRNA	red	orange
evm.model.Contig22.7.path1	TCONS_00010644	mRNA	lncRNA	red	orange
evm.model.Contig164.8.path1	TCONS_00016755	mRNA	lncRNA	red	orange
evm.model.Contig94.37.path1	TCONS_00011721	mRNA	lncRNA	red	orange
evm.model.Contig6.415.path1	TCONS_00010644	mRNA	lncRNA	red	orange
evm.model.Contig31.49.path1	TCONS_00034355	mRNA	lncRNA	red	orange
evm.model.Contig22.58.path1	TCONS_00005034	mRNA	lncRNA	red	orange
evm.model.Contig23.40.path1	TCONS_00034355	mRNA	lncRNA	red	orange
evm.model.Contig2.543.path1	TCONS_00013186	mRNA	lncRNA	red	orange
evm.model.Contig1.740.path1	TCONS_00013186	mRNA	lncRNA	red	orange
evm.model.Contig71.52.path1	TCONS_00013186	mRNA	lncRNA	red	orange
evm.model.Contig19.248.path1	TCONS_00008197	mRNA	lncRNA	red	orange
evm.model.Contig206.10.path1	TCONS_00013186	mRNA	lncRNA	red	orange
evm.model.Contig23.241.path1	TCONS_00010125	mRNA	lncRNA	red	orange
evm.model.Contig78.27.path1	TCONS_00009867	mRNA	lncRNA	red	orange
evm.model.Contig6.674.path1	TCONS_00006264	mRNA	lncRNA	red	orange
evm.model.Contig53.159.path1	TCONS_00031501	mRNA	lncRNA	red	orange
evm.model.Contig8.313.path1	TCONS_00007854	mRNA	lncRNA	red	orange
evm.model.Contig131.18.path1	TCONS_00016502	mRNA	lncRNA	red	orange
evm.model.Contig10.403.path1	TCONS_00031501	mRNA	lncRNA	red	orange
evm.model.Contig75.98.path1	TCONS_00025077	mRNA	lncRNA	red	orange
evm.model.Contig1.505.path1	TCONS_00025077	mRNA	lncRNA	red	orange
evm.model.Contig25.37.path1	TCONS_00011490	mRNA	lncRNA	red	orange
evm.model.Contig6.689.path1	TCONS_00025077	mRNA	lncRNA	red	orange
evm.model.Contig2.1033.path1	TCONS_00013993	mRNA	lncRNA	red	orange
evm.model.Contig74.109.path1	TCONS_00017650	mRNA	lncRNA	red	orange
evm.model.Contig8.489.path1	TCONS_00020459	mRNA	lncRNA	red	orange
evm.model.Contig4.470.path1	TCONS_00015112	mRNA	lncRNA	red	orange
evm.model.Contig114.45.path1	TCONS_00036667	mRNA	lncRNA	red	orange
evm.model.Contig136.32.path1	TCONS_00036667	mRNA	lncRNA	red	orange
evm.model.Contig78.27.path1	TCONS_00017396	mRNA	lncRNA	red	orange
evm.model.Contig20.129.path1	TCONS_00005033	mRNA	lncRNA	red	orange
evm.model.Contig25.32.path1	TCONS_00007854	mRNA	lncRNA	red	orange
evm.model.Contig42.155.path1	TCONS_00022767	mRNA	lncRNA	red	orange
evm.model.Contig1.741.path1	TCONS_00016556	mRNA	lncRNA	red	orange
evm.model.Contig4.733.path1	TCONS_00016347	mRNA	lncRNA	red	orange
evm.model.Contig81.81.path1	TCONS_00016556	mRNA	lncRNA	red	orange
evm.model.Contig4.520.path1	TCONS_00022767	mRNA	lncRNA	red	orange
evm.model.Contig1.801.path1	TCONS_00028765	mRNA	lncRNA	red	orange
evm.model.Contig29.18.path1	TCONS_00010644	mRNA	lncRNA	red	orange
evm.model.Contig31.49.path1	TCONS_00011490	mRNA	lncRNA	red	orange
evm.model.Contig11.324.path1	TCONS_00012707	mRNA	lncRNA	red	orange
evm.model.Contig9.203.path1	TCONS_00025854	mRNA	lncRNA	red	orange
evm.model.Contig13.136.path1	TCONS_00008207	mRNA	lncRNA	red	orange
evm.model.Contig1.974.path1	TCONS_00011721	mRNA	lncRNA	red	orange
evm.model.Contig33.99.path1	TCONS_00031501	mRNA	lncRNA	red	orange
evm.model.Contig34.275.path1	TCONS_00013993	mRNA	lncRNA	red	orange
evm.model.Contig6.477.path1	TCONS_00031501	mRNA	lncRNA	red	orange
evm.model.Contig1.868.path1	TCONS_00005035	mRNA	lncRNA	red	orange
evm.model.Contig78.27.path1	TCONS_00039128	mRNA	lncRNA	red	orange
evm.model.Contig61.176.path1	TCONS_00005656	mRNA	lncRNA	red	orange
evm.model.Contig61.166.path1	TCONS_00017650	mRNA	lncRNA	red	orange
evm.model.Contig6.807.path1	TCONS_00011490	mRNA	lncRNA	red	orange
evm.model.Contig29.113.path1	TCONS_00011721	mRNA	lncRNA	red	orange
evm.model.Contig94.37.path1	TCONS_00005035	mRNA	lncRNA	red	orange
evm.model.Contig6.501.path1	TCONS_00010125	mRNA	lncRNA	red	orange
evm.model.Contig22.87.path1	TCONS_00033158	mRNA	lncRNA	red	orange
evm.model.Contig10.453.path1	TCONS_00010644	mRNA	lncRNA	red	orange
evm.model.Contig2.1033.path1	TCONS_00023282	mRNA	lncRNA	red	orange
evm.model.Contig40.14.path1	TCONS_00022767	mRNA	lncRNA	red	orange
evm.model.Contig73.96.path1	TCONS_00008610	mRNA	lncRNA	red	orange
evm.model.Contig4.470.path1	TCONS_00034028	mRNA	lncRNA	red	orange
evm.model.Contig77.53.path1	TCONS_00008610	mRNA	lncRNA	red	orange
evm.model.Contig130.33.path1	TCONS_00008197	mRNA	lncRNA	red	orange
evm.model.Contig70.35.path1	TCONS_00034028	mRNA	lncRNA	red	orange
evm.model.Contig24.192.path1	TCONS_00021244	mRNA	lncRNA	red	orange
evm.model.Contig19.90.path1	TCONS_00030765	mRNA	lncRNA	red	orange
evm.model.Contig27.231.path1	TCONS_00033158	mRNA	lncRNA	red	orange
evm.model.Contig194.14.path1	TCONS_00021441	mRNA	lncRNA	red	orange
evm.model.Contig10.192.path1	TCONS_00028765	mRNA	lncRNA	red	orange
evm.model.Contig81.78.path1	TCONS_00005016	mRNA	lncRNA	red	orange
evm.model.Contig7.547.path1	TCONS_00008610	mRNA	lncRNA	red	orange
evm.model.Contig83.10.path1	TCONS_00005016	mRNA	lncRNA	red	orange
evm.model.Contig1.463.path1	TCONS_00016347	mRNA	lncRNA	red	orange
evm.model.Contig113.32.path1	TCONS_00010644	mRNA	lncRNA	red	orange
evm.model.Contig10.238.path1	TCONS_00007854	mRNA	lncRNA	red	orange
evm.model.Contig1.861.path1	TCONS_00030731	mRNA	lncRNA	red	orange
evm.model.Contig13.136.path1	TCONS_00020392	mRNA	lncRNA	red	orange
evm.model.Contig24.192.path1	TCONS_00030494	mRNA	lncRNA	red	orange
evm.model.Contig22.316.path1	TCONS_00036667	mRNA	lncRNA	red	orange
evm.model.Contig9.202.path1	TCONS_00010689	mRNA	lncRNA	red	orange
evm.model.Contig136.32.path1	TCONS_00021441	mRNA	lncRNA	red	orange
evm.model.Contig7.453.path1	TCONS_00034600	mRNA	lncRNA	red	orange
evm.model.Contig8.491.path1	TCONS_00008610	mRNA	lncRNA	red	orange
evm.model.Contig61.206.path1	TCONS_00024754	mRNA	lncRNA	red	orange
evm.model.Contig5.483.path1	TCONS_00008610	mRNA	lncRNA	red	orange
evm.model.Contig14.355.path1	TCONS_00024754	mRNA	lncRNA	red	orange
evm.model.Contig64.18.path1	TCONS_00024754	mRNA	lncRNA	red	orange
evm.model.Contig6.267.path1	TCONS_00024754	mRNA	lncRNA	red	orange
evm.model.Contig64.101.path1	TCONS_00006264	mRNA	lncRNA	red	orange
evm.model.Contig45.65.path1	TCONS_00024754	mRNA	lncRNA	red	orange
evm.model.Contig61.206.path1	TCONS_00006456	mRNA	lncRNA	red	orange
evm.model.Contig11.178.path1	TCONS_00013700	mRNA	lncRNA	red	orange
evm.model.Contig29.113.path1	TCONS_00005035	mRNA	lncRNA	red	orange
evm.model.Contig7.246.path1	TCONS_00006456	mRNA	lncRNA	red	orange
evm.model.Contig31.48.path1	TCONS_00010644	mRNA	lncRNA	red	orange
evm.model.Contig8.459.path1	TCONS_00031501	mRNA	lncRNA	red	orange
evm.model.Contig82.86.path1	TCONS_00029553	mRNA	lncRNA	red	orange
evm.model.Contig11.378.path1	TCONS_00012845	mRNA	lncRNA	red	orange
evm.model.Contig123.46.path1	TCONS_00028765	mRNA	lncRNA	red	orange
evm.model.Contig2.799.path1	TCONS_00006456	mRNA	lncRNA	red	orange
evm.model.Contig22.58.path1	TCONS_00019354	mRNA	lncRNA	red	orange
evm.model.Contig81.81.path1	TCONS_00004890	mRNA	lncRNA	red	orange
evm.model.Contig6.415.path1	TCONS_00016756	mRNA	lncRNA	red	orange
evm.model.Contig64.101.path1	TCONS_00035013	mRNA	lncRNA	red	orange
evm.model.Contig2.807.path1	TCONS_00011721	mRNA	lncRNA	red	orange
evm.model.Contig15.173.path1	TCONS_00002302	mRNA	lncRNA	red	orange
evm.model.Contig1.186.path1	TCONS_00013700	mRNA	lncRNA	red	orange
evm.model.Contig4.469.path1	TCONS_00011490	mRNA	lncRNA	red	orange
evm.model.Contig27.173.path1	TCONS_00013700	mRNA	lncRNA	red	orange
evm.model.Contig78.27.path1	TCONS_00012707	mRNA	lncRNA	red	orange
evm.model.Contig48.28.path1	TCONS_00013700	mRNA	lncRNA	red	orange
evm.model.Contig182.9.path1	TCONS_00008610	mRNA	lncRNA	red	orange
evm.model.Contig24.192.path1	TCONS_00003404	mRNA	lncRNA	red	orange
evm.model.Contig137.18.path1	TCONS_00020459	mRNA	lncRNA	red	orange
evm.model.Contig31.49.path1	TCONS_00020459	mRNA	lncRNA	red	orange
evm.model.Contig27.173.path1	TCONS_00010689	mRNA	lncRNA	red	orange
evm.model.Contig16.294.path1	TCONS_00011490	mRNA	lncRNA	red	orange
evm.model.Contig22.87.path1	TCONS_00022767	mRNA	lncRNA	red	orange
evm.model.Contig211.10.path1	TCONS_00040791	mRNA	lncRNA	red	orange
evm.model.Contig18.214.path1	TCONS_00019591	mRNA	lncRNA	red	orange
evm.model.Contig226.4.path1	TCONS_00016347	mRNA	lncRNA	red	orange
evm.model.Contig31.204.path1	TCONS_00025077	mRNA	lncRNA	red	orange
evm.model.Contig116.27.path1	TCONS_00030765	mRNA	lncRNA	red	orange
evm.model.Contig164.8.path1	TCONS_00022767	mRNA	lncRNA	red	orange
evm.model.Contig5.263.path1	TCONS_00016347	mRNA	lncRNA	red	orange
evm.model.Contig10.45.path1	TCONS_00011490	mRNA	lncRNA	red	orange
evm.model.Contig7.592.path1	TCONS_00009867	mRNA	lncRNA	red	orange
evm.model.Contig130.33.path1	TCONS_00017415	mRNA	lncRNA	red	orange
evm.model.Contig1.946.path1	TCONS_00017201	mRNA	lncRNA	red	orange
evm.model.Contig3.918.path1	TCONS_00015112	mRNA	lncRNA	red	orange
evm.model.Contig45.77.path1	TCONS_00027278	mRNA	lncRNA	red	orange
evm.model.Contig10.257.path1	TCONS_00015112	mRNA	lncRNA	red	orange
evm.model.Contig8.182.path1	TCONS_00005656	mRNA	lncRNA	red	orange
evm.model.Contig47.103.path1	TCONS_00012600	mRNA	lncRNA	red	orange
evm.model.Contig7.529.path1	TCONS_00036667	mRNA	lncRNA	red	orange
evm.model.Contig8.292.path1	TCONS_00034028	mRNA	lncRNA	red	orange
evm.model.Contig25.5.path1	TCONS_00006264	mRNA	lncRNA	red	orange
evm.model.Contig1.514.path1	TCONS_00006310	mRNA	lncRNA	red	orange
evm.model.Contig61.206.path1	TCONS_00016756	mRNA	lncRNA	red	orange
evm.model.Contig94.37.path1	TCONS_00014486	mRNA	lncRNA	red	orange
evm.model.Contig2.799.path1	TCONS_00016756	mRNA	lncRNA	red	orange
evm.model.Contig6.503.path1	TCONS_00034028	mRNA	lncRNA	red	orange
evm.model.Contig54.41.path1	TCONS_00027278	mRNA	lncRNA	red	orange
evm.model.Contig71.64.path1	TCONS_00012600	mRNA	lncRNA	red	orange
evm.model.Contig114.45.path1	TCONS_00024915	mRNA	lncRNA	red	orange
evm.model.Contig82.86.path1	TCONS_00030731	mRNA	lncRNA	red	orange
evm.model.Contig260.7.path1	TCONS_00028765	mRNA	lncRNA	red	orange
evm.model.Contig34.275.path1	TCONS_00020101	mRNA	lncRNA	red	orange
evm.model.Contig15.302.path1	TCONS_00012600	mRNA	lncRNA	red	orange
evm.model.Contig7.597.path1	TCONS_00027278	mRNA	lncRNA	red	orange
evm.model.Contig25.76.path1	TCONS_00005015	mRNA	lncRNA	red	orange
evm.model.Contig1.796.path1	TCONS_00016502	mRNA	lncRNA	red	orange
evm.model.Contig12.118.path1	TCONS_00029363	mRNA	lncRNA	red	orange
evm.model.Contig6.499.path1	TCONS_00029363	mRNA	lncRNA	red	orange
evm.model.Contig14.53.path1	TCONS_00021503	mRNA	lncRNA	red	orange
evm.model.Contig74.109.path1	TCONS_00029363	mRNA	lncRNA	red	orange
evm.model.Contig6.530.path1	TCONS_00021503	mRNA	lncRNA	red	orange
evm.model.Contig27.30.path1	TCONS_00016502	mRNA	lncRNA	red	orange
evm.model.Contig2.49.path1	TCONS_00029363	mRNA	lncRNA	red	orange
evm.model.Contig25.27.path1	TCONS_00020459	mRNA	lncRNA	red	orange
evm.model.Contig78.27.path1	TCONS_00005040	mRNA	lncRNA	red	orange
evm.model.Contig15.249.path1	TCONS_00027278	mRNA	lncRNA	red	orange
evm.model.Contig1.929.path1	TCONS_00036486	mRNA	lncRNA	red	orange
evm.model.Contig38.110.path1	TCONS_00030765	mRNA	lncRNA	red	orange
evm.model.Contig83.98.path1	TCONS_00011490	mRNA	lncRNA	red	orange
evm.model.Contig26.291.path1	TCONS_00010090	mRNA	lncRNA	red	orange
evm.model.Contig1.109.path1	TCONS_00008610	mRNA	lncRNA	red	orange
evm.model.Contig14.249.path1	TCONS_00016347	mRNA	lncRNA	red	orange
evm.model.Contig12.360.path1	TCONS_00025077	mRNA	lncRNA	red	orange
evm.model.Contig4.470.path1	TCONS_00014403	mRNA	lncRNA	red	orange
evm.model.Contig26.294.path1	TCONS_00039313	mRNA	lncRNA	red	orange
evm.model.Contig5.175.path1	TCONS_00000976	mRNA	lncRNA	red	orange
evm.model.Contig2.260.path1	TCONS_00016347	mRNA	lncRNA	red	orange
evm.model.Contig10.453.path1	TCONS_00030102	mRNA	lncRNA	red	orange
evm.model.Contig37.180.path1	TCONS_00022767	mRNA	lncRNA	red	orange
evm.model.Contig180.12.path1	TCONS_00006074	mRNA	lncRNA	red	orange
evm.model.Contig176.6.path1	TCONS_00005033	mRNA	lncRNA	red	orange
evm.model.Contig147.9.path1	TCONS_00005036	mRNA	lncRNA	red	orange
evm.model.Contig29.57.path1	TCONS_00036344	mRNA	lncRNA	red	orange
evm.model.Contig17.147.path1	TCONS_00019591	mRNA	lncRNA	red	orange
evm.model.Contig1.743.path1	TCONS_00039128	mRNA	lncRNA	red	orange
evm.model.Contig25.61.path1	TCONS_00005036	mRNA	lncRNA	red	orange
evm.model.Contig78.27.path1	TCONS_00005038	mRNA	lncRNA	red	orange
evm.model.Contig38.118.path1	TCONS_00030765	mRNA	lncRNA	red	orange
evm.model.Contig35.88.path1	TCONS_00006456	mRNA	lncRNA	red	orange
evm.model.Contig19.248.path1	TCONS_00017415	mRNA	lncRNA	red	orange
evm.model.Contig13.136.path1	TCONS_00028103	mRNA	lncRNA	red	orange
evm.model.Contig60.120.path1	TCONS_00016347	mRNA	lncRNA	red	orange
evm.model.Contig70.35.path1	TCONS_00016755	mRNA	lncRNA	red	orange
evm.model.Contig113.32.path1	TCONS_00020459	mRNA	lncRNA	red	orange
evm.model.Contig3.858.path1	TCONS_00034028	mRNA	lncRNA	red	orange
evm.model.Contig25.76.path1	TCONS_00024754	mRNA	lncRNA	red	orange
evm.model.Contig15.173.path1	TCONS_00028103	mRNA	lncRNA	red	orange
evm.model.Contig113.80.path1	TCONS_00005033	mRNA	lncRNA	red	orange
evm.model.Contig87.28.path1	TCONS_00005033	mRNA	lncRNA	red	orange
evm.model.Contig89.108.path1	TCONS_00024754	mRNA	lncRNA	red	orange
evm.model.Contig72.40.path1	TCONS_00024754	mRNA	lncRNA	red	orange
evm.model.Contig15.71.path1	TCONS_00036486	mRNA	lncRNA	red	orange
evm.model.Contig3.915.path1	TCONS_00000725	mRNA	lncRNA	red	orange
evm.model.Contig11.378.path1	TCONS_00031221	mRNA	lncRNA	red	orange
evm.model.Contig128.52.path1	TCONS_00005015	mRNA	lncRNA	red	orange
evm.model.Contig29.125.path1	TCONS_00034028	mRNA	lncRNA	red	orange
evm.model.Contig7.473.path1	TCONS_00011490	mRNA	lncRNA	red	orange
evm.model.Contig1.968.path1	TCONS_00008911	mRNA	lncRNA	red	orange
evm.model.Contig7.453.path1	TCONS_00034028	mRNA	lncRNA	red	orange
evm.model.Contig15.223.path1	TCONS_00008911	mRNA	lncRNA	red	orange
evm.model.Contig6.563.path1	TCONS_00006456	mRNA	lncRNA	red	orange
evm.model.Contig5.424.path1	TCONS_00006456	mRNA	lncRNA	red	orange
evm.model.Contig6.415.path1	TCONS_00005035	mRNA	lncRNA	red	orange
evm.model.Contig22.7.path1	TCONS_00023282	mRNA	lncRNA	red	orange
evm.model.Contig31.15.path1	TCONS_00006456	mRNA	lncRNA	red	orange
evm.model.Contig6.665.path1	TCONS_00006179	mRNA	lncRNA	red	orange
evm.model.Contig226.4.path1	TCONS_00012845	mRNA	lncRNA	red	orange
evm.model.Contig31.204.path1	TCONS_00012845	mRNA	lncRNA	red	orange
evm.model.Contig8.182.path1	TCONS_00039128	mRNA	lncRNA	red	orange
evm.model.Contig7.384.path1	TCONS_00019591	mRNA	lncRNA	red	orange
evm.model.Contig194.14.path1	TCONS_00013993	mRNA	lncRNA	red	orange
evm.model.Contig136.32.path1	TCONS_00005019	mRNA	lncRNA	red	orange
evm.model.Contig1.186.path1	TCONS_00010689	mRNA	lncRNA	red	orange
evm.model.Contig21.287.path1	TCONS_00013186	mRNA	lncRNA	red	orange
evm.model.Contig3.1093.path1	TCONS_00013186	mRNA	lncRNA	red	orange
evm.model.Contig217.7.path1	TCONS_00024754	mRNA	lncRNA	red	orange
evm.model.Contig6.563.path1	TCONS_00016347	mRNA	lncRNA	red	orange
evm.model.Contig60.117.path1	TCONS_00005015	mRNA	lncRNA	red	orange
evm.model.Contig12.133.path1	TCONS_00013186	mRNA	lncRNA	red	orange
evm.model.Contig16.279.path1	TCONS_00016800	mRNA	lncRNA	red	orange
evm.model.Contig50.102.path1	TCONS_00020459	mRNA	lncRNA	red	orange
evm.model.Contig131.18.path1	TCONS_00005049	mRNA	lncRNA	red	orange
evm.model.Contig39.28.path1	TCONS_00040569	mRNA	lncRNA	red	orange
evm.model.Contig1.639.path1	TCONS_00011490	mRNA	lncRNA	red	orange
evm.model.Contig6.669.path1	TCONS_00024754	mRNA	lncRNA	red	orange
evm.model.Contig6.689.path1	TCONS_00012845	mRNA	lncRNA	red	orange
evm.model.Contig52.66.path1	TCONS_00005033	mRNA	lncRNA	red	orange
evm.model.Contig2.967.path1	TCONS_00016347	mRNA	lncRNA	red	orange
evm.model.Contig98.97.path1	TCONS_00010125	mRNA	lncRNA	red	orange
evm.model.Contig70.35.path1	TCONS_00016347	mRNA	lncRNA	red	orange
evm.model.Contig37.129.path1	TCONS_00016347	mRNA	lncRNA	red	orange
evm.model.Contig110.29.path1	TCONS_00025077	mRNA	lncRNA	red	orange
evm.model.Contig25.27.path1	TCONS_00021503	mRNA	lncRNA	red	orange
evm.model.Contig22.7.path1	TCONS_00013993	mRNA	lncRNA	red	orange
evm.model.Contig1.974.path1	TCONS_00021503	mRNA	lncRNA	red	orange
evm.model.Contig22.7.path1	TCONS_00011155	mRNA	lncRNA	red	orange
evm.model.Contig15.120.path1	TCONS_00010900	mRNA	lncRNA	red	orange
evm.model.Contig52.66.path1	TCONS_00030765	mRNA	lncRNA	red	orange
evm.model.Contig26.291.path1	TCONS_00030494	mRNA	lncRNA	red	orange
evm.model.Contig22.7.path1	TCONS_00018119	mRNA	lncRNA	red	orange
evm.model.Contig22.7.path1	TCONS_00022345	mRNA	lncRNA	red	orange
evm.model.Contig4.586.path1	TCONS_00010689	mRNA	lncRNA	red	orange
evm.model.Contig130.33.path1	TCONS_00030494	mRNA	lncRNA	red	orange
evm.model.Contig170.17.path1	TCONS_00016347	mRNA	lncRNA	red	orange
evm.model.Contig2.807.path1	TCONS_00033158	mRNA	lncRNA	red	orange
evm.model.Contig6.615.path1	TCONS_00023717	mRNA	lncRNA	red	orange
evm.model.Contig130.38.path1	TCONS_00017650	mRNA	lncRNA	red	orange
evm.model.Contig56.77.path1	TCONS_00011490	mRNA	lncRNA	red	orange
evm.model.Contig236.3.path1	TCONS_00020636	mRNA	lncRNA	red	orange
evm.model.Contig37.107.path1	TCONS_00024915	mRNA	lncRNA	red	orange
evm.model.Contig3.930.path1	TCONS_00034028	mRNA	lncRNA	red	orange
evm.model.Contig45.65.path1	TCONS_00031221	mRNA	lncRNA	red	orange
evm.model.Contig25.61.path1	TCONS_00030102	mRNA	lncRNA	red	orange
evm.model.Contig180.1.path1	TCONS_00018119	mRNA	lncRNA	red	orange
evm.model.Contig15.277.path1	TCONS_00028765	mRNA	lncRNA	red	orange
evm.model.Contig23.40.path1	TCONS_00036667	mRNA	lncRNA	red	orange
evm.model.Contig9.308.path1	TCONS_00008610	mRNA	lncRNA	red	orange
evm.model.Contig2.1033.path1	TCONS_00005036	mRNA	lncRNA	red	orange
evm.model.Contig71.31.path1	TCONS_00019591	mRNA	lncRNA	red	orange
evm.model.Contig9.346.path1	TCONS_00040569	mRNA	lncRNA	red	orange
evm.model.Contig81.78.path1	TCONS_00004945	mRNA	lncRNA	red	orange
evm.model.Contig114.45.path1	TCONS_00022767	mRNA	lncRNA	red	orange
evm.model.Contig11.324.path1	TCONS_00009863	mRNA	lncRNA	red	orange
evm.model.Contig9.262.path1	TCONS_00030765	mRNA	lncRNA	red	orange
evm.model.Contig52.66.path1	TCONS_00025077	mRNA	lncRNA	red	orange
evm.model.Contig52.68.path1	TCONS_00034600	mRNA	lncRNA	red	orange
evm.model.Contig159.16.path1	TCONS_00007854	mRNA	lncRNA	red	orange
evm.model.Contig3.910.path1	TCONS_00005019	mRNA	lncRNA	red	orange
evm.model.Contig5.263.path1	TCONS_00015112	mRNA	lncRNA	red	orange
evm.model.Contig37.180.path1	TCONS_00020459	mRNA	lncRNA	red	orange
[truncated: 119,774 more rows]

## Sheet: Table S9-B
Table S9-B: all lncRNA-miRNA-mRNA relationship pairs in the P5-vs-P1 groups
source	target	type_source	type_target	color_source	color_target
evm.model.Contig23.227.path1	dps-miR-932-5p>dsi-miR-932-5p>dvi-miR-932-5p	mRNA	miRNA	red	green
evm.model.Contig23.227.path1	der-miR-316>dme-miR-316-5p>dps-miR-316>dsi-miR-316	mRNA	miRNA	red	green
evm.model.Contig23.227.path1	dme-miR-14-3p	mRNA	miRNA	red	green
evm.model.Contig23.227.path1	der-miR-9c>dme-miR-9c-5p>dps-miR-9c>dvi-miR-9c-5p	mRNA	miRNA	red	green
evm.model.Contig23.227.path1	der-miR-14>dps-miR-14>dsi-miR-14>dvi-miR-14-3p	mRNA	miRNA	red	green
evm.model.Contig23.227.path1	dme-miR-283-5p	mRNA	miRNA	red	green
evm.model.Contig23.227.path1	dme-miR-281-1-5p	mRNA	miRNA	red	green
evm.model.Contig23.227.path1	dme-miR-927-5p>dps-miR-927-5p>dsi-miR-927-5p>dvi-miR-927-5p	mRNA	miRNA	red	green
evm.model.Contig23.227.path1	dme-let-7-3p	mRNA	miRNA	red	green
evm.model.Contig23.227.path1	dme-miR-87-3p	mRNA	miRNA	red	green
evm.model.Contig23.227.path1	der-miR-277>dme-miR-277-3p>dps-miR-277>dvi-miR-277-3p	mRNA	miRNA	red	green
evm.model.Contig23.227.path1	dme-miR-932-5p	mRNA	miRNA	red	green
evm.model.Contig23.227.path1	dps-miR-1000-5p>dsi-miR-1000-5p>dvi-miR-1000-5p	mRNA	miRNA	red	green
evm.model.Contig1.741.path1	dme-miR-8-5p>dvi-miR-8-5p	mRNA	miRNA	red	green
evm.model.Contig1.741.path1	der-miR-316>dme-miR-316-5p>dps-miR-316>dsi-miR-316	mRNA	miRNA	red	green
evm.model.Contig1.741.path1	der-miR-9c>dme-miR-9c-5p>dps-miR-9c>dvi-miR-9c-5p	mRNA	miRNA	red	green
evm.model.Contig1.741.path1	dvi-miR-282-5p	mRNA	miRNA	red	green
evm.model.Contig1.741.path1	dme-miR-34-5p	mRNA	miRNA	red	green
evm.model.Contig1.741.path1	dme-miR-927-5p>dps-miR-927-5p>dsi-miR-927-5p>dvi-miR-927-5p	mRNA	miRNA	red	green
evm.model.Contig1.741.path1	dme-let-7-3p	mRNA	miRNA	red	green
evm.model.Contig1.741.path1	dme-miR-87-3p	mRNA	miRNA	red	green
evm.model.Contig1.741.path1	der-miR-34>dps-miR-34>dsi-miR-34	mRNA	miRNA	red	green
evm.model.Contig1.741.path1	der-miR-277>dme-miR-277-3p>dps-miR-277>dvi-miR-277-3p	mRNA	miRNA	red	green
evm.model.Contig1.741.path1	dme-miR-34-3p>dvi-miR-34-3p	mRNA	miRNA	red	green
evm.model.Contig22.58.path1	dme-miR-8-5p>dvi-miR-8-5p	mRNA	miRNA	red	green
evm.model.Contig22.58.path1	der-miR-316>dme-miR-316-5p>dps-miR-316>dsi-miR-316	mRNA	miRNA	red	green
evm.model.Contig22.58.path1	der-miR-9c>dme-miR-9c-5p>dps-miR-9c>dvi-miR-9c-5p	mRNA	miRNA	red	green
evm.model.Contig22.58.path1	dvi-miR-282-5p	mRNA	miRNA	red	green
evm.model.Contig22.58.path1	dme-miR-34-5p	mRNA	miRNA	red	green
evm.model.Contig22.58.path1	dme-miR-927-5p>dps-miR-927-5p>dsi-miR-927-5p>dvi-miR-927-5p	mRNA	miRNA	red	green
evm.model.Contig22.58.path1	dme-let-7-3p	mRNA	miRNA	red	green
evm.model.Contig22.58.path1	dme-miR-87-3p	mRNA	miRNA	red	green
evm.model.Contig22.58.path1	der-miR-34>dps-miR-34>dsi-miR-34	mRNA	miRNA	red	green
evm.model.Contig22.58.path1	der-miR-277>dme-miR-277-3p>dps-miR-277>dvi-miR-277-3p	mRNA	miRNA	red	green
evm.model.Contig22.58.path1	dme-miR-34-3p>dvi-miR-34-3p	mRNA	miRNA	red	green
evm.model.Contig1.741.path1	der-miR-92b>dme-miR-92b-3p>dps-miR-92b>dsi-miR-92b>dvi-miR-92b-3p	mRNA	miRNA	red	green
evm.model.Contig1.741.path1	dps-miR-31b	mRNA	miRNA	red	green
evm.model.Contig1.741.path1	dps-miR-932-5p>dsi-miR-932-5p>dvi-miR-932-5p	mRNA	miRNA	red	green
evm.model.Contig1.741.path1	dme-miR-14-3p	mRNA	miRNA	red	green
evm.model.Contig1.741.path1	der-miR-14>dps-miR-14>dsi-miR-14>dvi-miR-14-3p	mRNA	miRNA	red	green
evm.model.Contig1.741.path1	dme-miR-275-5p>dvi-miR-275-5p	mRNA	miRNA	red	green
evm.model.Contig1.741.path1	dme-miR-283-5p	mRNA	miRNA	red	green
evm.model.Contig1.741.path1	der-miR-92a>dme-miR-92a-3p>dps-miR-92a>dsi-miR-92a>dvi-miR-92a-3p	mRNA	miRNA	red	green
evm.model.Contig1.741.path1	dps-miR-1000-5p>dsi-miR-1000-5p>dvi-miR-1000-5p	mRNA	miRNA	red	green
evm.model.Contig1.741.path1	dme-miR-932-5p	mRNA	miRNA	red	green
evm.model.Contig7.527.path1	dme-miR-8-5p>dvi-miR-8-5p	mRNA	miRNA	red	green
evm.model.Contig7.527.path1	der-miR-316>dme-miR-316-5p>dps-miR-316>dsi-miR-316	mRNA	miRNA	red	green
evm.model.Contig7.527.path1	der-miR-9c>dme-miR-9c-5p>dps-miR-9c>dvi-miR-9c-5p	mRNA	miRNA	red	green
evm.model.Contig7.527.path1	dvi-miR-282-5p	mRNA	miRNA	red	green
evm.model.Contig7.527.path1	dme-miR-34-5p	mRNA	miRNA	red	green
evm.model.Contig7.527.path1	dme-miR-927-5p>dps-miR-927-5p>dsi-miR-927-5p>dvi-miR-927-5p	mRNA	miRNA	red	green
evm.model.Contig7.527.path1	dme-let-7-3p	mRNA	miRNA	red	green
evm.model.Contig7.527.path1	dme-miR-87-3p	mRNA	miRNA	red	green
evm.model.Contig7.527.path1	der-miR-34>dps-miR-34>dsi-miR-34	mRNA	miRNA	red	green
evm.model.Contig7.527.path1	der-miR-277>dme-miR-277-3p>dps-miR-277>dvi-miR-277-3p	mRNA	miRNA	red	green
evm.model.Contig7.527.path1	dme-miR-34-3p>dvi-miR-34-3p	mRNA	miRNA	red	green
evm.model.Contig130.33.path1	der-miR-281-3p>dme-miR-281-3p>dps-miR-281>dsi-miR-281-3p>dvi-miR-281-3p	mRNA	miRNA	red	green
evm.model.Contig130.33.path1	dps-miR-932-5p>dsi-miR-932-5p>dvi-miR-932-5p	mRNA	miRNA	red	green
evm.model.Contig130.33.path1	der-miR-316>dme-miR-316-5p>dps-miR-316>dsi-miR-316	mRNA	miRNA	red	green
evm.model.Contig130.33.path1	dme-miR-14-3p	mRNA	miRNA	red	green
evm.model.Contig130.33.path1	der-miR-9c>dme-miR-9c-5p>dps-miR-9c>dvi-miR-9c-5p	mRNA	miRNA	red	green
evm.model.Contig130.33.path1	dme-miR-283-5p	mRNA	miRNA	red	green
evm.model.Contig130.33.path1	dme-miR-281-1-5p	mRNA	miRNA	red	green
evm.model.Contig130.33.path1	dme-miR-927-5p>dps-miR-927-5p>dsi-miR-927-5p>dvi-miR-927-5p	mRNA	miRNA	red	green
evm.model.Contig130.33.path1	dme-let-7-3p	mRNA	miRNA	red	green
evm.model.Contig130.33.path1	dme-miR-87-3p	mRNA	miRNA	red	green
evm.model.Contig130.33.path1	der-miR-277>dme-miR-277-3p>dps-miR-277>dvi-miR-277-3p	mRNA	miRNA	red	green
evm.model.Contig130.33.path1	dme-miR-932-5p	mRNA	miRNA	red	green
evm.model.Contig11.178.path1	der-miR-281-3p>dme-miR-281-3p>dps-miR-281>dsi-miR-281-3p>dvi-miR-281-3p	mRNA	miRNA	red	green
evm.model.Contig11.178.path1	dps-miR-932-5p>dsi-miR-932-5p>dvi-miR-932-5p	mRNA	miRNA	red	green
evm.model.Contig11.178.path1	der-miR-316>dme-miR-316-5p>dps-miR-316>dsi-miR-316	mRNA	miRNA	red	green
evm.model.Contig11.178.path1	dme-miR-14-3p	mRNA	miRNA	red	green
evm.model.Contig11.178.path1	der-miR-14>dps-miR-14>dsi-miR-14>dvi-miR-14-3p	mRNA	miRNA	red	green
evm.model.Contig11.178.path1	dme-miR-283-5p	mRNA	miRNA	red	green
evm.model.Contig11.178.path1	dme-miR-281-1-5p	mRNA	miRNA	red	green
evm.model.Contig11.178.path1	dme-miR-927-5p>dps-miR-927-5p>dsi-miR-927-5p>dvi-miR-927-5p	mRNA	miRNA	red	green
evm.model.Contig11.178.path1	dme-let-7-3p	mRNA	miRNA	red	green
evm.model.Contig11.178.path1	dme-miR-87-3p	mRNA	miRNA	red	green
evm.model.Contig11.178.path1	der-miR-277>dme-miR-277-3p>dps-miR-277>dvi-miR-277-3p	mRNA	miRNA	red	green
evm.model.Contig11.178.path1	dme-miR-932-5p	mRNA	miRNA	red	green
evm.model.Contig11.178.path1	dps-miR-1000-5p>dsi-miR-1000-5p>dvi-miR-1000-5p	mRNA	miRNA	red	green
evm.model.Contig5.119.path1	der-miR-281-3p>dme-miR-281-3p>dps-miR-281>dsi-miR-281-3p>dvi-miR-281-3p	mRNA	miRNA	red	green
evm.model.Contig5.119.path1	dps-miR-932-5p>dsi-miR-932-5p>dvi-miR-932-5p	mRNA	miRNA	red	green
evm.model.Contig5.119.path1	der-miR-316>dme-miR-316-5p>dps-miR-316>dsi-miR-316	mRNA	miRNA	red	green
evm.model.Contig5.119.path1	dme-miR-14-3p	mRNA	miRNA	red	green
evm.model.Contig5.119.path1	der-miR-9c>dme-miR-9c-5p>dps-miR-9c>dvi-miR-9c-5p	mRNA	miRNA	red	green
evm.model.Contig5.119.path1	der-miR-14>dps-miR-14>dsi-miR-14>dvi-miR-14-3p	mRNA	miRNA	red	green
evm.model.Contig5.119.path1	dme-miR-283-5p	mRNA	miRNA	red	green
evm.model.Contig5.119.path1	dme-miR-281-1-5p	mRNA	miRNA	red	green
evm.model.Contig5.119.path1	dme-let-7-3p	mRNA	miRNA	red	green
evm.model.Contig5.119.path1	der-miR-277>dme-miR-277-3p>dps-miR-277>dvi-miR-277-3p	mRNA	miRNA	red	green
evm.model.Contig5.119.path1	dme-miR-932-5p	mRNA	miRNA	red	green
evm.model.Contig5.119.path1	dps-miR-1000-5p>dsi-miR-1000-5p>dvi-miR-1000-5p	mRNA	miRNA	red	green
evm.model.Contig22.58.path1	der-miR-92b>dme-miR-92b-3p>dps-miR-92b>dsi-miR-92b>dvi-miR-92b-3p	mRNA	miRNA	red	green
evm.model.Contig22.58.path1	dps-miR-31b	mRNA	miRNA	red	green
evm.model.Contig22.58.path1	dps-miR-932-5p>dsi-miR-932-5p>dvi-miR-932-5p	mRNA	miRNA	red	green
evm.model.Contig22.58.path1	dme-miR-14-3p	mRNA	miRNA	red	green
evm.model.Contig22.58.path1	der-miR-14>dps-miR-14>dsi-miR-14>dvi-miR-14-3p	mRNA	miRNA	red	green
evm.model.Contig22.58.path1	dme-miR-275-5p>dvi-miR-275-5p	mRNA	miRNA	red	green
evm.model.Contig22.58.path1	dme-miR-283-5p	mRNA	miRNA	red	green
evm.model.Contig22.58.path1	dme-miR-281-1-5p	mRNA	miRNA	red	green
evm.model.Contig22.58.path1	der-miR-92a>dme-miR-92a-3p>dps-miR-92a>dsi-miR-92a>dvi-miR-92a-3p	mRNA	miRNA	red	green
evm.model.Contig22.58.path1	dps-miR-1000-5p>dsi-miR-1000-5p>dvi-miR-1000-5p	mRNA	miRNA	red	green
evm.model.Contig22.58.path1	dme-miR-932-5p	mRNA	miRNA	red	green
evm.model.Contig82.86.path1	dps-miR-932-5p>dsi-miR-932-5p>dvi-miR-932-5p	mRNA	miRNA	red	green
evm.model.Contig82.86.path1	der-miR-316>dme-miR-316-5p>dps-miR-316>dsi-miR-316	mRNA	miRNA	red	green
evm.model.Contig82.86.path1	dme-miR-14-3p	mRNA	miRNA	red	green
evm.model.Contig82.86.path1	der-miR-9c>dme-miR-9c-5p>dps-miR-9c>dvi-miR-9c-5p	mRNA	miRNA	red	green
evm.model.Contig82.86.path1	der-miR-14>dps-miR-14>dsi-miR-14>dvi-miR-14-3p	mRNA	miRNA	red	green
evm.model.Contig82.86.path1	dme-miR-283-5p	mRNA	miRNA	red	green
evm.model.Contig82.86.path1	dme-miR-281-1-5p	mRNA	miRNA	red	green
evm.model.Contig82.86.path1	dme-miR-927-5p>dps-miR-927-5p>dsi-miR-927-5p>dvi-miR-927-5p	mRNA	miRNA	red	green
evm.model.Contig82.86.path1	dme-let-7-3p	mRNA	miRNA	red	green
evm.model.Contig82.86.path1	dme-miR-87-3p	mRNA	miRNA	red	green
evm.model.Contig82.86.path1	dme-miR-932-5p	mRNA	miRNA	red	green
evm.model.Contig82.86.path1	dps-miR-1000-5p>dsi-miR-1000-5p>dvi-miR-1000-5p	mRNA	miRNA	red	green
evm.model.Contig22.58.path1	der-miR-281-2-5p>dme-miR-281-2-5p>dvi-miR-281-2-5p	mRNA	miRNA	red	green
evm.model.Contig22.58.path1	der-miR-7>dme-miR-7-5p>dps-miR-7>dsi-miR-7	mRNA	miRNA	red	green
evm.model.Contig22.58.path1	der-miR-263b>dme-miR-263b-5p>dps-miR-263b>dsi-miR-263b	mRNA	miRNA	red	green
evm.model.Contig22.58.path1	dvi-miR-263b-5p	mRNA	miRNA	red	green
evm.model.Contig1.743.path1	der-miR-316>dme-miR-316-5p>dps-miR-316>dsi-miR-316	mRNA	miRNA	red	green
evm.model.Contig1.743.path1	der-miR-9c>dme-miR-9c-5p>dps-miR-9c>dvi-miR-9c-5p	mRNA	miRNA	red	green
evm.model.Contig1.743.path1	dvi-miR-282-5p	mRNA	miRNA	red	green
evm.model.Contig1.743.path1	dme-miR-34-5p	mRNA	miRNA	red	green
evm.model.Contig1.743.path1	dme-miR-927-5p>dps-miR-927-5p>dsi-miR-927-5p>dvi-miR-927-5p	mRNA	miRNA	red	green
evm.model.Contig1.743.path1	dme-let-7-3p	mRNA	miRNA	red	green
evm.model.Contig1.743.path1	dme-miR-87-3p	mRNA	miRNA	red	green
evm.model.Contig1.743.path1	der-miR-34>dps-miR-34>dsi-miR-34	mRNA	miRNA	red	green
evm.model.Contig1.743.path1	der-miR-277>dme-miR-277-3p>dps-miR-277>dvi-miR-277-3p	mRNA	miRNA	red	green
evm.model.Contig1.743.path1	dme-miR-34-3p>dvi-miR-34-3p	mRNA	miRNA	red	green
evm.model.Contig13.136.path1	dme-miR-8-5p>dvi-miR-8-5p	mRNA	miRNA	red	green
evm.model.Contig13.136.path1	der-miR-316>dme-miR-316-5p>dps-miR-316>dsi-miR-316	mRNA	miRNA	red	green
evm.model.Contig13.136.path1	der-miR-9c>dme-miR-9c-5p>dps-miR-9c>dvi-miR-9c-5p	mRNA	miRNA	red	green
evm.model.Contig13.136.path1	dvi-miR-282-5p	mRNA	miRNA	red	green
evm.model.Contig13.136.path1	dme-miR-34-5p	mRNA	miRNA	red	green
evm.model.Contig13.136.path1	dme-miR-927-5p>dps-miR-927-5p>dsi-miR-927-5p>dvi-miR-927-5p	mRNA	miRNA	red	green
evm.model.Contig13.136.path1	dme-let-7-3p	mRNA	miRNA	red	green
evm.model.Contig13.136.path1	dme-miR-87-3p	mRNA	miRNA	red	green
evm.model.Contig13.136.path1	der-miR-34>dps-miR-34>dsi-miR-34	mRNA	miRNA	red	green
evm.model.Contig13.136.path1	der-miR-277>dme-miR-277-3p>dps-miR-277>dvi-miR-277-3p	mRNA	miRNA	red	green
evm.model.Contig13.136.path1	dme-miR-34-3p>dvi-miR-34-3p	mRNA	miRNA	red	green
evm.model.Contig54.17.path1	der-miR-281-3p>dme-miR-281-3p>dps-miR-281>dsi-miR-281-3p>dvi-miR-281-3p	mRNA	miRNA	red	green
evm.model.Contig54.17.path1	dps-miR-932-5p>dsi-miR-932-5p>dvi-miR-932-5p	mRNA	miRNA	red	green
evm.model.Contig54.17.path1	der-miR-316>dme-miR-316-5p>dps-miR-316>dsi-miR-316	mRNA	miRNA	red	green
evm.model.Contig54.17.path1	dme-miR-14-3p	mRNA	miRNA	red	green
evm.model.Contig54.17.path1	der-miR-9c>dme-miR-9c-5p>dps-miR-9c>dvi-miR-9c-5p	mRNA	miRNA	red	green
evm.model.Contig54.17.path1	der-miR-14>dps-miR-14>dsi-miR-14>dvi-miR-14-3p	mRNA	miRNA	red	green
evm.model.Contig54.17.path1	dme-miR-283-5p	mRNA	miRNA	red	green
evm.model.Contig54.17.path1	dme-miR-281-1-5p	mRNA	miRNA	red	green
evm.model.Contig54.17.path1	dme-miR-87-3p	mRNA	miRNA	red	green
evm.model.Contig54.17.path1	der-miR-277>dme-miR-277-3p>dps-miR-277>dvi-miR-277-3p	mRNA	miRNA	red	green
evm.model.Contig54.17.path1	dme-miR-932-5p	mRNA	miRNA	red	green
evm.model.Contig54.17.path1	dps-miR-1000-5p>dsi-miR-1000-5p>dvi-miR-1000-5p	mRNA	miRNA	red	green
evm.model.Contig78.27.path1	der-miR-92b>dme-miR-92b-3p>dps-miR-92b>dsi-miR-92b>dvi-miR-92b-3p	mRNA	miRNA	red	green
evm.model.Contig78.27.path1	dps-miR-31b	mRNA	miRNA	red	green
evm.model.Contig78.27.path1	dps-miR-932-5p>dsi-miR-932-5p>dvi-miR-932-5p	mRNA	miRNA	red	green
evm.model.Contig78.27.path1	dme-miR-14-3p	mRNA	miRNA	red	green
evm.model.Contig78.27.path1	der-miR-14>dps-miR-14>dsi-miR-14>dvi-miR-14-3p	mRNA	miRNA	red	green
evm.model.Contig78.27.path1	dme-miR-275-5p>dvi-miR-275-5p	mRNA	miRNA	red	green
evm.model.Contig78.27.path1	dme-miR-283-5p	mRNA	miRNA	red	green
evm.model.Contig78.27.path1	dme-miR-34-3p>dvi-miR-34-3p	mRNA	miRNA	red	green
evm.model.Contig78.27.path1	dme-miR-927-5p>dps-miR-927-5p>dsi-miR-927-5p>dvi-miR-927-5p	mRNA	miRNA	red	green
evm.model.Contig78.27.path1	der-miR-92a>dme-miR-92a-3p>dps-miR-92a>dsi-miR-92a>dvi-miR-92a-3p	mRNA	miRNA	red	green
evm.model.Contig78.27.path1	dps-miR-1000-5p>dsi-miR-1000-5p>dvi-miR-1000-5p	mRNA	miRNA	red	green
evm.model.Contig78.27.path1	dme-let-7-3p	mRNA	miRNA	red	green
evm.model.Contig78.27.path1	dme-miR-87-3p	mRNA	miRNA	red	green
evm.model.Contig78.27.path1	dme-miR-932-5p	mRNA	miRNA	red	green
evm.model.Contig78.27.path1	dme-miR-34-5p	mRNA	miRNA	red	green
evm.model.Contig1.186.path1	dps-miR-932-5p>dsi-miR-932-5p>dvi-miR-932-5p	mRNA	miRNA	red	green
evm.model.Contig1.186.path1	der-miR-316>dme-miR-316-5p>dps-miR-316>dsi-miR-316	mRNA	miRNA	red	green
evm.model.Contig1.186.path1	dme-miR-14-3p	mRNA	miRNA	red	green
evm.model.Contig1.186.path1	der-miR-9c>dme-miR-9c-5p>dps-miR-9c>dvi-miR-9c-5p	mRNA	miRNA	red	green
evm.model.Contig1.186.path1	der-miR-14>dps-miR-14>dsi-miR-14>dvi-miR-14-3p	mRNA	miRNA	red	green
evm.model.Contig1.186.path1	dme-miR-283-5p	mRNA	miRNA	red	green
evm.model.Contig1.186.path1	dme-miR-281-1-5p	mRNA	miRNA	red	green
evm.model.Contig1.186.path1	dme-miR-927-5p>dps-miR-927-5p>dsi-miR-927-5p>dvi-miR-927-5p	mRNA	miRNA	red	green
evm.model.Contig1.186.path1	dme-miR-87-3p	mRNA	miRNA	red	green
evm.model.Contig1.186.path1	dme-miR-932-5p	mRNA	miRNA	red	green
evm.model.Contig1.186.path1	dps-miR-1000-5p>dsi-miR-1000-5p>dvi-miR-1000-5p	mRNA	miRNA	red	green
evm.model.Contig1.946.path1	der-miR-316>dme-miR-316-5p>dps-miR-316>dsi-miR-316	mRNA	miRNA	red	green
evm.model.Contig1.946.path1	der-miR-9c>dme-miR-9c-5p>dps-miR-9c>dvi-miR-9c-5p	mRNA	miRNA	red	green
evm.model.Contig1.946.path1	dvi-miR-282-5p	mRNA	miRNA	red	green
evm.model.Contig1.946.path1	dme-miR-34-5p	mRNA	miRNA	red	green
evm.model.Contig1.946.path1	dme-miR-927-5p>dps-miR-927-5p>dsi-miR-927-5p>dvi-miR-927-5p	mRNA	miRNA	red	green
evm.model.Contig1.946.path1	dme-let-7-3p	mRNA	miRNA	red	green
evm.model.Contig1.946.path1	dme-miR-87-3p	mRNA	miRNA	red	green
evm.model.Contig1.946.path1	der-miR-34>dps-miR-34>dsi-miR-34	mRNA	miRNA	red	green
evm.model.Contig1.946.path1	der-miR-277>dme-miR-277-3p>dps-miR-277>dvi-miR-277-3p	mRNA	miRNA	red	green
evm.model.Contig1.946.path1	dme-miR-34-3p>dvi-miR-34-3p	mRNA	miRNA	red	green
evm.model.Contig6.547.path1	der-miR-92b>dme-miR-92b-3p>dps-miR-92b>dsi-miR-92b>dvi-miR-92b-3p	mRNA	miRNA	red	green
evm.model.Contig6.547.path1	dps-miR-31b	mRNA	miRNA	red	green
evm.model.Contig6.547.path1	dps-miR-932-5p>dsi-miR-932-5p>dvi-miR-932-5p	mRNA	miRNA	red	green
evm.model.Contig6.547.path1	dme-miR-14-3p	mRNA	miRNA	red	green
evm.model.Contig6.547.path1	der-miR-14>dps-miR-14>dsi-miR-14>dvi-miR-14-3p	mRNA	miRNA	red	green
evm.model.Contig6.547.path1	dme-miR-275-5p>dvi-miR-275-5p	mRNA	miRNA	red	green
evm.model.Contig6.547.path1	dme-miR-283-5p	mRNA	miRNA	red	green
evm.model.Contig6.547.path1	dme-miR-34-3p>dvi-miR-34-3p	mRNA	miRNA	red	green
evm.model.Contig6.547.path1	dme-miR-927-5p>dps-miR-927-5p>dsi-miR-927-5p>dvi-miR-927-5p	mRNA	miRNA	red	green
evm.model.Contig6.547.path1	der-miR-92a>dme-miR-92a-3p>dps-miR-92a>dsi-miR-92a>dvi-miR-92a-3p	mRNA	miRNA	red	green
evm.model.Contig6.547.path1	dps-miR-1000-5p>dsi-miR-1000-5p>dvi-miR-1000-5p	mRNA	miRNA	red	green
evm.model.Contig6.547.path1	dme-let-7-3p	mRNA	miRNA	red	green
evm.model.Contig6.547.path1	dme-miR-87-3p	mRNA	miRNA	red	green
evm.model.Contig6.547.path1	dme-miR-932-5p	mRNA	miRNA	red	green
evm.model.Contig6.547.path1	dme-miR-34-5p	mRNA	miRNA	red	green
evm.model.Contig26.291.path1	der-miR-316>dme-miR-316-5p>dps-miR-316>dsi-miR-316	mRNA	miRNA	red	green
evm.model.Contig26.291.path1	dme-miR-14-3p	mRNA	miRNA	red	green
evm.model.Contig26.291.path1	der-miR-9c>dme-miR-9c-5p>dps-miR-9c>dvi-miR-9c-5p	mRNA	miRNA	red	green
evm.model.Contig26.291.path1	der-miR-14>dps-miR-14>dsi-miR-14>dvi-miR-14-3p	mRNA	miRNA	red	green
evm.model.Contig26.291.path1	dme-miR-283-5p	mRNA	miRNA	red	green
evm.model.Contig26.291.path1	dme-miR-281-1-5p	mRNA	miRNA	red	green
evm.model.Contig26.291.path1	dme-miR-927-5p>dps-miR-927-5p>dsi-miR-927-5p>dvi-miR-927-5p	mRNA	miRNA	red	green
evm.model.Contig26.291.path1	dme-let-7-3p	mRNA	miRNA	red	green
evm.model.Contig26.291.path1	dme-miR-87-3p	mRNA	miRNA	red	green
evm.model.Contig26.291.path1	dps-miR-1000-5p>dsi-miR-1000-5p>dvi-miR-1000-5p	mRNA	miRNA	red	green
evm.model.Contig1.743.path1	der-miR-92b>dme-miR-92b-3p>dps-miR-92b>dsi-miR-92b>dvi-miR-92b-3p	mRNA	miRNA	red	green
evm.model.Contig1.743.path1	dps-miR-31b	mRNA	miRNA	red	green
evm.model.Contig1.743.path1	dps-miR-932-5p>dsi-miR-932-5p>dvi-miR-932-5p	mRNA	miRNA	red	green
evm.model.Contig1.743.path1	dme-miR-14-3p	mRNA	miRNA	red	green
evm.model.Contig1.743.path1	der-miR-14>dps-miR-14>dsi-miR-14>dvi-miR-14-3p	mRNA	miRNA	red	green
evm.model.Contig1.743.path1	dme-miR-283-5p	mRNA	miRNA	red	green
evm.model.Contig1.743.path1	dme-miR-281-1-5p	mRNA	miRNA	red	green
evm.model.Contig1.743.path1	der-miR-92a>dme-miR-92a-3p>dps-miR-92a>dsi-miR-92a>dvi-miR-92a-3p	mRNA	miRNA	red	green
evm.model.Contig1.743.path1	dps-miR-1000-5p>dsi-miR-1000-5p>dvi-miR-1000-5p	mRNA	miRNA	red	green
evm.model.Contig1.743.path1	dme-miR-932-5p	mRNA	miRNA	red	green
evm.model.Contig147.9.path1	der-miR-92b>dme-miR-92b-3p>dps-miR-92b>dsi-miR-92b>dvi-miR-92b-3p	mRNA	miRNA	red	green
evm.model.Contig147.9.path1	dps-miR-31b	mRNA	miRNA	red	green
evm.model.Contig147.9.path1	dps-miR-932-5p>dsi-miR-932-5p>dvi-miR-932-5p	mRNA	miRNA	red	green
evm.model.Contig147.9.path1	dme-miR-14-3p	mRNA	miRNA	red	green
evm.model.Contig147.9.path1	der-miR-14>dps-miR-14>dsi-miR-14>dvi-miR-14-3p	mRNA	miRNA	red	green
evm.model.Contig147.9.path1	dme-miR-275-5p>dvi-miR-275-5p	mRNA	miRNA	red	green
evm.model.Contig147.9.path1	dme-miR-283-5p	mRNA	miRNA	red	green
evm.model.Contig147.9.path1	dme-miR-34-3p>dvi-miR-34-3p	mRNA	miRNA	red	green
evm.model.Contig147.9.path1	dme-miR-927-5p>dps-miR-927-5p>dsi-miR-927-5p>dvi-miR-927-5p	mRNA	miRNA	red	green
evm.model.Contig147.9.path1	der-miR-92a>dme-miR-92a-3p>dps-miR-92a>dsi-miR-92a>dvi-miR-92a-3p	mRNA	miRNA	red	green
evm.model.Contig147.9.path1	dps-miR-1000-5p>dsi-miR-1000-5p>dvi-miR-1000-5p	mRNA	miRNA	red	green
evm.model.Contig147.9.path1	dme-let-7-3p	mRNA	miRNA	red	green
evm.model.Contig147.9.path1	dme-miR-87-3p	mRNA	miRNA	red	green
evm.model.Contig147.9.path1	dme-miR-932-5p	mRNA	miRNA	red	green
evm.model.Contig147.9.path1	dme-miR-34-5p	mRNA	miRNA	red	green
evm.model.Contig2.1033.path1	dme-miR-8-5p>dvi-miR-8-5p	mRNA	miRNA	red	green
evm.model.Contig2.1033.path1	der-miR-316>dme-miR-316-5p>dps-miR-316>dsi-miR-316	mRNA	miRNA	red	green
evm.model.Contig2.1033.path1	der-miR-9c>dme-miR-9c-5p>dps-miR-9c>dvi-miR-9c-5p	mRNA	miRNA	red	green
evm.model.Contig2.1033.path1	dvi-miR-282-5p	mRNA	miRNA	red	green
evm.model.Contig2.1033.path1	dme-miR-34-5p	mRNA	miRNA	red	green
evm.model.Contig2.1033.path1	dme-let-7-3p	mRNA	miRNA	red	green
evm.model.Contig2.1033.path1	der-miR-34>dps-miR-34>dsi-miR-34	mRNA	miRNA	red	green
evm.model.Contig2.1033.path1	der-miR-277>dme-miR-277-3p>dps-miR-277>dvi-miR-277-3p	mRNA	miRNA	red	green
evm.model.Contig2.1033.path1	dme-miR-34-3p>dvi-miR-34-3p	mRNA	miRNA	red	green
evm.model.Contig103.2.path1	dps-miR-932-5p>dsi-miR-932-5p>dvi-miR-932-5p	mRNA	miRNA	red	green
evm.model.Contig103.2.path1	der-miR-316>dme-miR-316-5p>dps-miR-316>dsi-miR-316	mRNA	miRNA	red	green
evm.model.Contig103.2.path1	dme-miR-14-3p	mRNA	miRNA	red	green
evm.model.Contig103.2.path1	der-miR-14>dps-miR-14>dsi-miR-14>dvi-miR-14-3p	mRNA	miRNA	red	green
evm.model.Contig103.2.path1	dme-miR-283-5p	mRNA	miRNA	red	green
evm.model.Contig103.2.path1	dme-miR-281-1-5p	mRNA	miRNA	red	green
evm.model.Contig103.2.path1	dme-miR-927-5p>dps-miR-927-5p>dsi-miR-927-5p>dvi-miR-927-5p	mRNA	miRNA	red	green
evm.model.Contig103.2.path1	dme-let-7-3p	mRNA	miRNA	red	green
evm.model.Contig103.2.path1	dme-miR-87-3p	mRNA	miRNA	red	green
evm.model.Contig103.2.path1	dme-miR-932-5p	mRNA	miRNA	red	green
evm.model.Contig103.2.path1	dps-miR-1000-5p>dsi-miR-1000-5p>dvi-miR-1000-5p	mRNA	miRNA	red	green
evm.model.Contig23.227.path1	der-miR-6>dme-miR-6-3p>dps-miR-6>dsi-miR-6-3p>dvi-miR-6-3p	mRNA	miRNA	red	green
evm.model.Contig23.227.path1	dme-miR-999-3p>dsi-miR-999-3p>dvi-miR-999-3p	mRNA	miRNA	red	green
evm.model.Contig23.227.path1	der-miR-281-2-5p>dme-miR-281-2-5p>dvi-miR-281-2-5p	mRNA	miRNA	red	green
evm.model.Contig23.227.path1	dme-miR-210-3p	mRNA	miRNA	red	green
evm.model.Contig23.227.path1	der-miR-276b>dme-miR-276b-3p>dps-miR-276b>dsi-miR-276b>dvi-miR-276b-3p	mRNA	miRNA	red	green
evm.model.Contig23.227.path1	dme-miR-34-5p	mRNA	miRNA	red	green
evm.model.Contig23.227.path1	der-miR-92b>dme-miR-92b-3p>dps-miR-92b>dsi-miR-92b>dvi-miR-92b-3p	mRNA	miRNA	red	green
evm.model.Contig23.227.path1	der-miR-7>dme-miR-7-5p>dps-miR-7>dsi-miR-7	mRNA	miRNA	red	green
evm.model.Contig23.227.path1	dme-miR-10-3p>dvi-miR-10-3p	mRNA	miRNA	red	green
evm.model.Contig23.227.path1	der-miR-92a>dme-miR-92a-3p>dps-miR-92a>dsi-miR-92a>dvi-miR-92a-3p	mRNA	miRNA	red	green
evm.model.Contig23.227.path1	dvi-miR-263b-5p	mRNA	miRNA	red	green
evm.model.Contig23.227.path1	dme-miR-996-3p	mRNA	miRNA	red	green
evm.model.Contig38.185.path1	der-miR-316>dme-miR-316-5p>dps-miR-316>dsi-miR-316	mRNA	miRNA	red	green
evm.model.Contig38.185.path1	der-miR-9c>dme-miR-9c-5p>dps-miR-9c>dvi-miR-9c-5p	mRNA	miRNA	red	green
evm.model.Contig38.185.path1	dvi-miR-282-5p	mRNA	miRNA	red	green
evm.model.Contig38.185.path1	dme-miR-34-5p	mRNA	miRNA	red	green
evm.model.Contig38.185.path1	dme-let-7-3p	mRNA	miRNA	red	green
evm.model.Contig38.185.path1	dme-miR-87-3p	mRNA	miRNA	red	green
evm.model.Contig38.185.path1	der-miR-34>dps-miR-34>dsi-miR-34	mRNA	miRNA	red	green
evm.model.Contig38.185.path1	der-miR-277>dme-miR-277-3p>dps-miR-277>dvi-miR-277-3p	mRNA	miRNA	red	green
evm.model.Contig38.185.path1	dme-miR-34-3p>dvi-miR-34-3p	mRNA	miRNA	red	green
evm.model.Contig1.741.path1	dme-miR-999-3p>dsi-miR-999-3p>dvi-miR-999-3p	mRNA	miRNA	red	green
evm.model.Contig1.741.path1	dme-miR-10-5p>dvi-miR-10-5p	mRNA	miRNA	red	green
evm.model.Contig1.741.path1	der-miR-281-3p>dme-miR-281-3p>dps-miR-281>dsi-miR-281-3p>dvi-miR-281-3p	mRNA	miRNA	red	green
evm.model.Contig1.741.path1	dme-miR-210-3p	mRNA	miRNA	red	green
evm.model.Contig1.741.path1	der-miR-5>dme-miR-5-5p>dps-miR-5>dsi-miR-5>dvi-miR-5-5p	mRNA	miRNA	red	green
evm.model.Contig81.81.path1	dme-miR-999-3p>dsi-miR-999-3p>dvi-miR-999-3p	mRNA	miRNA	red	green
evm.model.Contig81.81.path1	dme-miR-10-5p>dvi-miR-10-5p	mRNA	miRNA	red	green
evm.model.Contig81.81.path1	der-miR-281-3p>dme-miR-281-3p>dps-miR-281>dsi-miR-281-3p>dvi-miR-281-3p	mRNA	miRNA	red	green
evm.model.Contig81.81.path1	dps-miR-31b	mRNA	miRNA	red	green
evm.model.Contig81.81.path1	dme-miR-210-3p	mRNA	miRNA	red	green
evm.model.Contig81.81.path1	der-miR-9c>dme-miR-9c-5p>dps-miR-9c>dvi-miR-9c-5p	mRNA	miRNA	red	green
evm.model.Contig81.81.path1	dvi-miR-282-5p	mRNA	miRNA	red	green
evm.model.Contig81.81.path1	dme-miR-283-5p	mRNA	miRNA	red	green
evm.model.Contig81.81.path1	der-miR-5>dme-miR-5-5p>dps-miR-5>dsi-miR-5>dvi-miR-5-5p	mRNA	miRNA	red	green
evm.model.Contig81.81.path1	dme-miR-927-5p>dps-miR-927-5p>dsi-miR-927-5p>dvi-miR-927-5p	mRNA	miRNA	red	green
evm.model.Contig81.81.path1	der-miR-277>dme-miR-277-3p>dps-miR-277>dvi-miR-277-3p	mRNA	miRNA	red	green
evm.model.Contig15.173.path1	der-miR-316>dme-miR-316-5p>dps-miR-316>dsi-miR-316	mRNA	miRNA	red	green
evm.model.Contig15.173.path1	der-miR-9c>dme-miR-9c-5p>dps-miR-9c>dvi-miR-9c-5p	mRNA	miRNA	red	green
evm.model.Contig15.173.path1	dme-miR-34-5p	mRNA	miRNA	red	green
evm.model.Contig15.173.path1	dme-miR-927-5p>dps-miR-927-5p>dsi-miR-927-5p>dvi-miR-927-5p	mRNA	miRNA	red	green
evm.model.Contig15.173.path1	dme-let-7-3p	mRNA	miRNA	red	green
evm.model.Contig15.173.path1	dme-miR-87-3p	mRNA	miRNA	red	green
evm.model.Contig15.173.path1	der-miR-34>dps-miR-34>dsi-miR-34	mRNA	miRNA	red	green
evm.model.Contig15.173.path1	der-miR-277>dme-miR-277-3p>dps-miR-277>dvi-miR-277-3p	mRNA	miRNA	red	green
evm.model.Contig15.173.path1	dme-miR-34-3p>dvi-miR-34-3p	mRNA	miRNA	red	green
evm.model.Contig8.182.path1	der-miR-316>dme-miR-316-5p>dps-miR-316>dsi-miR-316	mRNA	miRNA	red	green
evm.model.Contig8.182.path1	der-miR-9c>dme-miR-9c-5p>dps-miR-9c>dvi-miR-9c-5p	mRNA	miRNA	red	green
evm.model.Contig8.182.path1	dvi-miR-282-5p	mRNA	miRNA	red	green
evm.model.Contig8.182.path1	dme-miR-34-5p	mRNA	miRNA	red	green
evm.model.Contig8.182.path1	dme-miR-927-5p>dps-miR-927-5p>dsi-miR-927-5p>dvi-miR-927-5p	mRNA	miRNA	red	green
evm.model.Contig8.182.path1	dme-let-7-3p	mRNA	miRNA	red	green
evm.model.Contig8.182.path1	dme-miR-87-3p	mRNA	miRNA	red	green
evm.model.Contig8.182.path1	der-miR-34>dps-miR-34>dsi-miR-34	mRNA	miRNA	red	green
evm.model.Contig8.182.path1	der-miR-277>dme-miR-277-3p>dps-miR-277>dvi-miR-277-3p	mRNA	miRNA	red	green
evm.model.Contig8.182.path1	dme-miR-34-3p>dvi-miR-34-3p	mRNA	miRNA	red	green
evm.model.Contig48.28.path1	der-miR-281-3p>dme-miR-281-3p>dps-miR-281>dsi-miR-281-3p>dvi-miR-281-3p	mRNA	miRNA	red	green
evm.model.Contig48.28.path1	dps-miR-932-5p>dsi-miR-932-5p>dvi-miR-932-5p	mRNA	miRNA	red	green
evm.model.Contig48.28.path1	der-miR-316>dme-miR-316-5p>dps-miR-316>dsi-miR-316	mRNA	miRNA	red	green
evm.model.Contig48.28.path1	dme-miR-14-3p	mRNA	miRNA	red	green
evm.model.Contig48.28.path1	der-miR-9c>dme-miR-9c-5p>dps-miR-9c>dvi-miR-9c-5p	mRNA	miRNA	red	green
evm.model.Contig48.28.path1	der-miR-14>dps-miR-14>dsi-miR-14>dvi-miR-14-3p	mRNA	miRNA	red	green
evm.model.Contig48.28.path1	dme-miR-283-5p	mRNA	miRNA	red	green
evm.model.Contig48.28.path1	dme-miR-281-1-5p	mRNA	miRNA	red	green
evm.model.Contig48.28.path1	dme-miR-87-3p	mRNA	miRNA	red	green
evm.model.Contig48.28.path1	dme-miR-932-5p	mRNA	miRNA	red	green
evm.model.Contig48.28.path1	dps-miR-1000-5p>dsi-miR-1000-5p>dvi-miR-1000-5p	mRNA	miRNA	red	green
evm.model.Contig1.514.path1	dme-miR-8-5p>dvi-miR-8-5p	mRNA	miRNA	red	green
evm.model.Contig1.514.path1	der-miR-316>dme-miR-316-5p>dps-miR-316>dsi-miR-316	mRNA	miRNA	red	green
evm.model.Contig1.514.path1	der-miR-9c>dme-miR-9c-5p>dps-miR-9c>dvi-miR-9c-5p	mRNA	miRNA	red	green
evm.model.Contig1.514.path1	dvi-miR-282-5p	mRNA	miRNA	red	green
evm.model.Contig1.514.path1	dme-miR-34-5p	mRNA	miRNA	red	green
evm.model.Contig1.514.path1	dme-let-7-3p	mRNA	miRNA	red	green
evm.model.Contig1.514.path1	der-miR-34>dps-miR-34>dsi-miR-34	mRNA	miRNA	red	green
evm.model.Contig1.514.path1	der-miR-277>dme-miR-277-3p>dps-miR-277>dvi-miR-277-3p	mRNA	miRNA	red	green
evm.model.Contig1.514.path1	dme-miR-34-3p>dvi-miR-34-3p	mRNA	miRNA	red	green
evm.model.Contig22.7.path1	dme-miR-8-5p>dvi-miR-8-5p	mRNA	miRNA	red	green
evm.model.Contig22.7.path1	der-miR-316>dme-miR-316-5p>dps-miR-316>dsi-miR-316	mRNA	miRNA	red	green
evm.model.Contig22.7.path1	der-miR-9c>dme-miR-9c-5p>dps-miR-9c>dvi-miR-9c-5p	mRNA	miRNA	red	green
evm.model.Contig22.7.path1	dme-miR-34-5p	mRNA	miRNA	red	green
evm.model.Contig22.7.path1	dme-let-7-3p	mRNA	miRNA	red	green
evm.model.Contig22.7.path1	dme-miR-87-3p	mRNA	miRNA	red	green
evm.model.Contig22.7.path1	der-miR-34>dps-miR-34>dsi-miR-34	mRNA	miRNA	red	green
evm.model.Contig22.7.path1	der-miR-277>dme-miR-277-3p>dps-miR-277>dvi-miR-277-3p	mRNA	miRNA	red	green
evm.model.Contig22.7.path1	dme-miR-34-3p>dvi-miR-34-3p	mRNA	miRNA	red	green
evm.model.Contig22.7.path1	der-miR-281-2-5p>dme-miR-281-2-5p>dvi-miR-281-2-5p	mRNA	miRNA	red	green
evm.model.Contig22.7.path1	der-miR-7>dme-miR-7-5p>dps-miR-7>dsi-miR-7	mRNA	miRNA	red	green
evm.model.Contig22.7.path1	der-miR-263b>dme-miR-263b-5p>dps-miR-263b>dsi-miR-263b	mRNA	miRNA	red	green
evm.model.Contig22.7.path1	dme-miR-281-1-5p	mRNA	miRNA	red	green
evm.model.Contig22.7.path1	dvi-miR-263b-5p	mRNA	miRNA	red	green
evm.model.Contig7.527.path1	der-miR-92b>dme-miR-92b-3p>dps-miR-92b>dsi-miR-92b>dvi-miR-92b-3p	mRNA	miRNA	red	green
evm.model.Contig7.527.path1	dps-miR-31b	mRNA	miRNA	red	green
evm.model.Contig7.527.path1	dps-miR-932-5p>dsi-miR-932-5p>dvi-miR-932-5p	mRNA	miRNA	red	green
evm.model.Contig7.527.path1	dme-miR-283-5p	mRNA	miRNA	red	green
evm.model.Contig7.527.path1	dme-miR-281-1-5p	mRNA	miRNA	red	green
evm.model.Contig7.527.path1	der-miR-92a>dme-miR-92a-3p>dps-miR-92a>dsi-miR-92a>dvi-miR-92a-3p	mRNA	miRNA	red	green
evm.model.Contig7.527.path1	dps-miR-1000-5p>dsi-miR-1000-5p>dvi-miR-1000-5p	mRNA	miRNA	red	green
evm.model.Contig7.527.path1	dme-miR-932-5p	mRNA	miRNA	red	green
evm.model.Contig21.65.path1	der-miR-9c>dme-miR-9c-5p>dps-miR-9c>dvi-miR-9c-5p	mRNA	miRNA	red	green
evm.model.Contig21.65.path1	dme-miR-927-5p>dps-miR-927-5p>dsi-miR-927-5p>dvi-miR-927-5p	mRNA	miRNA	red	green
evm.model.Contig21.65.path1	der-miR-6>dme-miR-6-3p>dps-miR-6>dsi-miR-6-3p>dvi-miR-6-3p	mRNA	miRNA	red	green
evm.model.Contig21.65.path1	dme-miR-999-3p>dsi-miR-999-3p>dvi-miR-999-3p	mRNA	miRNA	red	green
evm.model.Contig21.65.path1	dme-miR-210-3p	mRNA	miRNA	red	green
evm.model.Contig21.65.path1	der-miR-125>dme-miR-125-5p>dps-miR-125>dsi-miR-125	mRNA	miRNA	red	green
evm.model.Contig21.65.path1	dme-miR-87-3p	mRNA	miRNA	red	green
evm.model.Contig21.65.path1	der-miR-2a>dme-miR-2a-3p>dps-miR-2a>dsi-miR-2a>dvi-miR-2a-3p	mRNA	miRNA	red	green
evm.model.Contig21.65.path1	dme-miR-34-5p	mRNA	miRNA	red	green
evm.model.Contig21.65.path1	dps-miR-1000-5p>dsi-miR-1000-5p>dvi-miR-1000-5p	mRNA	miRNA	red	green
evm.model.Contig21.65.path1	der-miR-92b>dme-miR-92b-3p>dps-miR-92b>dsi-miR-92b>dvi-miR-92b-3p	mRNA	miRNA	red	green
evm.model.Contig21.65.path1	der-miR-7>dme-miR-7-5p>dps-miR-7>dsi-miR-7	mRNA	miRNA	red	green
evm.model.Contig21.65.path1	dme-miR-10-3p>dvi-miR-10-3p	mRNA	miRNA	red	green
evm.model.Contig21.65.path1	dvi-miR-125-5p	mRNA	miRNA	red	green
evm.model.Contig21.65.path1	der-miR-277>dme-miR-277-3p>dps-miR-277>dvi-miR-277-3p	mRNA	miRNA	red	green
evm.model.Contig21.65.path1	dme-miR-283-5p	mRNA	miRNA	red	green
evm.model.Contig21.65.path1	der-miR-92a>dme-miR-92a-3p>dps-miR-92a>dsi-miR-92a>dvi-miR-92a-3p	mRNA	miRNA	red	green
evm.model.Contig21.65.path1	dvi-miR-263b-5p	mRNA	miRNA	red	green
evm.model.Contig21.65.path1	dme-miR-996-3p	mRNA	miRNA	red	green
evm.model.Contig59.41.path1	dme-miR-8-5p>dvi-miR-8-5p	mRNA	miRNA	red	green
evm.model.Contig59.41.path1	der-miR-9c>dme-miR-9c-5p>dps-miR-9c>dvi-miR-9c-5p	mRNA	miRNA	red	green
evm.model.Contig59.41.path1	dme-miR-34-5p	mRNA	miRNA	red	green
evm.model.Contig59.41.path1	dme-miR-927-5p>dps-miR-927-5p>dsi-miR-927-5p>dvi-miR-927-5p	mRNA	miRNA	red	green
evm.model.Contig59.41.path1	dme-let-7-3p	mRNA	miRNA	red	green
evm.model.Contig59.41.path1	dme-miR-87-3p	mRNA	miRNA	red	green
evm.model.Contig59.41.path1	der-miR-34>dps-miR-34>dsi-miR-34	mRNA	miRNA	red	green
evm.model.Contig59.41.path1	der-miR-277>dme-miR-277-3p>dps-miR-277>dvi-miR-277-3p	mRNA	miRNA	red	green
evm.model.Contig59.41.path1	dme-miR-34-3p>dvi-miR-34-3p	mRNA	miRNA	red	green
evm.model.Contig11.324.path1	der-miR-92b>dme-miR-92b-3p>dps-miR-92b>dsi-miR-92b>dvi-miR-92b-3p	mRNA	miRNA	red	green
evm.model.Contig11.324.path1	dps-miR-31b	mRNA	miRNA	red	green
evm.model.Contig11.324.path1	dme-miR-14-3p	mRNA	miRNA	red	green
evm.model.Contig11.324.path1	der-miR-14>dps-miR-14>dsi-miR-14>dvi-miR-14-3p	mRNA	miRNA	red	green
evm.model.Contig11.324.path1	dme-miR-275-5p>dvi-miR-275-5p	mRNA	miRNA	red	green
evm.model.Contig11.324.path1	dme-miR-283-5p	mRNA	miRNA	red	green
evm.model.Contig11.324.path1	dme-miR-281-1-5p	mRNA	miRNA	red	green
evm.model.Contig11.324.path1	dme-miR-927-5p>dps-miR-927-5p>dsi-miR-927-5p>dvi-miR-927-5p	mRNA	miRNA	red	green
evm.model.Contig11.324.path1	dme-miR-34-3p>dvi-miR-34-3p	mRNA	miRNA	red	green
evm.model.Contig11.324.path1	der-miR-92a>dme-miR-92a-3p>dps-miR-92a>dsi-miR-92a>dvi-miR-92a-3p	mRNA	miRNA	red	green
evm.model.Contig11.324.path1	dps-miR-1000-5p>dsi-miR-1000-5p>dvi-miR-1000-5p	mRNA	miRNA	red	green
evm.model.Contig11.324.path1	dme-let-7-3p	mRNA	miRNA	red	green
evm.model.Contig11.324.path1	dme-miR-34-5p	mRNA	miRNA	red	green
evm.model.Contig6.415.path1	dme-miR-8-5p>dvi-miR-8-5p	mRNA	miRNA	red	green
evm.model.Contig6.415.path1	der-miR-316>dme-miR-316-5p>dps-miR-316>dsi-miR-316	mRNA	miRNA	red	green
evm.model.Contig6.415.path1	der-miR-9c>dme-miR-9c-5p>dps-miR-9c>dvi-miR-9c-5p	mRNA	miRNA	red	green
evm.model.Contig6.415.path1	dme-miR-34-5p	mRNA	miRNA	red	green
evm.model.Contig6.415.path1	dme-let-7-3p	mRNA	miRNA	red	green
evm.model.Contig6.415.path1	dme-miR-87-3p	mRNA	miRNA	red	green
evm.model.Contig6.415.path1	der-miR-34>dps-miR-34>dsi-miR-34	mRNA	miRNA	red	green
evm.model.Contig6.415.path1	der-miR-277>dme-miR-277-3p>dps-miR-277>dvi-miR-277-3p	mRNA	miRNA	red	green
evm.model.Contig6.415.path1	dme-miR-34-3p>dvi-miR-34-3p	mRNA	miRNA	red	green
evm.model.Contig26.307.path1	dme-miR-281-1-5p	mRNA	miRNA	red	green
evm.model.Contig26.307.path1	dme-miR-927-5p>dps-miR-927-5p>dsi-miR-927-5p>dvi-miR-927-5p	mRNA	miRNA	red	green
evm.model.Contig26.307.path1	der-miR-6>dme-miR-6-3p>dps-miR-6>dsi-miR-6-3p>dvi-miR-6-3p	mRNA	miRNA	red	green
evm.model.Contig26.307.path1	der-miR-281-2-5p>dme-miR-281-2-5p>dvi-miR-281-2-5p	mRNA	miRNA	red	green
evm.model.Contig26.307.path1	dme-miR-210-3p	mRNA	miRNA	red	green
evm.model.Contig26.307.path1	der-miR-276b>dme-miR-276b-3p>dps-miR-276b>dsi-miR-276b>dvi-miR-276b-3p	mRNA	miRNA	red	green
evm.model.Contig26.307.path1	dme-miR-87-3p	mRNA	miRNA	red	green
evm.model.Contig26.307.path1	der-miR-2a>dme-miR-2a-3p>dps-miR-2a>dsi-miR-2a>dvi-miR-2a-3p	mRNA	miRNA	red	green
evm.model.Contig26.307.path1	dme-miR-34-5p	mRNA	miRNA	red	green
evm.model.Contig26.307.path1	dps-miR-1000-5p>dsi-miR-1000-5p>dvi-miR-1000-5p	mRNA	miRNA	red	green
evm.model.Contig26.307.path1	der-miR-92b>dme-miR-92b-3p>dps-miR-92b>dsi-miR-92b>dvi-miR-92b-3p	mRNA	miRNA	red	green
evm.model.Contig26.307.path1	der-miR-7>dme-miR-7-5p>dps-miR-7>dsi-miR-7	mRNA	miRNA	red	green
evm.model.Contig26.307.path1	dme-miR-10-3p>dvi-miR-10-3p	mRNA	miRNA	red	green
evm.model.Contig26.307.path1	dme-let-7-3p	mRNA	miRNA	red	green
evm.model.Contig26.307.path1	der-miR-277>dme-miR-277-3p>dps-miR-277>dvi-miR-277-3p	mRNA	miRNA	red	green
evm.model.Contig26.307.path1	dps-miR-932-5p>dsi-miR-932-5p>dvi-miR-932-5p	mRNA	miRNA	red	green
evm.model.Contig26.307.path1	dme-miR-283-5p	mRNA	miRNA	red	green
evm.model.Contig26.307.path1	der-miR-92a>dme-miR-92a-3p>dps-miR-92a>dsi-miR-92a>dvi-miR-92a-3p	mRNA	miRNA	red	green
evm.model.Contig26.307.path1	dvi-miR-263b-5p	mRNA	miRNA	red	green
evm.model.Contig26.307.path1	dme-miR-932-5p	mRNA	miRNA	red	green
evm.model.Contig59.41.path1	der-miR-92b>dme-miR-92b-3p>dps-miR-92b>dsi-miR-92b>dvi-miR-92b-3p	mRNA	miRNA	red	green
evm.model.Contig59.41.path1	dps-miR-932-5p>dsi-miR-932-5p>dvi-miR-932-5p	mRNA	miRNA	red	green
evm.model.Contig59.41.path1	dme-miR-14-3p	mRNA	miRNA	red	green
evm.model.Contig59.41.path1	der-miR-14>dps-miR-14>dsi-miR-14>dvi-miR-14-3p	mRNA	miRNA	red	green
evm.model.Contig59.41.path1	dme-miR-283-5p	mRNA	miRNA	red	green
evm.model.Contig59.41.path1	der-miR-92a>dme-miR-92a-3p>dps-miR-92a>dsi-miR-92a>dvi-miR-92a-3p	mRNA	miRNA	red	green
evm.model.Contig59.41.path1	dps-miR-1000-5p>dsi-miR-1000-5p>dvi-miR-1000-5p	mRNA	miRNA	red	green
evm.model.Contig59.41.path1	dme-miR-932-5p	mRNA	miRNA	red	green
evm.model.Contig29.113.path1	dme-miR-8-5p>dvi-miR-8-5p	mRNA	miRNA	red	green
evm.model.Contig29.113.path1	der-miR-316>dme-miR-316-5p>dps-miR-316>dsi-miR-316	mRNA	miRNA	red	green
evm.model.Contig29.113.path1	der-miR-9c>dme-miR-9c-5p>dps-miR-9c>dvi-miR-9c-5p	mRNA	miRNA	red	green
evm.model.Contig29.113.path1	dme-miR-34-5p	mRNA	miRNA	red	green
evm.model.Contig29.113.path1	dme-miR-927-5p>dps-miR-927-5p>dsi-miR-927-5p>dvi-miR-927-5p	mRNA	miRNA	red	green
evm.model.Contig29.113.path1	dme-let-7-3p	mRNA	miRNA	red	green
evm.model.Contig29.113.path1	dme-miR-87-3p	mRNA	miRNA	red	green
evm.model.Contig29.113.path1	der-miR-34>dps-miR-34>dsi-miR-34	mRNA	miRNA	red	green
evm.model.Contig29.113.path1	der-miR-277>dme-miR-277-3p>dps-miR-277>dvi-miR-277-3p	mRNA	miRNA	red	green
evm.model.Contig29.113.path1	dme-miR-34-3p>dvi-miR-34-3p	mRNA	miRNA	red	green
evm.model.Contig25.61.path1	der-miR-92b>dme-miR-92b-3p>dps-miR-92b>dsi-miR-92b>dvi-miR-92b-3p	mRNA	miRNA	red	green
evm.model.Contig25.61.path1	dps-miR-31b	mRNA	miRNA	red	green
evm.model.Contig25.61.path1	dps-miR-932-5p>dsi-miR-932-5p>dvi-miR-932-5p	mRNA	miRNA	red	green
evm.model.Contig25.61.path1	dme-miR-14-3p	mRNA	miRNA	red	green
evm.model.Contig25.61.path1	der-miR-14>dps-miR-14>dsi-miR-14>dvi-miR-14-3p	mRNA	miRNA	red	green
evm.model.Contig25.61.path1	dme-miR-283-5p	mRNA	miRNA	red	green
evm.model.Contig25.61.path1	dme-miR-34-3p>dvi-miR-34-3p	mRNA	miRNA	red	green
evm.model.Contig25.61.path1	der-miR-92a>dme-miR-92a-3p>dps-miR-92a>dsi-miR-92a>dvi-miR-92a-3p	mRNA	miRNA	red	green
evm.model.Contig25.61.path1	dps-miR-1000-5p>dsi-miR-1000-5p>dvi-miR-1000-5p	mRNA	miRNA	red	green
evm.model.Contig25.61.path1	dme-let-7-3p	mRNA	miRNA	red	green
evm.model.Contig25.61.path1	dme-miR-87-3p	mRNA	miRNA	red	green
evm.model.Contig25.61.path1	dme-miR-932-5p	mRNA	miRNA	red	green
evm.model.Contig25.61.path1	dme-miR-34-5p	mRNA	miRNA	red	green
evm.model.Contig22.58.path1	dme-miR-999-3p>dsi-miR-999-3p>dvi-miR-999-3p	mRNA	miRNA	red	green
evm.model.Contig22.58.path1	dme-miR-10-5p>dvi-miR-10-5p	mRNA	miRNA	red	green
evm.model.Contig22.58.path1	dme-miR-210-3p	mRNA	miRNA	red	green
evm.model.Contig22.58.path1	der-miR-5>dme-miR-5-5p>dps-miR-5>dsi-miR-5>dvi-miR-5-5p	mRNA	miRNA	red	green
evm.model.Contig94.37.path1	dme-miR-8-5p>dvi-miR-8-5p	mRNA	miRNA	red	green
evm.model.Contig94.37.path1	der-miR-316>dme-miR-316-5p>dps-miR-316>dsi-miR-316	mRNA	miRNA	red	green
evm.model.Contig94.37.path1	der-miR-9c>dme-miR-9c-5p>dps-miR-9c>dvi-miR-9c-5p	mRNA	miRNA	red	green
evm.model.Contig94.37.path1	dme-miR-34-5p	mRNA	miRNA	red	green
evm.model.Contig94.37.path1	dme-miR-927-5p>dps-miR-927-5p>dsi-miR-927-5p>dvi-miR-927-5p	mRNA	miRNA	red	green
evm.model.Contig94.37.path1	dme-let-7-3p	mRNA	miRNA	red	green
evm.model.Contig94.37.path1	dme-miR-87-3p	mRNA	miRNA	red	green
evm.model.Contig94.37.path1	der-miR-34>dps-miR-34>dsi-miR-34	mRNA	miRNA	red	green
evm.model.Contig94.37.path1	dme-miR-34-3p>dvi-miR-34-3p	mRNA	miRNA	red	green
evm.model.Contig302.3.path1	dme-miR-999-3p>dsi-miR-999-3p>dvi-miR-999-3p	mRNA	miRNA	red	green
evm.model.Contig302.3.path1	dme-miR-10-5p>dvi-miR-10-5p	mRNA	miRNA	red	green
evm.model.Contig302.3.path1	der-miR-281-3p>dme-miR-281-3p>dps-miR-281>dsi-miR-281-3p>dvi-miR-281-3p	mRNA	miRNA	red	green
evm.model.Contig302.3.path1	dps-miR-31b	mRNA	miRNA	red	green
evm.model.Contig302.3.path1	dme-miR-210-3p	mRNA	miRNA	red	green
evm.model.Contig302.3.path1	der-miR-9c>dme-miR-9c-5p>dps-miR-9c>dvi-miR-9c-5p	mRNA	miRNA	red	green
evm.model.Contig302.3.path1	dvi-miR-282-5p	mRNA	miRNA	red	green
evm.model.Contig302.3.path1	dme-miR-283-5p	mRNA	miRNA	red	green
evm.model.Contig302.3.path1	dme-miR-927-5p>dps-miR-927-5p>dsi-miR-927-5p>dvi-miR-927-5p	mRNA	miRNA	red	green
evm.model.Contig302.3.path1	der-miR-277>dme-miR-277-3p>dps-miR-277>dvi-miR-277-3p	mRNA	miRNA	red	green
evm.model.Contig7.527.path1	dme-miR-999-3p>dsi-miR-999-3p>dvi-miR-999-3p	mRNA	miRNA	red	green
evm.model.Contig7.527.path1	dme-miR-10-5p>dvi-miR-10-5p	mRNA	miRNA	red	green
evm.model.Contig7.527.path1	der-miR-281-3p>dme-miR-281-3p>dps-miR-281>dsi-miR-281-3p>dvi-miR-281-3p	mRNA	miRNA	red	green
evm.model.Contig7.527.path1	dme-miR-210-3p	mRNA	miRNA	red	green
evm.model.Contig7.527.path1	der-miR-5>dme-miR-5-5p>dps-miR-5>dsi-miR-5>dvi-miR-5-5p	mRNA	miRNA	red	green
evm.model.Contig29.18.path1	der-miR-281-2-5p>dme-miR-281-2-5p>dvi-miR-281-2-5p	mRNA	miRNA	red	green
evm.model.Contig29.18.path1	der-miR-7>dme-miR-7-5p>dps-miR-7>dsi-miR-7	mRNA	miRNA	red	green
evm.model.Contig29.18.path1	der-miR-263b>dme-miR-263b-5p>dps-miR-263b>dsi-miR-263b	mRNA	miRNA	red	green
evm.model.Contig29.18.path1	dme-miR-281-1-5p	mRNA	miRNA	red	green
evm.model.Contig29.18.path1	dme-let-7-3p	mRNA	miRNA	red	green
evm.model.Contig29.18.path1	dme-miR-87-3p	mRNA	miRNA	red	green
evm.model.Contig29.18.path1	dvi-miR-263b-5p	mRNA	miRNA	red	green
evm.model.Contig29.18.path1	der-miR-277>dme-miR-277-3p>dps-miR-277>dvi-miR-277-3p	mRNA	miRNA	red	green
evm.model.Contig29.18.path1	der-miR-316>dme-miR-316-5p>dps-miR-316>dsi-miR-316	mRNA	miRNA	red	green
evm.model.Contig29.18.path1	der-miR-9c>dme-miR-9c-5p>dps-miR-9c>dvi-miR-9c-5p	mRNA	miRNA	red	green
evm.model.Contig29.18.path1	dme-miR-34-5p	mRNA	miRNA	red	green
evm.model.Contig29.18.path1	der-miR-34>dps-miR-34>dsi-miR-34	mRNA	miRNA	red	green
evm.model.Contig29.18.path1	dme-miR-34-3p>dvi-miR-34-3p	mRNA	miRNA	red	green
evm.model.Contig22.87.path1	der-miR-316>dme-miR-316-5p>dps-miR-316>dsi-miR-316	mRNA	miRNA	red	green
evm.model.Contig22.87.path1	der-miR-9c>dme-miR-9c-5p>dps-miR-9c>dvi-miR-9c-5p	mRNA	miRNA	red	green
evm.model.Contig22.87.path1	dme-miR-34-5p	mRNA	miRNA	red	green
evm.model.Contig22.87.path1	dme-let-7-3p	mRNA	miRNA	red	green
evm.model.Contig22.87.path1	dme-miR-87-3p	mRNA	miRNA	red	green
evm.model.Contig22.87.path1	der-miR-34>dps-miR-34>dsi-miR-34	mRNA	miRNA	red	green
evm.model.Contig22.87.path1	der-miR-277>dme-miR-277-3p>dps-miR-277>dvi-miR-277-3p	mRNA	miRNA	red	green
evm.model.Contig22.87.path1	dme-miR-34-3p>dvi-miR-34-3p	mRNA	miRNA	red	green
evm.model.Contig113.32.path1	der-miR-316>dme-miR-316-5p>dps-miR-316>dsi-miR-316	mRNA	miRNA	red	green
evm.model.Contig113.32.path1	der-miR-9c>dme-miR-9c-5p>dps-miR-9c>dvi-miR-9c-5p	mRNA	miRNA	red	green
evm.model.Contig113.32.path1	dme-miR-34-5p	mRNA	miRNA	red	green
evm.model.Contig113.32.path1	dme-miR-927-5p>dps-miR-927-5p>dsi-miR-927-5p>dvi-miR-927-5p	mRNA	miRNA	red	green
evm.model.Contig113.32.path1	dme-let-7-3p	mRNA	miRNA	red	green
evm.model.Contig113.32.path1	dme-miR-87-3p	mRNA	miRNA	red	green
evm.model.Contig113.32.path1	der-miR-34>dps-miR-34>dsi-miR-34	mRNA	miRNA	red	green
evm.model.Contig113.32.path1	der-miR-277>dme-miR-277-3p>dps-miR-277>dvi-miR-277-3p	mRNA	miRNA	red	green
evm.model.Contig113.32.path1	dme-miR-34-3p>dvi-miR-34-3p	mRNA	miRNA	red	green
evm.model.Contig49.177.path1	der-miR-316>dme-miR-316-5p>dps-miR-316>dsi-miR-316	mRNA	miRNA	red	green
evm.model.Contig49.177.path1	der-miR-9c>dme-miR-9c-5p>dps-miR-9c>dvi-miR-9c-5p	mRNA	miRNA	red	green
evm.model.Contig49.177.path1	dvi-miR-282-5p	mRNA	miRNA	red	green
evm.model.Contig49.177.path1	dme-miR-34-5p	mRNA	miRNA	red	green
evm.model.Contig49.177.path1	dme-miR-927-5p>dps-miR-927-5p>dsi-miR-927-5p>dvi-miR-927-5p	mRNA	miRNA	red	green
evm.model.Contig49.177.path1	dme-let-7-3p	mRNA	miRNA	red	green
evm.model.Contig49.177.path1	dme-miR-87-3p	mRNA	miRNA	red	green
evm.model.Contig49.177.path1	der-miR-34>dps-miR-34>dsi-miR-34	mRNA	miRNA	red	green
evm.model.Contig49.177.path1	dme-miR-34-3p>dvi-miR-34-3p	mRNA	miRNA	red	green
evm.model.Contig78.27.path1	dme-miR-999-3p>dsi-miR-999-3p>dvi-miR-999-3p	mRNA	miRNA	red	green
evm.model.Contig78.27.path1	dme-miR-10-5p>dvi-miR-10-5p	mRNA	miRNA	red	green
evm.model.Contig78.27.path1	der-miR-281-3p>dme-miR-281-3p>dps-miR-281>dsi-miR-281-3p>dvi-miR-281-3p	mRNA	miRNA	red	green
evm.model.Contig78.27.path1	dme-miR-210-3p	mRNA	miRNA	red	green
evm.model.Contig78.27.path1	der-miR-9c>dme-miR-9c-5p>dps-miR-9c>dvi-miR-9c-5p	mRNA	miRNA	red	green
evm.model.Contig78.27.path1	der-miR-5>dme-miR-5-5p>dps-miR-5>dsi-miR-5>dvi-miR-5-5p	mRNA	miRNA	red	green
evm.model.Contig78.27.path1	der-miR-277>dme-miR-277-3p>dps-miR-277>dvi-miR-277-3p	mRNA	miRNA	red	green
evm.model.Contig13.136.path1	der-miR-92b>dme-miR-92b-3p>dps-miR-92b>dsi-miR-92b>dvi-miR-92b-3p	mRNA	miRNA	red	green
evm.model.Contig13.136.path1	dme-miR-14-3p	mRNA	miRNA	red	green
evm.model.Contig13.136.path1	der-miR-14>dps-miR-14>dsi-miR-14>dvi-miR-14-3p	mRNA	miRNA	red	green
evm.model.Contig13.136.path1	dme-miR-275-5p>dvi-miR-275-5p	mRNA	miRNA	red	green
evm.model.Contig13.136.path1	dme-miR-283-5p	mRNA	miRNA	red	green
evm.model.Contig13.136.path1	der-miR-92a>dme-miR-92a-3p>dps-miR-92a>dsi-miR-92a>dvi-miR-92a-3p	mRNA	miRNA	red	green
evm.model.Contig13.136.path1	dps-miR-1000-5p>dsi-miR-1000-5p>dvi-miR-1000-5p	mRNA	miRNA	red	green
evm.model.Contig5.119.path1	der-miR-6>dme-miR-6-3p>dps-miR-6>dsi-miR-6-3p>dvi-miR-6-3p	mRNA	miRNA	red	green
evm.model.Contig5.119.path1	der-miR-281-2-5p>dme-miR-281-2-5p>dvi-miR-281-2-5p	mRNA	miRNA	red	green
evm.model.Contig5.119.path1	der-miR-276b>dme-miR-276b-3p>dps-miR-276b>dsi-miR-276b>dvi-miR-276b-3p	mRNA	miRNA	red	green
evm.model.Contig5.119.path1	der-miR-125>dme-miR-125-5p>dps-miR-125>dsi-miR-125	mRNA	miRNA	red	green
evm.model.Contig5.119.path1	der-miR-2a>dme-miR-2a-3p>dps-miR-2a>dsi-miR-2a>dvi-miR-2a-3p	mRNA	miRNA	red	green
evm.model.Contig5.119.path1	der-miR-7>dme-miR-7-5p>dps-miR-7>dsi-miR-7	mRNA	miRNA	red	green
evm.model.Contig5.119.path1	dme-miR-10-3p>dvi-miR-10-3p	mRNA	miRNA	red	green
evm.model.Contig5.119.path1	dvi-miR-125-5p	mRNA	miRNA	red	green
evm.model.Contig5.119.path1	der-miR-92a>dme-miR-92a-3p>dps-miR-92a>dsi-miR-92a>dvi-miR-92a-3p	mRNA	miRNA	red	green
evm.model.Contig5.119.path1	dvi-miR-263b-5p	mRNA	miRNA	red	green
evm.model.Contig5.119.path1	dme-miR-996-3p	mRNA	miRNA	red	green
evm.model.Contig25.27.path1	dme-miR-8-5p>dvi-miR-8-5p	mRNA	miRNA	red	green
evm.model.Contig25.27.path1	der-miR-316>dme-miR-316-5p>dps-miR-316>dsi-miR-316	mRNA	miRNA	red	green
evm.model.Contig25.27.path1	der-miR-9c>dme-miR-9c-5p>dps-miR-9c>dvi-miR-9c-5p	mRNA	miRNA	red	green
evm.model.Contig25.27.path1	dvi-miR-282-5p	mRNA	miRNA	red	green
evm.model.Contig25.27.path1	dme-miR-34-5p	mRNA	miRNA	red	green
evm.model.Contig25.27.path1	dme-miR-927-5p>dps-miR-927-5p>dsi-miR-927-5p>dvi-miR-927-5p	mRNA	miRNA	red	green
evm.model.Contig25.27.path1	dme-let-7-3p	mRNA	miRNA	red	green
evm.model.Contig25.27.path1	der-miR-34>dps-miR-34>dsi-miR-34	mRNA	miRNA	red	green
evm.model.Contig25.27.path1	der-miR-277>dme-miR-277-3p>dps-miR-277>dvi-miR-277-3p	mRNA	miRNA	red	green
evm.model.Contig25.27.path1	dme-miR-34-3p>dvi-miR-34-3p	mRNA	miRNA	red	green
evm.model.Contig136.32.path1	der-miR-316>dme-miR-316-5p>dps-miR-316>dsi-miR-316	mRNA	miRNA	red	green
evm.model.Contig136.32.path1	der-miR-9c>dme-miR-9c-5p>dps-miR-9c>dvi-miR-9c-5p	mRNA	miRNA	red	green
evm.model.Contig136.32.path1	dme-miR-34-5p	mRNA	miRNA	red	green
evm.model.Contig136.32.path1	dme-miR-927-5p>dps-miR-927-5p>dsi-miR-927-5p>dvi-miR-927-5p	mRNA	miRNA	red	green
evm.model.Contig136.32.path1	dme-let-7-3p	mRNA	miRNA	red	green
evm.model.Contig136.32.path1	dme-miR-87-3p	mRNA	miRNA	red	green
evm.model.Contig136.32.path1	der-miR-34>dps-miR-34>dsi-miR-34	mRNA	miRNA	red	green
evm.model.Contig136.32.path1	der-miR-277>dme-miR-277-3p>dps-miR-277>dvi-miR-277-3p	mRNA	miRNA	red	green
evm.model.Contig136.32.path1	dme-miR-34-3p>dvi-miR-34-3p	mRNA	miRNA	red	green
evm.model.Contig26.294.path1	dme-miR-999-3p>dsi-miR-999-3p>dvi-miR-999-3p	mRNA	miRNA	red	green
evm.model.Contig26.294.path1	der-miR-281-2-5p>dme-miR-281-2-5p>dvi-miR-281-2-5p	mRNA	miRNA	red	green
evm.model.Contig26.294.path1	der-miR-92b>dme-miR-92b-3p>dps-miR-92b>dsi-miR-92b>dvi-miR-92b-3p	mRNA	miRNA	red	green
evm.model.Contig26.294.path1	der-miR-7>dme-miR-7-5p>dps-miR-7>dsi-miR-7	mRNA	miRNA	red	green
evm.model.Contig26.294.path1	der-miR-9c>dme-miR-9c-5p>dps-miR-9c>dvi-miR-9c-5p	mRNA	miRNA	red	green
evm.model.Contig26.294.path1	dme-miR-34-5p	mRNA	miRNA	red	green
evm.model.Contig26.294.path1	dme-miR-10-3p>dvi-miR-10-3p	mRNA	miRNA	red	green
evm.model.Contig26.294.path1	dme-miR-283-5p	mRNA	miRNA	red	green
evm.model.Contig26.294.path1	dme-miR-281-1-5p	mRNA	miRNA	red	green
evm.model.Contig26.294.path1	dme-miR-927-5p>dps-miR-927-5p>dsi-miR-927-5p>dvi-miR-927-5p	mRNA	miRNA	red	green
evm.model.Contig26.294.path1	der-miR-276b>dme-miR-276b-3p>dps-miR-276b>dsi-miR-276b>dvi-miR-276b-3p	mRNA	miRNA	red	green
evm.model.Contig26.294.path1	dps-miR-1000-5p>dsi-miR-1000-5p>dvi-miR-1000-5p	mRNA	miRNA	red	green
evm.model.Contig26.294.path1	der-miR-92a>dme-miR-92a-3p>dps-miR-92a>dsi-miR-92a>dvi-miR-92a-3p	mRNA	miRNA	red	green
evm.model.Contig26.294.path1	dme-miR-87-3p	mRNA	miRNA	red	green
evm.model.Contig26.294.path1	dvi-miR-263b-5p	mRNA	miRNA	red	green
evm.model.Contig26.294.path1	der-miR-2a>dme-miR-2a-3p>dps-miR-2a>dsi-miR-2a>dvi-miR-2a-3p	mRNA	miRNA	red	green
evm.model.Contig26.294.path1	der-miR-277>dme-miR-277-3p>dps-miR-277>dvi-miR-277-3p	mRNA	miRNA	red	green
evm.model.Contig26.294.path1	der-miR-6>dme-miR-6-3p>dps-miR-6>dsi-miR-6-3p>dvi-miR-6-3p	mRNA	miRNA	red	green
evm.model.Contig6.486.path1	der-miR-281-3p>dme-miR-281-3p>dps-miR-281>dsi-miR-281-3p>dvi-miR-281-3p	mRNA	miRNA	red	green
evm.model.Contig6.486.path1	der-miR-316>dme-miR-316-5p>dps-miR-316>dsi-miR-316	mRNA	miRNA	red	green
evm.model.Contig6.486.path1	dme-miR-14-3p	mRNA	miRNA	red	green
evm.model.Contig6.486.path1	der-miR-9c>dme-miR-9c-5p>dps-miR-9c>dvi-miR-9c-5p	mRNA	miRNA	red	green
evm.model.Contig6.486.path1	der-miR-14>dps-miR-14>dsi-miR-14>dvi-miR-14-3p	mRNA	miRNA	red	green
evm.model.Contig6.486.path1	dme-miR-283-5p	mRNA	miRNA	red	green
evm.model.Contig6.486.path1	dme-miR-281-1-5p	mRNA	miRNA	red	green
evm.model.Contig6.486.path1	dme-miR-927-5p>dps-miR-927-5p>dsi-miR-927-5p>dvi-miR-927-5p	mRNA	miRNA	red	green
evm.model.Contig6.486.path1	dme-miR-87-3p	mRNA	miRNA	red	green
evm.model.Contig6.486.path1	dps-miR-1000-5p>dsi-miR-1000-5p>dvi-miR-1000-5p	mRNA	miRNA	red	green
evm.model.Contig130.27.path1	der-miR-316>dme-miR-316-5p>dps-miR-316>dsi-miR-316	mRNA	miRNA	red	green
evm.model.Contig130.27.path1	der-miR-9c>dme-miR-9c-5p>dps-miR-9c>dvi-miR-9c-5p	mRNA	miRNA	red	green
evm.model.Contig130.27.path1	dvi-miR-282-5p	mRNA	miRNA	red	green
evm.model.Contig130.27.path1	dme-miR-34-5p	mRNA	miRNA	red	green
evm.model.Contig130.27.path1	dme-miR-927-5p>dps-miR-927-5p>dsi-miR-927-5p>dvi-miR-927-5p	mRNA	miRNA	red	green
evm.model.Contig130.27.path1	dme-let-7-3p	mRNA	miRNA	red	green
evm.model.Contig130.27.path1	dme-miR-87-3p	mRNA	miRNA	red	green
evm.model.Contig130.27.path1	der-miR-277>dme-miR-277-3p>dps-miR-277>dvi-miR-277-3p	mRNA	miRNA	red	green
evm.model.Contig130.27.path1	dme-miR-34-3p>dvi-miR-34-3p	mRNA	miRNA	red	green
evm.model.Contig1.483.path1	dme-miR-8-5p>dvi-miR-8-5p	mRNA	miRNA	red	green
evm.model.Contig1.483.path1	der-miR-316>dme-miR-316-5p>dps-miR-316>dsi-miR-316	mRNA	miRNA	red	green
evm.model.Contig1.483.path1	der-miR-9c>dme-miR-9c-5p>dps-miR-9c>dvi-miR-9c-5p	mRNA	miRNA	red	green
evm.model.Contig1.483.path1	dvi-miR-282-5p	mRNA	miRNA	red	green
evm.model.Contig1.483.path1	dme-miR-927-5p>dps-miR-927-5p>dsi-miR-927-5p>dvi-miR-927-5p	mRNA	miRNA	red	green
evm.model.Contig1.483.path1	dme-let-7-3p	mRNA	miRNA	red	green
evm.model.Contig1.483.path1	dme-miR-87-3p	mRNA	miRNA	red	green
evm.model.Contig1.483.path1	der-miR-277>dme-miR-277-3p>dps-miR-277>dvi-miR-277-3p	mRNA	miRNA	red	green
evm.model.Contig15.223.path1	dps-miR-932-5p>dsi-miR-932-5p>dvi-miR-932-5p	mRNA	miRNA	red	green
evm.model.Contig15.223.path1	der-miR-316>dme-miR-316-5p>dps-miR-316>dsi-miR-316	mRNA	miRNA	red	green
evm.model.Contig15.223.path1	der-miR-9c>dme-miR-9c-5p>dps-miR-9c>dvi-miR-9c-5p	mRNA	miRNA	red	green
evm.model.Contig15.223.path1	dme-miR-283-5p	mRNA	miRNA	red	green
evm.model.Contig15.223.path1	dme-miR-281-1-5p	mRNA	miRNA	red	green
evm.model.Contig15.223.path1	dme-miR-927-5p>dps-miR-927-5p>dsi-miR-927-5p>dvi-miR-927-5p	mRNA	miRNA	red	green
evm.model.Contig15.223.path1	dme-miR-87-3p	mRNA	miRNA	red	green
evm.model.Contig15.223.path1	der-miR-277>dme-miR-277-3p>dps-miR-277>dvi-miR-277-3p	mRNA	miRNA	red	green
evm.model.Contig15.223.path1	dps-miR-1000-5p>dsi-miR-1000-5p>dvi-miR-1000-5p	mRNA	miRNA	red	green
evm.model.Contig5.283.path1	der-miR-281-3p>dme-miR-281-3p>dps-miR-281>dsi-miR-281-3p>dvi-miR-281-3p	mRNA	miRNA	red	green
evm.model.Contig5.283.path1	dps-miR-932-5p>dsi-miR-932-5p>dvi-miR-932-5p	mRNA	miRNA	red	green
evm.model.Contig5.283.path1	der-miR-316>dme-miR-316-5p>dps-miR-316>dsi-miR-316	mRNA	miRNA	red	green
evm.model.Contig5.283.path1	der-miR-9c>dme-miR-9c-5p>dps-miR-9c>dvi-miR-9c-5p	mRNA	miRNA	red	green
evm.model.Contig5.283.path1	dme-miR-283-5p	mRNA	miRNA	red	green
evm.model.Contig5.283.path1	dme-miR-281-1-5p	mRNA	miRNA	red	green
evm.model.Contig5.283.path1	dme-miR-927-5p>dps-miR-927-5p>dsi-miR-927-5p>dvi-miR-927-5p	mRNA	miRNA	red	green
evm.model.Contig5.283.path1	dme-miR-87-3p	mRNA	miRNA	red	green
evm.model.Contig5.283.path1	dme-miR-932-5p	mRNA	miRNA	red	green
evm.model.Contig5.283.path1	dps-miR-1000-5p>dsi-miR-1000-5p>dvi-miR-1000-5p	mRNA	miRNA	red	green
evm.model.Contig130.33.path1	dme-miR-999-3p>dsi-miR-999-3p>dvi-miR-999-3p	mRNA	miRNA	red	green
evm.model.Contig130.33.path1	dme-miR-8-5p>dvi-miR-8-5p	mRNA	miRNA	red	green
evm.model.Contig130.33.path1	dme-miR-210-3p	mRNA	miRNA	red	green
evm.model.Contig130.33.path1	dme-miR-10-3p>dvi-miR-10-3p	mRNA	miRNA	red	green
evm.model.Contig130.33.path1	der-miR-2a>dme-miR-2a-3p>dps-miR-2a>dsi-miR-2a>dvi-miR-2a-3p	mRNA	miRNA	red	green
evm.model.Contig42.155.path1	der-miR-316>dme-miR-316-5p>dps-miR-316>dsi-miR-316	mRNA	miRNA	red	green
evm.model.Contig42.155.path1	der-miR-9c>dme-miR-9c-5p>dps-miR-9c>dvi-miR-9c-5p	mRNA	miRNA	red	green
evm.model.Contig42.155.path1	dvi-miR-282-5p	mRNA	miRNA	red	green
evm.model.Contig42.155.path1	dme-miR-34-5p	mRNA	miRNA	red	green
evm.model.Contig42.155.path1	dme-let-7-3p	mRNA	miRNA	red	green
evm.model.Contig42.155.path1	der-miR-34>dps-miR-34>dsi-miR-34	mRNA	miRNA	red	green
evm.model.Contig42.155.path1	der-miR-277>dme-miR-277-3p>dps-miR-277>dvi-miR-277-3p	mRNA	miRNA	red	green
evm.model.Contig42.155.path1	dme-miR-34-3p>dvi-miR-34-3p	mRNA	miRNA	red	green
evm.model.Contig35.64.path1	dps-miR-31b	mRNA	miRNA	red	green
evm.model.Contig35.64.path1	dps-miR-932-5p>dsi-miR-932-5p>dvi-miR-932-5p	mRNA	miRNA	red	green
evm.model.Contig35.64.path1	dme-miR-275-5p>dvi-miR-275-5p	mRNA	miRNA	red	green
evm.model.Contig35.64.path1	dme-miR-283-5p	mRNA	miRNA	red	green
evm.model.Contig35.64.path1	dme-miR-34-3p>dvi-miR-34-3p	mRNA	miRNA	red	green
evm.model.Contig35.64.path1	dme-miR-927-5p>dps-miR-927-5p>dsi-miR-927-5p>dvi-miR-927-5p	mRNA	miRNA	red	green
evm.model.Contig35.64.path1	der-miR-92a>dme-miR-92a-3p>dps-miR-92a>dsi-miR-92a>dvi-miR-92a-3p	mRNA	miRNA	red	green
evm.model.Contig35.64.path1	dps-miR-1000-5p>dsi-miR-1000-5p>dvi-miR-1000-5p	mRNA	miRNA	red	green
evm.model.Contig35.64.path1	dme-let-7-3p	mRNA	miRNA	red	green
evm.model.Contig35.64.path1	dme-miR-87-3p	mRNA	miRNA	red	green
evm.model.Contig35.64.path1	dme-miR-932-5p	mRNA	miRNA	red	green
evm.model.Contig35.64.path1	dme-miR-34-5p	mRNA	miRNA	red	green
evm.model.Contig34.275.path1	der-miR-92b>dme-miR-92b-3p>dps-miR-92b>dsi-miR-92b>dvi-miR-92b-3p	mRNA	miRNA	red	green
evm.model.Contig34.275.path1	dps-miR-31b	mRNA	miRNA	red	green
evm.model.Contig34.275.path1	dps-miR-932-5p>dsi-miR-932-5p>dvi-miR-932-5p	mRNA	miRNA	red	green
evm.model.Contig34.275.path1	dme-miR-14-3p	mRNA	miRNA	red	green
evm.model.Contig34.275.path1	der-miR-14>dps-miR-14>dsi-miR-14>dvi-miR-14-3p	mRNA	miRNA	red	green
evm.model.Contig34.275.path1	dme-miR-283-5p	mRNA	miRNA	red	green
evm.model.Contig34.275.path1	dme-miR-34-3p>dvi-miR-34-3p	mRNA	miRNA	red	green
evm.model.Contig34.275.path1	der-miR-92a>dme-miR-92a-3p>dps-miR-92a>dsi-miR-92a>dvi-miR-92a-3p	mRNA	miRNA	red	green
evm.model.Contig34.275.path1	dps-miR-1000-5p>dsi-miR-1000-5p>dvi-miR-1000-5p	mRNA	miRNA	red	green
evm.model.Contig34.275.path1	dme-let-7-3p	mRNA	miRNA	red	green
evm.model.Contig34.275.path1	dme-miR-87-3p	mRNA	miRNA	red	green
evm.model.Contig34.275.path1	dme-miR-932-5p	mRNA	miRNA	red	green
evm.model.Contig34.275.path1	dme-miR-34-5p	mRNA	miRNA	red	green
evm.model.Contig94.37.path1	der-miR-92b>dme-miR-92b-3p>dps-miR-92b>dsi-miR-92b>dvi-miR-92b-3p	mRNA	miRNA	red	green
evm.model.Contig94.37.path1	dps-miR-31b	mRNA	miRNA	red	green
evm.model.Contig94.37.path1	dps-miR-932-5p>dsi-miR-932-5p>dvi-miR-932-5p	mRNA	miRNA	red	green
evm.model.Contig94.37.path1	dme-miR-14-3p	mRNA	miRNA	red	green
evm.model.Contig94.37.path1	der-miR-14>dps-miR-14>dsi-miR-14>dvi-miR-14-3p	mRNA	miRNA	red	green
evm.model.Contig94.37.path1	dme-miR-283-5p	mRNA	miRNA	red	green
evm.model.Contig94.37.path1	dps-miR-1000-5p>dsi-miR-1000-5p>dvi-miR-1000-5p	mRNA	miRNA	red	green
evm.model.Contig94.37.path1	dme-miR-932-5p	mRNA	miRNA	red	green
evm.model.Contig24.192.path1	der-miR-281-2-5p>dme-miR-281-2-5p>dvi-miR-281-2-5p	mRNA	miRNA	red	green
evm.model.Contig24.192.path1	dme-miR-210-3p	mRNA	miRNA	red	green
evm.model.Contig24.192.path1	der-miR-7>dme-miR-7-5p>dps-miR-7>dsi-miR-7	mRNA	miRNA	red	green
evm.model.Contig24.192.path1	der-miR-9c>dme-miR-9c-5p>dps-miR-9c>dvi-miR-9c-5p	mRNA	miRNA	red	green
evm.model.Contig24.192.path1	dme-miR-34-5p	mRNA	miRNA	red	green
evm.model.Contig24.192.path1	dme-miR-10-3p>dvi-miR-10-3p	mRNA	miRNA	red	green
evm.model.Contig24.192.path1	dvi-miR-125-5p	mRNA	miRNA	red	green
evm.model.Contig24.192.path1	der-miR-276b>dme-miR-276b-3p>dps-miR-276b>dsi-miR-276b>dvi-miR-276b-3p	mRNA	miRNA	red	green
evm.model.Contig24.192.path1	dme-miR-927-5p>dps-miR-927-5p>dsi-miR-927-5p>dvi-miR-927-5p	mRNA	miRNA	red	green
evm.model.Contig24.192.path1	dps-miR-1000-5p>dsi-miR-1000-5p>dvi-miR-1000-5p	mRNA	miRNA	red	green
evm.model.Contig24.192.path1	dme-miR-283-5p	mRNA	miRNA	red	green
evm.model.Contig24.192.path1	der-miR-125>dme-miR-125-5p>dps-miR-125>dsi-miR-125	mRNA	miRNA	red	green
evm.model.Contig24.192.path1	dme-let-7-3p	mRNA	miRNA	red	green
evm.model.Contig24.192.path1	dme-miR-87-3p	mRNA	miRNA	red	green
evm.model.Contig24.192.path1	dvi-miR-263b-5p	mRNA	miRNA	red	green
evm.model.Contig24.192.path1	der-miR-2a>dme-miR-2a-3p>dps-miR-2a>dsi-miR-2a>dvi-miR-2a-3p	mRNA	miRNA	red	green
evm.model.Contig24.192.path1	der-miR-277>dme-miR-277-3p>dps-miR-277>dvi-miR-277-3p	mRNA	miRNA	red	green
evm.model.Contig24.192.path1	der-miR-6>dme-miR-6-3p>dps-miR-6>dsi-miR-6-3p>dvi-miR-6-3p	mRNA	miRNA	red	green
evm.model.Contig114.45.path1	der-miR-281-2-5p>dme-miR-281-2-5p>dvi-miR-281-2-5p	mRNA	miRNA	red	green
evm.model.Contig114.45.path1	der-miR-7>dme-miR-7-5p>dps-miR-7>dsi-miR-7	mRNA	miRNA	red	green
evm.model.Contig114.45.path1	der-miR-263b>dme-miR-263b-5p>dps-miR-263b>dsi-miR-263b	mRNA	miRNA	red	green
evm.model.Contig114.45.path1	dme-miR-281-1-5p	mRNA	miRNA	red	green
evm.model.Contig114.45.path1	dme-let-7-3p	mRNA	miRNA	red	green
evm.model.Contig114.45.path1	dme-miR-87-3p	mRNA	miRNA	red	green
evm.model.Contig114.45.path1	dvi-miR-263b-5p	mRNA	miRNA	red	green
evm.model.Contig114.45.path1	der-miR-277>dme-miR-277-3p>dps-miR-277>dvi-miR-277-3p	mRNA	miRNA	red	green
evm.model.Contig23.207.path1	der-miR-316>dme-miR-316-5p>dps-miR-316>dsi-miR-316	mRNA	miRNA	red	green
evm.model.Contig23.207.path1	dme-miR-14-3p	mRNA	miRNA	red	green
evm.model.Contig23.207.path1	der-miR-14>dps-miR-14>dsi-miR-14>dvi-miR-14-3p	mRNA	miRNA	red	green
evm.model.Contig23.207.path1	dme-miR-283-5p	mRNA	miRNA	red	green
evm.model.Contig23.207.path1	dme-miR-281-1-5p	mRNA	miRNA	red	green
evm.model.Contig23.207.path1	dme-miR-927-5p>dps-miR-927-5p>dsi-miR-927-5p>dvi-miR-927-5p	mRNA	miRNA	red	green
evm.model.Contig23.207.path1	dme-let-7-3p	mRNA	miRNA	red	green
evm.model.Contig23.207.path1	der-miR-277>dme-miR-277-3p>dps-miR-277>dvi-miR-277-3p	mRNA	miRNA	red	green
evm.model.Contig23.207.path1	dps-miR-1000-5p>dsi-miR-1000-5p>dvi-miR-1000-5p	mRNA	miRNA	red	green
evm.model.Contig1.483.path1	der-miR-92b>dme-miR-92b-3p>dps-miR-92b>dsi-miR-92b>dvi-miR-92b-3p	mRNA	miRNA	red	green
evm.model.Contig1.483.path1	dps-miR-932-5p>dsi-miR-932-5p>dvi-miR-932-5p	mRNA	miRNA	red	green
evm.model.Contig1.483.path1	dme-miR-14-3p	mRNA	miRNA	red	green
evm.model.Contig1.483.path1	der-miR-14>dps-miR-14>dsi-miR-14>dvi-miR-14-3p	mRNA	miRNA	red	green
evm.model.Contig1.483.path1	dme-miR-275-5p>dvi-miR-275-5p	mRNA	miRNA	red	green
evm.model.Contig1.483.path1	dme-miR-283-5p	mRNA	miRNA	red	green
evm.model.Contig1.483.path1	der-miR-92a>dme-miR-92a-3p>dps-miR-92a>dsi-miR-92a>dvi-miR-92a-3p	mRNA	miRNA	red	green
evm.model.Contig1.483.path1	dme-miR-932-5p	mRNA	miRNA	red	green
evm.model.Contig1.483.path1	dps-miR-1000-5p>dsi-miR-1000-5p>dvi-miR-1000-5p	mRNA	miRNA	red	green
evm.model.Contig13.136.path1	dme-miR-999-3p>dsi-miR-999-3p>dvi-miR-999-3p	mRNA	miRNA	red	green
evm.model.Contig13.136.path1	dme-miR-10-5p>dvi-miR-10-5p	mRNA	miRNA	red	green
evm.model.Contig13.136.path1	der-miR-281-3p>dme-miR-281-3p>dps-miR-281>dsi-miR-281-3p>dvi-miR-281-3p	mRNA	miRNA	red	green
evm.model.Contig13.136.path1	dme-miR-210-3p	mRNA	miRNA	red	green
evm.model.Contig13.136.path1	der-miR-5>dme-miR-5-5p>dps-miR-5>dsi-miR-5>dvi-miR-5-5p	mRNA	miRNA	red	green
evm.model.Contig1.868.path1	der-miR-281-2-5p>dme-miR-281-2-5p>dvi-miR-281-2-5p	mRNA	miRNA	red	green
evm.model.Contig1.868.path1	der-miR-7>dme-miR-7-5p>dps-miR-7>dsi-miR-7	mRNA	miRNA	red	green
evm.model.Contig1.868.path1	der-miR-263b>dme-miR-263b-5p>dps-miR-263b>dsi-miR-263b	mRNA	miRNA	red	green
evm.model.Contig1.868.path1	dme-miR-281-1-5p	mRNA	miRNA	red	green
evm.model.Contig1.868.path1	dme-let-7-3p	mRNA	miRNA	red	green
evm.model.Contig1.868.path1	dvi-miR-263b-5p	mRNA	miRNA	red	green
evm.model.Contig1.868.path1	der-miR-277>dme-miR-277-3p>dps-miR-277>dvi-miR-277-3p	mRNA	miRNA	red	green
evm.model.Contig22.87.path1	dps-miR-31b	mRNA	miRNA	red	green
evm.model.Contig22.87.path1	dps-miR-932-5p>dsi-miR-932-5p>dvi-miR-932-5p	mRNA	miRNA	red	green
evm.model.Contig22.87.path1	dme-miR-14-3p	mRNA	miRNA	red	green
evm.model.Contig22.87.path1	der-miR-14>dps-miR-14>dsi-miR-14>dvi-miR-14-3p	mRNA	miRNA	red	green
evm.model.Contig22.87.path1	dme-miR-275-5p>dvi-miR-275-5p	mRNA	miRNA	red	green
evm.model.Contig22.87.path1	dme-miR-283-5p	mRNA	miRNA	red	green
evm.model.Contig22.87.path1	der-miR-92a>dme-miR-92a-3p>dps-miR-92a>dsi-miR-92a>dvi-miR-92a-3p	mRNA	miRNA	red	green
evm.model.Contig22.87.path1	dps-miR-1000-5p>dsi-miR-1000-5p>dvi-miR-1000-5p	mRNA	miRNA	red	green
evm.model.Contig22.87.path1	dme-miR-932-5p	mRNA	miRNA	red	green
evm.model.Contig7.384.path1	der-miR-281-3p>dme-miR-281-3p>dps-miR-281>dsi-miR-281-3p>dvi-miR-281-3p	mRNA	miRNA	red	green
evm.model.Contig7.384.path1	dps-miR-932-5p>dsi-miR-932-5p>dvi-miR-932-5p	mRNA	miRNA	red	green
evm.model.Contig7.384.path1	der-miR-316>dme-miR-316-5p>dps-miR-316>dsi-miR-316	mRNA	miRNA	red	green
evm.model.Contig7.384.path1	der-miR-9c>dme-miR-9c-5p>dps-miR-9c>dvi-miR-9c-5p	mRNA	miRNA	red	green
evm.model.Contig7.384.path1	dme-miR-283-5p	mRNA	miRNA	red	green
evm.model.Contig7.384.path1	dme-miR-281-1-5p	mRNA	miRNA	red	green
evm.model.Contig7.384.path1	dme-miR-927-5p>dps-miR-927-5p>dsi-miR-927-5p>dvi-miR-927-5p	mRNA	miRNA	red	green
evm.model.Contig7.384.path1	dme-miR-87-3p	mRNA	miRNA	red	green
evm.model.Contig3.930.path1	der-miR-316>dme-miR-316-5p>dps-miR-316>dsi-miR-316	mRNA	miRNA	red	green
evm.model.Contig3.930.path1	der-miR-9c>dme-miR-9c-5p>dps-miR-9c>dvi-miR-9c-5p	mRNA	miRNA	red	green
evm.model.Contig3.930.path1	dme-miR-34-5p	mRNA	miRNA	red	green
evm.model.Contig3.930.path1	dme-miR-927-5p>dps-miR-927-5p>dsi-miR-927-5p>dvi-miR-927-5p	mRNA	miRNA	red	green
evm.model.Contig3.930.path1	dme-let-7-3p	mRNA	miRNA	red	green
evm.model.Contig3.930.path1	der-miR-34>dps-miR-34>dsi-miR-34	mRNA	miRNA	red	green
evm.model.Contig3.930.path1	der-miR-277>dme-miR-277-3p>dps-miR-277>dvi-miR-277-3p	mRNA	miRNA	red	green
evm.model.Contig3.930.path1	dme-miR-34-3p>dvi-miR-34-3p	mRNA	miRNA	red	green
evm.model.Contig29.113.path1	der-miR-92b>dme-miR-92b-3p>dps-miR-92b>dsi-miR-92b>dvi-miR-92b-3p	mRNA	miRNA	red	green
evm.model.Contig29.113.path1	dps-miR-932-5p>dsi-miR-932-5p>dvi-miR-932-5p	mRNA	miRNA	red	green
evm.model.Contig29.113.path1	dme-miR-14-3p	mRNA	miRNA	red	green
evm.model.Contig29.113.path1	der-miR-14>dps-miR-14>dsi-miR-14>dvi-miR-14-3p	mRNA	miRNA	red	green
evm.model.Contig29.113.path1	dme-miR-283-5p	mRNA	miRNA	red	green
evm.model.Contig29.113.path1	der-miR-92a>dme-miR-92a-3p>dps-miR-92a>dsi-miR-92a>dvi-miR-92a-3p	mRNA	miRNA	red	green
evm.model.Contig29.113.path1	dps-miR-1000-5p>dsi-miR-1000-5p>dvi-miR-1000-5p	mRNA	miRNA	red	green
evm.model.Contig29.113.path1	dme-miR-932-5p	mRNA	miRNA	red	green
evm.model.Contig33.21.path1	dme-miR-8-5p>dvi-miR-8-5p	mRNA	miRNA	red	green
evm.model.Contig33.21.path1	der-miR-316>dme-miR-316-5p>dps-miR-316>dsi-miR-316	mRNA	miRNA	red	green
evm.model.Contig33.21.path1	der-miR-9c>dme-miR-9c-5p>dps-miR-9c>dvi-miR-9c-5p	mRNA	miRNA	red	green
evm.model.Contig33.21.path1	dme-miR-34-5p	mRNA	miRNA	red	green
evm.model.Contig33.21.path1	dme-miR-927-5p>dps-miR-927-5p>dsi-miR-927-5p>dvi-miR-927-5p	mRNA	miRNA	red	green
evm.model.Contig33.21.path1	dme-let-7-3p	mRNA	miRNA	red	green
evm.model.Contig33.21.path1	der-miR-34>dps-miR-34>dsi-miR-34	mRNA	miRNA	red	green
evm.model.Contig33.21.path1	dme-miR-34-3p>dvi-miR-34-3p	mRNA	miRNA	red	green
evm.model.Contig128.52.path1	der-miR-92b>dme-miR-92b-3p>dps-miR-92b>dsi-miR-92b>dvi-miR-92b-3p	mRNA	miRNA	red	green
evm.model.Contig128.52.path1	dps-miR-932-5p>dsi-miR-932-5p>dvi-miR-932-5p	mRNA	miRNA	red	green
evm.model.Contig128.52.path1	dme-miR-14-3p	mRNA	miRNA	red	green
evm.model.Contig128.52.path1	der-miR-14>dps-miR-14>dsi-miR-14>dvi-miR-14-3p	mRNA	miRNA	red	green
evm.model.Contig128.52.path1	dme-miR-283-5p	mRNA	miRNA	red	green
evm.model.Contig128.52.path1	der-miR-92a>dme-miR-92a-3p>dps-miR-92a>dsi-miR-92a>dvi-miR-92a-3p	mRNA	miRNA	red	green
evm.model.Contig128.52.path1	dme-miR-927-5p>dps-miR-927-5p>dsi-miR-927-5p>dvi-miR-927-5p	mRNA	miRNA	red	green
evm.model.Contig128.52.path1	dps-miR-1000-5p>dsi-miR-1000-5p>dvi-miR-1000-5p	mRNA	miRNA	red	green
evm.model.Contig128.52.path1	dme-let-7-3p	mRNA	miRNA	red	green
evm.model.Contig128.52.path1	dme-miR-87-3p	mRNA	miRNA	red	green
evm.model.Contig128.52.path1	dme-miR-932-5p	mRNA	miRNA	red	green
evm.model.Contig128.52.path1	dme-miR-34-3p>dvi-miR-34-3p	mRNA	miRNA	red	green
evm.model.Contig164.8.path1	der-miR-316>dme-miR-316-5p>dps-miR-316>dsi-miR-316	mRNA	miRNA	red	green
evm.model.Contig164.8.path1	der-miR-9c>dme-miR-9c-5p>dps-miR-9c>dvi-miR-9c-5p	mRNA	miRNA	red	green
evm.model.Contig164.8.path1	dme-miR-927-5p>dps-miR-927-5p>dsi-miR-927-5p>dvi-miR-927-5p	mRNA	miRNA	red	green
evm.model.Contig164.8.path1	dme-let-7-3p	mRNA	miRNA	red	green
evm.model.Contig164.8.path1	dme-miR-87-3p	mRNA	miRNA	red	green
evm.model.Contig164.8.path1	der-miR-34>dps-miR-34>dsi-miR-34	mRNA	miRNA	red	green
evm.model.Contig164.8.path1	der-miR-277>dme-miR-277-3p>dps-miR-277>dvi-miR-277-3p	mRNA	miRNA	red	green
evm.model.Contig164.8.path1	dme-miR-34-5p	mRNA	miRNA	red	green
evm.model.Contig9.346.path1	dps-miR-31b	mRNA	miRNA	red	green
evm.model.Contig9.346.path1	dps-miR-932-5p>dsi-miR-932-5p>dvi-miR-932-5p	mRNA	miRNA	red	green
evm.model.Contig9.346.path1	dme-miR-14-3p	mRNA	miRNA	red	green
evm.model.Contig9.346.path1	der-miR-14>dps-miR-14>dsi-miR-14>dvi-miR-14-3p	mRNA	miRNA	red	green
evm.model.Contig9.346.path1	dme-miR-283-5p	mRNA	miRNA	red	green
evm.model.Contig9.346.path1	dme-miR-34-3p>dvi-miR-34-3p	mRNA	miRNA	red	green
evm.model.Contig9.346.path1	dme-miR-927-5p>dps-miR-927-5p>dsi-miR-927-5p>dvi-miR-927-5p	mRNA	miRNA	red	green
evm.model.Contig9.346.path1	dps-miR-1000-5p>dsi-miR-1000-5p>dvi-miR-1000-5p	mRNA	miRNA	red	green
evm.model.Contig9.346.path1	dme-miR-87-3p	mRNA	miRNA	red	green
evm.model.Contig9.346.path1	dme-miR-932-5p	mRNA	miRNA	red	green
evm.model.Contig9.346.path1	dme-miR-34-5p	mRNA	miRNA	red	green
evm.model.Contig1.483.path1	der-miR-7>dme-miR-7-5p>dps-miR-7>dsi-miR-7	mRNA	miRNA	red	green
evm.model.Contig1.483.path1	der-miR-263b>dme-miR-263b-5p>dps-miR-263b>dsi-miR-263b	mRNA	miRNA	red	green
evm.model.Contig1.483.path1	dvi-miR-263b-5p	mRNA	miRNA	red	green
evm.model.Contig54.17.path1	der-miR-281-2-5p>dme-miR-281-2-5p>dvi-miR-281-2-5p	mRNA	miRNA	red	green
evm.model.Contig54.17.path1	der-miR-92b>dme-miR-92b-3p>dps-miR-92b>dsi-miR-92b>dvi-miR-92b-3p	mRNA	miRNA	red	green
evm.model.Contig54.17.path1	der-miR-7>dme-miR-7-5p>dps-miR-7>dsi-miR-7	mRNA	miRNA	red	green
evm.model.Contig54.17.path1	dme-miR-34-5p	mRNA	miRNA	red	green
evm.model.Contig54.17.path1	dvi-miR-125-5p	mRNA	miRNA	red	green
evm.model.Contig54.17.path1	der-miR-92a>dme-miR-92a-3p>dps-miR-92a>dsi-miR-92a>dvi-miR-92a-3p	mRNA	miRNA	red	green
evm.model.Contig54.17.path1	der-miR-125>dme-miR-125-5p>dps-miR-125>dsi-miR-125	mRNA	miRNA	red	green
evm.model.Contig54.17.path1	dvi-miR-263b-5p	mRNA	miRNA	red	green
evm.model.Contig54.17.path1	der-miR-2a>dme-miR-2a-3p>dps-miR-2a>dsi-miR-2a>dvi-miR-2a-3p	mRNA	miRNA	red	green
evm.model.Contig54.17.path1	der-miR-6>dme-miR-6-3p>dps-miR-6>dsi-miR-6-3p>dvi-miR-6-3p	mRNA	miRNA	red	green
evm.model.Contig1.868.path1	der-miR-92b>dme-miR-92b-3p>dps-miR-92b>dsi-miR-92b>dvi-miR-92b-3p	mRNA	miRNA	red	green
evm.model.Contig1.868.path1	dps-miR-31b	mRNA	miRNA	red	green
evm.model.Contig1.868.path1	dme-miR-14-3p	mRNA	miRNA	red	green
evm.model.Contig1.868.path1	der-miR-14>dps-miR-14>dsi-miR-14>dvi-miR-14-3p	mRNA	miRNA	red	green
evm.model.Contig1.868.path1	dme-miR-275-5p>dvi-miR-275-5p	mRNA	miRNA	red	green
evm.model.Contig1.868.path1	dme-miR-283-5p	mRNA	miRNA	red	green
evm.model.Contig1.868.path1	dme-miR-927-5p>dps-miR-927-5p>dsi-miR-927-5p>dvi-miR-927-5p	mRNA	miRNA	red	green
evm.model.Contig1.868.path1	der-miR-92a>dme-miR-92a-3p>dps-miR-92a>dsi-miR-92a>dvi-miR-92a-3p	mRNA	miRNA	red	green
evm.model.Contig1.868.path1	dps-miR-1000-5p>dsi-miR-1000-5p>dvi-miR-1000-5p	mRNA	miRNA	red	green
evm.model.Contig1.868.path1	dme-miR-34-5p	mRNA	miRNA	red	green
evm.model.Contig2.799.path1	dme-miR-8-5p>dvi-miR-8-5p	mRNA	miRNA	red	green
evm.model.Contig2.799.path1	der-miR-316>dme-miR-316-5p>dps-miR-316>dsi-miR-316	mRNA	miRNA	red	green
evm.model.Contig2.799.path1	der-miR-9c>dme-miR-9c-5p>dps-miR-9c>dvi-miR-9c-5p	mRNA	miRNA	red	green
evm.model.Contig2.799.path1	dme-miR-34-5p	mRNA	miRNA	red	green
evm.model.Contig2.799.path1	dme-miR-927-5p>dps-miR-927-5p>dsi-miR-927-5p>dvi-miR-927-5p	mRNA	miRNA	red	green
evm.model.Contig2.799.path1	dme-let-7-3p	mRNA	miRNA	red	green
evm.model.Contig2.799.path1	dme-miR-87-3p	mRNA	miRNA	red	green
evm.model.Contig2.799.path1	der-miR-34>dps-miR-34>dsi-miR-34	mRNA	miRNA	red	green
evm.model.Contig2.799.path1	dme-miR-34-3p>dvi-miR-34-3p	mRNA	miRNA	red	green
evm.model.Contig128.52.path1	dme-miR-8-5p>dvi-miR-8-5p	mRNA	miRNA	red	green
evm.model.Contig128.52.path1	der-miR-7>dme-miR-7-5p>dps-miR-7>dsi-miR-7	mRNA	miRNA	red	green
evm.model.Contig128.52.path1	der-miR-263b>dme-miR-263b-5p>dps-miR-263b>dsi-miR-263b	mRNA	miRNA	red	green
evm.model.Contig128.52.path1	dvi-miR-263b-5p	mRNA	miRNA	red	green
evm.model.Contig128.52.path1	der-miR-277>dme-miR-277-3p>dps-miR-277>dvi-miR-277-3p	mRNA	miRNA	red	green
evm.model.Contig7.453.path1	der-miR-316>dme-miR-316-5p>dps-miR-316>dsi-miR-316	mRNA	miRNA	red	green
evm.model.Contig7.453.path1	der-miR-9c>dme-miR-9c-5p>dps-miR-9c>dvi-miR-9c-5p	mRNA	miRNA	red	green
evm.model.Contig7.453.path1	dme-miR-927-5p>dps-miR-927-5p>dsi-miR-927-5p>dvi-miR-927-5p	mRNA	miRNA	red	green
evm.model.Contig7.453.path1	dme-let-7-3p	mRNA	miRNA	red	green
evm.model.Contig7.453.path1	dme-miR-87-3p	mRNA	miRNA	red	green
evm.model.Contig7.453.path1	der-miR-34>dps-miR-34>dsi-miR-34	mRNA	miRNA	red	green
evm.model.Contig7.453.path1	der-miR-277>dme-miR-277-3p>dps-miR-277>dvi-miR-277-3p	mRNA	miRNA	red	green
evm.model.Contig7.453.path1	dme-miR-34-5p	mRNA	miRNA	red	green
evm.model.Contig1.741.path1	der-miR-6>dme-miR-6-3p>dps-miR-6>dsi-miR-6-3p>dvi-miR-6-3p	mRNA	miRNA	red	green
evm.model.Contig1.741.path1	der-miR-281-2-5p>dme-miR-281-2-5p>dvi-miR-281-2-5p	mRNA	miRNA	red	green
evm.model.Contig1.741.path1	der-miR-285>dme-miR-285-3p>dps-miR-285>dsi-miR-285>dvi-miR-285-3p	mRNA	miRNA	red	green
evm.model.Contig1.741.path1	der-miR-276b>dme-miR-276b-3p>dps-miR-276b>dsi-miR-276b>dvi-miR-276b-3p	mRNA	miRNA	red	green
evm.model.Contig1.741.path1	der-miR-7>dme-miR-7-5p>dps-miR-7>dsi-miR-7	mRNA	miRNA	red	green
evm.model.Contig1.741.path1	dme-miR-10-3p>dvi-miR-10-3p	mRNA	miRNA	red	green
evm.model.Contig8.509.path1	dps-miR-932-5p>dsi-miR-932-5p>dvi-miR-932-5p	mRNA	miRNA	red	green
evm.model.Contig8.509.path1	der-miR-316>dme-miR-316-5p>dps-miR-316>dsi-miR-316	mRNA	miRNA	red	green
evm.model.Contig8.509.path1	der-miR-9c>dme-miR-9c-5p>dps-miR-9c>dvi-miR-9c-5p	mRNA	miRNA	red	green
evm.model.Contig8.509.path1	dme-miR-283-5p	mRNA	miRNA	red	green
evm.model.Contig8.509.path1	dme-miR-281-1-5p	mRNA	miRNA	red	green
evm.model.Contig8.509.path1	dme-let-7-3p	mRNA	miRNA	red	green
evm.model.Contig8.509.path1	dme-miR-87-3p	mRNA	miRNA	red	green
evm.model.Contig8.509.path1	der-miR-277>dme-miR-277-3p>dps-miR-277>dvi-miR-277-3p	mRNA	miRNA	red	green
evm.model.Contig8.509.path1	dme-miR-932-5p	mRNA	miRNA	red	green
evm.model.Contig68.127.path1	der-miR-92b>dme-miR-92b-3p>dps-miR-92b>dsi-miR-92b>dvi-miR-92b-3p	mRNA	miRNA	red	green
evm.model.Contig68.127.path1	dps-miR-31b	mRNA	miRNA	red	green
evm.model.Contig68.127.path1	dps-miR-932-5p>dsi-miR-932-5p>dvi-miR-932-5p	mRNA	miRNA	red	green
evm.model.Contig68.127.path1	dme-miR-14-3p	mRNA	miRNA	red	green
evm.model.Contig68.127.path1	der-miR-14>dps-miR-14>dsi-miR-14>dvi-miR-14-3p	mRNA	miRNA	red	green
evm.model.Contig68.127.path1	der-miR-92a>dme-miR-92a-3p>dps-miR-92a>dsi-miR-92a>dvi-miR-92a-3p	mRNA	miRNA	red	green
evm.model.Contig68.127.path1	dme-miR-281-1-5p	mRNA	miRNA	red	green
evm.model.Contig68.127.path1	dps-miR-1000-5p>dsi-miR-1000-5p>dvi-miR-1000-5p	mRNA	miRNA	red	green
evm.model.Contig68.127.path1	dme-let-7-3p	mRNA	miRNA	red	green
evm.model.Contig68.127.path1	dme-miR-87-3p	mRNA	miRNA	red	green
evm.model.Contig68.127.path1	dme-miR-932-5p	mRNA	miRNA	red	green
evm.model.Contig68.127.path1	dme-miR-34-3p>dvi-miR-34-3p	mRNA	miRNA	red	green
evm.model.Contig180.1.path1	dme-miR-999-3p>dsi-miR-999-3p>dvi-miR-999-3p	mRNA	miRNA	red	green
evm.model.Contig180.1.path1	dme-miR-10-5p>dvi-miR-10-5p	mRNA	miRNA	red	green
evm.model.Contig180.1.path1	der-miR-281-3p>dme-miR-281-3p>dps-miR-281>dsi-miR-281-3p>dvi-miR-281-3p	mRNA	miRNA	red	green
evm.model.Contig180.1.path1	dps-miR-31b	mRNA	miRNA	red	green
evm.model.Contig180.1.path1	der-miR-9c>dme-miR-9c-5p>dps-miR-9c>dvi-miR-9c-5p	mRNA	miRNA	red	green
evm.model.Contig180.1.path1	dme-miR-283-5p	mRNA	miRNA	red	green
evm.model.Contig180.1.path1	der-miR-5>dme-miR-5-5p>dps-miR-5>dsi-miR-5>dvi-miR-5-5p	mRNA	miRNA	red	green
evm.model.Contig180.1.path1	dme-miR-927-5p>dps-miR-927-5p>dsi-miR-927-5p>dvi-miR-927-5p	mRNA	miRNA	red	green
evm.model.Contig180.1.path1	der-miR-277>dme-miR-277-3p>dps-miR-277>dvi-miR-277-3p	mRNA	miRNA	red	green
evm.model.Contig49.177.path1	dps-miR-31b	mRNA	miRNA	red	green
evm.model.Contig49.177.path1	dps-miR-932-5p>dsi-miR-932-5p>dvi-miR-932-5p	mRNA	miRNA	red	green
evm.model.Contig49.177.path1	dme-miR-14-3p	mRNA	miRNA	red	green
evm.model.Contig49.177.path1	der-miR-14>dps-miR-14>dsi-miR-14>dvi-miR-14-3p	mRNA	miRNA	red	green
evm.model.Contig49.177.path1	dme-miR-283-5p	mRNA	miRNA	red	green
evm.model.Contig49.177.path1	dps-miR-1000-5p>dsi-miR-1000-5p>dvi-miR-1000-5p	mRNA	miRNA	red	green
evm.model.Contig49.177.path1	dme-miR-932-5p	mRNA	miRNA	red	green
evm.model.Contig11.295.path1	der-miR-281-3p>dme-miR-281-3p>dps-miR-281>dsi-miR-281-3p>dvi-miR-281-3p	mRNA	miRNA	red	green
evm.model.Contig11.295.path1	dme-miR-14-3p	mRNA	miRNA	red	green
evm.model.Contig11.295.path1	der-miR-9c>dme-miR-9c-5p>dps-miR-9c>dvi-miR-9c-5p	mRNA	miRNA	red	green
evm.model.Contig11.295.path1	der-miR-14>dps-miR-14>dsi-miR-14>dvi-miR-14-3p	mRNA	miRNA	red	green
evm.model.Contig11.295.path1	dme-miR-283-5p	mRNA	miRNA	red	green
evm.model.Contig11.295.path1	dme-miR-281-1-5p	mRNA	miRNA	red	green
evm.model.Contig11.295.path1	dme-miR-927-5p>dps-miR-927-5p>dsi-miR-927-5p>dvi-miR-927-5p	mRNA	miRNA	red	green
evm.model.Contig11.295.path1	der-miR-277>dme-miR-277-3p>dps-miR-277>dvi-miR-277-3p	mRNA	miRNA	red	green
evm.model.Contig60.120.path1	der-miR-92b>dme-miR-92b-3p>dps-miR-92b>dsi-miR-92b>dvi-miR-92b-3p	mRNA	miRNA	red	green
evm.model.Contig60.120.path1	dps-miR-31b	mRNA	miRNA	red	green
evm.model.Contig60.120.path1	dps-miR-932-5p>dsi-miR-932-5p>dvi-miR-932-5p	mRNA	miRNA	red	green
evm.model.Contig60.120.path1	dme-miR-14-3p	mRNA	miRNA	red	green
evm.model.Contig60.120.path1	der-miR-14>dps-miR-14>dsi-miR-14>dvi-miR-14-3p	mRNA	miRNA	red	green
evm.model.Contig60.120.path1	dme-miR-283-5p	mRNA	miRNA	red	green
evm.model.Contig60.120.path1	dme-miR-281-1-5p	mRNA	miRNA	red	green
evm.model.Contig60.120.path1	dme-miR-927-5p>dps-miR-927-5p>dsi-miR-927-5p>dvi-miR-927-5p	mRNA	miRNA	red	green
evm.model.Contig60.120.path1	dme-miR-34-3p>dvi-miR-34-3p	mRNA	miRNA	red	green
evm.model.Contig60.120.path1	der-miR-92a>dme-miR-92a-3p>dps-miR-92a>dsi-miR-92a>dvi-miR-92a-3p	mRNA	miRNA	red	green
evm.model.Contig60.120.path1	dps-miR-1000-5p>dsi-miR-1000-5p>dvi-miR-1000-5p	mRNA	miRNA	red	green
evm.model.Contig60.120.path1	dme-let-7-3p	mRNA	miRNA	red	green
evm.model.Contig60.120.path1	dme-miR-932-5p	mRNA	miRNA	red	green
evm.model.Contig60.120.path1	dme-miR-34-5p	mRNA	miRNA	red	green
evm.model.Contig113.80.path1	der-miR-281-2-5p>dme-miR-281-2-5p>dvi-miR-281-2-5p	mRNA	miRNA	red	green
evm.model.Contig113.80.path1	der-miR-7>dme-miR-7-5p>dps-miR-7>dsi-miR-7	mRNA	miRNA	red	green
evm.model.Contig113.80.path1	der-miR-263b>dme-miR-263b-5p>dps-miR-263b>dsi-miR-263b	mRNA	miRNA	red	green
evm.model.Contig113.80.path1	dme-miR-281-1-5p	mRNA	miRNA	red	green
evm.model.Contig113.80.path1	dme-let-7-3p	mRNA	miRNA	red	green
evm.model.Contig113.80.path1	dme-miR-87-3p	mRNA	miRNA	red	green
evm.model.Contig113.80.path1	dvi-miR-263b-5p	mRNA	miRNA	red	green
evm.model.Contig113.80.path1	der-miR-277>dme-miR-277-3p>dps-miR-277>dvi-miR-277-3p	mRNA	miRNA	red	green
evm.model.Contig3.792.path1	dme-miR-8-5p>dvi-miR-8-5p	mRNA	miRNA	red	green
evm.model.Contig3.792.path1	der-miR-316>dme-miR-316-5p>dps-miR-316>dsi-miR-316	mRNA	miRNA	red	green
evm.model.Contig3.792.path1	der-miR-9c>dme-miR-9c-5p>dps-miR-9c>dvi-miR-9c-5p	mRNA	miRNA	red	green
evm.model.Contig3.792.path1	dme-miR-34-5p	mRNA	miRNA	red	green
evm.model.Contig3.792.path1	dme-let-7-3p	mRNA	miRNA	red	green
evm.model.Contig3.792.path1	dme-miR-87-3p	mRNA	miRNA	red	green
evm.model.Contig3.792.path1	der-miR-34>dps-miR-34>dsi-miR-34	mRNA	miRNA	red	green
evm.model.Contig3.792.path1	dme-miR-34-3p>dvi-miR-34-3p	mRNA	miRNA	red	green
evm.model.Contig6.350.path1	dme-miR-8-5p>dvi-miR-8-5p	mRNA	miRNA	red	green
evm.model.Contig6.350.path1	der-miR-316>dme-miR-316-5p>dps-miR-316>dsi-miR-316	mRNA	miRNA	red	green
evm.model.Contig6.350.path1	der-miR-9c>dme-miR-9c-5p>dps-miR-9c>dvi-miR-9c-5p	mRNA	miRNA	red	green
evm.model.Contig6.350.path1	dvi-miR-282-5p	mRNA	miRNA	red	green
evm.model.Contig6.350.path1	dme-miR-927-5p>dps-miR-927-5p>dsi-miR-927-5p>dvi-miR-927-5p	mRNA	miRNA	red	green
evm.model.Contig6.350.path1	dme-let-7-3p	mRNA	miRNA	red	green
evm.model.Contig6.350.path1	dme-miR-87-3p	mRNA	miRNA	red	green
evm.model.Contig6.350.path1	dme-miR-34-3p>dvi-miR-34-3p	mRNA	miRNA	red	green
evm.model.Contig44.208.path1	dme-miR-8-5p>dvi-miR-8-5p	mRNA	miRNA	red	green
evm.model.Contig44.208.path1	der-miR-316>dme-miR-316-5p>dps-miR-316>dsi-miR-316	mRNA	miRNA	red	green
evm.model.Contig44.208.path1	der-miR-9c>dme-miR-9c-5p>dps-miR-9c>dvi-miR-9c-5p	mRNA	miRNA	red	green
evm.model.Contig44.208.path1	dme-let-7-3p	mRNA	miRNA	red	green
evm.model.Contig44.208.path1	dme-miR-87-3p	mRNA	miRNA	red	green
evm.model.Contig44.208.path1	der-miR-34>dps-miR-34>dsi-miR-34	mRNA	miRNA	red	green
evm.model.Contig44.208.path1	der-miR-277>dme-miR-277-3p>dps-miR-277>dvi-miR-277-3p	mRNA	miRNA	red	green
evm.model.Contig44.208.path1	dme-miR-34-5p	mRNA	miRNA	red	green
evm.model.Contig7.529.path1	der-miR-316>dme-miR-316-5p>dps-miR-316>dsi-miR-316	mRNA	miRNA	red	green
evm.model.Contig7.529.path1	der-miR-9c>dme-miR-9c-5p>dps-miR-9c>dvi-miR-9c-5p	mRNA	miRNA	red	green
evm.model.Contig7.529.path1	dme-miR-34-5p	mRNA	miRNA	red	green
evm.model.Contig7.529.path1	dme-miR-927-5p>dps-miR-927-5p>dsi-miR-927-5p>dvi-miR-927-5p	mRNA	miRNA	red	green
evm.model.Contig7.529.path1	dme-let-7-3p	mRNA	miRNA	red	green
evm.model.Contig7.529.path1	der-miR-34>dps-miR-34>dsi-miR-34	mRNA	miRNA	red	green
evm.model.Contig7.529.path1	dme-miR-34-3p>dvi-miR-34-3p	mRNA	miRNA	red	green
evm.model.Contig27.173.path1	der-miR-316>dme-miR-316-5p>dps-miR-316>dsi-miR-316	mRNA	miRNA	red	green
evm.model.Contig27.173.path1	dme-miR-14-3p	mRNA	miRNA	red	green
evm.model.Contig27.173.path1	der-miR-14>dps-miR-14>dsi-miR-14>dvi-miR-14-3p	mRNA	miRNA	red	green
evm.model.Contig27.173.path1	dme-miR-283-5p	mRNA	miRNA	red	green
evm.model.Contig27.173.path1	dme-miR-281-1-5p	mRNA	miRNA	red	green
evm.model.Contig27.173.path1	dme-miR-87-3p	mRNA	miRNA	red	green
evm.model.Contig27.173.path1	der-miR-277>dme-miR-277-3p>dps-miR-277>dvi-miR-277-3p	mRNA	miRNA	red	green
evm.model.Contig27.173.path1	dps-miR-1000-5p>dsi-miR-1000-5p>dvi-miR-1000-5p	mRNA	miRNA	red	green
evm.model.Contig63.82.path1	dme-miR-8-5p>dvi-miR-8-5p	mRNA	miRNA	red	green
evm.model.Contig63.82.path1	der-miR-9c>dme-miR-9c-5p>dps-miR-9c>dvi-miR-9c-5p	mRNA	miRNA	red	green
evm.model.Contig63.82.path1	dvi-miR-282-5p	mRNA	miRNA	red	green
evm.model.Contig63.82.path1	dme-let-7-3p	mRNA	miRNA	red	green
evm.model.Contig63.82.path1	dme-miR-87-3p	mRNA	miRNA	red	green
evm.model.Contig63.82.path1	der-miR-34>dps-miR-34>dsi-miR-34	mRNA	miRNA	red	green
evm.model.Contig63.82.path1	der-miR-277>dme-miR-277-3p>dps-miR-277>dvi-miR-277-3p	mRNA	miRNA	red	green
evm.model.Contig63.82.path1	dme-miR-34-5p	mRNA	miRNA	red	green
evm.model.Contig81.81.path1	der-miR-92b>dme-miR-92b-3p>dps-miR-92b>dsi-miR-92b>dvi-miR-92b-3p	mRNA	miRNA	red	green
evm.model.Contig81.81.path1	der-miR-316>dme-miR-316-5p>dps-miR-316>dsi-miR-316	mRNA	miRNA	red	green
evm.model.Contig81.81.path1	der-miR-7>dme-miR-7-5p>dps-miR-7>dsi-miR-7	mRNA	miRNA	red	green
evm.model.Contig81.81.path1	dme-miR-14-3p	mRNA	miRNA	red	green
evm.model.Contig81.81.path1	der-miR-263b>dme-miR-263b-5p>dps-miR-263b>dsi-miR-263b	mRNA	miRNA	red	green
evm.model.Contig81.81.path1	der-miR-14>dps-miR-14>dsi-miR-14>dvi-miR-14-3p	mRNA	miRNA	red	green
evm.model.Contig81.81.path1	dme-miR-10-3p>dvi-miR-10-3p	mRNA	miRNA	red	green
evm.model.Contig81.81.path1	der-miR-92a>dme-miR-92a-3p>dps-miR-92a>dsi-miR-92a>dvi-miR-92a-3p	mRNA	miRNA	red	green
evm.model.Contig81.81.path1	der-miR-100>dme-miR-100-5p>dsi-miR-100	mRNA	miRNA	red	green
evm.model.Contig81.81.path1	dme-miR-87-3p	mRNA	miRNA	red	green
evm.model.Contig81.81.path1	dvi-miR-263b-5p	mRNA	miRNA	red	green
evm.model.Contig81.81.path1	dme-miR-957-3p>dps-miR-957-3p>dsi-miR-957>dvi-miR-957-3p	mRNA	miRNA	red	green
evm.model.Contig81.81.path1	dme-miR-996-3p	mRNA	miRNA	red	green
evm.model.Contig12.32.path1	der-miR-92b>dme-miR-92b-3p>dps-miR-92b>dsi-miR-92b>dvi-miR-92b-3p	mRNA	miRNA	red	green
evm.model.Contig12.32.path1	dps-miR-31b	mRNA	miRNA	red	green
evm.model.Contig12.32.path1	dps-miR-932-5p>dsi-miR-932-5p>dvi-miR-932-5p	mRNA	miRNA	red	green
evm.model.Contig12.32.path1	dme-miR-275-5p>dvi-miR-275-5p	mRNA	miRNA	red	green
evm.model.Contig12.32.path1	dme-miR-283-5p	mRNA	miRNA	red	green
evm.model.Contig12.32.path1	der-miR-92a>dme-miR-92a-3p>dps-miR-92a>dsi-miR-92a>dvi-miR-92a-3p	mRNA	miRNA	red	green
evm.model.Contig12.32.path1	dps-miR-1000-5p>dsi-miR-1000-5p>dvi-miR-1000-5p	mRNA	miRNA	red	green
evm.model.Contig12.32.path1	dme-let-7-3p	mRNA	miRNA	red	green
evm.model.Contig12.32.path1	dme-miR-87-3p	mRNA	miRNA	red	green
evm.model.Contig12.32.path1	dme-miR-932-5p	mRNA	miRNA	red	green
evm.model.Contig12.32.path1	dme-miR-34-3p>dvi-miR-34-3p	mRNA	miRNA	red	green
evm.model.Contig1.876.path1	dme-miR-999-3p>dsi-miR-999-3p>dvi-miR-999-3p	mRNA	miRNA	red	green
evm.model.Contig1.876.path1	der-miR-92b>dme-miR-92b-3p>dps-miR-92b>dsi-miR-92b>dvi-miR-92b-3p	mRNA	miRNA	red	green
evm.model.Contig1.876.path1	dps-miR-932-5p>dsi-miR-932-5p>dvi-miR-932-5p	mRNA	miRNA	red	green
evm.model.Contig1.876.path1	der-miR-7>dme-miR-7-5p>dps-miR-7>dsi-miR-7	mRNA	miRNA	red	green
evm.model.Contig1.876.path1	der-miR-9c>dme-miR-9c-5p>dps-miR-9c>dvi-miR-9c-5p	mRNA	miRNA	red	green
evm.model.Contig1.876.path1	dme-miR-34-5p	mRNA	miRNA	red	green
evm.model.Contig1.876.path1	dme-miR-10-3p>dvi-miR-10-3p	mRNA	miRNA	red	green
evm.model.Contig1.876.path1	dme-miR-283-5p	mRNA	miRNA	red	green
evm.model.Contig1.876.path1	der-miR-276b>dme-miR-276b-3p>dps-miR-276b>dsi-miR-276b>dvi-miR-276b-3p	mRNA	miRNA	red	green
evm.model.Contig1.876.path1	dme-miR-927-5p>dps-miR-927-5p>dsi-miR-927-5p>dvi-miR-927-5p	mRNA	miRNA	red	green
evm.model.Contig1.876.path1	der-miR-92a>dme-miR-92a-3p>dps-miR-92a>dsi-miR-92a>dvi-miR-92a-3p	mRNA	miRNA	red	green
evm.model.Contig1.876.path1	dme-miR-932-5p	mRNA	miRNA	red	green
evm.model.Contig1.876.path1	dme-miR-87-3p	mRNA	miRNA	red	green
evm.model.Contig1.876.path1	dvi-miR-263b-5p	mRNA	miRNA	red	green
evm.model.Contig1.876.path1	der-miR-2a>dme-miR-2a-3p>dps-miR-2a>dsi-miR-2a>dvi-miR-2a-3p	mRNA	miRNA	red	green
evm.model.Contig1.876.path1	der-miR-277>dme-miR-277-3p>dps-miR-277>dvi-miR-277-3p	mRNA	miRNA	red	green
evm.model.Contig1.876.path1	der-miR-6>dme-miR-6-3p>dps-miR-6>dsi-miR-6-3p>dvi-miR-6-3p	mRNA	miRNA	red	green
evm.model.Contig75.98.path1	der-miR-316>dme-miR-316-5p>dps-miR-316>dsi-miR-316	mRNA	miRNA	red	green
evm.model.Contig75.98.path1	der-miR-9c>dme-miR-9c-5p>dps-miR-9c>dvi-miR-9c-5p	mRNA	miRNA	red	green
evm.model.Contig75.98.path1	dme-miR-34-5p	mRNA	miRNA	red	green
evm.model.Contig75.98.path1	dme-miR-927-5p>dps-miR-927-5p>dsi-miR-927-5p>dvi-miR-927-5p	mRNA	miRNA	red	green
evm.model.Contig75.98.path1	dme-let-7-3p	mRNA	miRNA	red	green
evm.model.Contig75.98.path1	der-miR-34>dps-miR-34>dsi-miR-34	mRNA	miRNA	red	green
evm.model.Contig75.98.path1	der-miR-277>dme-miR-277-3p>dps-miR-277>dvi-miR-277-3p	mRNA	miRNA	red	green
evm.model.Contig75.98.path1	dme-miR-34-3p>dvi-miR-34-3p	mRNA	miRNA	red	green
evm.model.Contig33.110.path1	der-miR-9c>dme-miR-9c-5p>dps-miR-9c>dvi-miR-9c-5p	mRNA	miRNA	red	green
evm.model.Contig33.110.path1	dvi-miR-282-5p	mRNA	miRNA	red	green
evm.model.Contig33.110.path1	dme-miR-34-5p	mRNA	miRNA	red	green
evm.model.Contig33.110.path1	dme-miR-927-5p>dps-miR-927-5p>dsi-miR-927-5p>dvi-miR-927-5p	mRNA	miRNA	red	green
evm.model.Contig33.110.path1	dme-let-7-3p	mRNA	miRNA	red	green
evm.model.Contig33.110.path1	der-miR-34>dps-miR-34>dsi-miR-34	mRNA	miRNA	red	green
evm.model.Contig33.110.path1	der-miR-277>dme-miR-277-3p>dps-miR-277>dvi-miR-277-3p	mRNA	miRNA	red	green
evm.model.Contig33.110.path1	dme-miR-34-3p>dvi-miR-34-3p	mRNA	miRNA	red	green
evm.model.Contig8.495.path1	der-miR-316>dme-miR-316-5p>dps-miR-316>dsi-miR-316	mRNA	miRNA	red	green
evm.model.Contig8.495.path1	der-miR-9c>dme-miR-9c-5p>dps-miR-9c>dvi-miR-9c-5p	mRNA	miRNA	red	green
evm.model.Contig8.495.path1	dme-miR-34-5p	mRNA	miRNA	red	green
evm.model.Contig8.495.path1	dme-miR-927-5p>dps-miR-927-5p>dsi-miR-927-5p>dvi-miR-927-5p	mRNA	miRNA	red	green
evm.model.Contig8.495.path1	dme-let-7-3p	mRNA	miRNA	red	green
evm.model.Contig8.495.path1	der-miR-34>dps-miR-34>dsi-miR-34	mRNA	miRNA	red	green
evm.model.Contig8.495.path1	dme-miR-34-3p>dvi-miR-34-3p	mRNA	miRNA	red	green
evm.model.Contig67.111.path1	der-miR-92b>dme-miR-92b-3p>dps-miR-92b>dsi-miR-92b>dvi-miR-92b-3p	mRNA	miRNA	red	green
evm.model.Contig67.111.path1	dps-miR-932-5p>dsi-miR-932-5p>dvi-miR-932-5p	mRNA	miRNA	red	green
evm.model.Contig67.111.path1	dme-miR-14-3p	mRNA	miRNA	red	green
evm.model.Contig67.111.path1	der-miR-14>dps-miR-14>dsi-miR-14>dvi-miR-14-3p	mRNA	miRNA	red	green
evm.model.Contig67.111.path1	dme-miR-283-5p	mRNA	miRNA	red	green
evm.model.Contig67.111.path1	dme-miR-34-3p>dvi-miR-34-3p	mRNA	miRNA	red	green
evm.model.Contig67.111.path1	dme-miR-927-5p>dps-miR-927-5p>dsi-miR-927-5p>dvi-miR-927-5p	mRNA	miRNA	red	green
evm.model.Contig67.111.path1	der-miR-92a>dme-miR-92a-3p>dps-miR-92a>dsi-miR-92a>dvi-miR-92a-3p	mRNA	miRNA	red	green
evm.model.Contig67.111.path1	dps-miR-1000-5p>dsi-miR-1000-5p>dvi-miR-1000-5p	mRNA	miRNA	red	green
evm.model.Contig67.111.path1	dme-miR-932-5p	mRNA	miRNA	red	green
evm.model.Contig67.111.path1	dme-miR-34-5p	mRNA	miRNA	red	green
evm.model.Contig29.18.path1	der-miR-92b>dme-miR-92b-3p>dps-miR-92b>dsi-miR-92b>dvi-miR-92b-3p	mRNA	miRNA	red	green
evm.model.Contig29.18.path1	dps-miR-932-5p>dsi-miR-932-5p>dvi-miR-932-5p	mRNA	miRNA	red	green
evm.model.Contig29.18.path1	dme-miR-14-3p	mRNA	miRNA	red	green
evm.model.Contig29.18.path1	der-miR-14>dps-miR-14>dsi-miR-14>dvi-miR-14-3p	mRNA	miRNA	red	green
evm.model.Contig29.18.path1	dme-miR-283-5p	mRNA	miRNA	red	green
evm.model.Contig29.18.path1	dps-miR-1000-5p>dsi-miR-1000-5p>dvi-miR-1000-5p	mRNA	miRNA	red	green
evm.model.Contig176.6.path1	der-miR-316>dme-miR-316-5p>dps-miR-316>dsi-miR-316	mRNA	miRNA	red	green
evm.model.Contig176.6.path1	der-miR-9c>dme-miR-9c-5p>dps-miR-9c>dvi-miR-9c-5p	mRNA	miRNA	red	green
evm.model.Contig176.6.path1	dme-let-7-3p	mRNA	miRNA	red	green
evm.model.Contig176.6.path1	dme-miR-87-3p	mRNA	miRNA	red	green
evm.model.Contig176.6.path1	der-miR-34>dps-miR-34>dsi-miR-34	mRNA	miRNA	red	green
evm.model.Contig176.6.path1	der-miR-277>dme-miR-277-3p>dps-miR-277>dvi-miR-277-3p	mRNA	miRNA	red	green
evm.model.Contig176.6.path1	dme-miR-34-5p	mRNA	miRNA	red	green
evm.model.Contig16.55.path1	dme-miR-8-5p>dvi-miR-8-5p	mRNA	miRNA	red	green
evm.model.Contig16.55.path1	der-miR-316>dme-miR-316-5p>dps-miR-316>dsi-miR-316	mRNA	miRNA	red	green
evm.model.Contig16.55.path1	der-miR-9c>dme-miR-9c-5p>dps-miR-9c>dvi-miR-9c-5p	mRNA	miRNA	red	green
evm.model.Contig16.55.path1	dme-let-7-3p	mRNA	miRNA	red	green
evm.model.Contig16.55.path1	dme-miR-87-3p	mRNA	miRNA	red	green
evm.model.Contig16.55.path1	der-miR-34>dps-miR-34>dsi-miR-34	mRNA	miRNA	red	green
evm.model.Contig16.55.path1	dme-miR-34-5p	mRNA	miRNA	red	green
evm.model.Contig35.64.path1	dme-miR-999-3p>dsi-miR-999-3p>dvi-miR-999-3p	mRNA	miRNA	red	green
evm.model.Contig35.64.path1	der-miR-281-3p>dme-miR-281-3p>dps-miR-281>dsi-miR-281-3p>dvi-miR-281-3p	mRNA	miRNA	red	green
evm.model.Contig35.64.path1	dme-miR-210-3p	mRNA	miRNA	red	green
evm.model.Contig35.64.path1	der-miR-9c>dme-miR-9c-5p>dps-miR-9c>dvi-miR-9c-5p	mRNA	miRNA	red	green
evm.model.Contig35.64.path1	der-miR-5>dme-miR-5-5p>dps-miR-5>dsi-miR-5>dvi-miR-5-5p	mRNA	miRNA	red	green
evm.model.Contig35.64.path1	der-miR-277>dme-miR-277-3p>dps-miR-277>dvi-miR-277-3p	mRNA	miRNA	red	green
evm.model.Contig6.415.path1	der-miR-92b>dme-miR-92b-3p>dps-miR-92b>dsi-miR-92b>dvi-miR-92b-3p	mRNA	miRNA	red	green
evm.model.Contig6.415.path1	dps-miR-932-5p>dsi-miR-932-5p>dvi-miR-932-5p	mRNA	miRNA	red	green
evm.model.Contig6.415.path1	dme-miR-14-3p	mRNA	miRNA	red	green
evm.model.Contig6.415.path1	der-miR-14>dps-miR-14>dsi-miR-14>dvi-miR-14-3p	mRNA	miRNA	red	green
evm.model.Contig6.415.path1	dme-miR-283-5p	mRNA	miRNA	red	green
evm.model.Contig6.415.path1	der-miR-92a>dme-miR-92a-3p>dps-miR-92a>dsi-miR-92a>dvi-miR-92a-3p	mRNA	miRNA	red	green
evm.model.Contig6.415.path1	dps-miR-1000-5p>dsi-miR-1000-5p>dvi-miR-1000-5p	mRNA	miRNA	red	green
evm.model.Contig8.182.path1	dme-miR-999-3p>dsi-miR-999-3p>dvi-miR-999-3p	mRNA	miRNA	red	green
evm.model.Contig8.182.path1	der-miR-281-3p>dme-miR-281-3p>dps-miR-281>dsi-miR-281-3p>dvi-miR-281-3p	mRNA	miRNA	red	green
evm.model.Contig8.182.path1	dme-miR-210-3p	mRNA	miRNA	red	green
evm.model.Contig8.182.path1	dme-miR-283-5p	mRNA	miRNA	red	green
evm.model.Contig8.182.path1	der-miR-5>dme-miR-5-5p>dps-miR-5>dsi-miR-5>dvi-miR-5-5p	mRNA	miRNA	red	green
evm.model.Contig7.544.path1	dps-miR-932-5p>dsi-miR-932-5p>dvi-miR-932-5p	mRNA	miRNA	red	green
evm.model.Contig7.544.path1	der-miR-316>dme-miR-316-5p>dps-miR-316>dsi-miR-316	mRNA	miRNA	red	green
evm.model.Contig7.544.path1	der-miR-9c>dme-miR-9c-5p>dps-miR-9c>dvi-miR-9c-5p	mRNA	miRNA	red	green
evm.model.Contig7.544.path1	dme-miR-281-1-5p	mRNA	miRNA	red	green
evm.model.Contig7.544.path1	dme-miR-927-5p>dps-miR-927-5p>dsi-miR-927-5p>dvi-miR-927-5p	mRNA	miRNA	red	green
evm.model.Contig7.544.path1	dme-let-7-3p	mRNA	miRNA	red	green
evm.model.Contig7.544.path1	der-miR-277>dme-miR-277-3p>dps-miR-277>dvi-miR-277-3p	mRNA	miRNA	red	green
evm.model.Contig7.544.path1	dme-miR-932-5p	mRNA	miRNA	red	green
evm.model.Contig7.544.path1	dps-miR-1000-5p>dsi-miR-1000-5p>dvi-miR-1000-5p	mRNA	miRNA	red	green
evm.model.Contig26.279.path1	dme-miR-999-3p>dsi-miR-999-3p>dvi-miR-999-3p	mRNA	miRNA	red	green
evm.model.Contig26.279.path1	der-miR-281-2-5p>dme-miR-281-2-5p>dvi-miR-281-2-5p	mRNA	miRNA	red	green
evm.model.Contig26.279.path1	dps-miR-932-5p>dsi-miR-932-5p>dvi-miR-932-5p	mRNA	miRNA	red	green
evm.model.Contig26.279.path1	der-miR-7>dme-miR-7-5p>dps-miR-7>dsi-miR-7	mRNA	miRNA	red	green
evm.model.Contig26.279.path1	der-miR-9c>dme-miR-9c-5p>dps-miR-9c>dvi-miR-9c-5p	mRNA	miRNA	red	green
evm.model.Contig26.279.path1	dme-miR-10-3p>dvi-miR-10-3p	mRNA	miRNA	red	green
evm.model.Contig26.279.path1	dme-miR-283-5p	mRNA	miRNA	red	green
evm.model.Contig26.279.path1	dme-miR-281-1-5p	mRNA	miRNA	red	green
evm.model.Contig26.279.path1	dps-miR-1000-5p>dsi-miR-1000-5p>dvi-miR-1000-5p	mRNA	miRNA	red	green
evm.model.Contig26.279.path1	dme-miR-932-5p	mRNA	miRNA	red	green
evm.model.Contig26.279.path1	dme-miR-87-3p	mRNA	miRNA	red	green
evm.model.Contig26.279.path1	dvi-miR-263b-5p	mRNA	miRNA	red	green
evm.model.Contig26.279.path1	der-miR-2a>dme-miR-2a-3p>dps-miR-2a>dsi-miR-2a>dvi-miR-2a-3p	mRNA	miRNA	red	green
evm.model.Contig26.279.path1	der-miR-277>dme-miR-277-3p>dps-miR-277>dvi-miR-277-3p	mRNA	miRNA	red	green
evm.model.Contig26.279.path1	der-miR-6>dme-miR-6-3p>dps-miR-6>dsi-miR-6-3p>dvi-miR-6-3p	mRNA	miRNA	red	green
evm.model.Contig11.178.path1	der-miR-92b>dme-miR-92b-3p>dps-miR-92b>dsi-miR-92b>dvi-miR-92b-3p	mRNA	miRNA	red	green
evm.model.Contig11.178.path1	dme-miR-210-3p	mRNA	miRNA	red	green
evm.model.Contig11.178.path1	der-miR-7>dme-miR-7-5p>dps-miR-7>dsi-miR-7	mRNA	miRNA	red	green
evm.model.Contig11.178.path1	dme-miR-34-5p	mRNA	miRNA	red	green
evm.model.Contig11.178.path1	dme-miR-10-3p>dvi-miR-10-3p	mRNA	miRNA	red	green
evm.model.Contig11.178.path1	der-miR-92a>dme-miR-92a-3p>dps-miR-92a>dsi-miR-92a>dvi-miR-92a-3p	mRNA	miRNA	red	green
evm.model.Contig11.178.path1	dvi-miR-263b-5p	mRNA	miRNA	red	green
evm.model.Contig11.178.path1	der-miR-6>dme-miR-6-3p>dps-miR-6>dsi-miR-6-3p>dvi-miR-6-3p	mRNA	miRNA	red	green
evm.model.Contig1.741.path1	dme-miR-956-3p>dvi-miR-956-3p	mRNA	miRNA	red	green
evm.model.Contig1.741.path1	dvi-miR-263b-5p	mRNA	miRNA	red	green
evm.model.Contig137.18.path1	der-miR-316>dme-miR-316-5p>dps-miR-316>dsi-miR-316	mRNA	miRNA	red	green
evm.model.Contig137.18.path1	der-miR-9c>dme-miR-9c-5p>dps-miR-9c>dvi-miR-9c-5p	mRNA	miRNA	red	green
evm.model.Contig137.18.path1	dme-miR-34-5p	mRNA	miRNA	red	green
evm.model.Contig137.18.path1	dme-miR-927-5p>dps-miR-927-5p>dsi-miR-927-5p>dvi-miR-927-5p	mRNA	miRNA	red	green
evm.model.Contig137.18.path1	dme-let-7-3p	mRNA	miRNA	red	green
evm.model.Contig137.18.path1	dme-miR-87-3p	mRNA	miRNA	red	green
evm.model.Contig137.18.path1	der-miR-34>dps-miR-34>dsi-miR-34	mRNA	miRNA	red	green
evm.model.Contig137.18.path1	dme-miR-34-3p>dvi-miR-34-3p	mRNA	miRNA	red	green
evm.model.Contig130.33.path1	der-miR-281-2-5p>dme-miR-281-2-5p>dvi-miR-281-2-5p	mRNA	miRNA	red	green
evm.model.Contig130.33.path1	dvi-miR-263b-5p	mRNA	miRNA	red	green
evm.model.Contig130.33.path1	der-miR-6>dme-miR-6-3p>dps-miR-6>dsi-miR-6-3p>dvi-miR-6-3p	mRNA	miRNA	red	green
evm.model.Contig117.10.path1	dps-miR-932-5p>dsi-miR-932-5p>dvi-miR-932-5p	mRNA	miRNA	red	green
evm.model.Contig117.10.path1	der-miR-316>dme-miR-316-5p>dps-miR-316>dsi-miR-316	mRNA	miRNA	red	green
evm.model.Contig117.10.path1	der-miR-9c>dme-miR-9c-5p>dps-miR-9c>dvi-miR-9c-5p	mRNA	miRNA	red	green
evm.model.Contig117.10.path1	dme-miR-283-5p	mRNA	miRNA	red	green
evm.model.Contig117.10.path1	dme-miR-281-1-5p	mRNA	miRNA	red	green
evm.model.Contig117.10.path1	dme-miR-927-5p>dps-miR-927-5p>dsi-miR-927-5p>dvi-miR-927-5p	mRNA	miRNA	red	green
evm.model.Contig117.10.path1	der-miR-277>dme-miR-277-3p>dps-miR-277>dvi-miR-277-3p	mRNA	miRNA	red	green
evm.model.Contig117.10.path1	dme-miR-932-5p	mRNA	miRNA	red	green
evm.model.Contig117.10.path1	dps-miR-1000-5p>dsi-miR-1000-5p>dvi-miR-1000-5p	mRNA	miRNA	red	green
evm.model.Contig21.280.path1	der-miR-9c>dme-miR-9c-5p>dps-miR-9c>dvi-miR-9c-5p	mRNA	miRNA	red	green
evm.model.Contig21.280.path1	dvi-miR-282-5p	mRNA	miRNA	red	green
evm.model.Contig21.280.path1	dme-miR-34-5p	mRNA	miRNA	red	green
evm.model.Contig21.280.path1	dme-let-7-3p	mRNA	miRNA	red	green
evm.model.Contig21.280.path1	dme-miR-87-3p	mRNA	miRNA	red	green
evm.model.Contig21.280.path1	der-miR-34>dps-miR-34>dsi-miR-34	mRNA	miRNA	red	green
evm.model.Contig21.280.path1	der-miR-277>dme-miR-277-3p>dps-miR-277>dvi-miR-277-3p	mRNA	miRNA	red	green
evm.model.Contig21.280.path1	dme-miR-34-3p>dvi-miR-34-3p	mRNA	miRNA	red	green
evm.model.Contig22.58.path1	der-miR-6>dme-miR-6-3p>dps-miR-6>dsi-miR-6-3p>dvi-miR-6-3p	mRNA	miRNA	red	green
evm.model.Contig22.58.path1	der-miR-285>dme-miR-285-3p>dps-miR-285>dsi-miR-285>dvi-miR-285-3p	mRNA	miRNA	red	green
evm.model.Contig22.58.path1	der-miR-276b>dme-miR-276b-3p>dps-miR-276b>dsi-miR-276b>dvi-miR-276b-3p	mRNA	miRNA	red	green
evm.model.Contig22.58.path1	dme-miR-10-3p>dvi-miR-10-3p	mRNA	miRNA	red	green
evm.model.Contig1.514.path1	dme-miR-999-3p>dsi-miR-999-3p>dvi-miR-999-3p	mRNA	miRNA	red	green
evm.model.Contig1.514.path1	der-miR-281-3p>dme-miR-281-3p>dps-miR-281>dsi-miR-281-3p>dvi-miR-281-3p	mRNA	miRNA	red	green
evm.model.Contig1.514.path1	dme-miR-210-3p	mRNA	miRNA	red	green
evm.model.Contig1.514.path1	dps-miR-31b	mRNA	miRNA	red	green
evm.model.Contig1.514.path1	dme-miR-283-5p	mRNA	miRNA	red	green
evm.model.Contig1.514.path1	der-miR-5>dme-miR-5-5p>dps-miR-5>dsi-miR-5>dvi-miR-5-5p	mRNA	miRNA	red	green
evm.model.Contig1.861.path1	dme-miR-999-3p>dsi-miR-999-3p>dvi-miR-999-3p	mRNA	miRNA	red	green
evm.model.Contig1.861.path1	der-miR-281-2-5p>dme-miR-281-2-5p>dvi-miR-281-2-5p	mRNA	miRNA	red	green
evm.model.Contig1.861.path1	dme-miR-210-3p	mRNA	miRNA	red	green
evm.model.Contig1.861.path1	der-miR-92b>dme-miR-92b-3p>dps-miR-92b>dsi-miR-92b>dvi-miR-92b-3p	mRNA	miRNA	red	green
evm.model.Contig1.861.path1	dps-miR-932-5p>dsi-miR-932-5p>dvi-miR-932-5p	mRNA	miRNA	red	green
evm.model.Contig1.861.path1	der-miR-7>dme-miR-7-5p>dps-miR-7>dsi-miR-7	mRNA	miRNA	red	green
evm.model.Contig1.861.path1	der-miR-9c>dme-miR-9c-5p>dps-miR-9c>dvi-miR-9c-5p	mRNA	miRNA	red	green
evm.model.Contig1.861.path1	dme-miR-34-5p	mRNA	miRNA	red	green
evm.model.Contig1.861.path1	dme-miR-10-3p>dvi-miR-10-3p	mRNA	miRNA	red	green
evm.model.Contig1.861.path1	dme-miR-283-5p	mRNA	miRNA	red	green
evm.model.Contig1.861.path1	dme-miR-927-5p>dps-miR-927-5p>dsi-miR-927-5p>dvi-miR-927-5p	mRNA	miRNA	red	green
evm.model.Contig1.861.path1	dme-let-7-3p	mRNA	miRNA	red	green
evm.model.Contig1.861.path1	dme-miR-87-3p	mRNA	miRNA	red	green
evm.model.Contig1.861.path1	der-miR-277>dme-miR-277-3p>dps-miR-277>dvi-miR-277-3p	mRNA	miRNA	red	green
evm.model.Contig1.861.path1	dme-miR-932-5p	mRNA	miRNA	red	green
evm.model.Contig1.861.path1	dps-miR-1000-5p>dsi-miR-1000-5p>dvi-miR-1000-5p	mRNA	miRNA	red	green
evm.model.Contig76.75.path1	dme-miR-999-3p>dsi-miR-999-3p>dvi-miR-999-3p	mRNA	miRNA	red	green
evm.model.Contig76.75.path1	dme-miR-10-5p>dvi-miR-10-5p	mRNA	miRNA	red	green
evm.model.Contig76.75.path1	dme-miR-210-3p	mRNA	miRNA	red	green
evm.model.Contig76.75.path1	dme-miR-10-3p>dvi-miR-10-3p	mRNA	miRNA	red	green
evm.model.Contig76.75.path1	dme-miR-283-5p	mRNA	miRNA	red	green
evm.model.Contig76.75.path1	der-miR-2a>dme-miR-2a-3p>dps-miR-2a>dsi-miR-2a>dvi-miR-2a-3p	mRNA	miRNA	red	green
evm.model.Contig76.75.path1	der-miR-277>dme-miR-277-3p>dps-miR-277>dvi-miR-277-3p	mRNA	miRNA	red	green
evm.model.Contig76.75.path1	dps-miR-1000-5p>dsi-miR-1000-5p>dvi-miR-1000-5p	mRNA	miRNA	red	green
evm.model.Contig155.31.path1	der-miR-9c>dme-miR-9c-5p>dps-miR-9c>dvi-miR-9c-5p	mRNA	miRNA	red	green
evm.model.Contig155.31.path1	dvi-miR-282-5p	mRNA	miRNA	red	green
evm.model.Contig155.31.path1	dme-miR-34-5p	mRNA	miRNA	red	green
evm.model.Contig155.31.path1	dme-miR-927-5p>dps-miR-927-5p>dsi-miR-927-5p>dvi-miR-927-5p	mRNA	miRNA	red	green
evm.model.Contig155.31.path1	dme-let-7-3p	mRNA	miRNA	red	green
evm.model.Contig155.31.path1	dme-miR-87-3p	mRNA	miRNA	red	green
evm.model.Contig155.31.path1	der-miR-34>dps-miR-34>dsi-miR-34	mRNA	miRNA	red	green
evm.model.Contig155.31.path1	der-miR-277>dme-miR-277-3p>dps-miR-277>dvi-miR-277-3p	mRNA	miRNA	red	green
evm.model.Contig155.31.path1	dme-miR-34-3p>dvi-miR-34-3p	mRNA	miRNA	red	green
evm.model.Contig39.28.path1	dps-miR-31b	mRNA	miRNA	red	green
evm.model.Contig39.28.path1	dps-miR-932-5p>dsi-miR-932-5p>dvi-miR-932-5p	mRNA	miRNA	red	green
evm.model.Contig39.28.path1	dme-miR-14-3p	mRNA	miRNA	red	green
evm.model.Contig39.28.path1	der-miR-14>dps-miR-14>dsi-miR-14>dvi-miR-14-3p	mRNA	miRNA	red	green
evm.model.Contig39.28.path1	dme-miR-283-5p	mRNA	miRNA	red	green
evm.model.Contig39.28.path1	dme-miR-34-3p>dvi-miR-34-3p	mRNA	miRNA	red	green
evm.model.Contig39.28.path1	dps-miR-1000-5p>dsi-miR-1000-5p>dvi-miR-1000-5p	mRNA	miRNA	red	green
evm.model.Contig39.28.path1	dme-let-7-3p	mRNA	miRNA	red	green
evm.model.Contig39.28.path1	dme-miR-87-3p	mRNA	miRNA	red	green
evm.model.Contig39.28.path1	dme-miR-932-5p	mRNA	miRNA	red	green
evm.model.Contig39.28.path1	dme-miR-34-5p	mRNA	miRNA	red	green
evm.model.Contig164.8.path1	der-miR-92b>dme-miR-92b-3p>dps-miR-92b>dsi-miR-92b>dvi-miR-92b-3p	mRNA	miRNA	red	green
evm.model.Contig164.8.path1	dps-miR-31b	mRNA	miRNA	red	green
evm.model.Contig164.8.path1	dme-miR-14-3p	mRNA	miRNA	red	green
evm.model.Contig164.8.path1	der-miR-14>dps-miR-14>dsi-miR-14>dvi-miR-14-3p	mRNA	miRNA	red	green
evm.model.Contig164.8.path1	dme-miR-283-5p	mRNA	miRNA	red	green
evm.model.Contig164.8.path1	der-miR-92a>dme-miR-92a-3p>dps-miR-92a>dsi-miR-92a>dvi-miR-92a-3p	mRNA	miRNA	red	green
evm.model.Contig164.8.path1	dps-miR-1000-5p>dsi-miR-1000-5p>dvi-miR-1000-5p	mRNA	miRNA	red	green
evm.model.Contig6.350.path1	dps-miR-31b	mRNA	miRNA	red	green
evm.model.Contig6.350.path1	dps-miR-932-5p>dsi-miR-932-5p>dvi-miR-932-5p	mRNA	miRNA	red	green
evm.model.Contig6.350.path1	dme-miR-14-3p	mRNA	miRNA	red	green
evm.model.Contig6.350.path1	der-miR-14>dps-miR-14>dsi-miR-14>dvi-miR-14-3p	mRNA	miRNA	red	green
evm.model.Contig6.350.path1	dme-miR-283-5p	mRNA	miRNA	red	green
evm.model.Contig6.350.path1	dps-miR-1000-5p>dsi-miR-1000-5p>dvi-miR-1000-5p	mRNA	miRNA	red	green
evm.model.Contig6.350.path1	dme-miR-932-5p	mRNA	miRNA	red	green
evm.model.Contig7.529.path1	dps-miR-932-5p>dsi-miR-932-5p>dvi-miR-932-5p	mRNA	miRNA	red	green
evm.model.Contig7.529.path1	dme-miR-14-3p	mRNA	miRNA	red	green
evm.model.Contig7.529.path1	der-miR-14>dps-miR-14>dsi-miR-14>dvi-miR-14-3p	mRNA	miRNA	red	green
evm.model.Contig7.529.path1	dme-miR-275-5p>dvi-miR-275-5p	mRNA	miRNA	red	green
evm.model.Contig7.529.path1	dme-miR-283-5p	mRNA	miRNA	red	green
evm.model.Contig7.529.path1	dps-miR-1000-5p>dsi-miR-1000-5p>dvi-miR-1000-5p	mRNA	miRNA	red	green
evm.model.Contig7.529.path1	dme-miR-932-5p	mRNA	miRNA	red	green
evm.model.Contig9.262.path1	der-miR-316>dme-miR-316-5p>dps-miR-316>dsi-miR-316	mRNA	miRNA	red	green
evm.model.Contig9.262.path1	der-miR-9c>dme-miR-9c-5p>dps-miR-9c>dvi-miR-9c-5p	mRNA	miRNA	red	green
evm.model.Contig9.262.path1	dme-miR-34-5p	mRNA	miRNA	red	green
evm.model.Contig9.262.path1	dme-let-7-3p	mRNA	miRNA	red	green
evm.model.Contig9.262.path1	dme-miR-87-3p	mRNA	miRNA	red	green
evm.model.Contig9.262.path1	der-miR-34>dps-miR-34>dsi-miR-34	mRNA	miRNA	red	green
evm.model.Contig9.262.path1	der-miR-277>dme-miR-277-3p>dps-miR-277>dvi-miR-277-3p	mRNA	miRNA	red	green
evm.model.Contig9.262.path1	dme-miR-34-3p>dvi-miR-34-3p	mRNA	miRNA	red	green
evm.model.Contig37.180.path1	der-miR-92b>dme-miR-92b-3p>dps-miR-92b>dsi-miR-92b>dvi-miR-92b-3p	mRNA	miRNA	red	green
evm.model.Contig37.180.path1	dps-miR-932-5p>dsi-miR-932-5p>dvi-miR-932-5p	mRNA	miRNA	red	green
evm.model.Contig37.180.path1	dme-miR-14-3p	mRNA	miRNA	red	green
evm.model.Contig37.180.path1	der-miR-14>dps-miR-14>dsi-miR-14>dvi-miR-14-3p	mRNA	miRNA	red	green
evm.model.Contig37.180.path1	dme-miR-283-5p	mRNA	miRNA	red	green
evm.model.Contig37.180.path1	der-miR-92a>dme-miR-92a-3p>dps-miR-92a>dsi-miR-92a>dvi-miR-92a-3p	mRNA	miRNA	red	green
evm.model.Contig37.180.path1	dme-miR-927-5p>dps-miR-927-5p>dsi-miR-927-5p>dvi-miR-927-5p	mRNA	miRNA	red	green
evm.model.Contig37.180.path1	dps-miR-1000-5p>dsi-miR-1000-5p>dvi-miR-1000-5p	mRNA	miRNA	red	green
evm.model.Contig37.180.path1	dme-let-7-3p	mRNA	miRNA	red	green
evm.model.Contig37.180.path1	dme-miR-87-3p	mRNA	miRNA	red	green
evm.model.Contig37.180.path1	dme-miR-932-5p	mRNA	miRNA	red	green
evm.model.Contig37.180.path1	dme-miR-34-5p	mRNA	miRNA	red	green
evm.model.Contig117.25.path1	dps-miR-932-5p>dsi-miR-932-5p>dvi-miR-932-5p	mRNA	miRNA	red	green
evm.model.Contig117.25.path1	dme-miR-14-3p	mRNA	miRNA	red	green
evm.model.Contig117.25.path1	der-miR-14>dps-miR-14>dsi-miR-14>dvi-miR-14-3p	mRNA	miRNA	red	green
evm.model.Contig117.25.path1	dme-miR-283-5p	mRNA	miRNA	red	green
evm.model.Contig117.25.path1	dme-miR-34-3p>dvi-miR-34-3p	mRNA	miRNA	red	green
evm.model.Contig117.25.path1	dme-miR-927-5p>dps-miR-927-5p>dsi-miR-927-5p>dvi-miR-927-5p	mRNA	miRNA	red	green
evm.model.Contig117.25.path1	dps-miR-1000-5p>dsi-miR-1000-5p>dvi-miR-1000-5p	mRNA	miRNA	red	green
evm.model.Contig117.25.path1	dme-miR-87-3p	mRNA	miRNA	red	green
evm.model.Contig117.25.path1	dme-miR-932-5p	mRNA	miRNA	red	green
evm.model.Contig117.25.path1	dme-miR-34-5p	mRNA	miRNA	red	green
evm.model.Contig10.257.path1	dme-miR-8-5p>dvi-miR-8-5p	mRNA	miRNA	red	green
evm.model.Contig10.257.path1	der-miR-316>dme-miR-316-5p>dps-miR-316>dsi-miR-316	mRNA	miRNA	red	green
evm.model.Contig10.257.path1	dme-miR-34-5p	mRNA	miRNA	red	green
evm.model.Contig10.257.path1	dme-let-7-3p	mRNA	miRNA	red	green
evm.model.Contig10.257.path1	der-miR-34>dps-miR-34>dsi-miR-34	mRNA	miRNA	red	green
evm.model.Contig10.257.path1	der-miR-277>dme-miR-277-3p>dps-miR-277>dvi-miR-277-3p	mRNA	miRNA	red	green
evm.model.Contig10.257.path1	dme-miR-34-3p>dvi-miR-34-3p	mRNA	miRNA	red	green
evm.model.Contig11.378.path1	der-miR-316>dme-miR-316-5p>dps-miR-316>dsi-miR-316	mRNA	miRNA	red	green
evm.model.Contig11.378.path1	der-miR-9c>dme-miR-9c-5p>dps-miR-9c>dvi-miR-9c-5p	mRNA	miRNA	red	green
evm.model.Contig11.378.path1	dme-miR-34-5p	mRNA	miRNA	red	green
evm.model.Contig11.378.path1	dme-let-7-3p	mRNA	miRNA	red	green
evm.model.Contig11.378.path1	der-miR-34>dps-miR-34>dsi-miR-34	mRNA	miRNA	red	green
evm.model.Contig11.378.path1	der-miR-277>dme-miR-277-3p>dps-miR-277>dvi-miR-277-3p	mRNA	miRNA	red	green
evm.model.Contig11.378.path1	dme-miR-34-3p>dvi-miR-34-3p	mRNA	miRNA	red	green
evm.model.Contig11.178.path1	dme-miR-10-5p>dvi-miR-10-5p	mRNA	miRNA	red	green
evm.model.Contig81.81.path1	dps-miR-932-5p>dsi-miR-932-5p>dvi-miR-932-5p	mRNA	miRNA	red	green
evm.model.Contig81.81.path1	dme-miR-956-3p>dvi-miR-956-3p	mRNA	miRNA	red	green
evm.model.Contig81.81.path1	der-miR-276b>dme-miR-276b-3p>dps-miR-276b>dsi-miR-276b>dvi-miR-276b-3p	mRNA	miRNA	red	green
evm.model.Contig81.81.path1	dme-let-7-3p	mRNA	miRNA	red	green
evm.model.Contig81.81.path1	dme-miR-932-5p	mRNA	miRNA	red	green
evm.model.Contig81.81.path1	dme-miR-34-3p>dvi-miR-34-3p	mRNA	miRNA	red	green
evm.model.Contig110.29.path1	dme-miR-8-5p>dvi-miR-8-5p	mRNA	miRNA	red	green
evm.model.Contig110.29.path1	der-miR-316>dme-miR-316-5p>dps-miR-316>dsi-miR-316	mRNA	miRNA	red	green
evm.model.Contig110.29.path1	dvi-miR-282-5p	mRNA	miRNA	red	green
evm.model.Contig110.29.path1	dme-miR-34-5p	mRNA	miRNA	red	green
evm.model.Contig110.29.path1	dme-miR-927-5p>dps-miR-927-5p>dsi-miR-927-5p>dvi-miR-927-5p	mRNA	miRNA	red	green
evm.model.Contig110.29.path1	dme-let-7-3p	mRNA	miRNA	red	green
evm.model.Contig110.29.path1	dme-miR-87-3p	mRNA	miRNA	red	green
evm.model.Contig110.29.path1	der-miR-34>dps-miR-34>dsi-miR-34	mRNA	miRNA	red	green
evm.model.Contig110.29.path1	dme-miR-34-3p>dvi-miR-34-3p	mRNA	miRNA	red	green
evm.model.Contig81.81.path1	der-miR-34>dps-miR-34>dsi-miR-34	mRNA	miRNA	red	green
evm.model.Contig81.81.path1	der-miR-6>dme-miR-6-3p>dps-miR-6>dsi-miR-6-3p>dvi-miR-6-3p	mRNA	miRNA	red	green
evm.model.Contig81.81.path1	der-miR-285>dme-miR-285-3p>dps-miR-285>dsi-miR-285>dvi-miR-285-3p	mRNA	miRNA	red	green
evm.model.Contig81.81.path1	dme-miR-34-5p	mRNA	miRNA	red	green
evm.model.Contig29.57.path1	der-miR-281-2-5p>dme-miR-281-2-5p>dvi-miR-281-2-5p	mRNA	miRNA	red	green
evm.model.Contig29.57.path1	der-miR-92b>dme-miR-92b-3p>dps-miR-92b>dsi-miR-92b>dvi-miR-92b-3p	mRNA	miRNA	red	green
evm.model.Contig29.57.path1	dps-miR-932-5p>dsi-miR-932-5p>dvi-miR-932-5p	mRNA	miRNA	red	green
evm.model.Contig29.57.path1	der-miR-7>dme-miR-7-5p>dps-miR-7>dsi-miR-7	mRNA	miRNA	red	green
evm.model.Contig29.57.path1	der-miR-9c>dme-miR-9c-5p>dps-miR-9c>dvi-miR-9c-5p	mRNA	miRNA	red	green
evm.model.Contig29.57.path1	dme-miR-10-3p>dvi-miR-10-3p	mRNA	miRNA	red	green
evm.model.Contig29.57.path1	dme-miR-283-5p	mRNA	miRNA	red	green
evm.model.Contig29.57.path1	dps-miR-1000-5p>dsi-miR-1000-5p>dvi-miR-1000-5p	mRNA	miRNA	red	green
evm.model.Contig29.57.path1	dme-miR-927-5p>dps-miR-927-5p>dsi-miR-927-5p>dvi-miR-927-5p	mRNA	miRNA	red	green
evm.model.Contig29.57.path1	der-miR-92a>dme-miR-92a-3p>dps-miR-92a>dsi-miR-92a>dvi-miR-92a-3p	mRNA	miRNA	red	green
evm.model.Contig29.57.path1	dme-miR-932-5p	mRNA	miRNA	red	green
evm.model.Contig29.57.path1	dme-let-7-3p	mRNA	miRNA	red	green
evm.model.Contig29.57.path1	dme-miR-87-3p	mRNA	miRNA	red	green
evm.model.Contig29.57.path1	der-miR-2a>dme-miR-2a-3p>dps-miR-2a>dsi-miR-2a>dvi-miR-2a-3p	mRNA	miRNA	red	green
evm.model.Contig29.57.path1	der-miR-277>dme-miR-277-3p>dps-miR-277>dvi-miR-277-3p	mRNA	miRNA	red	green
evm.model.Contig29.57.path1	der-miR-6>dme-miR-6-3p>dps-miR-6>dsi-miR-6-3p>dvi-miR-6-3p	mRNA	miRNA	red	green
evm.model.Contig5.417.path1	dps-miR-31b	mRNA	miRNA	red	green
evm.model.Contig5.417.path1	dps-miR-932-5p>dsi-miR-932-5p>dvi-miR-932-5p	mRNA	miRNA	red	green
evm.model.Contig5.417.path1	dme-miR-14-3p	mRNA	miRNA	red	green
evm.model.Contig5.417.path1	der-miR-14>dps-miR-14>dsi-miR-14>dvi-miR-14-3p	mRNA	miRNA	red	green
evm.model.Contig5.417.path1	dme-miR-283-5p	mRNA	miRNA	red	green
evm.model.Contig5.417.path1	dme-miR-34-3p>dvi-miR-34-3p	mRNA	miRNA	red	green
evm.model.Contig5.417.path1	dme-miR-927-5p>dps-miR-927-5p>dsi-miR-927-5p>dvi-miR-927-5p	mRNA	miRNA	red	green
evm.model.Contig5.417.path1	dps-miR-1000-5p>dsi-miR-1000-5p>dvi-miR-1000-5p	mRNA	miRNA	red	green
evm.model.Contig5.417.path1	dme-miR-87-3p	mRNA	miRNA	red	green
evm.model.Contig5.417.path1	dme-miR-932-5p	mRNA	miRNA	red	green
evm.model.Contig5.417.path1	dme-miR-34-5p	mRNA	miRNA	red	green
evm.model.Contig8.489.path1	der-miR-92b>dme-miR-92b-3p>dps-miR-92b>dsi-miR-92b>dvi-miR-92b-3p	mRNA	miRNA	red	green
evm.model.Contig8.489.path1	dps-miR-932-5p>dsi-miR-932-5p>dvi-miR-932-5p	mRNA	miRNA	red	green
evm.model.Contig8.489.path1	dme-miR-14-3p	mRNA	miRNA	red	green
evm.model.Contig8.489.path1	der-miR-14>dps-miR-14>dsi-miR-14>dvi-miR-14-3p	mRNA	miRNA	red	green
evm.model.Contig8.489.path1	der-miR-92a>dme-miR-92a-3p>dps-miR-92a>dsi-miR-92a>dvi-miR-92a-3p	mRNA	miRNA	red	green
evm.model.Contig8.489.path1	dme-miR-281-1-5p	mRNA	miRNA	red	green
evm.model.Contig8.489.path1	dme-miR-927-5p>dps-miR-927-5p>dsi-miR-927-5p>dvi-miR-927-5p	mRNA	miRNA	red	green
evm.model.Contig8.489.path1	dps-miR-1000-5p>dsi-miR-1000-5p>dvi-miR-1000-5p	mRNA	miRNA	red	green
evm.model.Contig8.489.path1	dme-miR-87-3p	mRNA	miRNA	red	green
evm.model.Contig8.489.path1	dme-miR-932-5p	mRNA	miRNA	red	green
evm.model.Contig8.489.path1	dme-miR-34-3p>dvi-miR-34-3p	mRNA	miRNA	red	green
evm.model.Contig10.236.path1	dme-miR-8-5p>dvi-miR-8-5p	mRNA	miRNA	red	green
evm.model.Contig10.236.path1	der-miR-316>dme-miR-316-5p>dps-miR-316>dsi-miR-316	mRNA	miRNA	red	green
evm.model.Contig10.236.path1	der-miR-9c>dme-miR-9c-5p>dps-miR-9c>dvi-miR-9c-5p	mRNA	miRNA	red	green
evm.model.Contig10.236.path1	dme-miR-34-5p	mRNA	miRNA	red	green
evm.model.Contig10.236.path1	dme-miR-927-5p>dps-miR-927-5p>dsi-miR-927-5p>dvi-miR-927-5p	mRNA	miRNA	red	green
evm.model.Contig10.236.path1	dme-let-7-3p	mRNA	miRNA	red	green
evm.model.Contig10.236.path1	der-miR-34>dps-miR-34>dsi-miR-34	mRNA	miRNA	red	green
evm.model.Contig10.236.path1	dme-miR-34-3p>dvi-miR-34-3p	mRNA	miRNA	red	green
evm.model.Contig61.176.path1	der-miR-316>dme-miR-316-5p>dps-miR-316>dsi-miR-316	mRNA	miRNA	red	green
evm.model.Contig61.176.path1	der-miR-9c>dme-miR-9c-5p>dps-miR-9c>dvi-miR-9c-5p	mRNA	miRNA	red	green
evm.model.Contig61.176.path1	dme-miR-927-5p>dps-miR-927-5p>dsi-miR-927-5p>dvi-miR-927-5p	mRNA	miRNA	red	green
evm.model.Contig61.176.path1	dme-let-7-3p	mRNA	miRNA	red	green
evm.model.Contig61.176.path1	der-miR-34>dps-miR-34>dsi-miR-34	mRNA	miRNA	red	green
evm.model.Contig61.176.path1	der-miR-277>dme-miR-277-3p>dps-miR-277>dvi-miR-277-3p	mRNA	miRNA	red	green
evm.model.Contig61.176.path1	dme-miR-34-5p	mRNA	miRNA	red	green
evm.model.Contig22.58.path1	dme-miR-956-3p>dvi-miR-956-3p	mRNA	miRNA	red	green
evm.model.Contig78.27.path1	der-miR-34>dps-miR-34>dsi-miR-34	mRNA	miRNA	red	green
evm.model.Contig78.27.path1	der-miR-6>dme-miR-6-3p>dps-miR-6>dsi-miR-6-3p>dvi-miR-6-3p	mRNA	miRNA	red	green
evm.model.Contig78.27.path1	der-miR-285>dme-miR-285-3p>dps-miR-285>dsi-miR-285>dvi-miR-285-3p	mRNA	miRNA	red	green
evm.model.Contig78.27.path1	der-miR-276b>dme-miR-276b-3p>dps-miR-276b>dsi-miR-276b>dvi-miR-276b-3p	mRNA	miRNA	red	green
evm.model.Contig78.27.path1	der-miR-7>dme-miR-7-5p>dps-miR-7>dsi-miR-7	mRNA	miRNA	red	green
evm.model.Contig78.27.path1	dme-miR-10-3p>dvi-miR-10-3p	mRNA	miRNA	red	green
evm.model.Contig78.27.path1	der-miR-316>dme-miR-316-5p>dps-miR-316>dsi-miR-316	mRNA	miRNA	red	green
evm.model.Contig176.6.path1	dps-miR-31b	mRNA	miRNA	red	green
evm.model.Contig176.6.path1	dps-miR-932-5p>dsi-miR-932-5p>dvi-miR-932-5p	mRNA	miRNA	red	green
evm.model.Contig176.6.path1	dme-miR-14-3p	mRNA	miRNA	red	green
evm.model.Contig176.6.path1	der-miR-14>dps-miR-14>dsi-miR-14>dvi-miR-14-3p	mRNA	miRNA	red	green
evm.model.Contig176.6.path1	dme-miR-275-5p>dvi-miR-275-5p	mRNA	miRNA	red	green
evm.model.Contig176.6.path1	dme-miR-283-5p	mRNA	miRNA	red	green
evm.model.Contig176.6.path1	der-miR-92a>dme-miR-92a-3p>dps-miR-92a>dsi-miR-92a>dvi-miR-92a-3p	mRNA	miRNA	red	green
evm.model.Contig176.6.path1	dps-miR-1000-5p>dsi-miR-1000-5p>dvi-miR-1000-5p	mRNA	miRNA	red	green
evm.model.Contig176.6.path1	dme-miR-932-5p	mRNA	miRNA	red	green
evm.model.Contig63.82.path1	der-miR-92b>dme-miR-92b-3p>dps-miR-92b>dsi-miR-92b>dvi-miR-92b-3p	mRNA	miRNA	red	green
evm.model.Contig63.82.path1	dps-miR-932-5p>dsi-miR-932-5p>dvi-miR-932-5p	mRNA	miRNA	red	green
evm.model.Contig63.82.path1	dme-miR-14-3p	mRNA	miRNA	red	green
evm.model.Contig63.82.path1	der-miR-14>dps-miR-14>dsi-miR-14>dvi-miR-14-3p	mRNA	miRNA	red	green
evm.model.Contig63.82.path1	dme-miR-283-5p	mRNA	miRNA	red	green
evm.model.Contig63.82.path1	der-miR-92a>dme-miR-92a-3p>dps-miR-92a>dsi-miR-92a>dvi-miR-92a-3p	mRNA	miRNA	red	green
evm.model.Contig63.82.path1	dps-miR-1000-5p>dsi-miR-1000-5p>dvi-miR-1000-5p	mRNA	miRNA	red	green
evm.model.Contig63.82.path1	dme-miR-932-5p	mRNA	miRNA	red	green
evm.model.Contig131.52.path1	der-miR-9c>dme-miR-9c-5p>dps-miR-9c>dvi-miR-9c-5p	mRNA	miRNA	red	green
evm.model.Contig131.52.path1	dme-miR-34-5p	mRNA	miRNA	red	green
evm.model.Contig131.52.path1	dme-miR-927-5p>dps-miR-927-5p>dsi-miR-927-5p>dvi-miR-927-5p	mRNA	miRNA	red	green
evm.model.Contig131.52.path1	dme-let-7-3p	mRNA	miRNA	red	green
evm.model.Contig131.52.path1	der-miR-34>dps-miR-34>dsi-miR-34	mRNA	miRNA	red	green
evm.model.Contig131.52.path1	der-miR-277>dme-miR-277-3p>dps-miR-277>dvi-miR-277-3p	mRNA	miRNA	red	green
evm.model.Contig131.52.path1	dme-miR-34-3p>dvi-miR-34-3p	mRNA	miRNA	red	green
evm.model.Contig1.600.path1	dps-miR-932-5p>dsi-miR-932-5p>dvi-miR-932-5p	mRNA	miRNA	red	green
evm.model.Contig1.600.path1	der-miR-316>dme-miR-316-5p>dps-miR-316>dsi-miR-316	mRNA	miRNA	red	green
evm.model.Contig1.600.path1	dme-miR-281-1-5p	mRNA	miRNA	red	green
evm.model.Contig1.600.path1	dme-let-7-3p	mRNA	miRNA	red	green
evm.model.Contig1.600.path1	dme-miR-87-3p	mRNA	miRNA	red	green
evm.model.Contig1.600.path1	der-miR-277>dme-miR-277-3p>dps-miR-277>dvi-miR-277-3p	mRNA	miRNA	red	green
evm.model.Contig1.600.path1	dme-miR-932-5p	mRNA	miRNA	red	green
evm.model.Contig1.600.path1	dps-miR-1000-5p>dsi-miR-1000-5p>dvi-miR-1000-5p	mRNA	miRNA	red	green
evm.model.Contig4.520.path1	der-miR-92b>dme-miR-92b-3p>dps-miR-92b>dsi-miR-92b>dvi-miR-92b-3p	mRNA	miRNA	red	green
evm.model.Contig4.520.path1	dps-miR-932-5p>dsi-miR-932-5p>dvi-miR-932-5p	mRNA	miRNA	red	green
evm.model.Contig4.520.path1	dme-miR-14-3p	mRNA	miRNA	red	green
evm.model.Contig4.520.path1	der-miR-14>dps-miR-14>dsi-miR-14>dvi-miR-14-3p	mRNA	miRNA	red	green
evm.model.Contig4.520.path1	dme-miR-283-5p	mRNA	miRNA	red	green
evm.model.Contig4.520.path1	dme-miR-281-1-5p	mRNA	miRNA	red	green
evm.model.Contig4.520.path1	dme-miR-927-5p>dps-miR-927-5p>dsi-miR-927-5p>dvi-miR-927-5p	mRNA	miRNA	red	green
evm.model.Contig4.520.path1	der-miR-92a>dme-miR-92a-3p>dps-miR-92a>dsi-miR-92a>dvi-miR-92a-3p	mRNA	miRNA	red	green
evm.model.Contig4.520.path1	dme-miR-932-5p	mRNA	miRNA	red	green
evm.model.Contig4.520.path1	dps-miR-1000-5p>dsi-miR-1000-5p>dvi-miR-1000-5p	mRNA	miRNA	red	green
evm.model.Contig21.65.path1	dme-miR-8-5p>dvi-miR-8-5p	mRNA	miRNA	red	green
evm.model.Contig21.65.path1	dps-miR-31b	mRNA	miRNA	red	green
evm.model.Contig21.65.path1	der-let-7>dme-let-7-5p>dps-let-7>dsi-let-7>dvi-let-7	mRNA	miRNA	red	green
evm.model.Contig21.65.path1	der-miR-5>dme-miR-5-5p>dps-miR-5>dsi-miR-5>dvi-miR-5-5p	mRNA	miRNA	red	green
evm.model.Contig21.65.path1	dme-miR-276a-5p>dme-miR-276b-5p	mRNA	miRNA	red	green
evm.model.Contig21.65.path1	der-miR-279>dme-miR-279-3p>dps-miR-279>dsi-miR-279>dvi-miR-279-3p	mRNA	miRNA	red	green
evm.model.Contig21.65.path1	der-miR-286>dme-miR-286-3p>dps-miR-286>dsi-miR-286>dvi-miR-286-3p	mRNA	miRNA	red	green
evm.model.Contig103.2.path1	dme-miR-999-3p>dsi-miR-999-3p>dvi-miR-999-3p	mRNA	miRNA	red	green
evm.model.Contig103.2.path1	dme-miR-10-5p>dvi-miR-10-5p	mRNA	miRNA	red	green
evm.model.Contig103.2.path1	dme-miR-210-3p	mRNA	miRNA	red	green
evm.model.Contig103.2.path1	der-miR-2a>dme-miR-2a-3p>dps-miR-2a>dsi-miR-2a>dvi-miR-2a-3p	mRNA	miRNA	red	green
evm.model.Contig155.31.path1	der-miR-92b>dme-miR-92b-3p>dps-miR-92b>dsi-miR-92b>dvi-miR-92b-3p	mRNA	miRNA	red	green
evm.model.Contig155.31.path1	dme-miR-14-3p	mRNA	miRNA	red	green
evm.model.Contig155.31.path1	der-miR-14>dps-miR-14>dsi-miR-14>dvi-miR-14-3p	mRNA	miRNA	red	green
evm.model.Contig155.31.path1	dme-miR-283-5p	mRNA	miRNA	red	green
evm.model.Contig155.31.path1	dme-miR-281-1-5p	mRNA	miRNA	red	green
evm.model.Contig155.31.path1	der-miR-92a>dme-miR-92a-3p>dps-miR-92a>dsi-miR-92a>dvi-miR-92a-3p	mRNA	miRNA	red	green
evm.model.Contig155.31.path1	dps-miR-1000-5p>dsi-miR-1000-5p>dvi-miR-1000-5p	mRNA	miRNA	red	green
evm.model.Contig25.61.path1	der-miR-316>dme-miR-316-5p>dps-miR-316>dsi-miR-316	mRNA	miRNA	red	green
evm.model.Contig25.61.path1	der-miR-7>dme-miR-7-5p>dps-miR-7>dsi-miR-7	mRNA	miRNA	red	green
evm.model.Contig25.61.path1	der-miR-9c>dme-miR-9c-5p>dps-miR-9c>dvi-miR-9c-5p	mRNA	miRNA	red	green
evm.model.Contig25.61.path1	dvi-miR-282-5p	mRNA	miRNA	red	green
evm.model.Contig25.61.path1	der-miR-263b>dme-miR-263b-5p>dps-miR-263b>dsi-miR-263b	mRNA	miRNA	red	green
evm.model.Contig25.61.path1	dme-miR-10-3p>dvi-miR-10-3p	mRNA	miRNA	red	green
evm.model.Contig25.61.path1	der-miR-5>dme-miR-5-5p>dps-miR-5>dsi-miR-5>dvi-miR-5-5p	mRNA	miRNA	red	green
evm.model.Contig25.61.path1	der-miR-100>dme-miR-100-5p>dsi-miR-100	mRNA	miRNA	red	green
evm.model.Contig25.61.path1	dvi-miR-263b-5p	mRNA	miRNA	red	green
evm.model.Contig25.61.path1	dme-miR-957-3p>dps-miR-957-3p>dsi-miR-957>dvi-miR-957-3p	mRNA	miRNA	red	green
evm.model.Contig25.61.path1	dme-miR-996-3p	mRNA	miRNA	red	green
evm.model.Contig6.267.path1	der-miR-316>dme-miR-316-5p>dps-miR-316>dsi-miR-316	mRNA	miRNA	red	green
evm.model.Contig6.267.path1	der-miR-9c>dme-miR-9c-5p>dps-miR-9c>dvi-miR-9c-5p	mRNA	miRNA	red	green
evm.model.Contig6.267.path1	dme-miR-34-5p	mRNA	miRNA	red	green
evm.model.Contig6.267.path1	dme-miR-927-5p>dps-miR-927-5p>dsi-miR-927-5p>dvi-miR-927-5p	mRNA	miRNA	red	green
evm.model.Contig6.267.path1	dme-let-7-3p	mRNA	miRNA	red	green
evm.model.Contig6.267.path1	der-miR-34>dps-miR-34>dsi-miR-34	mRNA	miRNA	red	green
evm.model.Contig6.267.path1	dme-miR-34-3p>dvi-miR-34-3p	mRNA	miRNA	red	green
evm.model.Contig76.75.path1	der-miR-92b>dme-miR-92b-3p>dps-miR-92b>dsi-miR-92b>dvi-miR-92b-3p	mRNA	miRNA	red	green
evm.model.Contig76.75.path1	der-miR-9c>dme-miR-9c-5p>dps-miR-9c>dvi-miR-9c-5p	mRNA	miRNA	red	green
evm.model.Contig76.75.path1	dme-miR-34-5p	mRNA	miRNA	red	green
evm.model.Contig76.75.path1	der-miR-276b>dme-miR-276b-3p>dps-miR-276b>dsi-miR-276b>dvi-miR-276b-3p	mRNA	miRNA	red	green
evm.model.Contig76.75.path1	dme-miR-927-5p>dps-miR-927-5p>dsi-miR-927-5p>dvi-miR-927-5p	mRNA	miRNA	red	green
evm.model.Contig76.75.path1	der-miR-92a>dme-miR-92a-3p>dps-miR-92a>dsi-miR-92a>dvi-miR-92a-3p	mRNA	miRNA	red	green
evm.model.Contig76.75.path1	dvi-miR-263b-5p	mRNA	miRNA	red	green
evm.model.Contig76.75.path1	der-miR-6>dme-miR-6-3p>dps-miR-6>dsi-miR-6-3p>dvi-miR-6-3p	mRNA	miRNA	red	green
evm.model.Contig82.86.path1	dme-miR-999-3p>dsi-miR-999-3p>dvi-miR-999-3p	mRNA	miRNA	red	green
evm.model.Contig82.86.path1	dme-miR-10-5p>dvi-miR-10-5p	mRNA	miRNA	red	green
evm.model.Contig82.86.path1	der-miR-276b>dme-miR-276b-3p>dps-miR-276b>dsi-miR-276b>dvi-miR-276b-3p	mRNA	miRNA	red	green
evm.model.Contig7.453.path1	der-miR-7>dme-miR-7-5p>dps-miR-7>dsi-miR-7	mRNA	miRNA	red	green
evm.model.Contig7.453.path1	der-miR-263b>dme-miR-263b-5p>dps-miR-263b>dsi-miR-263b	mRNA	miRNA	red	green
evm.model.Contig7.453.path1	dvi-miR-263b-5p	mRNA	miRNA	red	green
evm.model.Contig5.492.path1	der-miR-316>dme-miR-316-5p>dps-miR-316>dsi-miR-316	mRNA	miRNA	red	green
evm.model.Contig5.492.path1	der-miR-9c>dme-miR-9c-5p>dps-miR-9c>dvi-miR-9c-5p	mRNA	miRNA	red	green
evm.model.Contig5.492.path1	dme-miR-927-5p>dps-miR-927-5p>dsi-miR-927-5p>dvi-miR-927-5p	mRNA	miRNA	red	green
evm.model.Contig5.492.path1	dme-let-7-3p	mRNA	miRNA	red	green
evm.model.Contig5.492.path1	dme-miR-87-3p	mRNA	miRNA	red	green
evm.model.Contig5.492.path1	der-miR-34>dps-miR-34>dsi-miR-34	mRNA	miRNA	red	green
evm.model.Contig5.492.path1	der-miR-277>dme-miR-277-3p>dps-miR-277>dvi-miR-277-3p	mRNA	miRNA	red	green
evm.model.Contig5.492.path1	dme-miR-34-5p	mRNA	miRNA	red	green
evm.model.Contig6.563.path1	dme-miR-8-5p>dvi-miR-8-5p	mRNA	miRNA	red	green
evm.model.Contig6.563.path1	der-miR-316>dme-miR-316-5p>dps-miR-316>dsi-miR-316	mRNA	miRNA	red	green
evm.model.Contig6.563.path1	dme-miR-927-5p>dps-miR-927-5p>dsi-miR-927-5p>dvi-miR-927-5p	mRNA	miRNA	red	green
evm.model.Contig6.563.path1	dme-let-7-3p	mRNA	miRNA	red	green
evm.model.Contig6.563.path1	dme-miR-87-3p	mRNA	miRNA	red	green
evm.model.Contig6.563.path1	der-miR-34>dps-miR-34>dsi-miR-34	mRNA	miRNA	red	green
evm.model.Contig6.563.path1	der-miR-277>dme-miR-277-3p>dps-miR-277>dvi-miR-277-3p	mRNA	miRNA	red	green
evm.model.Contig6.563.path1	dme-miR-34-5p	mRNA	miRNA	red	green
evm.model.Contig8.402.path1	dvi-miR-282-5p	mRNA	miRNA	red	green
evm.model.Contig8.402.path1	dme-miR-927-5p>dps-miR-927-5p>dsi-miR-927-5p>dvi-miR-927-5p	mRNA	miRNA	red	green
evm.model.Contig8.402.path1	dme-let-7-3p	mRNA	miRNA	red	green
evm.model.Contig8.402.path1	dme-miR-87-3p	mRNA	miRNA	red	green
evm.model.Contig8.402.path1	der-miR-34>dps-miR-34>dsi-miR-34	mRNA	miRNA	red	green
evm.model.Contig8.402.path1	der-miR-277>dme-miR-277-3p>dps-miR-277>dvi-miR-277-3p	mRNA	miRNA	red	green
evm.model.Contig8.402.path1	dme-miR-34-5p	mRNA	miRNA	red	green
evm.model.Contig11.385.path1	dps-miR-932-5p>dsi-miR-932-5p>dvi-miR-932-5p	mRNA	miRNA	red	green
evm.model.Contig11.385.path1	dme-miR-14-3p	mRNA	miRNA	red	green
evm.model.Contig11.385.path1	der-miR-14>dps-miR-14>dsi-miR-14>dvi-miR-14-3p	mRNA	miRNA	red	green
evm.model.Contig11.385.path1	dme-miR-283-5p	mRNA	miRNA	red	green
evm.model.Contig11.385.path1	dme-miR-281-1-5p	mRNA	miRNA	red	green
evm.model.Contig11.385.path1	dme-miR-34-3p>dvi-miR-34-3p	mRNA	miRNA	red	green
evm.model.Contig11.385.path1	dps-miR-1000-5p>dsi-miR-1000-5p>dvi-miR-1000-5p	mRNA	miRNA	red	green
evm.model.Contig11.385.path1	dme-miR-87-3p	mRNA	miRNA	red	green
evm.model.Contig11.385.path1	dme-miR-932-5p	mRNA	miRNA	red	green
evm.model.Contig11.385.path1	dme-miR-34-5p	mRNA	miRNA	red	green
evm.model.Contig42.155.path1	der-miR-92b>dme-miR-92b-3p>dps-miR-92b>dsi-miR-92b>dvi-miR-92b-3p	mRNA	miRNA	red	green
evm.model.Contig42.155.path1	dps-miR-932-5p>dsi-miR-932-5p>dvi-miR-932-5p	mRNA	miRNA	red	green
evm.model.Contig42.155.path1	dme-miR-14-3p	mRNA	miRNA	red	green
evm.model.Contig42.155.path1	dme-miR-283-5p	mRNA	miRNA	red	green
evm.model.Contig42.155.path1	der-miR-92a>dme-miR-92a-3p>dps-miR-92a>dsi-miR-92a>dvi-miR-92a-3p	mRNA	miRNA	red	green
evm.model.Contig42.155.path1	dps-miR-1000-5p>dsi-miR-1000-5p>dvi-miR-1000-5p	mRNA	miRNA	red	green
evm.model.Contig42.155.path1	dme-miR-932-5p	mRNA	miRNA	red	green
evm.model.Contig71.31.path1	dme-miR-999-3p>dsi-miR-999-3p>dvi-miR-999-3p	mRNA	miRNA	red	green
evm.model.Contig71.31.path1	dme-miR-10-5p>dvi-miR-10-5p	mRNA	miRNA	red	green
evm.model.Contig71.31.path1	dme-miR-210-3p	mRNA	miRNA	red	green
evm.model.Contig71.31.path1	dme-miR-10-3p>dvi-miR-10-3p	mRNA	miRNA	red	green
evm.model.Contig71.31.path1	dme-miR-283-5p	mRNA	miRNA	red	green
evm.model.Contig71.31.path1	der-miR-279>dme-miR-279-3p>dps-miR-279>dsi-miR-279>dvi-miR-279-3p	mRNA	miRNA	red	green
evm.model.Contig71.31.path1	der-miR-277>dme-miR-277-3p>dps-miR-277>dvi-miR-277-3p	mRNA	miRNA	red	green
evm.model.Contig71.31.path1	dps-miR-1000-5p>dsi-miR-1000-5p>dvi-miR-1000-5p	mRNA	miRNA	red	green
evm.model.Contig1.741.path1	der-miR-263b>dme-miR-263b-5p>dps-miR-263b>dsi-miR-263b	mRNA	miRNA	red	green
evm.model.Contig1.741.path1	der-miR-100>dme-miR-100-5p>dsi-miR-100	mRNA	miRNA	red	green
evm.model.Contig1.741.path1	dme-miR-957-3p>dps-miR-957-3p>dsi-miR-957>dvi-miR-957-3p	mRNA	miRNA	red	green
evm.model.Contig1.868.path1	dme-miR-999-3p>dsi-miR-999-3p>dvi-miR-999-3p	mRNA	miRNA	red	green
evm.model.Contig1.868.path1	dme-miR-10-5p>dvi-miR-10-5p	mRNA	miRNA	red	green
evm.model.Contig1.868.path1	der-miR-281-3p>dme-miR-281-3p>dps-miR-281>dsi-miR-281-3p>dvi-miR-281-3p	mRNA	miRNA	red	green
evm.model.Contig1.868.path1	der-miR-9c>dme-miR-9c-5p>dps-miR-9c>dvi-miR-9c-5p	mRNA	miRNA	red	green
evm.model.Contig302.3.path1	der-miR-281-2-5p>dme-miR-281-2-5p>dvi-miR-281-2-5p	mRNA	miRNA	red	green
evm.model.Contig302.3.path1	der-miR-285>dme-miR-285-3p>dps-miR-285>dsi-miR-285>dvi-miR-285-3p	mRNA	miRNA	red	green
evm.model.Contig302.3.path1	dme-miR-34-5p	mRNA	miRNA	red	green
evm.model.Contig302.3.path1	dme-miR-10-3p>dvi-miR-10-3p	mRNA	miRNA	red	green
evm.model.Contig302.3.path1	dme-let-7-3p	mRNA	miRNA	red	green
evm.model.Contig302.3.path1	der-miR-34>dps-miR-34>dsi-miR-34	mRNA	miRNA	red	green
evm.model.Contig302.3.path1	der-miR-6>dme-miR-6-3p>dps-miR-6>dsi-miR-6-3p>dvi-miR-6-3p	mRNA	miRNA	red	green
evm.model.Contig10.430.path1	der-miR-92b>dme-miR-92b-3p>dps-miR-92b>dsi-miR-92b>dvi-miR-92b-3p	mRNA	miRNA	red	green
evm.model.Contig10.430.path1	dps-miR-31b	mRNA	miRNA	red	green
evm.model.Contig10.430.path1	dps-miR-932-5p>dsi-miR-932-5p>dvi-miR-932-5p	mRNA	miRNA	red	green
evm.model.Contig10.430.path1	dme-miR-275-5p>dvi-miR-275-5p	mRNA	miRNA	red	green
evm.model.Contig10.430.path1	dme-miR-283-5p	mRNA	miRNA	red	green
evm.model.Contig10.430.path1	dme-miR-34-3p>dvi-miR-34-3p	mRNA	miRNA	red	green
evm.model.Contig10.430.path1	der-miR-92a>dme-miR-92a-3p>dps-miR-92a>dsi-miR-92a>dvi-miR-92a-3p	mRNA	miRNA	red	green
evm.model.Contig10.430.path1	dps-miR-1000-5p>dsi-miR-1000-5p>dvi-miR-1000-5p	mRNA	miRNA	red	green
evm.model.Contig10.430.path1	dme-miR-87-3p	mRNA	miRNA	red	green
evm.model.Contig10.430.path1	dme-miR-932-5p	mRNA	miRNA	red	green
evm.model.Contig10.430.path1	dme-miR-34-5p	mRNA	miRNA	red	green
evm.model.Contig44.208.path1	der-miR-263b>dme-miR-263b-5p>dps-miR-263b>dsi-miR-263b	mRNA	miRNA	red	green
evm.model.Contig44.208.path1	dme-miR-281-1-5p	mRNA	miRNA	red	green
evm.model.Contig44.208.path1	dvi-miR-263b-5p	mRNA	miRNA	red	green
evm.model.Contig1.743.path1	der-miR-281-2-5p>dme-miR-281-2-5p>dvi-miR-281-2-5p	mRNA	miRNA	red	green
evm.model.Contig1.743.path1	der-miR-281-3p>dme-miR-281-3p>dps-miR-281>dsi-miR-281-3p>dvi-miR-281-3p	mRNA	miRNA	red	green
evm.model.Contig1.743.path1	der-miR-285>dme-miR-285-3p>dps-miR-285>dsi-miR-285>dvi-miR-285-3p	mRNA	miRNA	red	green
evm.model.Contig1.743.path1	dme-miR-10-3p>dvi-miR-10-3p	mRNA	miRNA	red	green
evm.model.Contig1.743.path1	der-miR-6>dme-miR-6-3p>dps-miR-6>dsi-miR-6-3p>dvi-miR-6-3p	mRNA	miRNA	red	green
evm.model.Contig7.527.path1	der-miR-285>dme-miR-285-3p>dps-miR-285>dsi-miR-285>dvi-miR-285-3p	mRNA	miRNA	red	green
evm.model.Contig7.527.path1	dme-miR-10-3p>dvi-miR-10-3p	mRNA	miRNA	red	green
evm.model.Contig7.527.path1	der-miR-6>dme-miR-6-3p>dps-miR-6>dsi-miR-6-3p>dvi-miR-6-3p	mRNA	miRNA	red	green
evm.model.Contig1.743.path1	der-miR-263b>dme-miR-263b-5p>dps-miR-263b>dsi-miR-263b	mRNA	miRNA	red	green
evm.model.Contig1.743.path1	dvi-miR-263b-5p	mRNA	miRNA	red	green
evm.model.Contig7.473.path1	dps-miR-31b	mRNA	miRNA	red	green
evm.model.Contig7.473.path1	dps-miR-932-5p>dsi-miR-932-5p>dvi-miR-932-5p	mRNA	miRNA	red	green
evm.model.Contig7.473.path1	dme-miR-14-3p	mRNA	miRNA	red	green
evm.model.Contig7.473.path1	der-miR-14>dps-miR-14>dsi-miR-14>dvi-miR-14-3p	mRNA	miRNA	red	green
evm.model.Contig7.473.path1	dme-miR-275-5p>dvi-miR-275-5p	mRNA	miRNA	red	green
evm.model.Contig7.473.path1	dme-miR-283-5p	mRNA	miRNA	red	green
evm.model.Contig7.473.path1	dme-miR-34-3p>dvi-miR-34-3p	mRNA	miRNA	red	green
evm.model.Contig7.473.path1	dps-miR-1000-5p>dsi-miR-1000-5p>dvi-miR-1000-5p	mRNA	miRNA	red	green
evm.model.Contig7.473.path1	dme-miR-932-5p	mRNA	miRNA	red	green
evm.model.Contig7.473.path1	dme-miR-34-5p	mRNA	miRNA	red	green
evm.model.Contig145.55.path1	der-miR-281-3p>dme-miR-281-3p>dps-miR-281>dsi-miR-281-3p>dvi-miR-281-3p	mRNA	miRNA	red	green
evm.model.Contig145.55.path1	dps-miR-932-5p>dsi-miR-932-5p>dvi-miR-932-5p	mRNA	miRNA	red	green
evm.model.Contig145.55.path1	der-miR-316>dme-miR-316-5p>dps-miR-316>dsi-miR-316	mRNA	miRNA	red	green
evm.model.Contig145.55.path1	dme-miR-283-5p	mRNA	miRNA	red	green
evm.model.Contig145.55.path1	dme-miR-281-1-5p	mRNA	miRNA	red	green
evm.model.Contig145.55.path1	dme-miR-87-3p	mRNA	miRNA	red	green
evm.model.Contig145.55.path1	dme-miR-932-5p	mRNA	miRNA	red	green
evm.model.Contig145.55.path1	dps-miR-1000-5p>dsi-miR-1000-5p>dvi-miR-1000-5p	mRNA	miRNA	red	green
evm.model.Contig81.81.path1	der-miR-279>dme-miR-279-3p>dps-miR-279>dsi-miR-279>dvi-miR-279-3p	mRNA	miRNA	red	green
evm.model.Contig81.81.path1	der-miR-286>dme-miR-286-3p>dps-miR-286>dsi-miR-286>dvi-miR-286-3p	mRNA	miRNA	red	green
evm.model.Contig117.25.path1	dme-miR-10-5p>dvi-miR-10-5p	mRNA	miRNA	red	green
evm.model.Contig117.25.path1	der-miR-281-3p>dme-miR-281-3p>dps-miR-281>dsi-miR-281-3p>dvi-miR-281-3p	mRNA	miRNA	red	green
evm.model.Contig117.25.path1	der-miR-9c>dme-miR-9c-5p>dps-miR-9c>dvi-miR-9c-5p	mRNA	miRNA	red	green
evm.model.Contig117.25.path1	dvi-miR-282-5p	mRNA	miRNA	red	green
evm.model.Contig117.25.path1	der-miR-5>dme-miR-5-5p>dps-miR-5>dsi-miR-5>dvi-miR-5-5p	mRNA	miRNA	red	green
evm.model.Contig117.25.path1	der-miR-277>dme-miR-277-3p>dps-miR-277>dvi-miR-277-3p	mRNA	miRNA	red	green
evm.model.Contig64.76.path1	dps-miR-31b	mRNA	miRNA	red	green
evm.model.Contig64.76.path1	dps-miR-932-5p>dsi-miR-932-5p>dvi-miR-932-5p	mRNA	miRNA	red	green
evm.model.Contig64.76.path1	dme-miR-14-3p	mRNA	miRNA	red	green
evm.model.Contig64.76.path1	dme-miR-283-5p	mRNA	miRNA	red	green
evm.model.Contig64.76.path1	dme-miR-34-3p>dvi-miR-34-3p	mRNA	miRNA	red	green
evm.model.Contig64.76.path1	dme-miR-927-5p>dps-miR-927-5p>dsi-miR-927-5p>dvi-miR-927-5p	mRNA	miRNA	red	green
evm.model.Contig64.76.path1	der-miR-92a>dme-miR-92a-3p>dps-miR-92a>dsi-miR-92a>dvi-miR-92a-3p	mRNA	miRNA	red	green
evm.model.Contig64.76.path1	dps-miR-1000-5p>dsi-miR-1000-5p>dvi-miR-1000-5p	mRNA	miRNA	red	green
evm.model.Contig64.76.path1	dme-miR-932-5p	mRNA	miRNA	red	green
evm.model.Contig64.76.path1	dme-miR-34-5p	mRNA	miRNA	red	green
evm.model.Contig25.59.path1	dps-miR-932-5p>dsi-miR-932-5p>dvi-miR-932-5p	mRNA	miRNA	red	green
evm.model.Contig25.59.path1	dme-miR-14-3p	mRNA	miRNA	red	green
evm.model.Contig25.59.path1	der-miR-14>dps-miR-14>dsi-miR-14>dvi-miR-14-3p	mRNA	miRNA	red	green
evm.model.Contig25.59.path1	dme-miR-283-5p	mRNA	miRNA	red	green
evm.model.Contig25.59.path1	dme-miR-281-1-5p	mRNA	miRNA	red	green
evm.model.Contig25.59.path1	dme-miR-927-5p>dps-miR-927-5p>dsi-miR-927-5p>dvi-miR-927-5p	mRNA	miRNA	red	green
evm.model.Contig25.59.path1	dme-miR-34-3p>dvi-miR-34-3p	mRNA	miRNA	red	green
evm.model.Contig25.59.path1	dps-miR-1000-5p>dsi-miR-1000-5p>dvi-miR-1000-5p	mRNA	miRNA	red	green
evm.model.Contig25.59.path1	dme-miR-932-5p	mRNA	miRNA	red	green
evm.model.Contig25.59.path1	dme-miR-34-5p	mRNA	miRNA	red	green
evm.model.Contig40.160.path1	der-miR-316>dme-miR-316-5p>dps-miR-316>dsi-miR-316	mRNA	miRNA	red	green
evm.model.Contig40.160.path1	der-miR-9c>dme-miR-9c-5p>dps-miR-9c>dvi-miR-9c-5p	mRNA	miRNA	red	green
evm.model.Contig40.160.path1	dvi-miR-282-5p	mRNA	miRNA	red	green
evm.model.Contig40.160.path1	dme-miR-34-5p	mRNA	miRNA	red	green
evm.model.Contig40.160.path1	dme-miR-927-5p>dps-miR-927-5p>dsi-miR-927-5p>dvi-miR-927-5p	mRNA	miRNA	red	green
evm.model.Contig40.160.path1	dme-let-7-3p	mRNA	miRNA	red	green
evm.model.Contig40.160.path1	der-miR-34>dps-miR-34>dsi-miR-34	mRNA	miRNA	red	green
evm.model.Contig40.160.path1	dme-miR-34-3p>dvi-miR-34-3p	mRNA	miRNA	red	green
evm.model.Contig134.30.path1	der-miR-316>dme-miR-316-5p>dps-miR-316>dsi-miR-316	mRNA	miRNA	red	green
evm.model.Contig134.30.path1	der-miR-9c>dme-miR-9c-5p>dps-miR-9c>dvi-miR-9c-5p	mRNA	miRNA	red	green
evm.model.Contig134.30.path1	dme-miR-34-5p	mRNA	miRNA	red	green
evm.model.Contig134.30.path1	dme-miR-927-5p>dps-miR-927-5p>dsi-miR-927-5p>dvi-miR-927-5p	mRNA	miRNA	red	green
evm.model.Contig134.30.path1	dme-let-7-3p	mRNA	miRNA	red	green
evm.model.Contig134.30.path1	dme-miR-87-3p	mRNA	miRNA	red	green
evm.model.Contig134.30.path1	der-miR-34>dps-miR-34>dsi-miR-34	mRNA	miRNA	red	green
evm.model.Contig134.30.path1	dme-miR-34-3p>dvi-miR-34-3p	mRNA	miRNA	red	green
evm.model.Contig182.14.path1	der-miR-92b>dme-miR-92b-3p>dps-miR-92b>dsi-miR-92b>dvi-miR-92b-3p	mRNA	miRNA	red	green
evm.model.Contig182.14.path1	dps-miR-932-5p>dsi-miR-932-5p>dvi-miR-932-5p	mRNA	miRNA	red	green
evm.model.Contig182.14.path1	der-miR-9c>dme-miR-9c-5p>dps-miR-9c>dvi-miR-9c-5p	mRNA	miRNA	red	green
evm.model.Contig182.14.path1	dme-miR-34-5p	mRNA	miRNA	red	green
evm.model.Contig182.14.path1	dme-miR-10-3p>dvi-miR-10-3p	mRNA	miRNA	red	green
evm.model.Contig182.14.path1	dme-miR-283-5p	mRNA	miRNA	red	green
evm.model.Contig182.14.path1	der-miR-276b>dme-miR-276b-3p>dps-miR-276b>dsi-miR-276b>dvi-miR-276b-3p	mRNA	miRNA	red	green
evm.model.Contig182.14.path1	dme-miR-927-5p>dps-miR-927-5p>dsi-miR-927-5p>dvi-miR-927-5p	mRNA	miRNA	red	green
evm.model.Contig182.14.path1	der-miR-92a>dme-miR-92a-3p>dps-miR-92a>dsi-miR-92a>dvi-miR-92a-3p	mRNA	miRNA	red	green
evm.model.Contig182.14.path1	dme-let-7-3p	mRNA	miRNA	red	green
evm.model.Contig182.14.path1	dvi-miR-263b-5p	mRNA	miRNA	red	green
evm.model.Contig182.14.path1	der-miR-277>dme-miR-277-3p>dps-miR-277>dvi-miR-277-3p	mRNA	miRNA	red	green
evm.model.Contig182.14.path1	dme-miR-932-5p	mRNA	miRNA	red	green
evm.model.Contig182.14.path1	dps-miR-1000-5p>dsi-miR-1000-5p>dvi-miR-1000-5p	mRNA	miRNA	red	green
evm.model.Contig81.81.path1	der-miR-2a>dme-miR-2a-3p>dps-miR-2a>dsi-miR-2a>dvi-miR-2a-3p	mRNA	miRNA	red	green
evm.model.Contig62.45.path1	dps-miR-31b	mRNA	miRNA	red	green
evm.model.Contig62.45.path1	dps-miR-932-5p>dsi-miR-932-5p>dvi-miR-932-5p	mRNA	miRNA	red	green
evm.model.Contig62.45.path1	dme-miR-14-3p	mRNA	miRNA	red	green
evm.model.Contig62.45.path1	der-miR-14>dps-miR-14>dsi-miR-14>dvi-miR-14-3p	mRNA	miRNA	red	green
evm.model.Contig62.45.path1	dme-miR-275-5p>dvi-miR-275-5p	mRNA	miRNA	red	green
evm.model.Contig62.45.path1	dme-miR-283-5p	mRNA	miRNA	red	green
evm.model.Contig62.45.path1	dme-miR-281-1-5p	mRNA	miRNA	red	green
evm.model.Contig62.45.path1	dps-miR-1000-5p>dsi-miR-1000-5p>dvi-miR-1000-5p	mRNA	miRNA	red	green
evm.model.Contig62.45.path1	dme-miR-87-3p	mRNA	miRNA	red	green
evm.model.Contig62.45.path1	dme-miR-932-5p	mRNA	miRNA	red	green
evm.model.Contig62.45.path1	dme-miR-34-5p	mRNA	miRNA	red	green
evm.model.Contig3.792.path1	der-miR-92b>dme-miR-92b-3p>dps-miR-92b>dsi-miR-92b>dvi-miR-92b-3p	mRNA	miRNA	red	green
evm.model.Contig3.792.path1	dps-miR-932-5p>dsi-miR-932-5p>dvi-miR-932-5p	mRNA	miRNA	red	green
evm.model.Contig3.792.path1	dme-miR-283-5p	mRNA	miRNA	red	green
evm.model.Contig3.792.path1	dme-miR-281-1-5p	mRNA	miRNA	red	green
evm.model.Contig3.792.path1	der-miR-92a>dme-miR-92a-3p>dps-miR-92a>dsi-miR-92a>dvi-miR-92a-3p	mRNA	miRNA	red	green
evm.model.Contig3.792.path1	dps-miR-1000-5p>dsi-miR-1000-5p>dvi-miR-1000-5p	mRNA	miRNA	red	green
evm.model.Contig3.792.path1	dme-miR-932-5p	mRNA	miRNA	red	green
evm.model.Contig302.3.path1	dme-miR-956-3p>dvi-miR-956-3p	mRNA	miRNA	red	green
evm.model.Contig302.3.path1	der-miR-316>dme-miR-316-5p>dps-miR-316>dsi-miR-316	mRNA	miRNA	red	green
evm.model.Contig302.3.path1	der-miR-92a>dme-miR-92a-3p>dps-miR-92a>dsi-miR-92a>dvi-miR-92a-3p	mRNA	miRNA	red	green
evm.model.Contig136.32.path1	dme-miR-999-3p>dsi-miR-999-3p>dvi-miR-999-3p	mRNA	miRNA	red	green
evm.model.Contig136.32.path1	der-miR-281-3p>dme-miR-281-3p>dps-miR-281>dsi-miR-281-3p>dvi-miR-281-3p	mRNA	miRNA	red	green
evm.model.Contig136.32.path1	dme-miR-210-3p	mRNA	miRNA	red	green
evm.model.Contig136.32.path1	dps-miR-31b	mRNA	miRNA	red	green
evm.model.Contig136.32.path1	dme-miR-283-5p	mRNA	miRNA	red	green
evm.model.Contig130.27.path1	dme-miR-999-3p>dsi-miR-999-3p>dvi-miR-999-3p	mRNA	miRNA	red	green
evm.model.Contig130.27.path1	der-miR-281-3p>dme-miR-281-3p>dps-miR-281>dsi-miR-281-3p>dvi-miR-281-3p	mRNA	miRNA	red	green
evm.model.Contig130.27.path1	dme-miR-210-3p	mRNA	miRNA	red	green
evm.model.Contig130.27.path1	dme-miR-283-5p	mRNA	miRNA	red	green
evm.model.Contig6.530.path1	dme-miR-8-5p>dvi-miR-8-5p	mRNA	miRNA	red	green
evm.model.Contig6.530.path1	der-miR-316>dme-miR-316-5p>dps-miR-316>dsi-miR-316	mRNA	miRNA	red	green
evm.model.Contig6.530.path1	der-miR-9c>dme-miR-9c-5p>dps-miR-9c>dvi-miR-9c-5p	mRNA	miRNA	red	green
evm.model.Contig6.530.path1	dme-miR-927-5p>dps-miR-927-5p>dsi-miR-927-5p>dvi-miR-927-5p	mRNA	miRNA	red	green
evm.model.Contig6.530.path1	dme-let-7-3p	mRNA	miRNA	red	green
evm.model.Contig6.530.path1	dme-miR-87-3p	mRNA	miRNA	red	green
evm.model.Contig6.530.path1	der-miR-277>dme-miR-277-3p>dps-miR-277>dvi-miR-277-3p	mRNA	miRNA	red	green
evm.model.Contig5.428.path1	der-miR-92b>dme-miR-92b-3p>dps-miR-92b>dsi-miR-92b>dvi-miR-92b-3p	mRNA	miRNA	red	green
evm.model.Contig5.428.path1	dme-miR-14-3p	mRNA	miRNA	red	green
evm.model.Contig5.428.path1	der-miR-14>dps-miR-14>dsi-miR-14>dvi-miR-14-3p	mRNA	miRNA	red	green
evm.model.Contig5.428.path1	dme-miR-283-5p	mRNA	miRNA	red	green
evm.model.Contig5.428.path1	dme-miR-281-1-5p	mRNA	miRNA	red	green
evm.model.Contig5.428.path1	dme-miR-927-5p>dps-miR-927-5p>dsi-miR-927-5p>dvi-miR-927-5p	mRNA	miRNA	red	green
evm.model.Contig5.428.path1	der-miR-92a>dme-miR-92a-3p>dps-miR-92a>dsi-miR-92a>dvi-miR-92a-3p	mRNA	miRNA	red	green
evm.model.Contig5.428.path1	dps-miR-1000-5p>dsi-miR-1000-5p>dvi-miR-1000-5p	mRNA	miRNA	red	green
evm.model.Contig5.428.path1	dme-miR-87-3p	mRNA	miRNA	red	green
evm.model.Contig5.428.path1	dme-miR-34-5p	mRNA	miRNA	red	green
evm.model.Contig5.424.path1	der-miR-9c>dme-miR-9c-5p>dps-miR-9c>dvi-miR-9c-5p	mRNA	miRNA	red	green
evm.model.Contig5.424.path1	dme-miR-34-5p	mRNA	miRNA	red	green
evm.model.Contig5.424.path1	dme-let-7-3p	mRNA	miRNA	red	green
evm.model.Contig5.424.path1	dme-miR-87-3p	mRNA	miRNA	red	green
evm.model.Contig5.424.path1	der-miR-34>dps-miR-34>dsi-miR-34	mRNA	miRNA	red	green
evm.model.Contig5.424.path1	der-miR-277>dme-miR-277-3p>dps-miR-277>dvi-miR-277-3p	mRNA	miRNA	red	green
evm.model.Contig5.424.path1	dme-miR-34-3p>dvi-miR-34-3p	mRNA	miRNA	red	green
evm.model.Contig75.98.path1	der-miR-92b>dme-miR-92b-3p>dps-miR-92b>dsi-miR-92b>dvi-miR-92b-3p	mRNA	miRNA	red	green
evm.model.Contig75.98.path1	dps-miR-932-5p>dsi-miR-932-5p>dvi-miR-932-5p	mRNA	miRNA	red	green
evm.model.Contig75.98.path1	dme-miR-14-3p	mRNA	miRNA	red	green
evm.model.Contig75.98.path1	der-miR-14>dps-miR-14>dsi-miR-14>dvi-miR-14-3p	mRNA	miRNA	red	green
evm.model.Contig75.98.path1	dps-miR-1000-5p>dsi-miR-1000-5p>dvi-miR-1000-5p	mRNA	miRNA	red	green
evm.model.Contig75.98.path1	dme-miR-932-5p	mRNA	miRNA	red	green
evm.model.Contig7.453.path1	dps-miR-31b	mRNA	miRNA	red	green
evm.model.Contig7.453.path1	dps-miR-932-5p>dsi-miR-932-5p>dvi-miR-932-5p	mRNA	miRNA	red	green
evm.model.Contig7.453.path1	dme-miR-283-5p	mRNA	miRNA	red	green
evm.model.Contig7.453.path1	dps-miR-1000-5p>dsi-miR-1000-5p>dvi-miR-1000-5p	mRNA	miRNA	red	green
evm.model.Contig7.453.path1	dme-miR-932-5p	mRNA	miRNA	red	green
evm.model.Contig14.328.path1	dps-miR-932-5p>dsi-miR-932-5p>dvi-miR-932-5p	mRNA	miRNA	red	green
evm.model.Contig14.328.path1	der-miR-316>dme-miR-316-5p>dps-miR-316>dsi-miR-316	mRNA	miRNA	red	green
evm.model.Contig14.328.path1	dme-miR-14-3p	mRNA	miRNA	red	green
evm.model.Contig14.328.path1	der-miR-14>dps-miR-14>dsi-miR-14>dvi-miR-14-3p	mRNA	miRNA	red	green
evm.model.Contig14.328.path1	dme-miR-283-5p	mRNA	miRNA	red	green
evm.model.Contig14.328.path1	dme-miR-281-1-5p	mRNA	miRNA	red	green
evm.model.Contig14.328.path1	dme-let-7-3p	mRNA	miRNA	red	green
evm.model.Contig14.328.path1	dme-miR-932-5p	mRNA	miRNA	red	green
evm.model.Contig14.328.path1	dps-miR-1000-5p>dsi-miR-1000-5p>dvi-miR-1000-5p	mRNA	miRNA	red	green
evm.model.Contig5.392.path1	dme-miR-8-5p>dvi-miR-8-5p	mRNA	miRNA	red	green
evm.model.Contig5.392.path1	der-miR-9c>dme-miR-9c-5p>dps-miR-9c>dvi-miR-9c-5p	mRNA	miRNA	red	green
evm.model.Contig5.392.path1	dme-let-7-3p	mRNA	miRNA	red	green
evm.model.Contig5.392.path1	dme-miR-87-3p	mRNA	miRNA	red	green
evm.model.Contig5.392.path1	der-miR-34>dps-miR-34>dsi-miR-34	mRNA	miRNA	red	green
evm.model.Contig5.392.path1	der-miR-277>dme-miR-277-3p>dps-miR-277>dvi-miR-277-3p	mRNA	miRNA	red	green
evm.model.Contig5.392.path1	dme-miR-34-5p	mRNA	miRNA	red	green
evm.model.Contig25.27.path1	dme-miR-14-3p	mRNA	miRNA	red	green
evm.model.Contig25.27.path1	der-miR-14>dps-miR-14>dsi-miR-14>dvi-miR-14-3p	mRNA	miRNA	red	green
evm.model.Contig25.27.path1	dme-miR-283-5p	mRNA	miRNA	red	green
evm.model.Contig25.27.path1	der-miR-92a>dme-miR-92a-3p>dps-miR-92a>dsi-miR-92a>dvi-miR-92a-3p	mRNA	miRNA	red	green
evm.model.Contig25.27.path1	dps-miR-1000-5p>dsi-miR-1000-5p>dvi-miR-1000-5p	mRNA	miRNA	red	green
evm.model.Contig15.223.path1	der-miR-281-2-5p>dme-miR-281-2-5p>dvi-miR-281-2-5p	mRNA	miRNA	red	green
evm.model.Contig15.223.path1	dme-miR-210-3p	mRNA	miRNA	red	green
evm.model.Contig15.223.path1	dme-miR-996-3p	mRNA	miRNA	red	green
evm.model.Contig15.223.path1	dme-miR-10-3p>dvi-miR-10-3p	mRNA	miRNA	red	green
evm.model.Contig15.223.path1	dvi-miR-263b-5p	mRNA	miRNA	red	green
evm.model.Contig15.223.path1	der-miR-2a>dme-miR-2a-3p>dps-miR-2a>dsi-miR-2a>dvi-miR-2a-3p	mRNA	miRNA	red	green
evm.model.Contig15.223.path1	der-miR-6>dme-miR-6-3p>dps-miR-6>dsi-miR-6-3p>dvi-miR-6-3p	mRNA	miRNA	red	green
evm.model.Contig6.642.path1	dme-miR-210-3p	mRNA	miRNA	red	green
evm.model.Contig6.642.path1	der-miR-7>dme-miR-7-5p>dps-miR-7>dsi-miR-7	mRNA	miRNA	red	green
evm.model.Contig6.642.path1	der-miR-9c>dme-miR-9c-5p>dps-miR-9c>dvi-miR-9c-5p	mRNA	miRNA	red	green
evm.model.Contig6.642.path1	dme-miR-996-3p	mRNA	miRNA	red	green
evm.model.Contig6.642.path1	dme-miR-10-3p>dvi-miR-10-3p	mRNA	miRNA	red	green
evm.model.Contig6.642.path1	dvi-miR-125-5p	mRNA	miRNA	red	green
evm.model.Contig6.642.path1	dme-miR-283-5p	mRNA	miRNA	red	green
evm.model.Contig6.642.path1	der-miR-92a>dme-miR-92a-3p>dps-miR-92a>dsi-miR-92a>dvi-miR-92a-3p	mRNA	miRNA	red	green
evm.model.Contig6.642.path1	der-miR-125>dme-miR-125-5p>dps-miR-125>dsi-miR-125	mRNA	miRNA	red	green
evm.model.Contig6.642.path1	dme-let-7-3p	mRNA	miRNA	red	green
evm.model.Contig6.642.path1	dme-miR-87-3p	mRNA	miRNA	red	green
evm.model.Contig6.642.path1	der-miR-2a>dme-miR-2a-3p>dps-miR-2a>dsi-miR-2a>dvi-miR-2a-3p	mRNA	miRNA	red	green
evm.model.Contig6.642.path1	der-miR-277>dme-miR-277-3p>dps-miR-277>dvi-miR-277-3p	mRNA	miRNA	red	green
evm.model.Contig6.642.path1	der-miR-6>dme-miR-6-3p>dps-miR-6>dsi-miR-6-3p>dvi-miR-6-3p	mRNA	miRNA	red	green
evm.model.Contig1.741.path1	der-miR-2a>dme-miR-2a-3p>dps-miR-2a>dsi-miR-2a>dvi-miR-2a-3p	mRNA	miRNA	red	green
evm.model.Contig33.110.path1	dme-miR-10-5p>dvi-miR-10-5p	mRNA	miRNA	red	green
evm.model.Contig33.110.path1	dme-miR-210-3p	mRNA	miRNA	red	green
evm.model.Contig33.110.path1	dme-miR-283-5p	mRNA	miRNA	red	green
evm.model.Contig33.110.path1	der-miR-5>dme-miR-5-5p>dps-miR-5>dsi-miR-5>dvi-miR-5-5p	mRNA	miRNA	red	green
evm.model.Contig31.204.path1	der-miR-7>dme-miR-7-5p>dps-miR-7>dsi-miR-7	mRNA	miRNA	red	green
evm.model.Contig31.204.path1	der-miR-263b>dme-miR-263b-5p>dps-miR-263b>dsi-miR-263b	mRNA	miRNA	red	green
evm.model.Contig31.204.path1	dme-miR-281-1-5p	mRNA	miRNA	red	green
evm.model.Contig31.204.path1	dme-let-7-3p	mRNA	miRNA	red	green
evm.model.Contig31.204.path1	dvi-miR-263b-5p	mRNA	miRNA	red	green
evm.model.Contig31.204.path1	der-miR-277>dme-miR-277-3p>dps-miR-277>dvi-miR-277-3p	mRNA	miRNA	red	green
evm.model.Contig87.93.path1	der-miR-281-3p>dme-miR-281-3p>dps-miR-281>dsi-miR-281-3p>dvi-miR-281-3p	mRNA	miRNA	red	green
evm.model.Contig87.93.path1	dps-miR-932-5p>dsi-miR-932-5p>dvi-miR-932-5p	mRNA	miRNA	red	green
evm.model.Contig87.93.path1	der-miR-316>dme-miR-316-5p>dps-miR-316>dsi-miR-316	mRNA	miRNA	red	green
evm.model.Contig87.93.path1	dme-miR-283-5p	mRNA	miRNA	red	green
evm.model.Contig87.93.path1	dme-miR-281-1-5p	mRNA	miRNA	red	green
evm.model.Contig87.93.path1	dme-let-7-3p	mRNA	miRNA	red	green
evm.model.Contig87.93.path1	dme-miR-87-3p	mRNA	miRNA	red	green
evm.model.Contig87.93.path1	dme-miR-932-5p	mRNA	miRNA	red	green
evm.model.Contig87.93.path1	dps-miR-1000-5p>dsi-miR-1000-5p>dvi-miR-1000-5p	mRNA	miRNA	red	green
evm.model.Contig33.100.path1	dps-miR-932-5p>dsi-miR-932-5p>dvi-miR-932-5p	mRNA	miRNA	red	green
evm.model.Contig33.100.path1	der-miR-9c>dme-miR-9c-5p>dps-miR-9c>dvi-miR-9c-5p	mRNA	miRNA	red	green
evm.model.Contig33.100.path1	dme-miR-281-1-5p	mRNA	miRNA	red	green
evm.model.Contig33.100.path1	dme-miR-927-5p>dps-miR-927-5p>dsi-miR-927-5p>dvi-miR-927-5p	mRNA	miRNA	red	green
evm.model.Contig33.100.path1	dme-let-7-3p	mRNA	miRNA	red	green
evm.model.Contig33.100.path1	dme-miR-932-5p	mRNA	miRNA	red	green
evm.model.Contig33.100.path1	dps-miR-1000-5p>dsi-miR-1000-5p>dvi-miR-1000-5p	mRNA	miRNA	red	green
evm.model.Contig113.46.path1	der-miR-281-3p>dme-miR-281-3p>dps-miR-281>dsi-miR-281-3p>dvi-miR-281-3p	mRNA	miRNA	red	green
evm.model.Contig113.46.path1	dps-miR-932-5p>dsi-miR-932-5p>dvi-miR-932-5p	mRNA	miRNA	red	green
evm.model.Contig113.46.path1	der-miR-9c>dme-miR-9c-5p>dps-miR-9c>dvi-miR-9c-5p	mRNA	miRNA	red	green
evm.model.Contig113.46.path1	dme-miR-281-1-5p	mRNA	miRNA	red	green
evm.model.Contig113.46.path1	dme-miR-87-3p	mRNA	miRNA	red	green
evm.model.Contig113.46.path1	der-miR-277>dme-miR-277-3p>dps-miR-277>dvi-miR-277-3p	mRNA	miRNA	red	green
evm.model.Contig113.46.path1	dme-miR-932-5p	mRNA	miRNA	red	green
evm.model.Contig113.46.path1	dps-miR-1000-5p>dsi-miR-1000-5p>dvi-miR-1000-5p	mRNA	miRNA	red	green
evm.model.Contig147.9.path1	der-miR-316>dme-miR-316-5p>dps-miR-316>dsi-miR-316	mRNA	miRNA	red	green
evm.model.Contig147.9.path1	der-miR-7>dme-miR-7-5p>dps-miR-7>dsi-miR-7	mRNA	miRNA	red	green
evm.model.Contig147.9.path1	der-miR-9c>dme-miR-9c-5p>dps-miR-9c>dvi-miR-9c-5p	mRNA	miRNA	red	green
evm.model.Contig147.9.path1	der-miR-263b>dme-miR-263b-5p>dps-miR-263b>dsi-miR-263b	mRNA	miRNA	red	green
evm.model.Contig147.9.path1	dme-miR-10-3p>dvi-miR-10-3p	mRNA	miRNA	red	green
evm.model.Contig147.9.path1	der-miR-100>dme-miR-100-5p>dsi-miR-100	mRNA	miRNA	red	green
evm.model.Contig147.9.path1	dvi-miR-263b-5p	mRNA	miRNA	red	green
evm.model.Contig147.9.path1	dme-miR-957-3p>dps-miR-957-3p>dsi-miR-957>dvi-miR-957-3p	mRNA	miRNA	red	green
evm.model.Contig147.9.path1	dme-miR-996-3p	mRNA	miRNA	red	green
evm.model.Contig11.324.path1	der-miR-281-2-5p>dme-miR-281-2-5p>dvi-miR-281-2-5p	mRNA	miRNA	red	green
evm.model.Contig11.324.path1	dvi-miR-282-5p	mRNA	miRNA	red	green
evm.model.Contig11.324.path1	der-miR-263b>dme-miR-263b-5p>dps-miR-263b>dsi-miR-263b	mRNA	miRNA	red	green
evm.model.Contig11.324.path1	dvi-miR-263b-5p	mRNA	miRNA	red	green
evm.model.Contig11.324.path1	der-miR-6>dme-miR-6-3p>dps-miR-6>dsi-miR-6-3p>dvi-miR-6-3p	mRNA	miRNA	red	green
evm.model.Contig5.526.path1	dps-miR-31b	mRNA	miRNA	red	green
evm.model.Contig5.526.path1	dps-miR-932-5p>dsi-miR-932-5p>dvi-miR-932-5p	mRNA	miRNA	red	green
evm.model.Contig5.526.path1	dme-miR-14-3p	mRNA	miRNA	red	green
evm.model.Contig5.526.path1	der-miR-14>dps-miR-14>dsi-miR-14>dvi-miR-14-3p	mRNA	miRNA	red	green
evm.model.Contig5.526.path1	dme-miR-283-5p	mRNA	miRNA	red	green
evm.model.Contig5.526.path1	dme-miR-281-1-5p	mRNA	miRNA	red	green
evm.model.Contig5.526.path1	dme-miR-927-5p>dps-miR-927-5p>dsi-miR-927-5p>dvi-miR-927-5p	mRNA	miRNA	red	green
evm.model.Contig5.526.path1	dps-miR-1000-5p>dsi-miR-1000-5p>dvi-miR-1000-5p	mRNA	miRNA	red	green
evm.model.Contig5.526.path1	dme-miR-932-5p	mRNA	miRNA	red	green
evm.model.Contig5.526.path1	dme-miR-34-3p>dvi-miR-34-3p	mRNA	miRNA	red	green
evm.model.Contig38.110.path1	dps-miR-31b	mRNA	miRNA	red	green
evm.model.Contig38.110.path1	dps-miR-932-5p>dsi-miR-932-5p>dvi-miR-932-5p	mRNA	miRNA	red	green
evm.model.Contig38.110.path1	dme-miR-283-5p	mRNA	miRNA	red	green
evm.model.Contig38.110.path1	dme-miR-281-1-5p	mRNA	miRNA	red	green
evm.model.Contig38.110.path1	dme-miR-927-5p>dps-miR-927-5p>dsi-miR-927-5p>dvi-miR-927-5p	mRNA	miRNA	red	green
evm.model.Contig38.110.path1	dme-miR-34-3p>dvi-miR-34-3p	mRNA	miRNA	red	green
evm.model.Contig38.110.path1	dps-miR-1000-5p>dsi-miR-1000-5p>dvi-miR-1000-5p	mRNA	miRNA	red	green
evm.model.Contig38.110.path1	dme-miR-932-5p	mRNA	miRNA	red	green
evm.model.Contig38.110.path1	dme-miR-34-5p	mRNA	miRNA	red	green
evm.model.Contig78.27.path1	der-miR-133>dme-miR-133-3p>dps-miR-133>dsi-miR-133>dvi-miR-133-3p	mRNA	miRNA	red	green
evm.model.Contig8.292.path1	dps-miR-31b	mRNA	miRNA	red	green
evm.model.Contig8.292.path1	dps-miR-932-5p>dsi-miR-932-5p>dvi-miR-932-5p	mRNA	miRNA	red	green
evm.model.Contig8.292.path1	dme-miR-283-5p	mRNA	miRNA	red	green
evm.model.Contig8.292.path1	dme-miR-34-3p>dvi-miR-34-3p	mRNA	miRNA	red	green
evm.model.Contig8.292.path1	dme-miR-927-5p>dps-miR-927-5p>dsi-miR-927-5p>dvi-miR-927-5p	mRNA	miRNA	red	green
evm.model.Contig8.292.path1	dps-miR-1000-5p>dsi-miR-1000-5p>dvi-miR-1000-5p	mRNA	miRNA	red	green
evm.model.Contig8.292.path1	dme-miR-87-3p	mRNA	miRNA	red	green
evm.model.Contig8.292.path1	dme-miR-932-5p	mRNA	miRNA	red	green
evm.model.Contig8.292.path1	dme-miR-34-5p	mRNA	miRNA	red	green
evm.model.Contig6.615.path1	dme-miR-210-3p	mRNA	miRNA	red	green
evm.model.Contig6.615.path1	der-miR-7>dme-miR-7-5p>dps-miR-7>dsi-miR-7	mRNA	miRNA	red	green
evm.model.Contig6.615.path1	der-miR-9c>dme-miR-9c-5p>dps-miR-9c>dvi-miR-9c-5p	mRNA	miRNA	red	green
evm.model.Contig6.615.path1	dme-miR-34-5p	mRNA	miRNA	red	green
evm.model.Contig6.615.path1	dme-miR-10-3p>dvi-miR-10-3p	mRNA	miRNA	red	green
evm.model.Contig6.615.path1	dme-miR-283-5p	mRNA	miRNA	red	green
evm.model.Contig6.615.path1	der-miR-276b>dme-miR-276b-3p>dps-miR-276b>dsi-miR-276b>dvi-miR-276b-3p	mRNA	miRNA	red	green
evm.model.Contig6.615.path1	dps-miR-1000-5p>dsi-miR-1000-5p>dvi-miR-1000-5p	mRNA	miRNA	red	green
evm.model.Contig6.615.path1	der-miR-125>dme-miR-125-5p>dps-miR-125>dsi-miR-125	mRNA	miRNA	red	green
evm.model.Contig6.615.path1	dme-miR-87-3p	mRNA	miRNA	red	green
evm.model.Contig6.615.path1	dvi-miR-263b-5p	mRNA	miRNA	red	green
evm.model.Contig6.615.path1	der-miR-2a>dme-miR-2a-3p>dps-miR-2a>dsi-miR-2a>dvi-miR-2a-3p	mRNA	miRNA	red	green
evm.model.Contig6.615.path1	der-miR-277>dme-miR-277-3p>dps-miR-277>dvi-miR-277-3p	mRNA	miRNA	red	green
evm.model.Contig6.615.path1	der-miR-6>dme-miR-6-3p>dps-miR-6>dsi-miR-6-3p>dvi-miR-6-3p	mRNA	miRNA	red	green
evm.model.Contig15.20.path1	der-miR-316>dme-miR-316-5p>dps-miR-316>dsi-miR-316	mRNA	miRNA	red	green
evm.model.Contig15.20.path1	der-miR-9c>dme-miR-9c-5p>dps-miR-9c>dvi-miR-9c-5p	mRNA	miRNA	red	green
evm.model.Contig15.20.path1	dme-miR-283-5p	mRNA	miRNA	red	green
evm.model.Contig15.20.path1	dme-miR-281-1-5p	mRNA	miRNA	red	green
evm.model.Contig15.20.path1	dme-miR-927-5p>dps-miR-927-5p>dsi-miR-927-5p>dvi-miR-927-5p	mRNA	miRNA	red	green
evm.model.Contig15.20.path1	der-miR-277>dme-miR-277-3p>dps-miR-277>dvi-miR-277-3p	mRNA	miRNA	red	green
evm.model.Contig15.20.path1	dps-miR-1000-5p>dsi-miR-1000-5p>dvi-miR-1000-5p	mRNA	miRNA	red	green
evm.model.Contig113.80.path1	dps-miR-932-5p>dsi-miR-932-5p>dvi-miR-932-5p	mRNA	miRNA	red	green
evm.model.Contig113.80.path1	dme-miR-14-3p	mRNA	miRNA	red	green
evm.model.Contig113.80.path1	dme-miR-927-5p>dps-miR-927-5p>dsi-miR-927-5p>dvi-miR-927-5p	mRNA	miRNA	red	green
evm.model.Contig113.80.path1	dps-miR-1000-5p>dsi-miR-1000-5p>dvi-miR-1000-5p	mRNA	miRNA	red	green
evm.model.Contig113.80.path1	dme-miR-932-5p	mRNA	miRNA	red	green
evm.model.Contig113.80.path1	dme-miR-34-3p>dvi-miR-34-3p	mRNA	miRNA	red	green
evm.model.Contig61.176.path1	der-miR-92b>dme-miR-92b-3p>dps-miR-92b>dsi-miR-92b>dvi-miR-92b-3p	mRNA	miRNA	red	green
evm.model.Contig61.176.path1	dps-miR-932-5p>dsi-miR-932-5p>dvi-miR-932-5p	mRNA	miRNA	red	green
evm.model.Contig61.176.path1	dme-miR-14-3p	mRNA	miRNA	red	green
evm.model.Contig61.176.path1	der-miR-14>dps-miR-14>dsi-miR-14>dvi-miR-14-3p	mRNA	miRNA	red	green
evm.model.Contig61.176.path1	der-miR-92a>dme-miR-92a-3p>dps-miR-92a>dsi-miR-92a>dvi-miR-92a-3p	mRNA	miRNA	red	green
evm.model.Contig61.176.path1	dps-miR-1000-5p>dsi-miR-1000-5p>dvi-miR-1000-5p	mRNA	miRNA	red	green
evm.model.Contig61.176.path1	dme-miR-932-5p	mRNA	miRNA	red	green
evm.model.Contig116.27.path1	der-miR-92b>dme-miR-92b-3p>dps-miR-92b>dsi-miR-92b>dvi-miR-92b-3p	mRNA	miRNA	red	green
evm.model.Contig116.27.path1	dps-miR-932-5p>dsi-miR-932-5p>dvi-miR-932-5p	mRNA	miRNA	red	green
evm.model.Contig116.27.path1	dme-miR-283-5p	mRNA	miRNA	red	green
evm.model.Contig116.27.path1	dme-miR-34-3p>dvi-miR-34-3p	mRNA	miRNA	red	green
evm.model.Contig116.27.path1	dme-miR-927-5p>dps-miR-927-5p>dsi-miR-927-5p>dvi-miR-927-5p	mRNA	miRNA	red	green
evm.model.Contig116.27.path1	der-miR-92a>dme-miR-92a-3p>dps-miR-92a>dsi-miR-92a>dvi-miR-92a-3p	mRNA	miRNA	red	green
evm.model.Contig116.27.path1	dps-miR-1000-5p>dsi-miR-1000-5p>dvi-miR-1000-5p	mRNA	miRNA	red	green
evm.model.Contig116.27.path1	dme-miR-87-3p	mRNA	miRNA	red	green
evm.model.Contig116.27.path1	dme-miR-932-5p	mRNA	miRNA	red	green
evm.model.Contig116.27.path1	dme-miR-34-5p	mRNA	miRNA	red	green
evm.model.Contig7.281.path1	der-miR-9c>dme-miR-9c-5p>dps-miR-9c>dvi-miR-9c-5p	mRNA	miRNA	red	green
evm.model.Contig7.281.path1	dme-miR-34-5p	mRNA	miRNA	red	green
evm.model.Contig7.281.path1	dme-let-7-3p	mRNA	miRNA	red	green
evm.model.Contig7.281.path1	dme-miR-87-3p	mRNA	miRNA	red	green
evm.model.Contig7.281.path1	der-miR-34>dps-miR-34>dsi-miR-34	mRNA	miRNA	red	green
evm.model.Contig7.281.path1	der-miR-277>dme-miR-277-3p>dps-miR-277>dvi-miR-277-3p	mRNA	miRNA	red	green
evm.model.Contig7.281.path1	dme-miR-34-3p>dvi-miR-34-3p	mRNA	miRNA	red	green
evm.model.Contig4.733.path1	der-miR-316>dme-miR-316-5p>dps-miR-316>dsi-miR-316	mRNA	miRNA	red	green
evm.model.Contig4.733.path1	der-miR-9c>dme-miR-9c-5p>dps-miR-9c>dvi-miR-9c-5p	mRNA	miRNA	red	green
evm.model.Contig4.733.path1	dvi-miR-282-5p	mRNA	miRNA	red	green
evm.model.Contig4.733.path1	dme-let-7-3p	mRNA	miRNA	red	green
evm.model.Contig4.733.path1	dme-miR-87-3p	mRNA	miRNA	red	green
evm.model.Contig4.733.path1	der-miR-277>dme-miR-277-3p>dps-miR-277>dvi-miR-277-3p	mRNA	miRNA	red	green
evm.model.Contig4.733.path1	dme-miR-34-3p>dvi-miR-34-3p	mRNA	miRNA	red	green
evm.model.Contig78.27.path1	dvi-miR-263b-5p	mRNA	miRNA	red	green
evm.model.Contig151.22.path1	der-miR-7>dme-miR-7-5p>dps-miR-7>dsi-miR-7	mRNA	miRNA	red	green
evm.model.Contig151.22.path1	dme-miR-281-1-5p	mRNA	miRNA	red	green
evm.model.Contig151.22.path1	dme-let-7-3p	mRNA	miRNA	red	green
evm.model.Contig151.22.path1	dme-miR-87-3p	mRNA	miRNA	red	green
evm.model.Contig151.22.path1	dvi-miR-263b-5p	mRNA	miRNA	red	green
evm.model.Contig151.22.path1	der-miR-277>dme-miR-277-3p>dps-miR-277>dvi-miR-277-3p	mRNA	miRNA	red	green
evm.model.Contig217.7.path1	der-miR-316>dme-miR-316-5p>dps-miR-316>dsi-miR-316	mRNA	miRNA	red	green
evm.model.Contig217.7.path1	der-miR-9c>dme-miR-9c-5p>dps-miR-9c>dvi-miR-9c-5p	mRNA	miRNA	red	green
evm.model.Contig217.7.path1	dme-miR-927-5p>dps-miR-927-5p>dsi-miR-927-5p>dvi-miR-927-5p	mRNA	miRNA	red	green
evm.model.Contig217.7.path1	dme-let-7-3p	mRNA	miRNA	red	green
evm.model.Contig217.7.path1	der-miR-34>dps-miR-34>dsi-miR-34	mRNA	miRNA	red	green
evm.model.Contig217.7.path1	dme-miR-34-5p	mRNA	miRNA	red	green
evm.model.Contig22.7.path1	der-miR-92b>dme-miR-92b-3p>dps-miR-92b>dsi-miR-92b>dvi-miR-92b-3p	mRNA	miRNA	red	green
evm.model.Contig22.7.path1	der-miR-92a>dme-miR-92a-3p>dps-miR-92a>dsi-miR-92a>dvi-miR-92a-3p	mRNA	miRNA	red	green
evm.model.Contig22.7.path1	der-miR-6>dme-miR-6-3p>dps-miR-6>dsi-miR-6-3p>dvi-miR-6-3p	mRNA	miRNA	red	green
evm.model.Contig22.7.path1	dme-miR-996-3p	mRNA	miRNA	red	green
evm.model.Contig33.191.path1	der-miR-316>dme-miR-316-5p>dps-miR-316>dsi-miR-316	mRNA	miRNA	red	green
evm.model.Contig33.191.path1	der-miR-9c>dme-miR-9c-5p>dps-miR-9c>dvi-miR-9c-5p	mRNA	miRNA	red	green
evm.model.Contig33.191.path1	dvi-miR-282-5p	mRNA	miRNA	red	green
evm.model.Contig33.191.path1	dme-let-7-3p	mRNA	miRNA	red	green
evm.model.Contig33.191.path1	der-miR-34>dps-miR-34>dsi-miR-34	mRNA	miRNA	red	green
evm.model.Contig33.191.path1	dme-miR-34-5p	mRNA	miRNA	red	green
evm.model.Contig38.185.path1	der-miR-92b>dme-miR-92b-3p>dps-miR-92b>dsi-miR-92b>dvi-miR-92b-3p	mRNA	miRNA	red	green
evm.model.Contig38.185.path1	der-miR-263b>dme-miR-263b-5p>dps-miR-263b>dsi-miR-263b	mRNA	miRNA	red	green
evm.model.Contig38.185.path1	der-miR-92a>dme-miR-92a-3p>dps-miR-92a>dsi-miR-92a>dvi-miR-92a-3p	mRNA	miRNA	red	green
evm.model.Contig38.185.path1	der-miR-6>dme-miR-6-3p>dps-miR-6>dsi-miR-6-3p>dvi-miR-6-3p	mRNA	miRNA	red	green
evm.model.Contig38.185.path1	dvi-miR-263b-5p	mRNA	miRNA	red	green
evm.model.Contig38.185.path1	dme-miR-996-3p	mRNA	miRNA	red	green
evm.model.Contig39.99.path1	der-miR-316>dme-miR-316-5p>dps-miR-316>dsi-miR-316	mRNA	miRNA	red	green
evm.model.Contig39.99.path1	der-miR-9c>dme-miR-9c-5p>dps-miR-9c>dvi-miR-9c-5p	mRNA	miRNA	red	green
evm.model.Contig39.99.path1	dvi-miR-282-5p	mRNA	miRNA	red	green
evm.model.Contig39.99.path1	dme-let-7-3p	mRNA	miRNA	red	green
evm.model.Contig39.99.path1	der-miR-34>dps-miR-34>dsi-miR-34	mRNA	miRNA	red	green
evm.model.Contig39.99.path1	der-miR-277>dme-miR-277-3p>dps-miR-277>dvi-miR-277-3p	mRNA	miRNA	red	green
evm.model.Contig39.99.path1	dme-miR-34-5p	mRNA	miRNA	red	green
evm.model.Contig11.324.path1	der-miR-9c>dme-miR-9c-5p>dps-miR-9c>dvi-miR-9c-5p	mRNA	miRNA	red	green
evm.model.Contig215.7.path1	der-miR-281-3p>dme-miR-281-3p>dps-miR-281>dsi-miR-281-3p>dvi-miR-281-3p	mRNA	miRNA	red	green
evm.model.Contig215.7.path1	der-miR-133>dme-miR-133-3p>dps-miR-133>dsi-miR-133>dvi-miR-133-3p	mRNA	miRNA	red	green
evm.model.Contig215.7.path1	der-miR-7>dme-miR-7-5p>dps-miR-7>dsi-miR-7	mRNA	miRNA	red	green
evm.model.Contig215.7.path1	der-miR-9c>dme-miR-9c-5p>dps-miR-9c>dvi-miR-9c-5p	mRNA	miRNA	red	green
evm.model.Contig215.7.path1	dme-miR-927-5p>dps-miR-927-5p>dsi-miR-927-5p>dvi-miR-927-5p	mRNA	miRNA	red	green
evm.model.Contig215.7.path1	der-miR-277>dme-miR-277-3p>dps-miR-277>dvi-miR-277-3p	mRNA	miRNA	red	green
evm.model.Contig215.7.path1	dps-miR-1000-5p>dsi-miR-1000-5p>dvi-miR-1000-5p	mRNA	miRNA	red	green
evm.model.Contig9.262.path1	der-miR-7>dme-miR-7-5p>dps-miR-7>dsi-miR-7	mRNA	miRNA	red	green
evm.model.Contig9.262.path1	der-miR-263b>dme-miR-263b-5p>dps-miR-263b>dsi-miR-263b	mRNA	miRNA	red	green
evm.model.Contig9.262.path1	dvi-miR-263b-5p	mRNA	miRNA	red	green
evm.model.Contig11.324.path1	der-miR-285>dme-miR-285-3p>dps-miR-285>dsi-miR-285>dvi-miR-285-3p	mRNA	miRNA	red	green
evm.model.Contig11.324.path1	dme-miR-10-3p>dvi-miR-10-3p	mRNA	miRNA	red	green
evm.model.Contig11.324.path1	der-miR-34>dps-miR-34>dsi-miR-34	mRNA	miRNA	red	green
evm.model.Contig147.9.path1	dme-miR-956-3p>dvi-miR-956-3p	mRNA	miRNA	red	green
evm.model.Contig6.547.path1	dme-miR-999-3p>dsi-miR-999-3p>dvi-miR-999-3p	mRNA	miRNA	red	green
evm.model.Contig6.547.path1	der-miR-281-2-5p>dme-miR-281-2-5p>dvi-miR-281-2-5p	mRNA	miRNA	red	green
evm.model.Contig6.547.path1	der-miR-281-3p>dme-miR-281-3p>dps-miR-281>dsi-miR-281-3p>dvi-miR-281-3p	mRNA	miRNA	red	green
evm.model.Contig6.547.path1	der-miR-285>dme-miR-285-3p>dps-miR-285>dsi-miR-285>dvi-miR-285-3p	mRNA	miRNA	red	green
evm.model.Contig6.547.path1	der-miR-34>dps-miR-34>dsi-miR-34	mRNA	miRNA	red	green
evm.model.Contig6.547.path1	der-miR-6>dme-miR-6-3p>dps-miR-6>dsi-miR-6-3p>dvi-miR-6-3p	mRNA	miRNA	red	green
evm.model.Contig3.858.path1	dps-miR-932-5p>dsi-miR-932-5p>dvi-miR-932-5p	mRNA	miRNA	red	green
evm.model.Contig3.858.path1	dme-miR-275-5p>dvi-miR-275-5p	mRNA	miRNA	red	green
evm.model.Contig3.858.path1	dme-miR-283-5p	mRNA	miRNA	red	green
evm.model.Contig3.858.path1	dme-miR-281-1-5p	mRNA	miRNA	red	green
evm.model.Contig3.858.path1	dme-miR-927-5p>dps-miR-927-5p>dsi-miR-927-5p>dvi-miR-927-5p	mRNA	miRNA	red	green
evm.model.Contig3.858.path1	dps-miR-1000-5p>dsi-miR-1000-5p>dvi-miR-1000-5p	mRNA	miRNA	red	green
evm.model.Contig3.858.path1	dme-miR-87-3p	mRNA	miRNA	red	green
evm.model.Contig3.858.path1	dme-miR-932-5p	mRNA	miRNA	red	green
evm.model.Contig3.858.path1	dme-miR-34-3p>dvi-miR-34-3p	mRNA	miRNA	red	green
evm.model.Contig114.45.path1	dme-miR-999-3p>dsi-miR-999-3p>dvi-miR-999-3p	mRNA	miRNA	red	green
evm.model.Contig114.45.path1	dme-miR-210-3p	mRNA	miRNA	red	green
evm.model.Contig114.45.path1	dps-miR-31b	mRNA	miRNA	red	green
evm.model.Contig114.45.path1	der-miR-9c>dme-miR-9c-5p>dps-miR-9c>dvi-miR-9c-5p	mRNA	miRNA	red	green
evm.model.Contig114.45.path1	dvi-miR-282-5p	mRNA	miRNA	red	green
evm.model.Contig114.45.path1	dme-miR-283-5p	mRNA	miRNA	red	green
evm.model.Contig114.45.path1	der-miR-5>dme-miR-5-5p>dps-miR-5>dsi-miR-5>dvi-miR-5-5p	mRNA	miRNA	red	green
evm.model.Contig2.799.path1	dps-miR-932-5p>dsi-miR-932-5p>dvi-miR-932-5p	mRNA	miRNA	red	green
evm.model.Contig2.799.path1	dme-miR-283-5p	mRNA	miRNA	red	green
evm.model.Contig2.799.path1	dps-miR-1000-5p>dsi-miR-1000-5p>dvi-miR-1000-5p	mRNA	miRNA	red	green
evm.model.Contig2.799.path1	dme-miR-932-5p	mRNA	miRNA	red	green
evm.model.Contig25.61.path1	dme-miR-956-3p>dvi-miR-956-3p	mRNA	miRNA	red	green
evm.model.Contig25.61.path1	der-miR-276b>dme-miR-276b-3p>dps-miR-276b>dsi-miR-276b>dvi-miR-276b-3p	mRNA	miRNA	red	green
evm.model.Contig35.88.path1	der-miR-9c>dme-miR-9c-5p>dps-miR-9c>dvi-miR-9c-5p	mRNA	miRNA	red	green
evm.model.Contig35.88.path1	dme-miR-927-5p>dps-miR-927-5p>dsi-miR-927-5p>dvi-miR-927-5p	mRNA	miRNA	red	green
evm.model.Contig35.88.path1	dme-let-7-3p	mRNA	miRNA	red	green
evm.model.Contig35.88.path1	dme-miR-87-3p	mRNA	miRNA	red	green
evm.model.Contig35.88.path1	der-miR-34>dps-miR-34>dsi-miR-34	mRNA	miRNA	red	green
evm.model.Contig35.88.path1	der-miR-277>dme-miR-277-3p>dps-miR-277>dvi-miR-277-3p	mRNA	miRNA	red	green
evm.model.Contig35.88.path1	dme-miR-34-5p	mRNA	miRNA	red	green
evm.model.Contig6.547.path1	der-miR-5>dme-miR-5-5p>dps-miR-5>dsi-miR-5>dvi-miR-5-5p	mRNA	miRNA	red	green
evm.model.Contig6.547.path1	dme-miR-210-3p	mRNA	miRNA	red	green
evm.model.Contig6.547.path1	dme-miR-10-5p>dvi-miR-10-5p	mRNA	miRNA	red	green
evm.model.Contig6.547.path1	der-miR-7>dme-miR-7-5p>dps-miR-7>dsi-miR-7	mRNA	miRNA	red	green
evm.model.Contig6.547.path1	dme-miR-8-5p>dvi-miR-8-5p	mRNA	miRNA	red	green
evm.model.Contig6.547.path1	der-miR-316>dme-miR-316-5p>dps-miR-316>dsi-miR-316	mRNA	miRNA	red	green
evm.model.Contig15.173.path1	der-miR-92b>dme-miR-92b-3p>dps-miR-92b>dsi-miR-92b>dvi-miR-92b-3p	mRNA	miRNA	red	green
evm.model.Contig15.173.path1	der-miR-263b>dme-miR-263b-5p>dps-miR-263b>dsi-miR-263b	mRNA	miRNA	red	green
evm.model.Contig15.173.path1	der-miR-92a>dme-miR-92a-3p>dps-miR-92a>dsi-miR-92a>dvi-miR-92a-3p	mRNA	miRNA	red	green
evm.model.Contig15.173.path1	dme-miR-281-1-5p	mRNA	miRNA	red	green
evm.model.Contig15.173.path1	der-miR-6>dme-miR-6-3p>dps-miR-6>dsi-miR-6-3p>dvi-miR-6-3p	mRNA	miRNA	red	green
evm.model.Contig15.173.path1	dvi-miR-263b-5p	mRNA	miRNA	red	green
evm.model.Contig15.173.path1	dme-miR-996-3p	mRNA	miRNA	red	green
evm.model.Contig7.527.path1	dvi-miR-263b-5p	mRNA	miRNA	red	green
evm.model.Contig180.1.path1	der-miR-92b>dme-miR-92b-3p>dps-miR-92b>dsi-miR-92b>dvi-miR-92b-3p	mRNA	miRNA	red	green
evm.model.Contig180.1.path1	der-miR-316>dme-miR-316-5p>dps-miR-316>dsi-miR-316	mRNA	miRNA	red	green
evm.model.Contig180.1.path1	der-miR-7>dme-miR-7-5p>dps-miR-7>dsi-miR-7	mRNA	miRNA	red	green
evm.model.Contig180.1.path1	dme-miR-14-3p	mRNA	miRNA	red	green
evm.model.Contig180.1.path1	der-miR-263b>dme-miR-263b-5p>dps-miR-263b>dsi-miR-263b	mRNA	miRNA	red	green
evm.model.Contig180.1.path1	der-miR-14>dps-miR-14>dsi-miR-14>dvi-miR-14-3p	mRNA	miRNA	red	green
evm.model.Contig180.1.path1	dme-miR-10-3p>dvi-miR-10-3p	mRNA	miRNA	red	green
evm.model.Contig180.1.path1	der-miR-92a>dme-miR-92a-3p>dps-miR-92a>dsi-miR-92a>dvi-miR-92a-3p	mRNA	miRNA	red	green
evm.model.Contig180.1.path1	dme-miR-87-3p	mRNA	miRNA	red	green
evm.model.Contig180.1.path1	dvi-miR-263b-5p	mRNA	miRNA	red	green
evm.model.Contig180.1.path1	dme-miR-957-3p>dps-miR-957-3p>dsi-miR-957>dvi-miR-957-3p	mRNA	miRNA	red	green
evm.model.Contig180.1.path1	dme-miR-996-3p	mRNA	miRNA	red	green
evm.model.Contig47.103.path1	dme-miR-999-3p>dsi-miR-999-3p>dvi-miR-999-3p	mRNA	miRNA	red	green
evm.model.Contig47.103.path1	dme-miR-10-5p>dvi-miR-10-5p	mRNA	miRNA	red	green
evm.model.Contig47.103.path1	der-miR-281-3p>dme-miR-281-3p>dps-miR-281>dsi-miR-281-3p>dvi-miR-281-3p	mRNA	miRNA	red	green
evm.model.Contig47.103.path1	dme-miR-210-3p	mRNA	miRNA	red	green
evm.model.Contig47.103.path1	der-miR-9c>dme-miR-9c-5p>dps-miR-9c>dvi-miR-9c-5p	mRNA	miRNA	red	green
evm.model.Contig47.103.path1	dme-miR-283-5p	mRNA	miRNA	red	green
evm.model.Contig47.103.path1	der-miR-5>dme-miR-5-5p>dps-miR-5>dsi-miR-5>dvi-miR-5-5p	mRNA	miRNA	red	green
evm.model.Contig47.103.path1	der-miR-277>dme-miR-277-3p>dps-miR-277>dvi-miR-277-3p	mRNA	miRNA	red	green
evm.model.Contig26.307.path1	dme-miR-14-3p	mRNA	miRNA	red	green
evm.model.Contig26.307.path1	der-miR-14>dps-miR-14>dsi-miR-14>dvi-miR-14-3p	mRNA	miRNA	red	green
evm.model.Contig26.307.path1	der-miR-5>dme-miR-5-5p>dps-miR-5>dsi-miR-5>dvi-miR-5-5p	mRNA	miRNA	red	green
evm.model.Contig29.125.path1	dps-miR-31b	mRNA	miRNA	red	green
evm.model.Contig29.125.path1	dps-miR-932-5p>dsi-miR-932-5p>dvi-miR-932-5p	mRNA	miRNA	red	green
evm.model.Contig29.125.path1	dme-miR-14-3p	mRNA	miRNA	red	green
evm.model.Contig29.125.path1	der-miR-14>dps-miR-14>dsi-miR-14>dvi-miR-14-3p	mRNA	miRNA	red	green
evm.model.Contig29.125.path1	dme-miR-283-5p	mRNA	miRNA	red	green
evm.model.Contig29.125.path1	dps-miR-1000-5p>dsi-miR-1000-5p>dvi-miR-1000-5p	mRNA	miRNA	red	green
evm.model.Contig29.125.path1	dme-miR-87-3p	mRNA	miRNA	red	green
evm.model.Contig29.125.path1	dme-miR-932-5p	mRNA	miRNA	red	green
evm.model.Contig29.125.path1	dme-miR-34-5p	mRNA	miRNA	red	green
evm.model.Contig1.946.path1	der-miR-281-2-5p>dme-miR-281-2-5p>dvi-miR-281-2-5p	mRNA	miRNA	red	green
evm.model.Contig1.946.path1	der-miR-263b>dme-miR-263b-5p>dps-miR-263b>dsi-miR-263b	mRNA	miRNA	red	green
evm.model.Contig1.946.path1	dme-miR-281-1-5p	mRNA	miRNA	red	green
evm.model.Contig1.946.path1	dvi-miR-263b-5p	mRNA	miRNA	red	green
evm.model.Contig11.72.path1	dme-miR-8-5p>dvi-miR-8-5p	mRNA	miRNA	red	green
evm.model.Contig11.72.path1	der-miR-316>dme-miR-316-5p>dps-miR-316>dsi-miR-316	mRNA	miRNA	red	green
evm.model.Contig11.72.path1	der-miR-9c>dme-miR-9c-5p>dps-miR-9c>dvi-miR-9c-5p	mRNA	miRNA	red	green
evm.model.Contig11.72.path1	dme-miR-34-5p	mRNA	miRNA	red	green
evm.model.Contig11.72.path1	dme-let-7-3p	mRNA	miRNA	red	green
evm.model.Contig11.72.path1	der-miR-34>dps-miR-34>dsi-miR-34	mRNA	miRNA	red	green
evm.model.Contig11.72.path1	dme-miR-34-3p>dvi-miR-34-3p	mRNA	miRNA	red	green
evm.model.Contig155.31.path1	der-miR-263b>dme-miR-263b-5p>dps-miR-263b>dsi-miR-263b	mRNA	miRNA	red	green
evm.model.Contig155.31.path1	dvi-miR-263b-5p	mRNA	miRNA	red	green
evm.model.Contig1.946.path1	der-miR-7>dme-miR-7-5p>dps-miR-7>dsi-miR-7	mRNA	miRNA	red	green
evm.model.Contig1.946.path1	dme-miR-283-5p	mRNA	miRNA	red	green
evm.model.Contig1.946.path1	der-miR-5>dme-miR-5-5p>dps-miR-5>dsi-miR-5>dvi-miR-5-5p	mRNA	miRNA	red	green
evm.model.Contig5.617.path1	dme-miR-999-3p>dsi-miR-999-3p>dvi-miR-999-3p	mRNA	miRNA	red	green
evm.model.Contig5.617.path1	der-miR-281-3p>dme-miR-281-3p>dps-miR-281>dsi-miR-281-3p>dvi-miR-281-3p	mRNA	miRNA	red	green
evm.model.Contig5.617.path1	der-miR-9c>dme-miR-9c-5p>dps-miR-9c>dvi-miR-9c-5p	mRNA	miRNA	red	green
evm.model.Contig5.617.path1	dme-miR-283-5p	mRNA	miRNA	red	green
evm.model.Contig5.617.path1	der-miR-5>dme-miR-5-5p>dps-miR-5>dsi-miR-5>dvi-miR-5-5p	mRNA	miRNA	red	green
[truncated: 33,752 more rows]

## Sheet: Table S9-C
Table S9-C: all lncRNA-mRNA relationship pairs in the P9-vs-P5 groups
source	target	type_source	type_target	color_source	color_target
evm.model.Contig25.61.path1	TCONS_00030080	mRNA	lncRNA	red	orange
evm.model.Contig78.27.path1	TCONS_00030080	mRNA	lncRNA	red	orange
evm.model.Contig26.294.path1	TCONS_00000736	mRNA	lncRNA	red	orange
evm.model.Contig35.64.path1	TCONS_00030080	mRNA	lncRNA	red	orange
evm.model.Contig78.27.path1	TCONS_00039147	mRNA	lncRNA	red	orange
evm.model.Contig25.61.path1	TCONS_00039147	mRNA	lncRNA	red	orange
evm.model.Contig6.923.path1	TCONS_00030080	mRNA	lncRNA	red	orange
evm.model.Contig26.307.path1	TCONS_00039147	mRNA	lncRNA	red	orange
evm.model.Contig22.7.path1	TCONS_00000736	mRNA	lncRNA	red	orange
evm.model.Contig147.9.path1	TCONS_00041292	mRNA	lncRNA	red	orange
evm.model.Contig38.185.path1	TCONS_00030080	mRNA	lncRNA	red	orange
evm.model.Contig1.505.path1	TCONS_00030080	mRNA	lncRNA	red	orange
evm.model.Contig66.167.path1	TCONS_00039147	mRNA	lncRNA	red	orange
evm.model.Contig1.505.path1	TCONS_00039147	mRNA	lncRNA	red	orange
evm.model.Contig302.3.path1	TCONS_00041292	mRNA	lncRNA	red	orange
evm.model.Contig1.868.path1	TCONS_00030080	mRNA	lncRNA	red	orange
evm.model.Contig152.49.path1	TCONS_00039147	mRNA	lncRNA	red	orange
evm.model.Contig131.12.path1	TCONS_00039147	mRNA	lncRNA	red	orange
evm.model.Contig16.256.path1	TCONS_00041292	mRNA	lncRNA	red	orange
evm.model.Contig128.52.path1	TCONS_00039147	mRNA	lncRNA	red	orange
evm.model.Contig22.268.path1	TCONS_00030080	mRNA	lncRNA	red	orange
evm.model.Contig26.291.path1	TCONS_00039147	mRNA	lncRNA	red	orange
evm.model.Contig6.610.path1	TCONS_00030080	mRNA	lncRNA	red	orange
evm.model.Contig29.18.path1	TCONS_00030080	mRNA	lncRNA	red	orange
evm.model.Contig46.75.path1	TCONS_00030080	mRNA	lncRNA	red	orange
evm.model.Contig8.114.path1	TCONS_00030080	mRNA	lncRNA	red	orange
evm.model.Contig19.83.path1	TCONS_00039147	mRNA	lncRNA	red	orange
evm.model.Contig128.52.path1	TCONS_00030080	mRNA	lncRNA	red	orange
evm.model.Contig1.868.path1	TCONS_00039147	mRNA	lncRNA	red	orange
evm.model.Contig136.32.path1	TCONS_00039147	mRNA	lncRNA	red	orange
evm.model.Contig21.57.path1	TCONS_00030080	mRNA	lncRNA	red	orange
evm.model.Contig152.49.path1	TCONS_00030080	mRNA	lncRNA	red	orange
evm.model.Contig136.32.path1	TCONS_00030080	mRNA	lncRNA	red	orange
evm.model.Contig130.35.path1	TCONS_00039147	mRNA	lncRNA	red	orange
evm.model.Contig59.1.path1	TCONS_00039147	mRNA	lncRNA	red	orange
evm.model.Contig1.884.path1	TCONS_00030080	mRNA	lncRNA	red	orange
evm.model.Contig19.83.path1	TCONS_00030080	mRNA	lncRNA	red	orange
evm.model.Contig58.178.path1	TCONS_00030080	mRNA	lncRNA	red	orange
evm.model.Contig13.441.path1	TCONS_00039147	mRNA	lncRNA	red	orange
evm.model.Contig1.884.path1	TCONS_00039147	mRNA	lncRNA	red	orange
evm.model.Contig29.18.path1	TCONS_00039147	mRNA	lncRNA	red	orange
evm.model.Contig11.188.path1	TCONS_00039147	mRNA	lncRNA	red	orange
evm.model.Contig31.48.path1	TCONS_00030080	mRNA	lncRNA	red	orange
evm.model.Contig103.21.path1	TCONS_00030080	mRNA	lncRNA	red	orange
evm.model.Contig217.7.path1	TCONS_00030080	mRNA	lncRNA	red	orange
evm.model.Contig130.35.path1	TCONS_00030080	mRNA	lncRNA	red	orange
evm.model.Contig31.48.path1	TCONS_00039147	mRNA	lncRNA	red	orange
evm.model.Contig37.99.path1	TCONS_00041292	mRNA	lncRNA	red	orange
evm.model.Contig28.156.path1	TCONS_00030080	mRNA	lncRNA	red	orange
evm.model.Contig15.173.path1	TCONS_00000736	mRNA	lncRNA	red	orange
evm.model.Contig54.17.path1	TCONS_00000736	mRNA	lncRNA	red	orange
evm.model.Contig116.27.path1	TCONS_00030080	mRNA	lncRNA	red	orange
evm.model.Contig1.102.path1	TCONS_00039147	mRNA	lncRNA	red	orange
evm.model.Contig20.74.path1	TCONS_00039147	mRNA	lncRNA	red	orange
evm.model.Contig39.28.path1	TCONS_00030080	mRNA	lncRNA	red	orange
evm.model.Contig302.3.path1	TCONS_00000734	mRNA	lncRNA	red	orange
evm.model.Contig78.27.path1	TCONS_00031501	mRNA	lncRNA	red	orange
evm.model.Contig2.846.path1	TCONS_00039147	mRNA	lncRNA	red	orange
evm.model.Contig10.329.path1	TCONS_00039147	mRNA	lncRNA	red	orange
evm.model.Contig43.125.path1	TCONS_00000725	mRNA	lncRNA	red	orange
evm.model.Contig6.350.path1	TCONS_00039147	mRNA	lncRNA	red	orange
evm.model.Contig12.149.path1	TCONS_00039147	mRNA	lncRNA	red	orange
evm.model.Contig6.691.path1	TCONS_00039147	mRNA	lncRNA	red	orange
evm.model.Contig2.729.path1	TCONS_00039147	mRNA	lncRNA	red	orange
evm.model.Contig15.162.path1	TCONS_00039147	mRNA	lncRNA	red	orange
evm.model.Contig18.190.path1	TCONS_00030080	mRNA	lncRNA	red	orange
evm.model.Contig113.80.path1	TCONS_00039147	mRNA	lncRNA	red	orange
evm.model.Contig114.41.path1	TCONS_00030080	mRNA	lncRNA	red	orange
evm.model.Contig4.469.path1	TCONS_00000736	mRNA	lncRNA	red	orange
evm.model.Contig43.125.path1	TCONS_00000734	mRNA	lncRNA	red	orange
evm.model.Contig22.58.path1	TCONS_00028333	mRNA	lncRNA	red	orange
evm.model.Contig2.729.path1	TCONS_00030080	mRNA	lncRNA	red	orange
evm.model.Contig185.33.path1	TCONS_00030080	mRNA	lncRNA	red	orange
evm.model.Contig53.39.path1	TCONS_00030080	mRNA	lncRNA	red	orange
evm.model.Contig15.173.path1	TCONS_00002728	mRNA	lncRNA	red	orange
evm.model.Contig147.9.path1	TCONS_00028333	mRNA	lncRNA	red	orange
evm.model.Contig113.1.path1	TCONS_00028333	mRNA	lncRNA	red	orange
evm.model.Contig75.98.path1	TCONS_00030080	mRNA	lncRNA	red	orange
evm.model.Contig20.129.path1	TCONS_00030080	mRNA	lncRNA	red	orange
evm.model.Contig27.21.path1	TCONS_00030080	mRNA	lncRNA	red	orange
evm.model.Contig31.49.path1	TCONS_00030080	mRNA	lncRNA	red	orange
evm.model.Contig64.86.path1	TCONS_00030080	mRNA	lncRNA	red	orange
evm.model.Contig78.27.path1	TCONS_00040791	mRNA	lncRNA	red	orange
evm.model.Contig6.665.path1	TCONS_00000736	mRNA	lncRNA	red	orange
evm.model.Contig26.294.path1	TCONS_00028333	mRNA	lncRNA	red	orange
evm.model.Contig15.120.path1	TCONS_00041292	mRNA	lncRNA	red	orange
evm.model.Contig302.3.path1	TCONS_00016982	mRNA	lncRNA	red	orange
evm.model.Contig35.64.path1	TCONS_00031501	mRNA	lncRNA	red	orange
evm.model.Contig1.278.path1	TCONS_00041292	mRNA	lncRNA	red	orange
evm.model.Contig302.3.path1	TCONS_00017650	mRNA	lncRNA	red	orange
evm.model.Contig64.86.path1	TCONS_00039147	mRNA	lncRNA	red	orange
evm.model.Contig18.190.path1	TCONS_00039147	mRNA	lncRNA	red	orange
evm.model.Contig2.174.path1	TCONS_00039147	mRNA	lncRNA	red	orange
evm.model.Contig76.52.path1	TCONS_00039147	mRNA	lncRNA	red	orange
evm.model.Contig28.57.path1	TCONS_00039147	mRNA	lncRNA	red	orange
evm.model.Contig14.79.path1	TCONS_00039147	mRNA	lncRNA	red	orange
evm.model.Contig23.40.path1	TCONS_00039147	mRNA	lncRNA	red	orange
evm.model.Contig31.49.path1	TCONS_00039147	mRNA	lncRNA	red	orange
evm.model.Contig68.4.path1	TCONS_00030080	mRNA	lncRNA	red	orange
evm.model.Contig3.1002.path1	TCONS_00030080	mRNA	lncRNA	red	orange
evm.model.Contig43.125.path1	TCONS_00030103	mRNA	lncRNA	red	orange
evm.model.Contig194.4.path1	TCONS_00023717	mRNA	lncRNA	red	orange
evm.model.Contig6.547.path1	TCONS_00000734	mRNA	lncRNA	red	orange
evm.model.Contig9.346.path1	TCONS_00000734	mRNA	lncRNA	red	orange
evm.model.Contig78.27.path1	TCONS_00040790	mRNA	lncRNA	red	orange
evm.model.Contig147.9.path1	TCONS_00016982	mRNA	lncRNA	red	orange
evm.model.Contig43.125.path1	TCONS_00016982	mRNA	lncRNA	red	orange
evm.model.Contig101.75.path1	TCONS_00000736	mRNA	lncRNA	red	orange
evm.model.Contig9.346.path1	TCONS_00030103	mRNA	lncRNA	red	orange
evm.model.Contig6.547.path1	TCONS_00030103	mRNA	lncRNA	red	orange
evm.model.Contig5.87.path1	TCONS_00000736	mRNA	lncRNA	red	orange
evm.model.Contig16.71.path1	TCONS_00000736	mRNA	lncRNA	red	orange
evm.model.Contig147.9.path1	TCONS_00017650	mRNA	lncRNA	red	orange
evm.model.Contig43.125.path1	TCONS_00017650	mRNA	lncRNA	red	orange
evm.model.Contig6.569.path1	TCONS_00030080	mRNA	lncRNA	red	orange
evm.model.Contig94.37.path1	TCONS_00000725	mRNA	lncRNA	red	orange
evm.model.Contig78.27.path1	TCONS_00012923	mRNA	lncRNA	red	orange
evm.model.Contig21.65.path1	TCONS_00016982	mRNA	lncRNA	red	orange
evm.model.Contig15.173.path1	TCONS_00016982	mRNA	lncRNA	red	orange
evm.model.Contig12.138.path1	TCONS_00039147	mRNA	lncRNA	red	orange
evm.model.Contig21.65.path1	TCONS_00030103	mRNA	lncRNA	red	orange
evm.model.Contig6.267.path1	TCONS_00039147	mRNA	lncRNA	red	orange
evm.model.Contig3.918.path1	TCONS_00039147	mRNA	lncRNA	red	orange
evm.model.Contig34.135.path1	TCONS_00039147	mRNA	lncRNA	red	orange
evm.model.Contig54.88.path1	TCONS_00039147	mRNA	lncRNA	red	orange
evm.model.Contig64.84.path1	TCONS_00039147	mRNA	lncRNA	red	orange
evm.model.Contig59.41.path1	TCONS_00041292	mRNA	lncRNA	red	orange
evm.model.Contig15.173.path1	TCONS_00017650	mRNA	lncRNA	red	orange
evm.model.Contig26.294.path1	TCONS_00017650	mRNA	lncRNA	red	orange
evm.model.Contig3.33.path1	TCONS_00039147	mRNA	lncRNA	red	orange
evm.model.Contig16.369.path1	TCONS_00030080	mRNA	lncRNA	red	orange
evm.model.Contig131.67.path1	TCONS_00041292	mRNA	lncRNA	red	orange
evm.model.Contig7.620.path1	TCONS_00000736	mRNA	lncRNA	red	orange
evm.model.Contig6.923.path1	TCONS_00031501	mRNA	lncRNA	red	orange
evm.model.Contig11.385.path1	TCONS_00028333	mRNA	lncRNA	red	orange
evm.model.Contig1.514.path1	TCONS_00028333	mRNA	lncRNA	red	orange
evm.model.Contig1.133.path1	TCONS_00030080	mRNA	lncRNA	red	orange
evm.model.Contig2.764.path1	TCONS_00030080	mRNA	lncRNA	red	orange
evm.model.Contig10.329.path1	TCONS_00030080	mRNA	lncRNA	red	orange
evm.model.Contig6.547.path1	TCONS_00000725	mRNA	lncRNA	red	orange
evm.model.Contig35.64.path1	TCONS_00005579	mRNA	lncRNA	red	orange
evm.model.Contig25.61.path1	TCONS_00010951	mRNA	lncRNA	red	orange
evm.model.Contig78.27.path1	TCONS_00005579	mRNA	lncRNA	red	orange
evm.model.Contig25.61.path1	TCONS_00005579	mRNA	lncRNA	red	orange
evm.model.Contig76.52.path1	TCONS_00030080	mRNA	lncRNA	red	orange
evm.model.Contig5.263.path1	TCONS_00030080	mRNA	lncRNA	red	orange
evm.model.Contig35.39.path1	TCONS_00000736	mRNA	lncRNA	red	orange
evm.model.Contig6.415.path1	TCONS_00000736	mRNA	lncRNA	red	orange
evm.model.Contig25.59.path1	TCONS_00039147	mRNA	lncRNA	red	orange
evm.model.Contig35.64.path1	TCONS_00012923	mRNA	lncRNA	red	orange
evm.model.Contig3.1111.path1	TCONS_00039147	mRNA	lncRNA	red	orange
evm.model.Contig98.97.path1	TCONS_00039147	mRNA	lncRNA	red	orange
evm.model.Contig100.16.path1	TCONS_00039147	mRNA	lncRNA	red	orange
evm.model.Contig67.113.path1	TCONS_00039147	mRNA	lncRNA	red	orange
evm.model.Contig15.192.path1	TCONS_00039147	mRNA	lncRNA	red	orange
evm.model.Contig66.167.path1	TCONS_00031501	mRNA	lncRNA	red	orange
evm.model.Contig22.7.path1	TCONS_00016982	mRNA	lncRNA	red	orange
evm.model.Contig23.40.path1	TCONS_00030080	mRNA	lncRNA	red	orange
evm.model.Contig26.307.path1	TCONS_00031501	mRNA	lncRNA	red	orange
evm.model.Contig14.202.path1	TCONS_00030080	mRNA	lncRNA	red	orange
evm.model.Contig6.923.path1	TCONS_00012923	mRNA	lncRNA	red	orange
evm.model.Contig94.37.path1	TCONS_00030103	mRNA	lncRNA	red	orange
evm.model.Contig56.134.path1	TCONS_00030080	mRNA	lncRNA	red	orange
evm.model.Contig16.256.path1	TCONS_00000725	mRNA	lncRNA	red	orange
evm.model.Contig22.7.path1	TCONS_00000725	mRNA	lncRNA	red	orange
evm.model.Contig98.97.path1	TCONS_00030080	mRNA	lncRNA	red	orange
evm.model.Contig94.37.path1	TCONS_00000734	mRNA	lncRNA	red	orange
evm.model.Contig131.12.path1	TCONS_00031501	mRNA	lncRNA	red	orange
evm.model.Contig68.127.path1	TCONS_00000736	mRNA	lncRNA	red	orange
evm.model.Contig4.469.path1	TCONS_00016982	mRNA	lncRNA	red	orange
evm.model.Contig64.84.path1	TCONS_00030080	mRNA	lncRNA	red	orange
evm.model.Contig28.27.path1	TCONS_00041292	mRNA	lncRNA	red	orange
evm.model.Contig157.6.path1	TCONS_00000736	mRNA	lncRNA	red	orange
evm.model.Contig45.159.path1	TCONS_00039147	mRNA	lncRNA	red	orange
evm.model.Contig4.469.path1	TCONS_00000725	mRNA	lncRNA	red	orange
evm.model.Contig1.868.path1	TCONS_00031501	mRNA	lncRNA	red	orange
evm.model.Contig26.291.path1	TCONS_00031501	mRNA	lncRNA	red	orange
evm.model.Contig32.188.path1	TCONS_00030080	mRNA	lncRNA	red	orange
evm.model.Contig26.307.path1	TCONS_00005579	mRNA	lncRNA	red	orange
evm.model.Contig4.469.path1	TCONS_00000734	mRNA	lncRNA	red	orange
evm.model.Contig13.136.path1	TCONS_00016982	mRNA	lncRNA	red	orange
evm.model.Contig116.29.path1	TCONS_00000736	mRNA	lncRNA	red	orange
evm.model.Contig38.185.path1	TCONS_00005579	mRNA	lncRNA	red	orange
evm.model.Contig1.869.path1	TCONS_00041292	mRNA	lncRNA	red	orange
evm.model.Contig66.80.path1	TCONS_00030080	mRNA	lncRNA	red	orange
evm.model.Contig36.172.path1	TCONS_00030080	mRNA	lncRNA	red	orange
evm.model.Contig1.169.path1	TCONS_00030080	mRNA	lncRNA	red	orange
evm.model.Contig131.67.path1	TCONS_00000725	mRNA	lncRNA	red	orange
evm.model.Contig115.81.path1	TCONS_00030080	mRNA	lncRNA	red	orange
evm.model.Contig3.302.path1	TCONS_00039147	mRNA	lncRNA	red	orange
evm.model.Contig29.108.path1	TCONS_00039147	mRNA	lncRNA	red	orange
evm.model.Contig6.201.path1	TCONS_00039147	mRNA	lncRNA	red	orange
evm.model.Contig3.1018.path1	TCONS_00030080	mRNA	lncRNA	red	orange
evm.model.Contig70.35.path1	TCONS_00000734	mRNA	lncRNA	red	orange
evm.model.Contig131.12.path1	TCONS_00040791	mRNA	lncRNA	red	orange
evm.model.Contig113.1.path1	TCONS_00016221	mRNA	lncRNA	red	orange
evm.model.Contig1.868.path1	TCONS_00005579	mRNA	lncRNA	red	orange
evm.model.Contig147.9.path1	TCONS_00016221	mRNA	lncRNA	red	orange
evm.model.Contig131.67.path1	TCONS_00000734	mRNA	lncRNA	red	orange
evm.model.Contig1.505.path1	TCONS_00040791	mRNA	lncRNA	red	orange
evm.model.Contig131.67.path1	TCONS_00016982	mRNA	lncRNA	red	orange
evm.model.Contig6.415.path1	TCONS_00016982	mRNA	lncRNA	red	orange
evm.model.Contig83.10.path1	TCONS_00016982	mRNA	lncRNA	red	orange
evm.model.Contig28.183.path1	TCONS_00000736	mRNA	lncRNA	red	orange
evm.model.Contig11.166.path1	TCONS_00000736	mRNA	lncRNA	red	orange
evm.model.Contig9.208.path1	TCONS_00039147	mRNA	lncRNA	red	orange
evm.model.Contig8.324.path1	TCONS_00039147	mRNA	lncRNA	red	orange
evm.model.Contig30.138.path1	TCONS_00039147	mRNA	lncRNA	red	orange
evm.model.Contig7.597.path1	TCONS_00039147	mRNA	lncRNA	red	orange
evm.model.Contig13.136.path1	TCONS_00018048	mRNA	lncRNA	red	orange
evm.model.Contig59.41.path1	TCONS_00028333	mRNA	lncRNA	red	orange
evm.model.Contig1.839.path1	TCONS_00000736	mRNA	lncRNA	red	orange
evm.model.Contig15.173.path1	TCONS_00016221	mRNA	lncRNA	red	orange
evm.model.Contig70.35.path1	TCONS_00041292	mRNA	lncRNA	red	orange
evm.model.Contig21.65.path1	TCONS_00016221	mRNA	lncRNA	red	orange
evm.model.Contig131.12.path1	TCONS_00040790	mRNA	lncRNA	red	orange
evm.model.Contig35.64.path1	TCONS_00007333	mRNA	lncRNA	red	orange
evm.model.Contig172.7.path1	TCONS_00030080	mRNA	lncRNA	red	orange
evm.model.Contig22.268.path1	TCONS_00040791	mRNA	lncRNA	red	orange
evm.model.Contig52.33.path1	TCONS_00000734	mRNA	lncRNA	red	orange
evm.model.Contig58.178.path1	TCONS_00040791	mRNA	lncRNA	red	orange
evm.model.Contig136.32.path1	TCONS_00031501	mRNA	lncRNA	red	orange
evm.model.Contig131.11.path1	TCONS_00016982	mRNA	lncRNA	red	orange
evm.model.Contig1.505.path1	TCONS_00040790	mRNA	lncRNA	red	orange
evm.model.Contig73.64.path1	TCONS_00030080	mRNA	lncRNA	red	orange
evm.model.Contig6.923.path1	TCONS_00005579	mRNA	lncRNA	red	orange
evm.model.Contig6.415.path1	TCONS_00018048	mRNA	lncRNA	red	orange
evm.model.Contig83.10.path1	TCONS_00018048	mRNA	lncRNA	red	orange
evm.model.Contig25.27.path1	TCONS_00018048	mRNA	lncRNA	red	orange
evm.model.Contig182.14.path1	TCONS_00041292	mRNA	lncRNA	red	orange
evm.model.Contig25.27.path1	TCONS_00028333	mRNA	lncRNA	red	orange
evm.model.Contig131.67.path1	TCONS_00028333	mRNA	lncRNA	red	orange
evm.model.Contig6.415.path1	TCONS_00028333	mRNA	lncRNA	red	orange
evm.model.Contig78.27.path1	TCONS_00030422	mRNA	lncRNA	red	orange
evm.model.Contig35.64.path1	TCONS_00030422	mRNA	lncRNA	red	orange
evm.model.Contig2.967.path1	TCONS_00030080	mRNA	lncRNA	red	orange
evm.model.Contig88.41.path1	TCONS_00030080	mRNA	lncRNA	red	orange
evm.model.Contig152.17.path1	TCONS_00039147	mRNA	lncRNA	red	orange
evm.model.Contig99.33.path1	TCONS_00039147	mRNA	lncRNA	red	orange
evm.model.Contig5.423.path1	TCONS_00039147	mRNA	lncRNA	red	orange
evm.model.Contig44.53.path1	TCONS_00039147	mRNA	lncRNA	red	orange
evm.model.Contig9.70.path1	TCONS_00039147	mRNA	lncRNA	red	orange
evm.model.Contig73.64.path1	TCONS_00039147	mRNA	lncRNA	red	orange
evm.model.Contig104.27.path1	TCONS_00039147	mRNA	lncRNA	red	orange
evm.model.Contig75.87.path1	TCONS_00012923	mRNA	lncRNA	red	orange
evm.model.Contig3.920.path1	TCONS_00039147	mRNA	lncRNA	red	orange
evm.model.Contig21.57.path1	TCONS_00005579	mRNA	lncRNA	red	orange
evm.model.Contig82.75.path1	TCONS_00000725	mRNA	lncRNA	red	orange
evm.model.Contig136.32.path1	TCONS_00005579	mRNA	lncRNA	red	orange
evm.model.Contig93.12.path1	TCONS_00000736	mRNA	lncRNA	red	orange
evm.model.Contig21.57.path1	TCONS_00012923	mRNA	lncRNA	red	orange
evm.model.Contig22.268.path1	TCONS_00040790	mRNA	lncRNA	red	orange
evm.model.Contig58.178.path1	TCONS_00040790	mRNA	lncRNA	red	orange
evm.model.Contig120.79.path1	TCONS_00039147	mRNA	lncRNA	red	orange
evm.model.Contig14.237.path1	TCONS_00039147	mRNA	lncRNA	red	orange
evm.model.Contig93.91.path1	TCONS_00039147	mRNA	lncRNA	red	orange
evm.model.Contig38.185.path1	TCONS_00010951	mRNA	lncRNA	red	orange
evm.model.Contig44.53.path1	TCONS_00030080	mRNA	lncRNA	red	orange
evm.model.Contig15.120.path1	TCONS_00016982	mRNA	lncRNA	red	orange
evm.model.Contig8.135.path1	TCONS_00030080	mRNA	lncRNA	red	orange
evm.model.Contig7.409.path1	TCONS_00041292	mRNA	lncRNA	red	orange
evm.model.Contig50.121.path1	TCONS_00000736	mRNA	lncRNA	red	orange
evm.model.Contig16.256.path1	TCONS_00016221	mRNA	lncRNA	red	orange
evm.model.Contig22.7.path1	TCONS_00016221	mRNA	lncRNA	red	orange
evm.model.Contig20.50.path1	TCONS_00018048	mRNA	lncRNA	red	orange
evm.model.Contig16.383.path1	TCONS_00018048	mRNA	lncRNA	red	orange
evm.model.Contig131.11.path1	TCONS_00018048	mRNA	lncRNA	red	orange
evm.model.Contig14.228.path1	TCONS_00018048	mRNA	lncRNA	red	orange
evm.model.Contig15.19.path1	TCONS_00030080	mRNA	lncRNA	red	orange
evm.model.Contig131.11.path1	TCONS_00028333	mRNA	lncRNA	red	orange
evm.model.Contig2.807.path1	TCONS_00030080	mRNA	lncRNA	red	orange
evm.model.Contig10.431.path1	TCONS_00030080	mRNA	lncRNA	red	orange
evm.model.Contig5.423.path1	TCONS_00030080	mRNA	lncRNA	red	orange
evm.model.Contig6.674.path1	TCONS_00030080	mRNA	lncRNA	red	orange
evm.model.Contig104.27.path1	TCONS_00030080	mRNA	lncRNA	red	orange
evm.model.Contig217.7.path1	TCONS_00031501	mRNA	lncRNA	red	orange
evm.model.Contig38.185.path1	TCONS_00012923	mRNA	lncRNA	red	orange
evm.model.Contig152.49.path1	TCONS_00031501	mRNA	lncRNA	red	orange
evm.model.Contig35.39.path1	TCONS_00016982	mRNA	lncRNA	red	orange
evm.model.Contig25.27.path1	TCONS_00016982	mRNA	lncRNA	red	orange
evm.model.Contig103.21.path1	TCONS_00005579	mRNA	lncRNA	red	orange
evm.model.Contig46.75.path1	TCONS_00005579	mRNA	lncRNA	red	orange
evm.model.Contig185.7.path1	TCONS_00005579	mRNA	lncRNA	red	orange
evm.model.Contig56.77.path1	TCONS_00030080	mRNA	lncRNA	red	orange
evm.model.Contig43.125.path1	TCONS_00025737	mRNA	lncRNA	red	orange
evm.model.Contig7.494.path1	TCONS_00028333	mRNA	lncRNA	red	orange
evm.model.Contig59.41.path1	TCONS_00017650	mRNA	lncRNA	red	orange
evm.model.Contig66.167.path1	TCONS_00005579	mRNA	lncRNA	red	orange
evm.model.Contig31.48.path1	TCONS_00031501	mRNA	lncRNA	red	orange
evm.model.Contig81.81.path1	TCONS_00010644	mRNA	lncRNA	red	orange
evm.model.Contig63.139.path1	TCONS_00030080	mRNA	lncRNA	red	orange
evm.model.Contig11.160.path1	TCONS_00039147	mRNA	lncRNA	red	orange
evm.model.Contig52.33.path1	TCONS_00030103	mRNA	lncRNA	red	orange
evm.model.Contig47.18.path1	TCONS_00039147	mRNA	lncRNA	red	orange
evm.model.Contig126.21.path1	TCONS_00039147	mRNA	lncRNA	red	orange
evm.model.Contig26.307.path1	TCONS_00007333	mRNA	lncRNA	red	orange
evm.model.Contig63.139.path1	TCONS_00039147	mRNA	lncRNA	red	orange
evm.model.Contig37.99.path1	TCONS_00016221	mRNA	lncRNA	red	orange
evm.model.Contig117.63.path1	TCONS_00039147	mRNA	lncRNA	red	orange
evm.model.Contig4.469.path1	TCONS_00016221	mRNA	lncRNA	red	orange
evm.model.Contig40.132.path1	TCONS_00039147	mRNA	lncRNA	red	orange
evm.model.Contig2.605.path1	TCONS_00039147	mRNA	lncRNA	red	orange
evm.model.Contig29.23.path1	TCONS_00039147	mRNA	lncRNA	red	orange
evm.model.Contig137.24.path1	TCONS_00030080	mRNA	lncRNA	red	orange
evm.model.Contig9.270.path1	TCONS_00039147	mRNA	lncRNA	red	orange
evm.model.Contig1.481.path1	TCONS_00039147	mRNA	lncRNA	red	orange
evm.model.Contig81.81.path1	TCONS_00001361	mRNA	lncRNA	red	orange
evm.model.Contig13.526.path1	TCONS_00039147	mRNA	lncRNA	red	orange
evm.model.Contig39.128.path1	TCONS_00041292	mRNA	lncRNA	red	orange
evm.model.Contig16.55.path1	TCONS_00030080	mRNA	lncRNA	red	orange
evm.model.Contig19.248.path1	TCONS_00016982	mRNA	lncRNA	red	orange
evm.model.Contig1.910.path1	TCONS_00000725	mRNA	lncRNA	red	orange
evm.model.Contig5.432.path1	TCONS_00018048	mRNA	lncRNA	red	orange
evm.model.Contig176.6.path1	TCONS_00018048	mRNA	lncRNA	red	orange
evm.model.Contig9.80.path1	TCONS_00018048	mRNA	lncRNA	red	orange
evm.model.Contig33.21.path1	TCONS_00018048	mRNA	lncRNA	red	orange
evm.model.Contig15.120.path1	TCONS_00018048	mRNA	lncRNA	red	orange
evm.model.Contig21.57.path1	TCONS_00031501	mRNA	lncRNA	red	orange
evm.model.Contig70.35.path1	TCONS_00028333	mRNA	lncRNA	red	orange
evm.model.Contig15.120.path1	TCONS_00028333	mRNA	lncRNA	red	orange
evm.model.Contig8.114.path1	TCONS_00031501	mRNA	lncRNA	red	orange
evm.model.Contig1.910.path1	TCONS_00000734	mRNA	lncRNA	red	orange
evm.model.Contig5.428.path1	TCONS_00017650	mRNA	lncRNA	red	orange
evm.model.Contig35.39.path1	TCONS_00017650	mRNA	lncRNA	red	orange
evm.model.Contig52.33.path1	TCONS_00017650	mRNA	lncRNA	red	orange
evm.model.Contig75.87.path1	TCONS_00005579	mRNA	lncRNA	red	orange
evm.model.Contig1.639.path1	TCONS_00002728	mRNA	lncRNA	red	orange
evm.model.Contig6.923.path1	TCONS_00030422	mRNA	lncRNA	red	orange
evm.model.Contig147.9.path1	TCONS_00028332	mRNA	lncRNA	red	orange
evm.model.Contig26.307.path1	TCONS_00030422	mRNA	lncRNA	red	orange
evm.model.Contig29.18.path1	TCONS_00005579	mRNA	lncRNA	red	orange
evm.model.Contig152.49.path1	TCONS_00005579	mRNA	lncRNA	red	orange
evm.model.Contig25.27.path1	TCONS_00017650	mRNA	lncRNA	red	orange
evm.model.Contig1.505.path1	TCONS_00010951	mRNA	lncRNA	red	orange
evm.model.Contig131.12.path1	TCONS_00010951	mRNA	lncRNA	red	orange
evm.model.Contig7.409.path1	TCONS_00000725	mRNA	lncRNA	red	orange
evm.model.Contig176.21.path1	TCONS_00016221	mRNA	lncRNA	red	orange
evm.model.Contig5.417.path1	TCONS_00016982	mRNA	lncRNA	red	orange
evm.model.Contig1.639.path1	TCONS_00016982	mRNA	lncRNA	red	orange
evm.model.Contig20.50.path1	TCONS_00016982	mRNA	lncRNA	red	orange
evm.model.Contig1.252.path1	TCONS_00039147	mRNA	lncRNA	red	orange
evm.model.Contig112.27.path1	TCONS_00039147	mRNA	lncRNA	red	orange
evm.model.Contig29.46.path1	TCONS_00000736	mRNA	lncRNA	red	orange
evm.model.Contig13.441.path1	TCONS_00012923	mRNA	lncRNA	red	orange
evm.model.Contig120.51.path1	TCONS_00030080	mRNA	lncRNA	red	orange
evm.model.Contig61.176.path1	TCONS_00031501	mRNA	lncRNA	red	orange
evm.model.Contig13.441.path1	TCONS_00031501	mRNA	lncRNA	red	orange
evm.model.Contig75.98.path1	TCONS_00031501	mRNA	lncRNA	red	orange
evm.model.Contig137.18.path1	TCONS_00031501	mRNA	lncRNA	red	orange
evm.model.Contig70.35.path1	TCONS_00000725	mRNA	lncRNA	red	orange
evm.model.Contig14.228.path1	TCONS_00000725	mRNA	lncRNA	red	orange
evm.model.Contig26.294.path1	TCONS_00030765	mRNA	lncRNA	red	orange
evm.model.Contig28.79.path1	TCONS_00005579	mRNA	lncRNA	red	orange
evm.model.Contig1.639.path1	TCONS_00000725	mRNA	lncRNA	red	orange
evm.model.Contig1.505.path1	TCONS_00012923	mRNA	lncRNA	red	orange
evm.model.Contig82.75.path1	TCONS_00000734	mRNA	lncRNA	red	orange
evm.model.Contig35.64.path1	TCONS_00010312	mRNA	lncRNA	red	orange
evm.model.Contig29.32.path1	TCONS_00030080	mRNA	lncRNA	red	orange
evm.model.Contig113.80.path1	TCONS_00012845	mRNA	lncRNA	red	orange
evm.model.Contig136.32.path1	TCONS_00012923	mRNA	lncRNA	red	orange
evm.model.Contig26.294.path1	TCONS_00028332	mRNA	lncRNA	red	orange
evm.model.Contig14.145.path1	TCONS_00030080	mRNA	lncRNA	red	orange
evm.model.Contig7.494.path1	TCONS_00000736	mRNA	lncRNA	red	orange
evm.model.Contig70.54.path1	TCONS_00000736	mRNA	lncRNA	red	orange
evm.model.Contig5.512.path1	TCONS_00018048	mRNA	lncRNA	red	orange
evm.model.Contig5.428.path1	TCONS_00018048	mRNA	lncRNA	red	orange
evm.model.Contig27.231.path1	TCONS_00018048	mRNA	lncRNA	red	orange
evm.model.Contig17.392.path1	TCONS_00018048	mRNA	lncRNA	red	orange
evm.model.Contig17.374.path1	TCONS_00018048	mRNA	lncRNA	red	orange
evm.model.Contig54.17.path1	TCONS_00018048	mRNA	lncRNA	red	orange
evm.model.Contig61.37.path1	TCONS_00018048	mRNA	lncRNA	red	orange
evm.model.Contig1.639.path1	TCONS_00000734	mRNA	lncRNA	red	orange
evm.model.Contig14.228.path1	TCONS_00000734	mRNA	lncRNA	red	orange
evm.model.Contig54.17.path1	TCONS_00028333	mRNA	lncRNA	red	orange
evm.model.Contig5.512.path1	TCONS_00028333	mRNA	lncRNA	red	orange
evm.model.Contig21.94.path1	TCONS_00028333	mRNA	lncRNA	red	orange
evm.model.Contig1.290.path1	TCONS_00030103	mRNA	lncRNA	red	orange
evm.model.Contig7.485.path1	TCONS_00028333	mRNA	lncRNA	red	orange
evm.model.Contig24.214.path1	TCONS_00012923	mRNA	lncRNA	red	orange
evm.model.Contig176.6.path1	TCONS_00016982	mRNA	lncRNA	red	orange
evm.model.Contig23.75.path1	TCONS_00031501	mRNA	lncRNA	red	orange
evm.model.Contig116.29.path1	TCONS_00016982	mRNA	lncRNA	red	orange
evm.model.Contig5.432.path1	TCONS_00016982	mRNA	lncRNA	red	orange
evm.model.Contig70.35.path1	TCONS_00016982	mRNA	lncRNA	red	orange
evm.model.Contig7.409.path1	TCONS_00028333	mRNA	lncRNA	red	orange
evm.model.Contig29.127.path1	TCONS_00028333	mRNA	lncRNA	red	orange
evm.model.Contig31.100.path1	TCONS_00030080	mRNA	lncRNA	red	orange
evm.model.Contig7.567.path1	TCONS_00030080	mRNA	lncRNA	red	orange
evm.model.Contig2.799.path1	TCONS_00039147	mRNA	lncRNA	red	orange
evm.model.Contig54.80.path1	TCONS_00039147	mRNA	lncRNA	red	orange
evm.model.Contig2.799.path1	TCONS_00030080	mRNA	lncRNA	red	orange
evm.model.Contig63.132.path1	TCONS_00039147	mRNA	lncRNA	red	orange
evm.model.Contig17.253.path1	TCONS_00039147	mRNA	lncRNA	red	orange
evm.model.Contig29.108.path1	TCONS_00030080	mRNA	lncRNA	red	orange
evm.model.Contig6.561.path1	TCONS_00039147	mRNA	lncRNA	red	orange
evm.model.Contig2.329.path1	TCONS_00039147	mRNA	lncRNA	red	orange
evm.model.Contig33.21.path1	TCONS_00030103	mRNA	lncRNA	red	orange
evm.model.Contig131.67.path1	TCONS_00016221	mRNA	lncRNA	red	orange
evm.model.Contig302.3.path1	TCONS_00010644	mRNA	lncRNA	red	orange
evm.model.Contig38.90.path1	TCONS_00002728	mRNA	lncRNA	red	orange
evm.model.Contig21.158.path1	TCONS_00000725	mRNA	lncRNA	red	orange
evm.model.Contig22.58.path1	TCONS_00001361	mRNA	lncRNA	red	orange
evm.model.Contig302.3.path1	TCONS_00005485	mRNA	lncRNA	red	orange
evm.model.Contig35.64.path1	TCONS_00016440	mRNA	lncRNA	red	orange
evm.model.Contig25.61.path1	TCONS_00016440	mRNA	lncRNA	red	orange
evm.model.Contig78.27.path1	TCONS_00016440	mRNA	lncRNA	red	orange
evm.model.Contig46.191.path1	TCONS_00041292	mRNA	lncRNA	red	orange
evm.model.Contig6.350.path1	TCONS_00031501	mRNA	lncRNA	red	orange
evm.model.Contig5.432.path1	TCONS_00000725	mRNA	lncRNA	red	orange
evm.model.Contig21.158.path1	TCONS_00000734	mRNA	lncRNA	red	orange
evm.model.Contig5.452.path1	TCONS_00000725	mRNA	lncRNA	red	orange
evm.model.Contig176.6.path1	TCONS_00000725	mRNA	lncRNA	red	orange
evm.model.Contig176.6.path1	TCONS_00030103	mRNA	lncRNA	red	orange
evm.model.Contig6.610.path1	TCONS_00030422	mRNA	lncRNA	red	orange
evm.model.Contig26.291.path1	TCONS_00030422	mRNA	lncRNA	red	orange
evm.model.Contig1.868.path1	TCONS_00012923	mRNA	lncRNA	red	orange
evm.model.Contig22.268.path1	TCONS_00005579	mRNA	lncRNA	red	orange
evm.model.Contig58.178.path1	TCONS_00005579	mRNA	lncRNA	red	orange
evm.model.Contig1.910.path1	TCONS_00000736	mRNA	lncRNA	red	orange
evm.model.Contig25.27.path1	TCONS_00030103	mRNA	lncRNA	red	orange
evm.model.Contig176.6.path1	TCONS_00000734	mRNA	lncRNA	red	orange
evm.model.Contig23.183.path1	TCONS_00000736	mRNA	lncRNA	red	orange
evm.model.Contig16.383.path1	TCONS_00000734	mRNA	lncRNA	red	orange
evm.model.Contig131.11.path1	TCONS_00000734	mRNA	lncRNA	red	orange
evm.model.Contig5.452.path1	TCONS_00000734	mRNA	lncRNA	red	orange
evm.model.Contig128.13.path1	TCONS_00016982	mRNA	lncRNA	red	orange
evm.model.Contig10.236.path1	TCONS_00018048	mRNA	lncRNA	red	orange
evm.model.Contig82.75.path1	TCONS_00018048	mRNA	lncRNA	red	orange
evm.model.Contig137.42.path1	TCONS_00018048	mRNA	lncRNA	red	orange
evm.model.Contig89.86.path1	TCONS_00018048	mRNA	lncRNA	red	orange
evm.model.Contig21.57.path1	TCONS_00007333	mRNA	lncRNA	red	orange
evm.model.Contig6.503.path1	TCONS_00018048	mRNA	lncRNA	red	orange
evm.model.Contig6.658.path1	TCONS_00018048	mRNA	lncRNA	red	orange
evm.model.Contig1.868.path1	TCONS_00007333	mRNA	lncRNA	red	orange
evm.model.Contig43.125.path1	TCONS_00030765	mRNA	lncRNA	red	orange
evm.model.Contig31.85.path1	TCONS_00016982	mRNA	lncRNA	red	orange
evm.model.Contig6.532.path1	TCONS_00028333	mRNA	lncRNA	red	orange
evm.model.Contig48.22.path1	TCONS_00028333	mRNA	lncRNA	red	orange
evm.model.Contig12.36.path1	TCONS_00028333	mRNA	lncRNA	red	orange
evm.model.Contig5.379.path1	TCONS_00000736	mRNA	lncRNA	red	orange
evm.model.Contig61.176.path1	TCONS_00005579	mRNA	lncRNA	red	orange
evm.model.Contig10.236.path1	TCONS_00028333	mRNA	lncRNA	red	orange
evm.model.Contig5.512.path1	TCONS_00016982	mRNA	lncRNA	red	orange
evm.model.Contig54.17.path1	TCONS_00016982	mRNA	lncRNA	red	orange
evm.model.Contig17.392.path1	TCONS_00016982	mRNA	lncRNA	red	orange
evm.model.Contig33.21.path1	TCONS_00017650	mRNA	lncRNA	red	orange
evm.model.Contig6.787.path1	TCONS_00017650	mRNA	lncRNA	red	orange
evm.model.Contig81.81.path1	TCONS_00005485	mRNA	lncRNA	red	orange
evm.model.Contig43.125.path1	TCONS_00001361	mRNA	lncRNA	red	orange
evm.model.Contig147.9.path1	TCONS_00001361	mRNA	lncRNA	red	orange
evm.model.Contig113.1.path1	TCONS_00001361	mRNA	lncRNA	red	orange
evm.model.Contig63.82.path1	TCONS_00005579	mRNA	lncRNA	red	orange
evm.model.Contig89.29.path1	TCONS_00000736	mRNA	lncRNA	red	orange
evm.model.Contig2.764.path1	TCONS_00040791	mRNA	lncRNA	red	orange
evm.model.Contig302.3.path1	TCONS_00003257	mRNA	lncRNA	red	orange
evm.model.Contig102.18.path1	TCONS_00000734	mRNA	lncRNA	red	orange
evm.model.Contig29.44.path1	TCONS_00016982	mRNA	lncRNA	red	orange
evm.model.Contig5.452.path1	TCONS_00016982	mRNA	lncRNA	red	orange
evm.model.Contig67.36.path1	TCONS_00039147	mRNA	lncRNA	red	orange
evm.model.Contig39.28.path1	TCONS_00040791	mRNA	lncRNA	red	orange
evm.model.Contig24.104.path1	TCONS_00030080	mRNA	lncRNA	red	orange
evm.model.Contig136.32.path1	TCONS_00030422	mRNA	lncRNA	red	orange
evm.model.Contig21.57.path1	TCONS_00030422	mRNA	lncRNA	red	orange
evm.model.Contig6.610.path1	TCONS_00010951	mRNA	lncRNA	red	orange
evm.model.Contig81.81.path1	TCONS_00037476	mRNA	lncRNA	red	orange
evm.model.Contig28.156.path1	TCONS_00005579	mRNA	lncRNA	red	orange
evm.model.Contig163.54.path1	TCONS_00000725	mRNA	lncRNA	red	orange
evm.model.Contig8.114.path1	TCONS_00005579	mRNA	lncRNA	red	orange
evm.model.Contig17.392.path1	TCONS_00000725	mRNA	lncRNA	red	orange
evm.model.Contig21.65.path1	TCONS_00010644	mRNA	lncRNA	red	orange
evm.model.Contig93.91.path1	TCONS_00030080	mRNA	lncRNA	red	orange
evm.model.Contig14.237.path1	TCONS_00030080	mRNA	lncRNA	red	orange
evm.model.Contig15.173.path1	TCONS_00001361	mRNA	lncRNA	red	orange
evm.model.Contig21.65.path1	TCONS_00001361	mRNA	lncRNA	red	orange
evm.model.Contig26.294.path1	TCONS_00001361	mRNA	lncRNA	red	orange
evm.model.Contig128.13.path1	TCONS_00000734	mRNA	lncRNA	red	orange
evm.model.Contig66.167.path1	TCONS_00007333	mRNA	lncRNA	red	orange
evm.model.Contig19.248.path1	TCONS_00000734	mRNA	lncRNA	red	orange
evm.model.Contig25.61.path1	TCONS_00016490	mRNA	lncRNA	red	orange
evm.model.Contig54.17.path1	TCONS_00000734	mRNA	lncRNA	red	orange
evm.model.Contig6.787.path1	TCONS_00000734	mRNA	lncRNA	red	orange
evm.model.Contig61.176.path1	TCONS_00012845	mRNA	lncRNA	red	orange
evm.model.Contig217.7.path1	TCONS_00012845	mRNA	lncRNA	red	orange
evm.model.Contig217.7.path1	TCONS_00005579	mRNA	lncRNA	red	orange
evm.model.Contig113.1.path1	TCONS_00003257	mRNA	lncRNA	red	orange
evm.model.Contig185.33.path1	TCONS_00005579	mRNA	lncRNA	red	orange
evm.model.Contig81.6.path1	TCONS_00039147	mRNA	lncRNA	red	orange
evm.model.Contig7.433.path1	TCONS_00039147	mRNA	lncRNA	red	orange
evm.model.Contig116.39.path1	TCONS_00039147	mRNA	lncRNA	red	orange
evm.model.Contig83.26.path1	TCONS_00039147	mRNA	lncRNA	red	orange
evm.model.Contig1.514.path1	TCONS_00028332	mRNA	lncRNA	red	orange
evm.model.Contig11.385.path1	TCONS_00028332	mRNA	lncRNA	red	orange
evm.model.Contig18.232.path1	TCONS_00018048	mRNA	lncRNA	red	orange
evm.model.Contig6.34.path1	TCONS_00018048	mRNA	lncRNA	red	orange
evm.model.Contig163.54.path1	TCONS_00018048	mRNA	lncRNA	red	orange
evm.model.Contig29.172.path1	TCONS_00018048	mRNA	lncRNA	red	orange
evm.model.Contig57.92.path1	TCONS_00041292	mRNA	lncRNA	red	orange
evm.model.Contig31.49.path1	TCONS_00031501	mRNA	lncRNA	red	orange
evm.model.Contig16.383.path1	TCONS_00030103	mRNA	lncRNA	red	orange
evm.model.Contig61.37.path1	TCONS_00017650	mRNA	lncRNA	red	orange
evm.model.Contig19.22.path1	TCONS_00017650	mRNA	lncRNA	red	orange
evm.model.Contig3.930.path1	TCONS_00016221	mRNA	lncRNA	red	orange
evm.model.Contig28.183.path1	TCONS_00028333	mRNA	lncRNA	red	orange
evm.model.Contig15.120.path1	TCONS_00016221	mRNA	lncRNA	red	orange
evm.model.Contig5.432.path1	TCONS_00016221	mRNA	lncRNA	red	orange
evm.model.Contig70.35.path1	TCONS_00016221	mRNA	lncRNA	red	orange
evm.model.Contig21.158.path1	TCONS_00016982	mRNA	lncRNA	red	orange
evm.model.Contig67.135.path1	TCONS_00016982	mRNA	lncRNA	red	orange
evm.model.Contig4.691.path1	TCONS_00016982	mRNA	lncRNA	red	orange
evm.model.Contig7.494.path1	TCONS_00016982	mRNA	lncRNA	red	orange
evm.model.Contig29.172.path1	TCONS_00028333	mRNA	lncRNA	red	orange
evm.model.Contig6.615.path1	TCONS_00016982	mRNA	lncRNA	red	orange
evm.model.Contig211.10.path1	TCONS_00016982	mRNA	lncRNA	red	orange
evm.model.Contig56.87.path1	TCONS_00040791	mRNA	lncRNA	red	orange
evm.model.Contig75.98.path1	TCONS_00040791	mRNA	lncRNA	red	orange
evm.model.Contig2.764.path1	TCONS_00040790	mRNA	lncRNA	red	orange
evm.model.Contig16.71.path1	TCONS_00028333	mRNA	lncRNA	red	orange
evm.model.Contig35.64.path1	TCONS_00028915	mRNA	lncRNA	red	orange
evm.model.Contig8.114.path1	TCONS_00030422	mRNA	lncRNA	red	orange
evm.model.Contig38.185.path1	TCONS_00040723	mRNA	lncRNA	red	orange
evm.model.Contig6.34.path1	TCONS_00028333	mRNA	lncRNA	red	orange
evm.model.Contig113.80.path1	TCONS_00031501	mRNA	lncRNA	red	orange
evm.model.Contig34.275.path1	TCONS_00005579	mRNA	lncRNA	red	orange
evm.model.Contig39.28.path1	TCONS_00040790	mRNA	lncRNA	red	orange
evm.model.Contig56.87.path1	TCONS_00031501	mRNA	lncRNA	red	orange
evm.model.Contig6.503.path1	TCONS_00016982	mRNA	lncRNA	red	orange
evm.model.Contig6.658.path1	TCONS_00016982	mRNA	lncRNA	red	orange
evm.model.Contig89.86.path1	TCONS_00016982	mRNA	lncRNA	red	orange
evm.model.Contig1.128.path1	TCONS_00016982	mRNA	lncRNA	red	orange
evm.model.Contig23.75.path1	TCONS_00005579	mRNA	lncRNA	red	orange
evm.model.Contig61.168.path1	TCONS_00005579	mRNA	lncRNA	red	orange
evm.model.Contig6.923.path1	TCONS_00016440	mRNA	lncRNA	red	orange
evm.model.Contig38.185.path1	TCONS_00016440	mRNA	lncRNA	red	orange
evm.model.Contig43.125.path1	TCONS_00005485	mRNA	lncRNA	red	orange
evm.model.Contig94.45.path1	TCONS_00039147	mRNA	lncRNA	red	orange
evm.model.Contig56.134.path1	TCONS_00040791	mRNA	lncRNA	red	orange
evm.model.Contig13.136.path1	TCONS_00034955	mRNA	lncRNA	red	orange
evm.model.Contig23.262.path1	TCONS_00034955	mRNA	lncRNA	red	orange
evm.model.Contig21.65.path1	TCONS_00003257	mRNA	lncRNA	red	orange
evm.model.Contig136.32.path1	TCONS_00007333	mRNA	lncRNA	red	orange
evm.model.Contig152.49.path1	TCONS_00007333	mRNA	lncRNA	red	orange
evm.model.Contig89.86.path1	TCONS_00000725	mRNA	lncRNA	red	orange
evm.model.Contig65.111.path1	TCONS_00000725	mRNA	lncRNA	red	orange
evm.model.Contig94.46.path1	TCONS_00030080	mRNA	lncRNA	red	orange
evm.model.Contig2.329.path1	TCONS_00030080	mRNA	lncRNA	red	orange
evm.model.Contig97.71.path1	TCONS_00017650	mRNA	lncRNA	red	orange
evm.model.Contig116.42.path1	TCONS_00030080	mRNA	lncRNA	red	orange
evm.model.Contig132.24.path1	TCONS_00000725	mRNA	lncRNA	red	orange
evm.model.Contig19.22.path1	TCONS_00016982	mRNA	lncRNA	red	orange
evm.model.Contig35.64.path1	TCONS_00022357	mRNA	lncRNA	red	orange
evm.model.Contig20.12.path1	TCONS_00000736	mRNA	lncRNA	red	orange
evm.model.Contig65.111.path1	TCONS_00000734	mRNA	lncRNA	red	orange
evm.model.Contig27.231.path1	TCONS_00000734	mRNA	lncRNA	red	orange
evm.model.Contig137.42.path1	TCONS_00000734	mRNA	lncRNA	red	orange
evm.model.Contig37.129.path1	TCONS_00000734	mRNA	lncRNA	red	orange
evm.model.Contig1.468.path1	TCONS_00040791	mRNA	lncRNA	red	orange
evm.model.Contig75.87.path1	TCONS_00034352	mRNA	lncRNA	red	orange
evm.model.Contig25.61.path1	TCONS_00022357	mRNA	lncRNA	red	orange
evm.model.Contig61.170.path1	TCONS_00030080	mRNA	lncRNA	red	orange
evm.model.Contig180.15.path1	TCONS_00041292	mRNA	lncRNA	red	orange
evm.model.Contig23.143.path1	TCONS_00041292	mRNA	lncRNA	red	orange
evm.model.Contig12.149.path1	TCONS_00031501	mRNA	lncRNA	red	orange
evm.model.Contig7.485.path1	TCONS_00016221	mRNA	lncRNA	red	orange
evm.model.Contig113.1.path1	TCONS_00016989	mRNA	lncRNA	red	orange
evm.model.Contig13.136.path1	TCONS_00039330	mRNA	lncRNA	red	orange
evm.model.Contig12.376.path1	TCONS_00030080	mRNA	lncRNA	red	orange
evm.model.Contig25.61.path1	TCONS_00029601	mRNA	lncRNA	red	orange
evm.model.Contig78.27.path1	TCONS_00029601	mRNA	lncRNA	red	orange
evm.model.Contig11.227.path1	TCONS_00030080	mRNA	lncRNA	red	orange
evm.model.Contig23.75.path1	TCONS_00030422	mRNA	lncRNA	red	orange
evm.model.Contig86.61.path1	TCONS_00030422	mRNA	lncRNA	red	orange
evm.model.Contig1.884.path1	TCONS_00030422	mRNA	lncRNA	red	orange
evm.model.Contig137.18.path1	TCONS_00030422	mRNA	lncRNA	red	orange
evm.model.Contig4.520.path1	TCONS_00031501	mRNA	lncRNA	red	orange
evm.model.Contig56.87.path1	TCONS_00040790	mRNA	lncRNA	red	orange
evm.model.Contig75.98.path1	TCONS_00040790	mRNA	lncRNA	red	orange
evm.model.Contig127.9.path1	TCONS_00016982	mRNA	lncRNA	red	orange
evm.model.Contig23.238.path1	TCONS_00016982	mRNA	lncRNA	red	orange
evm.model.Contig3.926.path1	TCONS_00016982	mRNA	lncRNA	red	orange
evm.model.Contig53.39.path1	TCONS_00040791	mRNA	lncRNA	red	orange
evm.model.Contig6.657.path1	TCONS_00018048	mRNA	lncRNA	red	orange
evm.model.Contig37.90.path1	TCONS_00018048	mRNA	lncRNA	red	orange
evm.model.Contig83.13.path1	TCONS_00018048	mRNA	lncRNA	red	orange
evm.model.Contig6.615.path1	TCONS_00018048	mRNA	lncRNA	red	orange
evm.model.Contig63.33.path1	TCONS_00018048	mRNA	lncRNA	red	orange
evm.model.Contig159.41.path1	TCONS_00018048	mRNA	lncRNA	red	orange
evm.model.Contig11.329.path1	TCONS_00018048	mRNA	lncRNA	red	orange
evm.model.Contig5.428.path1	TCONS_00000736	mRNA	lncRNA	red	orange
evm.model.Contig37.138.path1	TCONS_00030080	mRNA	lncRNA	red	orange
evm.model.Contig19.203.path1	TCONS_00028333	mRNA	lncRNA	red	orange
evm.model.Contig45.145.path1	TCONS_00028333	mRNA	lncRNA	red	orange
evm.model.Contig6.642.path1	TCONS_00028333	mRNA	lncRNA	red	orange
evm.model.Contig17.52.path1	TCONS_00030080	mRNA	lncRNA	red	orange
evm.model.Contig25.27.path1	TCONS_00034955	mRNA	lncRNA	red	orange
evm.model.Contig6.415.path1	TCONS_00034955	mRNA	lncRNA	red	orange
evm.model.Contig1.290.path1	TCONS_00034955	mRNA	lncRNA	red	orange
evm.model.Contig25.61.path1	TCONS_00035094	mRNA	lncRNA	red	orange
evm.model.Contig185.7.path1	TCONS_00007333	mRNA	lncRNA	red	orange
evm.model.Contig46.75.path1	TCONS_00007333	mRNA	lncRNA	red	orange
evm.model.Contig128.52.path1	TCONS_00007333	mRNA	lncRNA	red	orange
evm.model.Contig22.475.path1	TCONS_00016982	mRNA	lncRNA	red	orange
evm.model.Contig19.203.path1	TCONS_00041292	mRNA	lncRNA	red	orange
evm.model.Contig26.307.path1	TCONS_00024754	mRNA	lncRNA	red	orange
evm.model.Contig56.134.path1	TCONS_00040790	mRNA	lncRNA	red	orange
evm.model.Contig22.37.path1	TCONS_00000736	mRNA	lncRNA	red	orange
evm.model.Contig101.43.path1	TCONS_00000736	mRNA	lncRNA	red	orange
evm.model.Contig46.191.path1	TCONS_00028333	mRNA	lncRNA	red	orange
evm.model.Contig59.1.path1	TCONS_00005579	mRNA	lncRNA	red	orange
evm.model.Contig72.91.path1	TCONS_00016982	mRNA	lncRNA	red	orange
evm.model.Contig130.7.path1	TCONS_00000736	mRNA	lncRNA	red	orange
evm.model.Contig5.87.path1	TCONS_00016982	mRNA	lncRNA	red	orange
evm.model.Contig78.27.path1	TCONS_00021244	mRNA	lncRNA	red	orange
evm.model.Contig113.1.path1	TCONS_00005490	mRNA	lncRNA	red	orange
evm.model.Contig38.159.path1	TCONS_00030080	mRNA	lncRNA	red	orange
evm.model.Contig6.610.path1	TCONS_00040723	mRNA	lncRNA	red	orange
evm.model.Contig75.98.path1	TCONS_00012845	mRNA	lncRNA	red	orange
evm.model.Contig11.385.path1	TCONS_00030765	mRNA	lncRNA	red	orange
evm.model.Contig1.468.path1	TCONS_00040790	mRNA	lncRNA	red	orange
evm.model.Contig6.376.path1	TCONS_00039147	mRNA	lncRNA	red	orange
evm.model.Contig7.90.path1	TCONS_00039147	mRNA	lncRNA	red	orange
evm.model.Contig17.291.path1	TCONS_00039147	mRNA	lncRNA	red	orange
evm.model.Contig137.18.path1	TCONS_00005579	mRNA	lncRNA	red	orange
evm.model.Contig79.14.path1	TCONS_00039147	mRNA	lncRNA	red	orange
evm.model.Contig2.331.path1	TCONS_00039147	mRNA	lncRNA	red	orange
evm.model.Contig1.468.path1	TCONS_00012845	mRNA	lncRNA	red	orange
evm.model.Contig113.80.path1	TCONS_00005579	mRNA	lncRNA	red	orange
evm.model.Contig12.36.path1	TCONS_00000734	mRNA	lncRNA	red	orange
evm.model.Contig25.61.path1	TCONS_00007003	mRNA	lncRNA	red	orange
evm.model.Contig8.509.path1	TCONS_00000725	mRNA	lncRNA	red	orange
evm.model.Contig25.27.path1	TCONS_00039330	mRNA	lncRNA	red	orange
evm.model.Contig1.290.path1	TCONS_00039330	mRNA	lncRNA	red	orange
evm.model.Contig5.119.path1	TCONS_00005485	mRNA	lncRNA	red	orange
evm.model.Contig3.1002.path1	TCONS_00005579	mRNA	lncRNA	red	orange
evm.model.Contig1.468.path1	TCONS_00012923	mRNA	lncRNA	red	orange
evm.model.Contig1.505.path1	TCONS_00016440	mRNA	lncRNA	red	orange
evm.model.Contig31.85.path1	TCONS_00000734	mRNA	lncRNA	red	orange
evm.model.Contig18.190.path1	TCONS_00005579	mRNA	lncRNA	red	orange
evm.model.Contig147.9.path1	TCONS_00005772	mRNA	lncRNA	red	orange
evm.model.Contig43.125.path1	TCONS_00005772	mRNA	lncRNA	red	orange
evm.model.Contig113.1.path1	TCONS_00005772	mRNA	lncRNA	red	orange
evm.model.Contig37.129.path1	TCONS_00028333	mRNA	lncRNA	red	orange
evm.model.Contig6.350.path1	TCONS_00030422	mRNA	lncRNA	red	orange
evm.model.Contig31.48.path1	TCONS_00030422	mRNA	lncRNA	red	orange
evm.model.Contig12.149.path1	TCONS_00030422	mRNA	lncRNA	red	orange
evm.model.Contig78.27.path1	TCONS_00022357	mRNA	lncRNA	red	orange
evm.model.Contig128.52.path1	TCONS_00012923	mRNA	lncRNA	red	orange
evm.model.Contig6.503.path1	TCONS_00028333	mRNA	lncRNA	red	orange
evm.model.Contig4.691.path1	TCONS_00028333	mRNA	lncRNA	red	orange
evm.model.Contig6.532.path1	TCONS_00016221	mRNA	lncRNA	red	orange
evm.model.Contig48.22.path1	TCONS_00016221	mRNA	lncRNA	red	orange
evm.model.Contig70.54.path1	TCONS_00028333	mRNA	lncRNA	red	orange
evm.model.Contig54.17.path1	TCONS_00030103	mRNA	lncRNA	red	orange
evm.model.Contig64.84.path1	TCONS_00040791	mRNA	lncRNA	red	orange
evm.model.Contig186.16.path1	TCONS_00028333	mRNA	lncRNA	red	orange
evm.model.Contig75.87.path1	TCONS_00024754	mRNA	lncRNA	red	orange
evm.model.Contig131.12.path1	TCONS_00024754	mRNA	lncRNA	red	orange
evm.model.Contig6.923.path1	TCONS_00028915	mRNA	lncRNA	red	orange
evm.model.Contig26.307.path1	TCONS_00028915	mRNA	lncRNA	red	orange
evm.model.Contig3.926.path1	TCONS_00017650	mRNA	lncRNA	red	orange
evm.model.Contig53.39.path1	TCONS_00040790	mRNA	lncRNA	red	orange
evm.model.Contig68.127.path1	TCONS_00034955	mRNA	lncRNA	red	orange
evm.model.Contig20.50.path1	TCONS_00034955	mRNA	lncRNA	red	orange
evm.model.Contig29.18.path1	TCONS_00007333	mRNA	lncRNA	red	orange
evm.model.Contig13.441.path1	TCONS_00007333	mRNA	lncRNA	red	orange
evm.model.Contig128.52.path1	TCONS_00031501	mRNA	lncRNA	red	orange
evm.model.Contig14.79.path1	TCONS_00031501	mRNA	lncRNA	red	orange
evm.model.Contig176.6.path1	TCONS_00016221	mRNA	lncRNA	red	orange
evm.model.Contig28.27.path1	TCONS_00016221	mRNA	lncRNA	red	orange
evm.model.Contig35.64.path1	TCONS_00017462	mRNA	lncRNA	red	orange
evm.model.Contig78.27.path1	TCONS_00017462	mRNA	lncRNA	red	orange
evm.model.Contig83.13.path1	TCONS_00016982	mRNA	lncRNA	red	orange
evm.model.Contig3.715.path1	TCONS_00016982	mRNA	lncRNA	red	orange
evm.model.Contig1.868.path1	TCONS_00034352	mRNA	lncRNA	red	orange
evm.model.Contig6.649.path1	TCONS_00030080	mRNA	lncRNA	red	orange
evm.model.Contig16.369.path1	TCONS_00031501	mRNA	lncRNA	red	orange
evm.model.Contig78.27.path1	TCONS_00016490	mRNA	lncRNA	red	orange
evm.model.Contig21.65.path1	TCONS_00037476	mRNA	lncRNA	red	orange
evm.model.Contig91.71.path1	TCONS_00031501	mRNA	lncRNA	red	orange
evm.model.Contig152.49.path1	TCONS_00040723	mRNA	lncRNA	red	orange
evm.model.Contig1.430.path1	TCONS_00018048	mRNA	lncRNA	red	orange
evm.model.Contig15.61.path1	TCONS_00018048	mRNA	lncRNA	red	orange
evm.model.Contig134.5.path1	TCONS_00018048	mRNA	lncRNA	red	orange
evm.model.Contig22.268.path1	TCONS_00030422	mRNA	lncRNA	red	orange
evm.model.Contig71.104.path1	TCONS_00018048	mRNA	lncRNA	red	orange
evm.model.Contig11.77.path1	TCONS_00018048	mRNA	lncRNA	red	orange
evm.model.Contig81.65.path1	TCONS_00018048	mRNA	lncRNA	red	orange
evm.model.Contig10.233.path1	TCONS_00018048	mRNA	lncRNA	red	orange
evm.model.Contig46.168.path1	TCONS_00018048	mRNA	lncRNA	red	orange
evm.model.Contig80.88.path1	TCONS_00018048	mRNA	lncRNA	red	orange
evm.model.Contig25.89.path1	TCONS_00018048	mRNA	lncRNA	red	orange
evm.model.Contig33.32.path1	TCONS_00028333	mRNA	lncRNA	red	orange
evm.model.Contig78.27.path1	TCONS_00013975	mRNA	lncRNA	red	orange
evm.model.Contig35.64.path1	TCONS_00013975	mRNA	lncRNA	red	orange
evm.model.Contig6.923.path1	TCONS_00039118	mRNA	lncRNA	red	orange
evm.model.Contig24.214.path1	TCONS_00010951	mRNA	lncRNA	red	orange
evm.model.Contig38.185.path1	TCONS_00039118	mRNA	lncRNA	red	orange
evm.model.Contig6.530.path1	TCONS_00016982	mRNA	lncRNA	red	orange
evm.model.Contig18.196.path1	TCONS_00028333	mRNA	lncRNA	red	orange
evm.model.Contig25.61.path1	TCONS_00017462	mRNA	lncRNA	red	orange
evm.model.Contig15.173.path1	TCONS_00005772	mRNA	lncRNA	red	orange
evm.model.Contig31.237.path1	TCONS_00030080	mRNA	lncRNA	red	orange
evm.model.Contig33.135.path1	TCONS_00030080	mRNA	lncRNA	red	orange
evm.model.Contig23.262.path1	TCONS_00001361	mRNA	lncRNA	red	orange
evm.model.Contig2.729.path1	TCONS_00005579	mRNA	lncRNA	red	orange
evm.model.Contig133.3.path1	TCONS_00016982	mRNA	lncRNA	red	orange
evm.model.Contig5.10.path1	TCONS_00016982	mRNA	lncRNA	red	orange
evm.model.Contig25.61.path1	TCONS_00011490	mRNA	lncRNA	red	orange
evm.model.Contig6.923.path1	TCONS_00022357	mRNA	lncRNA	red	orange
evm.model.Contig152.49.path1	TCONS_00030422	mRNA	lncRNA	red	orange
evm.model.Contig14.228.path1	TCONS_00039330	mRNA	lncRNA	red	orange
evm.model.Contig131.11.path1	TCONS_00039330	mRNA	lncRNA	red	orange
evm.model.Contig20.50.path1	TCONS_00039330	mRNA	lncRNA	red	orange
evm.model.Contig1.868.path1	TCONS_00030422	mRNA	lncRNA	red	orange
evm.model.Contig14.79.path1	TCONS_00012845	mRNA	lncRNA	red	orange
evm.model.Contig11.49.path1	TCONS_00012845	mRNA	lncRNA	red	orange
evm.model.Contig35.64.path1	TCONS_00021244	mRNA	lncRNA	red	orange
evm.model.Contig54.30.path1	TCONS_00041292	mRNA	lncRNA	red	orange
evm.model.Contig35.64.path1	TCONS_00029601	mRNA	lncRNA	red	orange
evm.model.Contig38.185.path1	TCONS_00016490	mRNA	lncRNA	red	orange
evm.model.Contig6.610.path1	TCONS_00024754	mRNA	lncRNA	red	orange
evm.model.Contig66.167.path1	TCONS_00024754	mRNA	lncRNA	red	orange
evm.model.Contig75.87.path1	TCONS_00028915	mRNA	lncRNA	red	orange
evm.model.Contig18.232.path1	TCONS_00016982	mRNA	lncRNA	red	orange
evm.model.Contig1.872.path1	TCONS_00000725	mRNA	lncRNA	red	orange
evm.model.Contig38.185.path1	TCONS_00022357	mRNA	lncRNA	red	orange
evm.model.Contig302.3.path1	TCONS_00037476	mRNA	lncRNA	red	orange
evm.model.Contig63.33.path1	TCONS_00000725	mRNA	lncRNA	red	orange
evm.model.Contig10.70.path1	TCONS_00000725	mRNA	lncRNA	red	orange
evm.model.Contig25.61.path1	TCONS_00016491	mRNA	lncRNA	red	orange
evm.model.Contig147.9.path1	TCONS_00005485	mRNA	lncRNA	red	orange
evm.model.Contig6.547.path1	TCONS_00010644	mRNA	lncRNA	red	orange
evm.model.Contig35.64.path1	TCONS_00029888	mRNA	lncRNA	red	orange
evm.model.Contig6.923.path1	TCONS_00029601	mRNA	lncRNA	red	orange
evm.model.Contig78.27.path1	TCONS_00029888	mRNA	lncRNA	red	orange
evm.model.Contig116.27.path1	TCONS_00031501	mRNA	lncRNA	red	orange
evm.model.Contig38.185.path1	TCONS_00029601	mRNA	lncRNA	red	orange
evm.model.Contig26.307.path1	TCONS_00029601	mRNA	lncRNA	red	orange
evm.model.Contig6.785.path1	TCONS_00028333	mRNA	lncRNA	red	orange
evm.model.Contig5.87.path1	TCONS_00028333	mRNA	lncRNA	red	orange
evm.model.Contig89.29.path1	TCONS_00028333	mRNA	lncRNA	red	orange
evm.model.Contig1.872.path1	TCONS_00000734	mRNA	lncRNA	red	orange
evm.model.Contig6.547.path1	TCONS_00016989	mRNA	lncRNA	red	orange
evm.model.Contig18.232.path1	TCONS_00028333	mRNA	lncRNA	red	orange
evm.model.Contig176.6.path1	TCONS_00034955	mRNA	lncRNA	red	orange
evm.model.Contig3.930.path1	TCONS_00034955	mRNA	lncRNA	red	orange
evm.model.Contig29.46.path1	TCONS_00017650	mRNA	lncRNA	red	orange
evm.model.Contig64.84.path1	TCONS_00040790	mRNA	lncRNA	red	orange
evm.model.Contig33.21.path1	TCONS_00034955	mRNA	lncRNA	red	orange
evm.model.Contig3.1160.path1	TCONS_00017650	mRNA	lncRNA	red	orange
evm.model.Contig137.42.path1	TCONS_00000725	mRNA	lncRNA	red	orange
evm.model.Contig185.33.path1	TCONS_00007333	mRNA	lncRNA	red	orange
evm.model.Contig113.1.path1	TCONS_00010644	mRNA	lncRNA	red	orange
evm.model.Contig102.18.path1	TCONS_00000725	mRNA	lncRNA	red	orange
evm.model.Contig22.58.path1	TCONS_00004288	mRNA	lncRNA	red	orange
evm.model.Contig78.27.path1	TCONS_00036344	mRNA	lncRNA	red	orange
evm.model.Contig302.3.path1	TCONS_00004288	mRNA	lncRNA	red	orange
evm.model.Contig1.430.path1	TCONS_00000725	mRNA	lncRNA	red	orange
evm.model.Contig19.248.path1	TCONS_00016221	mRNA	lncRNA	red	orange
evm.model.Contig17.392.path1	TCONS_00016221	mRNA	lncRNA	red	orange
evm.model.Contig73.61.path1	TCONS_00031501	mRNA	lncRNA	red	orange
evm.model.Contig185.7.path1	TCONS_00030422	mRNA	lncRNA	red	orange
evm.model.Contig89.86.path1	TCONS_00000734	mRNA	lncRNA	red	orange
evm.model.Contig114.41.path1	TCONS_00012923	mRNA	lncRNA	red	orange
evm.model.Contig83.33.path1	TCONS_00031501	mRNA	lncRNA	red	orange
evm.model.Contig12.138.path1	TCONS_00031501	mRNA	lncRNA	red	orange
evm.model.Contig35.64.path1	TCONS_00035094	mRNA	lncRNA	red	orange
evm.model.Contig132.24.path1	TCONS_00000734	mRNA	lncRNA	red	orange
evm.model.Contig39.28.path1	TCONS_00012923	mRNA	lncRNA	red	orange
evm.model.Contig68.4.path1	TCONS_00005579	mRNA	lncRNA	red	orange
evm.model.Contig16.256.path1	TCONS_00021503	mRNA	lncRNA	red	orange
evm.model.Contig22.7.path1	TCONS_00021503	mRNA	lncRNA	red	orange
evm.model.Contig6.923.path1	TCONS_00035094	mRNA	lncRNA	red	orange
evm.model.Contig46.155.path1	TCONS_00016982	mRNA	lncRNA	red	orange
evm.model.Contig22.37.path1	TCONS_00016982	mRNA	lncRNA	red	orange
evm.model.Contig37.200.path1	TCONS_00016982	mRNA	lncRNA	red	orange
evm.model.Contig6.585.path1	TCONS_00016982	mRNA	lncRNA	red	orange
evm.model.Contig80.88.path1	TCONS_00016982	mRNA	lncRNA	red	orange
evm.model.Contig15.173.path1	TCONS_00005490	mRNA	lncRNA	red	orange
evm.model.Contig11.96.path1	TCONS_00039147	mRNA	lncRNA	red	orange
evm.model.Contig136.32.path1	TCONS_00024754	mRNA	lncRNA	red	orange
evm.model.Contig22.7.path1	TCONS_00001361	mRNA	lncRNA	red	orange
evm.model.Contig152.49.path1	TCONS_00024754	mRNA	lncRNA	red	orange
evm.model.Contig16.256.path1	TCONS_00001361	mRNA	lncRNA	red	orange
evm.model.Contig21.57.path1	TCONS_00024754	mRNA	lncRNA	red	orange
evm.model.Contig1.868.path1	TCONS_00024754	mRNA	lncRNA	red	orange
evm.model.Contig105.31.path1	TCONS_00039147	mRNA	lncRNA	red	orange
evm.model.Contig81.81.path1	TCONS_00030506	mRNA	lncRNA	red	orange
evm.model.Contig302.3.path1	TCONS_00021303	mRNA	lncRNA	red	orange
evm.model.Contig131.12.path1	TCONS_00029601	mRNA	lncRNA	red	orange
evm.model.Contig13.197.path1	TCONS_00000736	mRNA	lncRNA	red	orange
evm.model.Contig38.90.path1	TCONS_00030103	mRNA	lncRNA	red	orange
evm.model.Contig38.185.path1	TCONS_00007003	mRNA	lncRNA	red	orange
evm.model.Contig78.27.path1	TCONS_00032013	mRNA	lncRNA	red	orange
evm.model.Contig1.514.path1	TCONS_00030765	mRNA	lncRNA	red	orange
evm.model.Contig14.202.path1	TCONS_00005579	mRNA	lncRNA	red	orange
evm.model.Contig43.125.path1	TCONS_00004288	mRNA	lncRNA	red	orange
evm.model.Contig1.716.path1	TCONS_00018048	mRNA	lncRNA	red	orange
evm.model.Contig136.26.path1	TCONS_00018048	mRNA	lncRNA	red	orange
evm.model.Contig131.20.path1	TCONS_00018048	mRNA	lncRNA	red	orange
evm.model.Contig62.27.path1	TCONS_00018048	mRNA	lncRNA	red	orange
evm.model.Contig93.18.path1	TCONS_00018048	mRNA	lncRNA	red	orange
evm.model.Contig215.3.path1	TCONS_00018048	mRNA	lncRNA	red	orange
evm.model.Contig93.12.path1	TCONS_00018048	mRNA	lncRNA	red	orange
evm.model.Contig5.607.path1	TCONS_00018048	mRNA	lncRNA	red	orange
evm.model.Contig25.61.path1	TCONS_00036344	mRNA	lncRNA	red	orange
evm.model.Contig8.139.path1	TCONS_00039147	mRNA	lncRNA	red	orange
evm.model.Contig267.2.path1	TCONS_00039147	mRNA	lncRNA	red	orange
evm.model.Contig10.245.path1	TCONS_00012845	mRNA	lncRNA	red	orange
evm.model.Contig6.610.path1	TCONS_00016440	mRNA	lncRNA	red	orange
evm.model.Contig6.547.path1	TCONS_00001361	mRNA	lncRNA	red	orange
evm.model.Contig5.108.path1	TCONS_00016982	mRNA	lncRNA	red	orange
evm.model.Contig81.65.path1	TCONS_00016982	mRNA	lncRNA	red	orange
evm.model.Contig26.307.path1	TCONS_00022357	mRNA	lncRNA	red	orange
evm.model.Contig6.547.path1	TCONS_00005485	mRNA	lncRNA	red	orange
evm.model.Contig38.2.path1	TCONS_00028333	mRNA	lncRNA	red	orange
evm.model.Contig22.7.path1	TCONS_00005485	mRNA	lncRNA	red	orange
evm.model.Contig16.256.path1	TCONS_00005772	mRNA	lncRNA	red	orange
evm.model.Contig22.7.path1	TCONS_00005772	mRNA	lncRNA	red	orange
evm.model.Contig78.27.path1	TCONS_00010033	mRNA	lncRNA	red	orange
evm.model.Contig89.29.path1	TCONS_00016982	mRNA	lncRNA	red	orange
evm.model.Contig29.172.path1	TCONS_00016982	mRNA	lncRNA	red	orange
evm.model.Contig110.29.path1	TCONS_00016982	mRNA	lncRNA	red	orange
evm.model.Contig45.122.path1	TCONS_00016982	mRNA	lncRNA	red	orange
evm.model.Contig116.27.path1	TCONS_00030422	mRNA	lncRNA	red	orange
evm.model.Contig11.166.path1	TCONS_00041292	mRNA	lncRNA	red	orange
evm.model.Contig1.505.path1	TCONS_00039118	mRNA	lncRNA	red	orange
evm.model.Contig1.884.path1	TCONS_00010951	mRNA	lncRNA	red	orange
evm.model.Contig5.175.path1	TCONS_00001361	mRNA	lncRNA	red	orange
evm.model.Contig78.27.path1	TCONS_00035242	mRNA	lncRNA	red	orange
evm.model.Contig35.64.path1	TCONS_00035242	mRNA	lncRNA	red	orange
evm.model.Contig65.111.path1	TCONS_00017650	mRNA	lncRNA	red	orange
evm.model.Contig5.512.path1	TCONS_00034955	mRNA	lncRNA	red	orange
evm.model.Contig7.485.path1	TCONS_00034955	mRNA	lncRNA	red	orange
evm.model.Contig1.869.path1	TCONS_00000734	mRNA	lncRNA	red	orange
evm.model.Contig21.94.path1	TCONS_00034955	mRNA	lncRNA	red	orange
evm.model.Contig147.9.path1	TCONS_00010644	mRNA	lncRNA	red	orange
evm.model.Contig11.49.path1	TCONS_00031501	mRNA	lncRNA	red	orange
evm.model.Contig6.657.path1	TCONS_00000734	mRNA	lncRNA	red	orange
evm.model.Contig2.557.path1	TCONS_00030080	mRNA	lncRNA	red	orange
evm.model.Contig114.11.path1	TCONS_00000725	mRNA	lncRNA	red	orange
evm.model.Contig25.61.path1	TCONS_00026412	mRNA	lncRNA	red	orange
evm.model.Contig22.438.path1	TCONS_00005579	mRNA	lncRNA	red	orange
evm.model.Contig39.97.path1	TCONS_00040791	mRNA	lncRNA	red	orange
evm.model.Contig29.18.path1	TCONS_00030422	mRNA	lncRNA	red	orange
evm.model.Contig83.4.path1	TCONS_00005579	mRNA	lncRNA	red	orange
evm.model.Contig35.64.path1	TCONS_00006977	mRNA	lncRNA	red	orange
evm.model.Contig19.83.path1	TCONS_00030422	mRNA	lncRNA	red	orange
evm.model.Contig78.27.path1	TCONS_00006977	mRNA	lncRNA	red	orange
evm.model.Contig4.520.path1	TCONS_00005579	mRNA	lncRNA	red	orange
evm.model.Contig25.89.path1	TCONS_00000725	mRNA	lncRNA	red	orange
evm.model.Contig45.145.path1	TCONS_00041292	mRNA	lncRNA	red	orange
evm.model.Contig25.61.path1	TCONS_00013975	mRNA	lncRNA	red	orange
evm.model.Contig11.49.path1	TCONS_00002264	mRNA	lncRNA	red	orange
evm.model.Contig45.95.path1	TCONS_00002264	mRNA	lncRNA	red	orange
evm.model.Contig16.369.path1	TCONS_00002264	mRNA	lncRNA	red	orange
evm.model.Contig14.79.path1	TCONS_00002264	mRNA	lncRNA	red	orange
evm.model.Contig31.49.path1	TCONS_00002264	mRNA	lncRNA	red	orange
evm.model.Contig2.942.path1	TCONS_00002264	mRNA	lncRNA	red	orange
evm.model.Contig31.85.path1	TCONS_00000725	mRNA	lncRNA	red	orange
evm.model.Contig35.88.path1	TCONS_00030103	mRNA	lncRNA	red	orange
evm.model.Contig25.61.path1	TCONS_00041286	mRNA	lncRNA	red	orange
evm.model.Contig2.789.path1	TCONS_00030080	mRNA	lncRNA	red	orange
evm.model.Contig19.145.path1	TCONS_00028333	mRNA	lncRNA	red	orange
evm.model.Contig37.90.path1	TCONS_00028333	mRNA	lncRNA	red	orange
evm.model.Contig1.128.path1	TCONS_00000725	mRNA	lncRNA	red	orange
evm.model.Contig7.494.path1	TCONS_00017650	mRNA	lncRNA	red	orange
evm.model.Contig6.923.path1	TCONS_00017462	mRNA	lncRNA	red	orange
evm.model.Contig11.166.path1	TCONS_00028333	mRNA	lncRNA	red	orange
evm.model.Contig26.307.path1	TCONS_00017462	mRNA	lncRNA	red	orange
evm.model.Contig15.280.path1	TCONS_00016982	mRNA	lncRNA	red	orange
evm.model.Contig65.111.path1	TCONS_00016982	mRNA	lncRNA	red	orange
evm.model.Contig29.127.path1	TCONS_00028332	mRNA	lncRNA	red	orange
evm.model.Contig35.88.path1	TCONS_00016221	mRNA	lncRNA	red	orange
evm.model.Contig7.409.path1	TCONS_00028332	mRNA	lncRNA	red	orange
evm.model.Contig21.158.path1	TCONS_00016221	mRNA	lncRNA	red	orange
evm.model.Contig6.530.path1	TCONS_00016221	mRNA	lncRNA	red	orange
evm.model.Contig2.345.path1	TCONS_00028333	mRNA	lncRNA	red	orange
evm.model.Contig302.3.path1	TCONS_00005489	mRNA	lncRNA	red	orange
evm.model.Contig11.385.path1	TCONS_00021503	mRNA	lncRNA	red	orange
evm.model.Contig136.13.path1	TCONS_00023717	mRNA	lncRNA	red	orange
evm.model.Contig37.99.path1	TCONS_00021503	mRNA	lncRNA	red	orange
evm.model.Contig15.215.path1	TCONS_00016221	mRNA	lncRNA	red	orange
evm.model.Contig2.345.path1	TCONS_00016221	mRNA	lncRNA	red	orange
evm.model.Contig1.514.path1	TCONS_00021503	mRNA	lncRNA	red	orange
evm.model.Contig113.1.path1	TCONS_00037476	mRNA	lncRNA	red	orange
evm.model.Contig113.1.path1	TCONS_00021303	mRNA	lncRNA	red	orange
evm.model.Contig147.9.path1	TCONS_00021303	mRNA	lncRNA	red	orange
evm.model.Contig43.125.path1	TCONS_00021303	mRNA	lncRNA	red	orange
evm.model.Contig1.128.path1	TCONS_00000734	mRNA	lncRNA	red	orange
evm.model.Contig13.441.path1	TCONS_00016440	mRNA	lncRNA	red	orange
evm.model.Contig114.11.path1	TCONS_00000734	mRNA	lncRNA	red	orange
evm.model.Contig37.99.path1	TCONS_00001361	mRNA	lncRNA	red	orange
evm.model.Contig176.21.path1	TCONS_00021882	mRNA	lncRNA	red	orange
evm.model.Contig217.7.path1	TCONS_00030422	mRNA	lncRNA	red	orange
evm.model.Contig13.441.path1	TCONS_00030422	mRNA	lncRNA	red	orange
evm.model.Contig59.41.path1	TCONS_00021882	mRNA	lncRNA	red	orange
evm.model.Contig131.4.path1	TCONS_00030080	mRNA	lncRNA	red	orange
evm.model.Contig163.54.path1	TCONS_00000734	mRNA	lncRNA	red	orange
evm.model.Contig8.114.path1	TCONS_00024754	mRNA	lncRNA	red	orange
evm.model.Contig6.923.path1	TCONS_00013975	mRNA	lncRNA	red	orange
evm.model.Contig91.12.path1	TCONS_00030080	mRNA	lncRNA	red	orange
evm.model.Contig66.167.path1	TCONS_00029601	mRNA	lncRNA	red	orange
evm.model.Contig1.505.path1	TCONS_00029601	mRNA	lncRNA	red	orange
evm.model.Contig38.185.path1	TCONS_00035094	mRNA	lncRNA	red	orange
evm.model.Contig15.249.path1	TCONS_00041292	mRNA	lncRNA	red	orange
evm.model.Contig38.185.path1	TCONS_00017462	mRNA	lncRNA	red	orange
evm.model.Contig8.427.path1	TCONS_00030080	mRNA	lncRNA	red	orange
evm.model.Contig34.275.path1	TCONS_00010951	mRNA	lncRNA	red	orange
evm.model.Contig94.37.path1	TCONS_00037476	mRNA	lncRNA	red	orange
evm.model.Contig6.657.path1	TCONS_00030103	mRNA	lncRNA	red	orange
evm.model.Contig27.231.path1	TCONS_00039330	mRNA	lncRNA	red	orange
evm.model.Contig103.22.path1	TCONS_00039147	mRNA	lncRNA	red	orange
evm.model.Contig176.21.path1	TCONS_00016989	mRNA	lncRNA	red	orange
evm.model.Contig5.428.path1	TCONS_00039330	mRNA	lncRNA	red	orange
evm.model.Contig194.15.path1	TCONS_00030080	mRNA	lncRNA	red	orange
evm.model.Contig61.37.path1	TCONS_00039330	mRNA	lncRNA	red	orange
evm.model.Contig5.512.path1	TCONS_00039330	mRNA	lncRNA	red	orange
evm.model.Contig34.53.path1	TCONS_00039147	mRNA	lncRNA	red	orange
evm.model.Contig131.5.path1	TCONS_00039147	mRNA	lncRNA	red	orange
evm.model.Contig118.63.path1	TCONS_00039147	mRNA	lncRNA	red	orange
evm.model.Contig137.42.path1	TCONS_00016982	mRNA	lncRNA	red	orange
evm.model.Contig2.846.path1	TCONS_00005579	mRNA	lncRNA	red	orange
evm.model.Contig122.43.path1	TCONS_00005579	mRNA	lncRNA	red	orange
evm.model.Contig46.24.path1	TCONS_00016982	mRNA	lncRNA	red	orange
evm.model.Contig64.86.path1	TCONS_00005579	mRNA	lncRNA	red	orange
evm.model.Contig20.50.path1	TCONS_00025737	mRNA	lncRNA	red	orange
evm.model.Contig1.872.path1	TCONS_00016982	mRNA	lncRNA	red	orange
evm.model.Contig15.173.path1	TCONS_00010644	mRNA	lncRNA	red	orange
evm.model.Contig5.119.path1	TCONS_00005772	mRNA	lncRNA	red	orange
evm.model.Contig4.469.path1	TCONS_00005772	mRNA	lncRNA	red	orange
evm.model.Contig152.49.path1	TCONS_00017462	mRNA	lncRNA	red	orange
evm.model.Contig59.41.path1	TCONS_00001361	mRNA	lncRNA	red	orange
evm.model.Contig56.87.path1	TCONS_00005579	mRNA	lncRNA	red	orange
evm.model.Contig21.57.path1	TCONS_00039118	mRNA	lncRNA	red	orange
evm.model.Contig22.58.path1	TCONS_00005840	mRNA	lncRNA	red	orange
evm.model.Contig152.49.path1	TCONS_00039118	mRNA	lncRNA	red	orange
evm.model.Contig1.868.path1	TCONS_00039118	mRNA	lncRNA	red	orange
evm.model.Contig136.32.path1	TCONS_00039118	mRNA	lncRNA	red	orange
evm.model.Contig22.268.path1	TCONS_00039118	mRNA	lncRNA	red	orange
evm.model.Contig9.346.path1	TCONS_00010644	mRNA	lncRNA	red	orange
evm.model.Contig24.214.path1	TCONS_00030422	mRNA	lncRNA	red	orange
evm.model.Contig128.52.path1	TCONS_00030422	mRNA	lncRNA	red	orange
evm.model.Contig35.64.path1	TCONS_00002302	mRNA	lncRNA	red	orange
evm.model.Contig89.86.path1	TCONS_00030103	mRNA	lncRNA	red	orange
evm.model.Contig25.61.path1	TCONS_00031501	mRNA	lncRNA	red	orange
evm.model.Contig2.729.path1	TCONS_00007333	mRNA	lncRNA	red	orange
evm.model.Contig88.41.path1	TCONS_00031501	mRNA	lncRNA	red	orange
evm.model.Contig6.923.path1	TCONS_00029888	mRNA	lncRNA	red	orange
evm.model.Contig16.256.path1	TCONS_00005485	mRNA	lncRNA	red	orange
evm.model.Contig5.119.path1	TCONS_00005655	mRNA	lncRNA	red	orange
evm.model.Contig16.258.path1	TCONS_00016982	mRNA	lncRNA	red	orange
evm.model.Contig15.173.path1	TCONS_00021303	mRNA	lncRNA	red	orange
evm.model.Contig21.65.path1	TCONS_00021303	mRNA	lncRNA	red	orange
evm.model.Contig17.168.path1	TCONS_00016982	mRNA	lncRNA	red	orange
evm.model.Contig26.294.path1	TCONS_00021303	mRNA	lncRNA	red	orange
evm.model.Contig67.113.path1	TCONS_00012845	mRNA	lncRNA	red	orange
evm.model.Contig11.340.path1	TCONS_00016982	mRNA	lncRNA	red	orange
evm.model.Contig63.33.path1	TCONS_00016982	mRNA	lncRNA	red	orange
evm.model.Contig3.33.path1	TCONS_00040791	mRNA	lncRNA	red	orange
evm.model.Contig66.167.path1	TCONS_00016440	mRNA	lncRNA	red	orange
evm.model.Contig14.228.path1	TCONS_00025737	mRNA	lncRNA	red	orange
evm.model.Contig185.33.path1	TCONS_00030422	mRNA	lncRNA	red	orange
evm.model.Contig28.156.path1	TCONS_00030422	mRNA	lncRNA	red	orange
evm.model.Contig6.530.path1	TCONS_00034955	mRNA	lncRNA	red	orange
evm.model.Contig35.88.path1	TCONS_00034955	mRNA	lncRNA	red	orange
evm.model.Contig54.41.path1	TCONS_00030422	mRNA	lncRNA	red	orange
evm.model.Contig10.236.path1	TCONS_00034955	mRNA	lncRNA	red	orange
evm.model.Contig176.21.path1	TCONS_00021503	mRNA	lncRNA	red	orange
evm.model.Contig6.267.path1	TCONS_00030422	mRNA	lncRNA	red	orange
evm.model.Contig39.97.path1	TCONS_00040790	mRNA	lncRNA	red	orange
evm.model.Contig59.41.path1	TCONS_00021503	mRNA	lncRNA	red	orange
evm.model.Contig18.190.path1	TCONS_00007333	mRNA	lncRNA	red	orange
evm.model.Contig137.42.path1	TCONS_00030103	mRNA	lncRNA	red	orange
evm.model.Contig48.22.path1	TCONS_00030103	mRNA	lncRNA	red	orange
evm.model.Contig10.236.path1	TCONS_00030103	mRNA	lncRNA	red	orange
evm.model.Contig37.90.path1	TCONS_00016982	mRNA	lncRNA	red	orange
evm.model.Contig6.657.path1	TCONS_00016982	mRNA	lncRNA	red	orange
evm.model.Contig6.569.path1	TCONS_00005579	mRNA	lncRNA	red	orange
evm.model.Contig25.8.path1	TCONS_00017650	mRNA	lncRNA	red	orange
evm.model.Contig43.125.path1	TCONS_00010644	mRNA	lncRNA	red	orange
evm.model.Contig10.245.path1	TCONS_00031501	mRNA	lncRNA	red	orange
evm.model.Contig23.143.path1	TCONS_00000725	mRNA	lncRNA	red	orange
evm.model.Contig57.156.path1	TCONS_00041292	mRNA	lncRNA	red	orange
evm.model.Contig6.34.path1	TCONS_00016982	mRNA	lncRNA	red	orange
evm.model.Contig33.21.path1	TCONS_00001361	mRNA	lncRNA	red	orange
evm.model.Contig131.67.path1	TCONS_00021882	mRNA	lncRNA	red	orange
evm.model.Contig1.910.path1	TCONS_00021882	mRNA	lncRNA	red	orange
evm.model.Contig35.39.path1	TCONS_00021882	mRNA	lncRNA	red	orange
evm.model.Contig25.27.path1	TCONS_00021882	mRNA	lncRNA	red	orange
evm.model.Contig25.61.path1	TCONS_00032013	mRNA	lncRNA	red	orange
evm.model.Contig6.547.path1	TCONS_00000448	mRNA	lncRNA	red	orange
evm.model.Contig81.81.path1	TCONS_00032684	mRNA	lncRNA	red	orange
evm.model.Contig6.350.path1	TCONS_00016440	mRNA	lncRNA	red	orange
evm.model.Contig57.92.path1	TCONS_00000725	mRNA	lncRNA	red	orange
evm.model.Contig6.691.path1	TCONS_00030422	mRNA	lncRNA	red	orange
evm.model.Contig61.176.path1	TCONS_00024754	mRNA	lncRNA	red	orange
evm.model.Contig137.21.path1	TCONS_00002264	mRNA	lncRNA	red	orange
evm.model.Contig54.41.path1	TCONS_00002264	mRNA	lncRNA	red	orange
evm.model.Contig73.61.path1	TCONS_00002264	mRNA	lncRNA	red	orange
evm.model.Contig86.61.path1	TCONS_00024754	mRNA	lncRNA	red	orange
evm.model.Contig23.75.path1	TCONS_00024754	mRNA	lncRNA	red	orange
evm.model.Contig217.7.path1	TCONS_00024754	mRNA	lncRNA	red	orange
evm.model.Contig137.18.path1	TCONS_00024754	mRNA	lncRNA	red	orange
evm.model.Contig6.267.path1	TCONS_00002264	mRNA	lncRNA	red	orange
evm.model.Contig2.729.path1	TCONS_00030422	mRNA	lncRNA	red	orange
evm.model.Contig10.236.path1	TCONS_00000725	mRNA	lncRNA	red	orange
evm.model.Contig20.142.path1	TCONS_00016982	mRNA	lncRNA	red	orange
evm.model.Contig2.667.path1	TCONS_00016982	mRNA	lncRNA	red	orange
evm.model.Contig6.34.path1	TCONS_00000725	mRNA	lncRNA	red	orange
evm.model.Contig22.268.path1	TCONS_00006966	mRNA	lncRNA	red	orange
evm.model.Contig152.49.path1	TCONS_00006966	mRNA	lncRNA	red	orange
evm.model.Contig1.868.path1	TCONS_00006966	mRNA	lncRNA	red	orange
evm.model.Contig78.27.path1	TCONS_00033776	mRNA	lncRNA	red	orange
evm.model.Contig21.57.path1	TCONS_00006966	mRNA	lncRNA	red	orange
evm.model.Contig4.691.path1	TCONS_00000734	mRNA	lncRNA	red	orange
evm.model.Contig15.280.path1	TCONS_00018048	mRNA	lncRNA	red	orange
evm.model.Contig6.350.path1	TCONS_00010951	mRNA	lncRNA	red	orange
evm.model.Contig16.43.path1	TCONS_00018048	mRNA	lncRNA	red	orange
evm.model.Contig18.153.path1	TCONS_00018048	mRNA	lncRNA	red	orange
evm.model.Contig97.71.path1	TCONS_00016982	mRNA	lncRNA	red	orange
evm.model.Contig23.206.path1	TCONS_00018048	mRNA	lncRNA	red	orange
evm.model.Contig10.212.path1	TCONS_00018048	mRNA	lncRNA	red	orange
evm.model.Contig53.140.path1	TCONS_00018048	mRNA	lncRNA	red	orange
evm.model.Contig1.288.path1	TCONS_00018048	mRNA	lncRNA	red	orange
evm.model.Contig43.125.path1	TCONS_00005840	mRNA	lncRNA	red	orange
evm.model.Contig57.92.path1	TCONS_00016221	mRNA	lncRNA	red	orange
evm.model.Contig302.3.path1	TCONS_00030506	mRNA	lncRNA	red	orange
evm.model.Contig31.85.path1	TCONS_00016221	mRNA	lncRNA	red	orange
evm.model.Contig72.91.path1	TCONS_00017650	mRNA	lncRNA	red	orange
evm.model.Contig46.75.path1	TCONS_00010312	mRNA	lncRNA	red	orange
evm.model.Contig28.79.path1	TCONS_00010312	mRNA	lncRNA	red	orange
evm.model.Contig131.11.path1	TCONS_00028332	mRNA	lncRNA	red	orange
evm.model.Contig9.389.path1	TCONS_00028333	mRNA	lncRNA	red	orange
evm.model.Contig25.61.path1	TCONS_00026689	mRNA	lncRNA	red	orange
evm.model.Contig105.43.path1	TCONS_00002728	mRNA	lncRNA	red	orange
evm.model.Contig176.21.path1	TCONS_00001361	mRNA	lncRNA	red	orange
evm.model.Contig5.87.path1	TCONS_00000734	mRNA	lncRNA	red	orange
evm.model.Contig75.87.path1	TCONS_00029601	mRNA	lncRNA	red	orange
evm.model.Contig13.136.path1	TCONS_00005772	mRNA	lncRNA	red	orange
evm.model.Contig103.34.path1	TCONS_00039147	mRNA	lncRNA	red	orange
evm.model.Contig6.923.path1	TCONS_00016490	mRNA	lncRNA	red	orange
evm.model.Contig130.35.path1	TCONS_00010312	mRNA	lncRNA	red	orange
evm.model.Contig23.183.path1	TCONS_00028333	mRNA	lncRNA	red	orange
evm.model.Contig10.233.path1	TCONS_00028333	mRNA	lncRNA	red	orange
evm.model.Contig25.59.path1	TCONS_00030422	mRNA	lncRNA	red	orange
evm.model.Contig52.66.path1	TCONS_00028333	mRNA	lncRNA	red	orange
evm.model.Contig2.764.path1	TCONS_00031501	mRNA	lncRNA	red	orange
evm.model.Contig70.117.path1	TCONS_00039147	mRNA	lncRNA	red	orange
evm.model.Contig80.88.path1	TCONS_00028333	mRNA	lncRNA	red	orange
evm.model.Contig6.547.path1	TCONS_00037476	mRNA	lncRNA	red	orange
evm.model.Contig134.5.path1	TCONS_00028333	mRNA	lncRNA	red	orange
evm.model.Contig128.52.path1	TCONS_00034352	mRNA	lncRNA	red	orange
evm.model.Contig46.155.path1	TCONS_00028333	mRNA	lncRNA	red	orange
evm.model.Contig130.7.path1	TCONS_00028333	mRNA	lncRNA	red	orange
evm.model.Contig22.37.path1	TCONS_00028333	mRNA	lncRNA	red	orange
evm.model.Contig185.7.path1	TCONS_00039118	mRNA	lncRNA	red	orange
evm.model.Contig46.75.path1	TCONS_00039118	mRNA	lncRNA	red	orange
evm.model.Contig8.114.path1	TCONS_00039118	mRNA	lncRNA	red	orange
evm.model.Contig63.33.path1	TCONS_00000734	mRNA	lncRNA	red	orange
evm.model.Contig128.52.path1	TCONS_00039118	mRNA	lncRNA	red	orange
evm.model.Contig46.155.path1	TCONS_00016221	mRNA	lncRNA	red	orange
evm.model.Contig28.79.path1	TCONS_00039118	mRNA	lncRNA	red	orange
evm.model.Contig10.70.path1	TCONS_00000734	mRNA	lncRNA	red	orange
evm.model.Contig4.691.path1	TCONS_00039330	mRNA	lncRNA	red	orange
evm.model.Contig10.236.path1	TCONS_00039330	mRNA	lncRNA	red	orange
evm.model.Contig7.377.path1	TCONS_00041292	mRNA	lncRNA	red	orange
evm.model.Contig35.88.path1	TCONS_00014486	mRNA	lncRNA	red	orange
evm.model.Contig11.77.path1	TCONS_00028333	mRNA	lncRNA	red	orange
evm.model.Contig134.72.path1	TCONS_00028333	mRNA	lncRNA	red	orange
evm.model.Contig78.27.path1	TCONS_00016491	mRNA	lncRNA	red	orange
evm.model.Contig11.385.path1	TCONS_00010644	mRNA	lncRNA	red	orange
evm.model.Contig66.167.path1	TCONS_00017462	mRNA	lncRNA	red	orange
evm.model.Contig26.307.path1	TCONS_00032013	mRNA	lncRNA	red	orange
evm.model.Contig14.46.path1	TCONS_00000734	mRNA	lncRNA	red	orange
evm.model.Contig1.868.path1	TCONS_00036344	mRNA	lncRNA	red	orange
evm.model.Contig61.168.path1	TCONS_00025077	mRNA	lncRNA	red	orange
evm.model.Contig6.267.path1	TCONS_00005579	mRNA	lncRNA	red	orange
evm.model.Contig32.188.path1	TCONS_00031501	mRNA	lncRNA	red	orange
evm.model.Contig17.338.path1	TCONS_00028333	mRNA	lncRNA	red	orange
evm.model.Contig1.505.path1	TCONS_00016490	mRNA	lncRNA	red	orange
evm.model.Contig21.40.path1	TCONS_00028333	mRNA	lncRNA	red	orange
evm.model.Contig1.884.path1	TCONS_00016440	mRNA	lncRNA	red	orange
evm.model.Contig38.185.path1	TCONS_00036344	mRNA	lncRNA	red	orange
evm.model.Contig8.130.path1	TCONS_00023717	mRNA	lncRNA	red	orange
evm.model.Contig35.39.path1	TCONS_00005485	mRNA	lncRNA	red	orange
evm.model.Contig1.468.path1	TCONS_00007333	mRNA	lncRNA	red	orange
evm.model.Contig21.57.path1	TCONS_00021244	mRNA	lncRNA	red	orange
evm.model.Contig54.41.path1	TCONS_00031501	mRNA	lncRNA	red	orange
evm.model.Contig217.7.path1	TCONS_00016440	mRNA	lncRNA	red	orange
evm.model.Contig6.547.path1	TCONS_00004288	mRNA	lncRNA	red	orange
evm.model.Contig18.343.path1	TCONS_00016221	mRNA	lncRNA	red	orange
evm.model.Contig26.291.path1	TCONS_00016440	mRNA	lncRNA	red	orange
evm.model.Contig32.144.path1	TCONS_00031501	mRNA	lncRNA	red	orange
evm.model.Contig35.39.path1	TCONS_00021503	mRNA	lncRNA	red	orange
evm.model.Contig25.27.path1	TCONS_00021503	mRNA	lncRNA	red	orange
evm.model.Contig66.167.path1	TCONS_00013975	mRNA	lncRNA	red	orange
evm.model.Contig131.67.path1	TCONS_00021503	mRNA	lncRNA	red	orange
evm.model.Contig111.22.path1	TCONS_00030080	mRNA	lncRNA	red	orange
evm.model.Contig6.415.path1	TCONS_00021503	mRNA	lncRNA	red	orange
evm.model.Contig73.48.path1	TCONS_00000736	mRNA	lncRNA	red	orange
evm.model.Contig6.923.path1	TCONS_00021244	mRNA	lncRNA	red	orange
evm.model.Contig26.307.path1	TCONS_00010033	mRNA	lncRNA	red	orange
evm.model.Contig6.923.path1	TCONS_00010033	mRNA	lncRNA	red	orange
evm.model.Contig43.117.path1	TCONS_00030080	mRNA	lncRNA	red	orange
evm.model.Contig1.102.path1	TCONS_00010951	mRNA	lncRNA	red	orange
evm.model.Contig11.77.path1	TCONS_00016982	mRNA	lncRNA	red	orange
evm.model.Contig46.168.path1	TCONS_00016982	mRNA	lncRNA	red	orange
evm.model.Contig3.33.path1	TCONS_00040790	mRNA	lncRNA	red	orange
evm.model.Contig38.185.path1	TCONS_00016491	mRNA	lncRNA	red	orange
evm.model.Contig6.923.path1	TCONS_00035242	mRNA	lncRNA	red	orange
evm.model.Contig26.307.path1	TCONS_00035242	mRNA	lncRNA	red	orange
evm.model.Contig176.21.path1	TCONS_00003257	mRNA	lncRNA	red	orange
evm.model.Contig17.168.path1	TCONS_00017650	mRNA	lncRNA	red	orange
evm.model.Contig59.41.path1	TCONS_00003257	mRNA	lncRNA	red	orange
evm.model.Contig14.79.path1	TCONS_00005579	mRNA	lncRNA	red	orange
evm.model.Contig83.4.path1	TCONS_00030422	mRNA	lncRNA	red	orange
evm.model.Contig6.267.path1	TCONS_00031501	mRNA	lncRNA	red	orange
evm.model.Contig28.79.path1	TCONS_00029601	mRNA	lncRNA	red	orange
evm.model.Contig8.114.path1	TCONS_00029601	mRNA	lncRNA	red	orange
evm.model.Contig46.75.path1	TCONS_00029601	mRNA	lncRNA	red	orange
evm.model.Contig14.228.path1	TCONS_00021882	mRNA	lncRNA	red	orange
evm.model.Contig16.256.path1	TCONS_00010644	mRNA	lncRNA	red	orange
evm.model.Contig131.11.path1	TCONS_00021882	mRNA	lncRNA	red	orange
evm.model.Contig26.307.path1	TCONS_00013975	mRNA	lncRNA	red	orange
evm.model.Contig38.185.path1	TCONS_00013975	mRNA	lncRNA	red	orange
evm.model.Contig6.610.path1	TCONS_00012923	mRNA	lncRNA	red	orange
evm.model.Contig24.214.path1	TCONS_00006966	mRNA	lncRNA	red	orange
evm.model.Contig130.35.path1	TCONS_00006966	mRNA	lncRNA	red	orange
evm.model.Contig59.1.path1	TCONS_00006966	mRNA	lncRNA	red	orange
evm.model.Contig8.114.path1	TCONS_00006966	mRNA	lncRNA	red	orange
evm.model.Contig46.75.path1	TCONS_00006966	mRNA	lncRNA	red	orange
evm.model.Contig103.21.path1	TCONS_00006966	mRNA	lncRNA	red	orange
evm.model.Contig18.232.path1	TCONS_00034955	mRNA	lncRNA	red	orange
evm.model.Contig28.183.path1	TCONS_00034955	mRNA	lncRNA	red	orange
evm.model.Contig163.54.path1	TCONS_00034955	mRNA	lncRNA	red	orange
evm.model.Contig6.785.path1	TCONS_00034955	mRNA	lncRNA	red	orange
evm.model.Contig78.27.path1	TCONS_00041286	mRNA	lncRNA	red	orange
evm.model.Contig2.729.path1	TCONS_00024754	mRNA	lncRNA	red	orange
evm.model.Contig16.55.path1	TCONS_00039147	mRNA	lncRNA	red	orange
evm.model.Contig94.37.path1	TCONS_00005485	mRNA	lncRNA	red	orange
evm.model.Contig25.27.path1	TCONS_00005772	mRNA	lncRNA	red	orange
evm.model.Contig131.67.path1	TCONS_00005772	mRNA	lncRNA	red	orange
evm.model.Contig133.3.path1	TCONS_00017650	mRNA	lncRNA	red	orange
evm.model.Contig70.35.path1	TCONS_00028332	mRNA	lncRNA	red	orange
evm.model.Contig6.415.path1	TCONS_00005772	mRNA	lncRNA	red	orange
evm.model.Contig15.120.path1	TCONS_00028332	mRNA	lncRNA	red	orange
evm.model.Contig11.329.path1	TCONS_00017650	mRNA	lncRNA	red	orange
evm.model.Contig77.38.path1	TCONS_00030080	mRNA	lncRNA	red	orange
evm.model.Contig117.72.path1	TCONS_00030080	mRNA	lncRNA	red	orange
evm.model.Contig119.39.path1	TCONS_00039147	mRNA	lncRNA	red	orange
evm.model.Contig83.50.path1	TCONS_00039147	mRNA	lncRNA	red	orange
evm.model.Contig1.868.path1	TCONS_00028915	mRNA	lncRNA	red	orange
evm.model.Contig1.868.path1	TCONS_00021244	mRNA	lncRNA	red	orange
evm.model.Contig14.152.path1	TCONS_00039147	mRNA	lncRNA	red	orange
evm.model.Contig21.63.path1	TCONS_00031501	mRNA	lncRNA	red	orange
evm.model.Contig9.80.path1	TCONS_00028332	mRNA	lncRNA	red	orange
evm.model.Contig127.9.path1	TCONS_00000725	mRNA	lncRNA	red	orange
evm.model.Contig59.41.path1	TCONS_00005485	mRNA	lncRNA	red	orange
evm.model.Contig6.34.path1	TCONS_00028332	mRNA	lncRNA	red	orange
evm.model.Contig84.56.path1	TCONS_00039147	mRNA	lncRNA	red	orange
evm.model.Contig89.29.path1	TCONS_00000725	mRNA	lncRNA	red	orange
evm.model.Contig84.121.path1	TCONS_00005579	mRNA	lncRNA	red	orange
evm.model.Contig26.291.path1	TCONS_00029888	mRNA	lncRNA	red	orange
evm.model.Contig15.61.path1	TCONS_00016982	mRNA	lncRNA	red	orange
evm.model.Contig14.249.path1	TCONS_00016982	mRNA	lncRNA	red	orange
evm.model.Contig37.90.path1	TCONS_00000725	mRNA	lncRNA	red	orange
evm.model.Contig10.233.path1	TCONS_00016982	mRNA	lncRNA	red	orange
evm.model.Contig128.13.path1	TCONS_00016221	mRNA	lncRNA	red	orange
evm.model.Contig127.9.path1	TCONS_00000734	mRNA	lncRNA	red	orange
evm.model.Contig6.610.path1	TCONS_00029601	mRNA	lncRNA	red	orange
evm.model.Contig46.24.path1	TCONS_00000725	mRNA	lncRNA	red	orange
evm.model.Contig89.29.path1	TCONS_00000734	mRNA	lncRNA	red	orange
evm.model.Contig29.127.path1	TCONS_00016221	mRNA	lncRNA	red	orange
evm.model.Contig23.75.path1	TCONS_00039118	mRNA	lncRNA	red	orange
evm.model.Contig1.869.path1	TCONS_00000725	mRNA	lncRNA	red	orange
evm.model.Contig29.18.path1	TCONS_00039118	mRNA	lncRNA	red	orange
evm.model.Contig61.168.path1	TCONS_00039118	mRNA	lncRNA	red	orange
evm.model.Contig136.32.path1	TCONS_00028915	mRNA	lncRNA	red	orange
evm.model.Contig25.8.path1	TCONS_00016982	mRNA	lncRNA	red	orange
evm.model.Contig22.268.path1	TCONS_00028915	mRNA	lncRNA	red	orange
evm.model.Contig93.90.path1	TCONS_00002264	mRNA	lncRNA	red	orange
evm.model.Contig13.467.path1	TCONS_00002264	mRNA	lncRNA	red	orange
evm.model.Contig172.7.path1	TCONS_00002264	mRNA	lncRNA	red	orange
evm.model.Contig91.71.path1	TCONS_00002264	mRNA	lncRNA	red	orange
evm.model.Contig23.207.path1	TCONS_00000725	mRNA	lncRNA	red	orange
evm.model.Contig23.222.path1	TCONS_00002264	mRNA	lncRNA	red	orange
evm.model.Contig46.62.path1	TCONS_00016982	mRNA	lncRNA	red	orange
evm.model.Contig15.227.path1	TCONS_00016982	mRNA	lncRNA	red	orange
evm.model.Contig35.64.path1	TCONS_00041286	mRNA	lncRNA	red	orange
evm.model.Contig35.113.path1	TCONS_00012845	mRNA	lncRNA	red	orange
evm.model.Contig83.13.path1	TCONS_00017650	mRNA	lncRNA	red	orange
evm.model.Contig115.13.path1	TCONS_00017650	mRNA	lncRNA	red	orange
evm.model.Contig47.9.path1	TCONS_00005579	mRNA	lncRNA	red	orange
evm.model.Contig128.52.path1	TCONS_00036344	mRNA	lncRNA	red	orange
evm.model.Contig10.70.path1	TCONS_00016982	mRNA	lncRNA	red	orange
evm.model.Contig52.33.path1	TCONS_00003257	mRNA	lncRNA	red	orange
evm.model.Contig73.57.path1	TCONS_00005579	mRNA	lncRNA	red	orange
evm.model.Contig46.24.path1	TCONS_00000734	mRNA	lncRNA	red	orange
evm.model.Contig94.37.path1	TCONS_00004288	mRNA	lncRNA	red	orange
evm.model.Contig37.90.path1	TCONS_00000734	mRNA	lncRNA	red	orange
evm.model.Contig5.119.path1	TCONS_00004288	mRNA	lncRNA	red	orange
evm.model.Contig131.11.path1	TCONS_00016221	mRNA	lncRNA	red	orange
evm.model.Contig23.207.path1	TCONS_00000734	mRNA	lncRNA	red	orange
evm.model.Contig46.75.path1	TCONS_00016440	mRNA	lncRNA	red	orange
evm.model.Contig38.2.path1	TCONS_00041292	mRNA	lncRNA	red	orange
evm.model.Contig26.307.path1	TCONS_00002301	mRNA	lncRNA	red	orange
evm.model.Contig6.923.path1	TCONS_00023685	mRNA	lncRNA	red	orange
evm.model.Contig1.868.path1	TCONS_00016440	mRNA	lncRNA	red	orange
evm.model.Contig6.547.path1	TCONS_00020887	mRNA	lncRNA	red	orange
evm.model.Contig75.87.path1	TCONS_00035242	mRNA	lncRNA	red	orange
evm.model.Contig107.76.path1	TCONS_00039147	mRNA	lncRNA	red	orange
evm.model.Contig40.131.path1	TCONS_00039147	mRNA	lncRNA	red	orange
evm.model.Contig108.10.path1	TCONS_00039147	mRNA	lncRNA	red	orange
evm.model.Contig26.307.path1	TCONS_00023685	mRNA	lncRNA	red	orange
evm.model.Contig75.87.path1	TCONS_00017462	mRNA	lncRNA	red	orange
evm.model.Contig25.27.path1	TCONS_00003257	mRNA	lncRNA	red	orange
evm.model.Contig6.912.path1	TCONS_00039147	mRNA	lncRNA	red	orange
evm.model.Contig5.477.path1	TCONS_00039147	mRNA	lncRNA	red	orange
evm.model.Contig126.36.path1	TCONS_00039147	mRNA	lncRNA	red	orange
evm.model.Contig72.91.path1	TCONS_00039330	mRNA	lncRNA	red	orange
evm.model.Contig176.21.path1	TCONS_00000448	mRNA	lncRNA	red	orange
evm.model.Contig82.71.path1	TCONS_00039147	mRNA	lncRNA	red	orange
evm.model.Contig36.203.path1	TCONS_00039147	mRNA	lncRNA	red	orange
evm.model.Contig5.488.path1	TCONS_00039147	mRNA	lncRNA	red	orange
evm.model.Contig77.42.path1	TCONS_00039147	mRNA	lncRNA	red	orange
evm.model.Contig29.173.path1	TCONS_00000734	mRNA	lncRNA	red	orange
evm.model.Contig25.61.path1	TCONS_00016538	mRNA	lncRNA	red	orange
evm.model.Contig6.923.path1	TCONS_00002302	mRNA	lncRNA	red	orange
evm.model.Contig5.119.path1	TCONS_00010644	mRNA	lncRNA	red	orange
evm.model.Contig23.207.path1	TCONS_00025737	mRNA	lncRNA	red	orange
evm.model.Contig84.121.path1	TCONS_00007333	mRNA	lncRNA	red	orange
evm.model.Contig48.134.path1	TCONS_00016982	mRNA	lncRNA	red	orange
evm.model.Contig10.329.path1	TCONS_00005579	mRNA	lncRNA	red	orange
evm.model.Contig76.45.path1	TCONS_00005579	mRNA	lncRNA	red	orange
evm.model.Contig67.119.path1	TCONS_00012923	mRNA	lncRNA	red	orange
evm.model.Contig1.868.path1	TCONS_00035094	mRNA	lncRNA	red	orange
evm.model.Contig33.110.path1	TCONS_00031501	mRNA	lncRNA	red	orange
evm.model.Contig15.71.path1	TCONS_00031501	mRNA	lncRNA	red	orange
evm.model.Contig100.16.path1	TCONS_00005579	mRNA	lncRNA	red	orange
evm.model.Contig122.43.path1	TCONS_00007333	mRNA	lncRNA	red	orange
evm.model.Contig64.86.path1	TCONS_00007333	mRNA	lncRNA	red	orange
evm.model.Contig2.846.path1	TCONS_00007333	mRNA	lncRNA	red	orange
evm.model.Contig11.329.path1	TCONS_00016982	mRNA	lncRNA	red	orange
evm.model.Contig25.61.path1	TCONS_00004945	mRNA	lncRNA	red	orange
evm.model.Contig31.62.path1	TCONS_00016982	mRNA	lncRNA	red	orange
evm.model.Contig159.41.path1	TCONS_00016982	mRNA	lncRNA	red	orange
evm.model.Contig78.27.path1	TCONS_00016538	mRNA	lncRNA	red	orange
evm.model.Contig131.12.path1	TCONS_00016440	mRNA	lncRNA	red	orange
evm.model.Contig81.81.path1	TCONS_00035426	mRNA	lncRNA	red	orange
evm.model.Contig15.249.path1	TCONS_00028333	mRNA	lncRNA	red	orange
evm.model.Contig176.6.path1	TCONS_00021882	mRNA	lncRNA	red	orange
evm.model.Contig1.868.path1	TCONS_00029601	mRNA	lncRNA	red	orange
evm.model.Contig26.307.path1	TCONS_00029888	mRNA	lncRNA	red	orange
evm.model.Contig116.29.path1	TCONS_00021882	mRNA	lncRNA	red	orange
evm.model.Contig302.3.path1	TCONS_00032684	mRNA	lncRNA	red	orange
evm.model.Contig22.58.path1	TCONS_00032684	mRNA	lncRNA	red	orange
evm.model.Contig22.268.path1	TCONS_00029601	mRNA	lncRNA	red	orange
evm.model.Contig136.32.path1	TCONS_00029601	mRNA	lncRNA	red	orange
evm.model.Contig28.27.path1	TCONS_00021882	mRNA	lncRNA	red	orange
evm.model.Contig26.307.path1	TCONS_00021244	mRNA	lncRNA	red	orange
evm.model.Contig76.52.path1	TCONS_00005579	mRNA	lncRNA	red	orange
evm.model.Contig66.167.path1	TCONS_00022357	mRNA	lncRNA	red	orange
evm.model.Contig1.884.path1	TCONS_00006966	mRNA	lncRNA	red	orange
evm.model.Contig13.441.path1	TCONS_00006966	mRNA	lncRNA	red	orange
evm.model.Contig32.69.path1	TCONS_00018048	mRNA	lncRNA	red	orange
evm.model.Contig11.188.path1	TCONS_00006966	mRNA	lncRNA	red	orange
evm.model.Contig217.7.path1	TCONS_00006966	mRNA	lncRNA	red	orange
evm.model.Contig137.18.path1	TCONS_00006966	mRNA	lncRNA	red	orange
evm.model.Contig61.176.path1	TCONS_00006966	mRNA	lncRNA	red	orange
evm.model.Contig19.83.path1	TCONS_00006966	mRNA	lncRNA	red	orange
evm.model.Contig93.12.path1	TCONS_00028333	mRNA	lncRNA	red	orange
evm.model.Contig29.18.path1	TCONS_00006966	mRNA	lncRNA	red	orange
evm.model.Contig86.61.path1	TCONS_00006966	mRNA	lncRNA	red	orange
evm.model.Contig122.43.path1	TCONS_00030422	mRNA	lncRNA	red	orange
evm.model.Contig18.190.path1	TCONS_00030422	mRNA	lncRNA	red	orange
evm.model.Contig6.569.path1	TCONS_00030422	mRNA	lncRNA	red	orange
evm.model.Contig6.610.path1	TCONS_00007003	mRNA	lncRNA	red	orange
evm.model.Contig172.7.path1	TCONS_00031501	mRNA	lncRNA	red	orange
evm.model.Contig253.9.path1	TCONS_00041292	mRNA	lncRNA	red	orange
evm.model.Contig6.415.path1	TCONS_00010644	mRNA	lncRNA	red	orange
evm.model.Contig152.49.path1	TCONS_00022357	mRNA	lncRNA	red	orange
evm.model.Contig1.505.path1	TCONS_00007003	mRNA	lncRNA	red	orange
evm.model.Contig136.32.path1	TCONS_00035094	mRNA	lncRNA	red	orange
evm.model.Contig20.74.path1	TCONS_00010951	mRNA	lncRNA	red	orange
evm.model.Contig22.438.path1	TCONS_00024754	mRNA	lncRNA	red	orange
evm.model.Contig4.520.path1	TCONS_00024754	mRNA	lncRNA	red	orange
evm.model.Contig1.884.path1	TCONS_00010312	mRNA	lncRNA	red	orange
evm.model.Contig39.28.path1	TCONS_00010312	mRNA	lncRNA	red	orange
evm.model.Contig25.61.path1	TCONS_00016554	mRNA	lncRNA	red	orange
evm.model.Contig152.49.path1	TCONS_00029601	mRNA	lncRNA	red	orange
evm.model.Contig56.87.path1	TCONS_00024754	mRNA	lncRNA	red	orange
evm.model.Contig38.185.path1	TCONS_00032013	mRNA	lncRNA	red	orange
evm.model.Contig11.188.path1	TCONS_00040723	mRNA	lncRNA	red	orange
evm.model.Contig33.21.path1	TCONS_00016989	mRNA	lncRNA	red	orange
evm.model.Contig19.83.path1	TCONS_00040723	mRNA	lncRNA	red	orange
evm.model.Contig182.14.path1	TCONS_00001361	mRNA	lncRNA	red	orange
evm.model.Contig97.71.path1	TCONS_00001361	mRNA	lncRNA	red	orange
evm.model.Contig94.37.path1	TCONS_00010644	mRNA	lncRNA	red	orange
evm.model.Contig78.27.path1	TCONS_00026689	mRNA	lncRNA	red	orange
evm.model.Contig43.125.path1	TCONS_00037476	mRNA	lncRNA	red	orange
evm.model.Contig14.305.path1	TCONS_00000734	mRNA	lncRNA	red	orange
evm.model.Contig38.185.path1	TCONS_00029888	mRNA	lncRNA	red	orange
evm.model.Contig5.312.path1	TCONS_00041292	mRNA	lncRNA	red	orange
evm.model.Contig25.27.path1	TCONS_00005485	mRNA	lncRNA	red	orange
evm.model.Contig21.94.path1	TCONS_00028332	mRNA	lncRNA	red	orange
evm.model.Contig5.512.path1	TCONS_00028332	mRNA	lncRNA	red	orange
evm.model.Contig6.610.path1	TCONS_00029380	mRNA	lncRNA	red	orange
evm.model.Contig185.7.path1	TCONS_00028915	mRNA	lncRNA	red	orange
evm.model.Contig59.1.path1	TCONS_00028915	mRNA	lncRNA	red	orange
evm.model.Contig54.17.path1	TCONS_00028332	mRNA	lncRNA	red	orange
evm.model.Contig87.81.path1	TCONS_00017650	mRNA	lncRNA	red	orange
evm.model.Contig20.129.path1	TCONS_00030422	mRNA	lncRNA	red	orange
evm.model.Contig23.40.path1	TCONS_00030422	mRNA	lncRNA	red	orange
evm.model.Contig46.75.path1	TCONS_00017462	mRNA	lncRNA	red	orange
evm.model.Contig6.415.path1	TCONS_00005485	mRNA	lncRNA	red	orange
evm.model.Contig2.557.path1	TCONS_00040791	mRNA	lncRNA	red	orange
evm.model.Contig5.607.path1	TCONS_00016982	mRNA	lncRNA	red	orange
evm.model.Contig33.19.path1	TCONS_00005579	mRNA	lncRNA	red	orange
evm.model.Contig62.27.path1	TCONS_00016982	mRNA	lncRNA	red	orange
evm.model.Contig26.294.path1	TCONS_00010644	mRNA	lncRNA	red	orange
evm.model.Contig1.660.path1	TCONS_00016982	mRNA	lncRNA	red	orange
evm.model.Contig93.12.path1	TCONS_00016982	mRNA	lncRNA	red	orange
evm.model.Contig29.32.path1	TCONS_00031501	mRNA	lncRNA	red	orange
evm.model.Contig1.857.path1	TCONS_00034955	mRNA	lncRNA	red	orange
evm.model.Contig75.87.path1	TCONS_00002301	mRNA	lncRNA	red	orange
evm.model.Contig136.32.path1	TCONS_00036344	mRNA	lncRNA	red	orange
evm.model.Contig131.12.path1	TCONS_00002301	mRNA	lncRNA	red	orange
evm.model.Contig28.156.path1	TCONS_00039118	mRNA	lncRNA	red	orange
evm.model.Contig152.49.path1	TCONS_00036344	mRNA	lncRNA	red	orange
evm.model.Contig185.33.path1	TCONS_00039118	mRNA	lncRNA	red	orange
evm.model.Contig6.642.path1	TCONS_00034955	mRNA	lncRNA	red	orange
evm.model.Contig4.469.path1	TCONS_00005485	mRNA	lncRNA	red	orange
evm.model.Contig66.167.path1	TCONS_00010033	mRNA	lncRNA	red	orange
evm.model.Contig38.185.path1	TCONS_00026689	mRNA	lncRNA	red	orange
evm.model.Contig87.34.path1	TCONS_00000736	mRNA	lncRNA	red	orange
evm.model.Contig94.37.path1	TCONS_00020887	mRNA	lncRNA	red	orange
evm.model.Contig85.91.path1	TCONS_00007333	mRNA	lncRNA	red	orange
evm.model.Contig118.36.path1	TCONS_00000736	mRNA	lncRNA	red	orange
evm.model.Contig16.383.path1	TCONS_00003257	mRNA	lncRNA	red	orange
evm.model.Contig66.167.path1	TCONS_00035242	mRNA	lncRNA	red	orange
evm.model.Contig26.291.path1	TCONS_00035242	mRNA	lncRNA	red	orange
evm.model.Contig26.291.path1	TCONS_00017462	mRNA	lncRNA	red	orange
evm.model.Contig75.87.path1	TCONS_00022357	mRNA	lncRNA	red	orange
evm.model.Contig20.129.path1	TCONS_00012923	mRNA	lncRNA	red	orange
evm.model.Contig137.18.path1	TCONS_00016440	mRNA	lncRNA	red	orange
evm.model.Contig19.83.path1	TCONS_00016440	mRNA	lncRNA	red	orange
evm.model.Contig23.6.path1	TCONS_00030080	mRNA	lncRNA	red	orange
evm.model.Contig116.29.path1	TCONS_00016221	mRNA	lncRNA	red	orange
evm.model.Contig29.18.path1	TCONS_00034352	mRNA	lncRNA	red	orange
evm.model.Contig1.102.path1	TCONS_00030422	mRNA	lncRNA	red	orange
evm.model.Contig185.7.path1	TCONS_00017462	mRNA	lncRNA	red	orange
evm.model.Contig75.87.path1	TCONS_00034355	mRNA	lncRNA	red	orange
evm.model.Contig6.923.path1	TCONS_00038662	mRNA	lncRNA	red	orange
evm.model.Contig38.185.path1	TCONS_00038662	mRNA	lncRNA	red	orange
evm.model.Contig26.291.path1	TCONS_00006977	mRNA	lncRNA	red	orange
evm.model.Contig4.470.path1	TCONS_00000736	mRNA	lncRNA	red	orange
evm.model.Contig3.792.path1	TCONS_00010312	mRNA	lncRNA	red	orange
evm.model.Contig52.66.path1	TCONS_00000736	mRNA	lncRNA	red	orange
evm.model.Contig113.1.path1	TCONS_00032684	mRNA	lncRNA	red	orange
evm.model.Contig1.505.path1	TCONS_00013975	mRNA	lncRNA	red	orange
evm.model.Contig16.202.path1	TCONS_00039147	mRNA	lncRNA	red	orange
evm.model.Contig131.12.path1	TCONS_00013963	mRNA	lncRNA	red	orange
evm.model.Contig6.325.path1	TCONS_00000736	mRNA	lncRNA	red	orange
evm.model.Contig115.13.path1	TCONS_00000734	mRNA	lncRNA	red	orange
evm.model.Contig1.268.path1	TCONS_00039147	mRNA	lncRNA	red	orange
evm.model.Contig39.99.path1	TCONS_00016982	mRNA	lncRNA	red	orange
evm.model.Contig6.651.path1	TCONS_00017650	mRNA	lncRNA	red	orange
evm.model.Contig130.35.path1	TCONS_00012923	mRNA	lncRNA	red	orange
evm.model.Contig131.20.path1	TCONS_00016982	mRNA	lncRNA	red	orange
evm.model.Contig70.35.path1	TCONS_00021503	mRNA	lncRNA	red	orange
evm.model.Contig28.27.path1	TCONS_00021503	mRNA	lncRNA	red	orange
evm.model.Contig71.104.path1	TCONS_00016982	mRNA	lncRNA	red	orange
evm.model.Contig176.6.path1	TCONS_00021503	mRNA	lncRNA	red	orange
evm.model.Contig15.120.path1	TCONS_00021503	mRNA	lncRNA	red	orange
evm.model.Contig6.923.path1	TCONS_00028898	mRNA	lncRNA	red	orange
evm.model.Contig38.185.path1	TCONS_00028898	mRNA	lncRNA	red	orange
evm.model.Contig5.119.path1	TCONS_00005489	mRNA	lncRNA	red	orange
evm.model.Contig34.259.path1	TCONS_00039147	mRNA	lncRNA	red	orange
evm.model.Contig1.868.path1	TCONS_00016490	mRNA	lncRNA	red	orange
evm.model.Contig12.174.path1	TCONS_00002264	mRNA	lncRNA	red	orange
evm.model.Contig32.144.path1	TCONS_00002264	mRNA	lncRNA	red	orange
evm.model.Contig88.41.path1	TCONS_00002264	mRNA	lncRNA	red	orange
evm.model.Contig166.10.path1	TCONS_00002264	mRNA	lncRNA	red	orange
evm.model.Contig32.188.path1	TCONS_00002264	mRNA	lncRNA	red	orange
evm.model.Contig104.22.path1	TCONS_00002264	mRNA	lncRNA	red	orange
evm.model.Contig5.108.path1	TCONS_00000725	mRNA	lncRNA	red	orange
evm.model.Contig100.13.path1	TCONS_00000736	mRNA	lncRNA	red	orange
evm.model.Contig78.27.path1	TCONS_00016554	mRNA	lncRNA	red	orange
evm.model.Contig5.38.path1	TCONS_00016982	mRNA	lncRNA	red	orange
evm.model.Contig24.214.path1	TCONS_00029601	mRNA	lncRNA	red	orange
evm.model.Contig54.29.path1	TCONS_00016982	mRNA	lncRNA	red	orange
evm.model.Contig59.1.path1	TCONS_00029601	mRNA	lncRNA	red	orange
evm.model.Contig185.7.path1	TCONS_00029601	mRNA	lncRNA	red	orange
evm.model.Contig28.156.path1	TCONS_00029601	mRNA	lncRNA	red	orange
evm.model.Contig21.57.path1	TCONS_00000632	mRNA	lncRNA	red	orange
evm.model.Contig23.143.path1	TCONS_00016982	mRNA	lncRNA	red	orange
evm.model.Contig33.32.path1	TCONS_00016982	mRNA	lncRNA	red	orange
evm.model.Contig22.37.path1	TCONS_00017650	mRNA	lncRNA	red	orange
evm.model.Contig39.128.path1	TCONS_00017650	mRNA	lncRNA	red	orange
evm.model.Contig22.268.path1	TCONS_00000632	mRNA	lncRNA	red	orange
evm.model.Contig39.128.path1	TCONS_00016982	mRNA	lncRNA	red	orange
evm.model.Contig1.868.path1	TCONS_00000632	mRNA	lncRNA	red	orange
evm.model.Contig134.5.path1	TCONS_00016982	mRNA	lncRNA	red	orange
[truncated: 99,889 more rows]

## Sheet: Table S9-D
Table S9-D: all lncRNA-miRNA-mRNA relationship pairs in the P9-vs-P5 groups
[truncated: 26,123 more rows]
